# Supplementary material for: Systems genomics of salinity stress response in rice
Source: bioRxiv. 2024 Dec 22:2024.05.31.596807. Originally published 2024 Jun 3. Preprint. [Version 2] doi: 10.1101/2024.05.31.596807 (PMC11185513; doi:10.1101/2024.05.31.596807)
Supplement: Supplement 1 [file media-1.zip]

Archive with 32 entries (31 files):
- SupplementaryTables/
- __MACOSX/._SupplementaryTables
- SupplementaryTables/S4.xlsx
- __MACOSX/SupplementaryTables/._S4.xlsx
- SupplementaryTables/S11.xlsx
- __MACOSX/SupplementaryTables/._S11.xlsx
- SupplementaryTables/S8.xlsx
- __MACOSX/SupplementaryTables/._S8.xlsx
- SupplementaryTables/S9.xlsx
- __MACOSX/SupplementaryTables/._S9.xlsx
- SupplementaryTables/.DS_Store
- __MACOSX/SupplementaryTables/._.DS_Store
- SupplementaryTables/S10.xlsx
- __MACOSX/SupplementaryTables/._S10.xlsx
- SupplementaryTables/S5.xlsx
- __MACOSX/SupplementaryTables/._S5.xlsx
- SupplementaryTables/S2.xlsx
- __MACOSX/SupplementaryTables/._S2.xlsx
- SupplementaryTables/S3.xlsx
- __MACOSX/SupplementaryTables/._S3.xlsx
- SupplementaryTables/S1.xlsx
- __MACOSX/SupplementaryTables/._S1.xlsx
- SupplementaryTables/S14.xlsx
- __MACOSX/SupplementaryTables/._S14.xlsx
- SupplementaryTables/S6.xlsx
- __MACOSX/SupplementaryTables/._S6.xlsx
- SupplementaryTables/S13.xlsx
- __MACOSX/SupplementaryTables/._S13.xlsx
- SupplementaryTables/S12.xlsx
- __MACOSX/SupplementaryTables/._S12.xlsx
- SupplementaryTables/S7.xlsx
- __MACOSX/SupplementaryTables/._S7.xlsx
