# Supplementary material for: Systems genomics of salinity stress response in rice
Source: bioRxiv. 2024 Dec 22:2024.05.31.596807. Originally published 2024 Jun 3. Preprint. [Version 2] doi: 10.1101/2024.05.31.596807 (PMC11185513; doi:10.1101/2024.05.31.596807)
Supplement: Supplement 1 [file media-1.zip › SupplementaryTables/S4.xlsx]

## Sheet: S4
S4: Conditionally neutral, Antagonistic Pleiotropic (CANP) transcripts and their enrichments
Abbreviations: TrID - Transcript ID; S - Selection differential the normal or saline field; P - P-value assiociated with S in the normal or saline field; Condition - Conditionally Neutral/Antagonically Pleiotropic/Beneficial/Detrimental
TrID	S_wet	P_wet	S_salt	P_salt	Condition
OS01T0598900-00	-0.0870131	0.0489297	0.10409	0.0327758	Antagonistically Pleiotropic (Salt Beneficial)
OS01T0818300-01	-0.264006	0.00404853	0.213368	0.0407758	Antagonistically Pleiotropic (Salt Beneficial)
OS02T0121300-01	-0.212866	0.015434	0.240351	0.0104464	Antagonistically Pleiotropic (Salt Beneficial)
OS02T0625500-01	-0.383912	0.0105077	1.2004	0.00178187	Antagonistically Pleiotropic (Salt Beneficial)
OS03T0114550-00	-0.232079	0.0486385	0.339209	0.0277988	Antagonistically Pleiotropic (Salt Beneficial)
OS03T0816400-02	-0.324855	0.0451875	0.535775	0.014544	Antagonistically Pleiotropic (Salt Beneficial)
OS03T0825400-01	-0.0724567	0.0431757	0.0869987	0.0412106	Antagonistically Pleiotropic (Salt Beneficial)
OS04T0218900-01	-0.500047	0.0140582	0.760389	0.0069445	Antagonistically Pleiotropic (Salt Beneficial)
OS06T0237000-01	-0.214397	0.0456917	0.318861	0.0279462	Antagonistically Pleiotropic (Salt Beneficial)
OS06T0650100-01	-0.0833628	0.0241087	0.0919191	0.0382936	Antagonistically Pleiotropic (Salt Beneficial)
OS07T0264100-01	-0.10885	0.00694244	0.0904759	0.0468377	Antagonistically Pleiotropic (Salt Beneficial)
OS08T0320000-01	-0.0971279	0.0185366	0.0997205	0.0388945	Antagonistically Pleiotropic (Salt Beneficial)
OS10T0493800-01	-0.0823135	0.029015	0.125705	0.00526391	Antagonistically Pleiotropic (Salt Beneficial)
OS01T0239200-01	0.167157	0.0410514	-0.235677	0.00716144	Antagonistically Pleiotropic (Wet Beneficial)
OS01T0363300-02	0.259382	0.0249712	-0.31894	0.0225853	Antagonistically Pleiotropic (Wet Beneficial)
OS01T0581300-01	0.157034	0.0212056	-0.175185	0.0232235	Antagonistically Pleiotropic (Wet Beneficial)
OS01T0763700-01	0.108485	0.0172568	-0.116239	0.0054256	Antagonistically Pleiotropic (Wet Beneficial)
OS01T0822200-01	0.0834836	0.0212195	-0.203531	5.69939e-06	Antagonistically Pleiotropic (Wet Beneficial)
OS01T0866400-01	0.158928	0.0294928	-0.187298	0.0201814	Antagonistically Pleiotropic (Wet Beneficial)
OS01T0911300-01	0.225649	0.0108528	-0.237252	0.00701724	Antagonistically Pleiotropic (Wet Beneficial)
OS01T0974400-01	0.0807249	0.026989	-0.0988078	0.0112465	Antagonistically Pleiotropic (Wet Beneficial)
OS02T0456800-01	0.0866573	0.0422315	-0.106937	0.023163	Antagonistically Pleiotropic (Wet Beneficial)
OS02T0581100-01	0.146051	0.011396	-0.0997102	0.0394805	Antagonistically Pleiotropic (Wet Beneficial)
OS02T0697900-01	0.0987307	0.00523369	-0.0740042	0.0366005	Antagonistically Pleiotropic (Wet Beneficial)
OS03T0182400-01	0.216617	0.0281207	-0.218435	0.0210262	Antagonistically Pleiotropic (Wet Beneficial)
OS03T0413000-01	0.16835	0.00120379	-0.0879258	0.028205	Antagonistically Pleiotropic (Wet Beneficial)
OS03T0685000-01	0.225998	0.00576144	-0.20492	0.0223268	Antagonistically Pleiotropic (Wet Beneficial)
OS04T0415000-01	0.100066	0.00363429	-0.0766111	0.0496254	Antagonistically Pleiotropic (Wet Beneficial)
OS04T0537800-01	0.111843	0.00561222	-0.107711	0.00964312	Antagonistically Pleiotropic (Wet Beneficial)
OS04T0657900-01	0.181674	0.00622324	-0.182886	0.0157402	Antagonistically Pleiotropic (Wet Beneficial)
OS04T0686650-00	0.190528	0.0285431	-0.323148	0.0144665	Antagonistically Pleiotropic (Wet Beneficial)
OS05T0120700-01	0.100303	0.00615596	-0.0820564	0.0382841	Antagonistically Pleiotropic (Wet Beneficial)
OS05T0178300-01	0.0633304	0.0391299	-0.0767642	0.0214882	Antagonistically Pleiotropic (Wet Beneficial)
OS05T0323400-01	0.14482	0.0108684	-0.152981	0.0265725	Antagonistically Pleiotropic (Wet Beneficial)
OS05T0516300-01	0.245453	0.00432399	-0.186619	0.00638894	Antagonistically Pleiotropic (Wet Beneficial)
OS06T0320500-01	0.528343	0.000336894	-0.161295	0.0360348	Antagonistically Pleiotropic (Wet Beneficial)
OS06T0326700-01	0.0752942	0.0428466	-0.102194	0.0224236	Antagonistically Pleiotropic (Wet Beneficial)
OS06T0355500-01	0.0961002	0.0272413	-0.102318	0.0385506	Antagonistically Pleiotropic (Wet Beneficial)
OS06T0714100-01	0.251406	0.0149263	-0.232357	0.0195504	Antagonistically Pleiotropic (Wet Beneficial)
OS07T0185432-00	0.136046	0.00644604	-0.104945	0.0279181	Antagonistically Pleiotropic (Wet Beneficial)
OS07T0212200-01	0.117916	0.0277301	-0.136521	0.0250913	Antagonistically Pleiotropic (Wet Beneficial)
OS07T0558500-02	0.276282	0.000339602	-0.207972	0.033119	Antagonistically Pleiotropic (Wet Beneficial)
OS07T0577600-02	0.244958	0.00039517	-0.21893	0.00429322	Antagonistically Pleiotropic (Wet Beneficial)
OS07T0656800-01	0.133147	0.000233752	-0.132571	0.000693954	Antagonistically Pleiotropic (Wet Beneficial)
OS07T0658400-02	0.312517	0.0049248	-0.288854	0.036871	Antagonistically Pleiotropic (Wet Beneficial)
OS08T0502700-03	0.331311	2.79165e-05	-0.179977	0.0329804	Antagonistically Pleiotropic (Wet Beneficial)
OS09T0481200-01	0.368912	0.035284	-0.179303	0.0191929	Antagonistically Pleiotropic (Wet Beneficial)
OS09T0525900-01	0.156619	0.0392941	-0.237716	0.0276615	Antagonistically Pleiotropic (Wet Beneficial)
OS10T0364900-01	0.0914178	0.0419396	-0.105135	0.0222974	Antagonistically Pleiotropic (Wet Beneficial)
OS11T0620150-01	0.166295	0.00593569	-0.156441	0.010095	Antagonistically Pleiotropic (Wet Beneficial)
OS12T0189400-01	0.397371	0.0261099	-0.168059	0.0402005	Antagonistically Pleiotropic (Wet Beneficial)
OS01T0141000-01	-0.0937249	0.00332895	-0.0700869	0.0334387	Detrimental
OS01T0142800-01	-0.15441	0.00846194	-0.174039	0.0152713	Detrimental
OS01T0170600-02	-0.113861	0.00261817	-0.0814993	0.0443842	Detrimental
OS01T0214200-01	-0.117066	0.0249882	-0.140784	0.0265097	Detrimental
OS01T0606050-00	-0.15436	0.0131761	-0.133104	0.045926	Detrimental
OS01T0660200-01	-0.0597384	0.00343307	-0.0620866	0.0132303	Detrimental
OS01T0713200-01	-0.0784383	0.00223499	-0.06706	0.0200054	Detrimental
OS01T0764800-01	-0.123254	0.00150333	-0.0978737	0.0483067	Detrimental
OS01T0784800-01	-0.208366	0.00149581	-0.197238	0.0197772	Detrimental
OS01T0832000-01	-0.11898	0.00240241	-0.0851534	0.046812	Detrimental
OS01T0841700-01	-0.0702389	0.0279908	-0.0960729	0.0308209	Detrimental
OS01T0847800-01	-0.117114	0.00319642	-0.0997378	0.0319605	Detrimental
OS01T0865100-01	-0.132684	0.000733121	-0.0968467	0.0227901	Detrimental
OS01T0895600-01	-0.238906	0.000625779	-0.293648	0.000390315	Detrimental
OS02T0118200-01	-0.10603	0.00671306	-0.107093	0.015467	Detrimental
OS02T0166600-01	-0.0836561	0.0144218	-0.14024	0.000633927	Detrimental
OS02T0227200-01	-0.134871	0.00290331	-0.124635	0.0211011	Detrimental
OS02T0302200-01	-0.21702	0.000767541	-0.193637	0.0227004	Detrimental
OS02T0582800-01	-0.234358	0.00404024	-0.230826	0.0407608	Detrimental
OS02T0653800-01	-0.153613	0.0489005	-0.225447	0.0221378	Detrimental
OS02T0682300-01	-0.124869	0.0241709	-0.227899	0.0345121	Detrimental
OS02T0713400-01	-0.153479	0.00749681	-0.169637	0.0183568	Detrimental
OS02T0788500-01	-0.143511	0.00124437	-0.126878	0.0137062	Detrimental
OS03T0132900-01	-0.0579814	0.0166148	-0.093109	0.00332436	Detrimental
OS03T0237100-01	-0.0947881	0.00230552	-0.0972011	0.0111249	Detrimental
OS03T0429000-01	-0.125687	0.00140962	-0.0737627	0.0444401	Detrimental
OS03T0599800-01	-0.249647	2.17913e-05	-0.170932	0.0166455	Detrimental
OS03T0682100-00	-0.111637	0.0206985	-0.132606	0.0274347	Detrimental
OS03T0786800-01	-0.0970964	0.0284912	-0.116699	0.0311871	Detrimental
OS03T0825800-01	-0.0708638	0.0490933	-0.0897845	0.0298729	Detrimental
OS03T0846400-01	-0.0651803	0.0160042	-0.0915824	0.00403182	Detrimental
OS04T0102500-01	-0.113433	0.00394789	-0.110403	0.0107721	Detrimental
OS04T0178400-01	-0.0968819	0.0301801	-0.139454	0.0130708	Detrimental
OS04T0369000-01	-0.130792	0.049759	-0.126728	0.0467583	Detrimental
OS04T0447700-01	-0.150961	1.469e-05	-0.0895285	0.0205642	Detrimental
OS04T0578550-00	-0.253349	0.0306078	-0.533768	0.0218234	Detrimental
OS04T0598000-01	-0.145839	0.0496251	-0.194121	0.000855919	Detrimental
OS04T0677300-01	-0.147885	0.0439663	-0.202121	0.0416402	Detrimental
OS04T0679100-01	-0.221215	0.0281323	-0.255181	0.0307165	Detrimental
OS05T0163700-01	-0.142877	7.11949e-05	-0.107294	0.00540831	Detrimental
OS05T0179100-01	-0.096845	0.0161864	-0.180826	7.57581e-05	Detrimental
OS05T0501700-01	-0.124571	0.00114138	-0.11176	0.0139399	Detrimental
OS06T0115100-01	-0.169841	0.0447124	-0.213001	0.0447972	Detrimental
OS06T0133500-00	-0.121155	0.0119803	-0.32106	0.00479957	Detrimental
OS06T0157500-00	-0.126249	0.00553378	-0.0954892	0.0365947	Detrimental
OS06T0593100-01	-0.0723184	0.045302	-0.0903281	0.0160554	Detrimental
OS06T0651000-01	-0.125592	3.62385e-06	-0.0830397	0.00862657	Detrimental
OS07T0110000-01	-0.0592098	0.0267671	-0.0619179	0.0344645	Detrimental
OS07T0141450-00	-0.121061	0.0488409	-0.218922	0.0389005	Detrimental
OS07T0175600-01	-0.0906607	0.0478366	-0.0903948	0.0426134	Detrimental
OS07T0492000-01	-0.17419	0.0215851	-0.232623	0.0250154	Detrimental
OS07T0638100-01	-0.192473	0.000684643	-0.121661	0.0306304	Detrimental
OS08T0120600-01	-0.0952447	0.0190279	-0.129956	0.00173658	Detrimental
OS08T0220600-01	-0.0763138	0.0339184	-0.0801344	0.0434831	Detrimental
OS08T0500700-01	-0.202894	0.000714085	-0.274365	4.46018e-05	Detrimental
OS08T0525600-01	-0.179039	0.0310645	-0.245635	0.00798746	Detrimental
OS09T0272600-01	-0.12888	0.000462364	-0.108832	0.0121383	Detrimental
OS09T0472100-01	-0.177123	0.0109036	-0.245827	0.00503574	Detrimental
OS10T0135600-01	-0.120332	0.000823886	-0.0925478	0.0398391	Detrimental
OS10T0393800-01	-0.30809	0.0401542	-0.328659	0.0153915	Detrimental
OS10T0450900-02	-0.0497324	0.0453562	-0.0730434	0.0183915	Detrimental
OS10T0457600-01	-0.148699	0.0317787	-0.185249	0.0106453	Detrimental
OS10T0491400-01	-0.100884	0.00219968	-0.0936939	0.0130209	Detrimental
OS10T0574700-01	-0.089325	0.011979	-0.0925447	0.012205	Detrimental
OS10T0580400-01	-0.104339	0.00105957	-0.144683	0.000448909	Detrimental
OS11T0587600-01	-0.226624	0.0143957	-0.572359	0.0204856	Detrimental
OS12T0150100-01	-0.166568	0.000311546	-0.121021	0.0403233	Detrimental
OS12T0555000-01	-0.0588465	0.00286464	-0.0829981	0.00135941	Detrimental
OS12T0555200-01	-0.0894574	0.00023208	-0.067864	0.0243619	Detrimental
OS12T0555500-01	-0.0658435	0.00465061	-0.0857423	0.00761358	Detrimental
OS01T0182600-03	0.170228	0.0407229	0.138824	0.0356403	Beneficial
OS01T0610300-01	0.0916423	0.0048349	0.124287	0.000725735	Beneficial
OS01T0841200-01	0.0820331	0.0292281	0.0877488	0.048127	Beneficial
OS01T0894700-01	0.132323	0.0220729	0.184789	0.0220648	Beneficial
OS01T0912700-01	0.366878	1.80599e-06	0.352305	0.00161829	Beneficial
OS01T0955000-02	0.0938409	0.00352252	0.0716247	0.0424672	Beneficial
OS02T0134400-01	0.127126	0.0208838	0.183122	0.00892539	Beneficial
OS02T0532800-00	0.126989	0.0498834	0.126269	0.0356621	Beneficial
OS02T0589400-01	0.0793215	0.00491985	0.0617974	0.0448997	Beneficial
OS02T0755900-01	0.076755	0.00361267	0.0891165	0.00522844	Beneficial
OS02T0813083-00	0.394862	0.0232723	0.583064	0.0447229	Beneficial
OS03T0254250-00	0.0840476	0.0399085	0.150051	0.000356387	Beneficial
OS03T0301400-01	0.0790273	0.0283848	0.11758	0.0157169	Beneficial
OS03T0735000-01	0.0943624	0.0234786	0.112868	0.0178536	Beneficial
OS03T0765200-02	0.262973	0.00103202	0.229314	0.0113121	Beneficial
OS04T0590900-01	0.13125	0.00213059	0.145991	0.00395844	Beneficial
OS04T0603800-01	0.326027	0.00537335	0.29293	0.027491	Beneficial
OS05T0113400-01	0.264552	0.00173695	0.301196	0.00146223	Beneficial
OS05T0143300-01	0.153263	0.0116324	0.186727	0.0370135	Beneficial
OS05T0204600-01	0.092469	0.0484152	0.118738	0.0296124	Beneficial
OS05T0217000-01	0.281202	0.0372345	0.326443	0.0489361	Beneficial
OS05T0217700-01	0.0538843	0.00709469	0.0593504	0.0103388	Beneficial
OS05T0409000-01	0.0926394	0.0190032	0.103464	0.0380514	Beneficial
OS05T0508500-01	0.134183	0.000255806	0.0861052	0.0401059	Beneficial
OS05T0568900-01	0.203369	0.0231689	0.298838	0.00311952	Beneficial
OS06T0361500-02	0.135389	0.0331351	0.147698	0.0384492	Beneficial
OS06T0611900-01	0.303734	0.000499593	0.228852	0.0251046	Beneficial
OS06T0670000-01	0.0895519	0.0343168	0.0846202	0.0447913	Beneficial
OS07T0457550-00	0.153468	0.00183763	0.166225	0.00928119	Beneficial
OS07T0556200-01	0.481417	0.0432258	0.630683	0.00284596	Beneficial
OS07T0617700-01	0.0851618	0.0481467	0.133598	0.0162716	Beneficial
OS08T0162800-01	0.287251	0.000129686	0.258411	0.00613094	Beneficial
OS09T0124850-00	0.914764	0.00133301	0.817414	0.0469213	Beneficial
OS09T0433650-01	0.0775724	0.0309201	0.0962075	0.0395659	Beneficial
OS10T0481400-01	0.112243	0.00594595	0.0972732	0.0271697	Beneficial
OS10T0484300-01	0.0951052	0.000412494	0.0738545	0.0256211	Beneficial
OS10T0556200-01	0.217502	0.00710021	0.223429	0.0286675	Beneficial
OS11T0191400-02	0.089326	0.0123436	0.131452	0.00169033	Beneficial
OS11T0456000-01	0.0629148	0.0439138	0.0676523	0.0437396	Beneficial
OS12T0104300-01	0.0791888	0.0105347	0.082089	0.0251813	Beneficial
OS12T0131400-01	0.200908	0.0247147	0.277483	0.0097073	Beneficial
OS12T0139400-01	0.0829787	0.0142215	0.0797484	0.00999654	Beneficial
OS12T0429200-01	0.0918122	0.0341934	0.114402	0.0160788	Beneficial
OS01T0100700-01	-0.130692	0.00159255	-0.012026	0.797059	Conditionally Neutral
OS01T0103600-02	-0.11778	0.00179494	-0.0394754	0.333453	Conditionally Neutral
OS01T0104400-02	0.111399	0.00288624	-0.00471242	0.90953	Conditionally Neutral
OS01T0106800-01	-0.230038	0.0215812	-0.0516062	0.705729	Conditionally Neutral
OS01T0109750-01	0.136975	0.00056348	0.0207938	0.640455	Conditionally Neutral
OS01T0111800-02	0.197426	0.00987051	0.0867013	0.342321	Conditionally Neutral
OS01T0111900-01	0.0776689	0.00803147	-0.0488009	0.1434	Conditionally Neutral
OS01T0117000-00	0.0317917	0.760001	0.239474	0.0240076	Conditionally Neutral
OS01T0118000-01	-0.0874782	0.0186727	-0.0151639	0.724187	Conditionally Neutral
OS01T0118066-01	0.00805018	0.9409	0.582597	0.0102598	Conditionally Neutral
OS01T0118400-01	0.0294767	0.283464	-0.0938986	0.00344364	Conditionally Neutral
OS01T0121100-02	0.260859	0.00642562	0.0270351	0.862654	Conditionally Neutral
OS01T0124000-01	-0.0528225	0.00362879	-0.0453405	0.0652208	Conditionally Neutral
OS01T0124200-02	-0.0864864	0.00456045	0.0253158	0.667674	Conditionally Neutral
OS01T0124401-01	-0.0898145	0.0229478	-0.162469	0.130374	Conditionally Neutral
OS01T0131600-02	-0.185118	0.010592	0.0249842	0.718668	Conditionally Neutral
OS01T0132500-01	0.00829615	0.889259	0.210377	0.0135175	Conditionally Neutral
OS01T0132800-01	0.0211686	0.549809	0.114445	0.00585755	Conditionally Neutral
OS01T0136400-01	0.136923	0.00599846	0.0665516	0.28038	Conditionally Neutral
OS01T0138500-01	0.0225661	0.551189	0.108335	0.00553161	Conditionally Neutral
OS01T0140500-01	-0.156785	0.00122492	-0.0315773	0.615007	Conditionally Neutral
OS01T0147700-01	-0.182526	0.00197438	-0.111205	0.178305	Conditionally Neutral
OS01T0150100-01	-0.151679	0.00313361	-0.0428264	0.420873	Conditionally Neutral
OS01T0151500-00	-0.109459	0.327528	0.463256	0.0171402	Conditionally Neutral
OS01T0151700-01	0.261177	0.00105493	0.069129	0.428664	Conditionally Neutral
OS01T0157900-01	-0.149622	0.0107802	-0.0709027	0.189337	Conditionally Neutral
OS01T0158500-01	-0.178956	0.0242127	-0.142691	0.118861	Conditionally Neutral
OS01T0161000-00	-0.266681	0.0180467	-0.269981	0.154805	Conditionally Neutral
OS01T0164600-01	0.210714	0.0121667	0.0700354	0.506955	Conditionally Neutral
OS01T0168200-01	-0.0216741	0.489134	-0.123131	0.00250903	Conditionally Neutral
OS01T0169800-01	0.104446	0.00319473	0.0502293	0.194888	Conditionally Neutral
OS01T0170900-01	0.0649842	0.0237505	0.00347819	0.924658	Conditionally Neutral
OS01T0171800-01	0.276806	0.00119853	0.0231267	0.752199	Conditionally Neutral
OS01T0172300-01	0.132439	0.00867188	-0.00643695	0.91323	Conditionally Neutral
OS01T0174000-00	-0.112839	0.137742	0.418175	7.1254e-06	Conditionally Neutral
OS01T0175600-01	0.0943977	0.00530661	0.00896422	0.826272	Conditionally Neutral
OS01T0180800-01	-0.113349	0.0237562	-0.0278675	0.557984	Conditionally Neutral
OS01T0182100-01	-0.17412	0.00237633	-0.00912827	0.881822	Conditionally Neutral
OS01T0183300-01	-0.102878	0.33951	0.466881	0.00115881	Conditionally Neutral
OS01T0183633-01	0.0943602	0.0051505	0.0511987	0.182968	Conditionally Neutral
OS01T0184500-01	-0.0510353	0.269732	-0.184372	0.00509201	Conditionally Neutral
OS01T0186000-01	0.0187168	0.855441	-0.274496	0.0212619	Conditionally Neutral
OS01T0189800-01	-0.121853	0.00490115	-0.0479783	0.291896	Conditionally Neutral
OS01T0191100-01	-0.129935	0.00251603	-0.0712322	0.155606	Conditionally Neutral
OS01T0192300-01	0.00525436	0.88335	-0.0968925	0.00929329	Conditionally Neutral
OS01T0194600-02	-0.0113972	0.861511	-0.216962	0.0228291	Conditionally Neutral
OS01T0197400-01	0.105508	0.00602427	-0.0317714	0.450487	Conditionally Neutral
OS01T0200700-01	-0.322069	0.00014902	0.11533	0.353241	Conditionally Neutral
OS01T0201000-01	0.0151413	0.735308	-0.129253	0.00968402	Conditionally Neutral
OS01T0201200-01	0.230482	0.00349293	0.0723648	0.427641	Conditionally Neutral
OS01T0205500-01	-0.195499	0.000508945	-0.052579	0.429223	Conditionally Neutral
OS01T0205800-00	0.376837	0.0156529	0.219488	0.0792874	Conditionally Neutral
OS01T0208700-01	0.267068	0.00196048	-0.0538455	0.5824	Conditionally Neutral
OS01T0209400-01	-0.0942785	0.0146157	0.00263813	0.953321	Conditionally Neutral
OS01T0217500-01	0.0979007	0.0191291	0.00767523	0.895588	Conditionally Neutral
OS01T0218100-01	-0.182618	0.00337903	-0.10963	0.0960241	Conditionally Neutral
OS01T0221600-00	0.0945757	0.0080397	0.010294	0.793508	Conditionally Neutral
OS01T0226300-01	0.0245524	0.551063	0.128062	0.00570004	Conditionally Neutral
OS01T0228800-01	-0.197669	0.0097157	0.0370245	0.643755	Conditionally Neutral
OS01T0232000-00	0.0712	0.0239533	-0.0137057	0.62967	Conditionally Neutral
OS01T0235100-01	0.24843	0.000331691	-0.0596839	0.476825	Conditionally Neutral
OS01T0235900-00	0.140938	0.000457612	-0.00243272	0.964544	Conditionally Neutral
OS01T0246700-01	-0.108791	0.0013867	-0.0750326	0.0589059	Conditionally Neutral
OS01T0251000-01	0.069097	0.254016	-0.16658	0.0242682	Conditionally Neutral
OS01T0257100-01	0.0890046	0.011732	-0.0340253	0.390403	Conditionally Neutral
OS01T0266100-01	0.281866	0.0219791	-0.371915	0.105686	Conditionally Neutral
OS01T0266800-01	0.203614	0.0128858	-0.0164349	0.86761	Conditionally Neutral
OS01T0268100-01	-0.084891	0.0195637	0.0171231	0.679064	Conditionally Neutral
OS01T0272800-01	-0.153038	0.0228296	-0.0828139	0.364676	Conditionally Neutral
OS01T0275600-01	0.274631	0.0233669	-0.102899	0.690292	Conditionally Neutral
OS01T0276100-01	-0.0262206	0.733986	-0.320917	0.000498175	Conditionally Neutral
OS01T0276800-05	0.0364246	0.758297	-0.622174	0.00705673	Conditionally Neutral
OS01T0277700-01	0.041516	0.278673	-0.141383	0.00159432	Conditionally Neutral
OS01T0278050-00	0.0327826	0.561717	0.202739	0.000600333	Conditionally Neutral
OS01T0281000-01	0.227726	0.00247853	0.0257102	0.765377	Conditionally Neutral
OS01T0281100-01	0.257508	0.0014523	-0.0138607	0.848179	Conditionally Neutral
OS01T0282800-02	0.0829811	0.0233777	0.0300634	0.465052	Conditionally Neutral
OS01T0289600-00	-0.361477	0.00248434	0.144752	0.521279	Conditionally Neutral
OS01T0292250-00	0.0857263	0.332416	0.378099	0.00185779	Conditionally Neutral
OS01T0293000-01	0.209637	0.020049	-0.0186891	0.867726	Conditionally Neutral
OS01T0304000-01	-0.19617	0.000405447	-0.117324	0.102408	Conditionally Neutral
OS01T0310600-01	-0.224217	0.0163328	-0.134465	0.242021	Conditionally Neutral
OS01T0316900-01	0.14606	0.0147448	-0.103698	0.0951458	Conditionally Neutral
OS01T0321300-00	0.101342	0.00834274	-0.059863	0.167095	Conditionally Neutral
OS01T0323600-01	-0.0894858	0.196489	-0.275271	0.00150463	Conditionally Neutral
OS01T0327400-01	-0.143785	0.000586692	-0.0668192	0.155996	Conditionally Neutral
OS01T0328400-01	-0.172313	0.00160999	-0.0584274	0.35216	Conditionally Neutral
OS01T0337600-02	0.099242	0.0245502	-0.0055994	0.917775	Conditionally Neutral
OS01T0338600-01	0.252407	0.0208439	-0.103973	0.352582	Conditionally Neutral
OS01T0343300-01	0.140129	0.00436402	0.0426546	0.321355	Conditionally Neutral
OS01T0348700-01	-0.106941	0.0176416	-0.0313199	0.57309	Conditionally Neutral
OS01T0358400-01	-0.145259	0.00243089	-0.00457604	0.927703	Conditionally Neutral
OS01T0360200-01	0.180279	0.198377	0.551658	0.013929	Conditionally Neutral
OS01T0361000-02	-0.0789098	0.0153708	-0.0611187	0.0516461	Conditionally Neutral
OS01T0364400-00	0.120035	0.00810663	0.0359885	0.47428	Conditionally Neutral
OS01T0366100-01	-0.263815	0.00273788	-0.158666	0.110106	Conditionally Neutral
OS01T0389700-01	-0.108098	0.00265068	-0.0237515	0.577756	Conditionally Neutral
OS01T0500400-01	0.352854	0.000633965	0.159709	0.259806	Conditionally Neutral
OS01T0500500-01	0.0672369	0.0857689	0.102454	0.0199416	Conditionally Neutral
OS01T0501800-01	0.785154	0.00243329	-0.165126	0.477721	Conditionally Neutral
OS01T0502700-00	0.194445	0.00854209	-0.0321968	0.814752	Conditionally Neutral
OS01T0507000-02	0.10239	0.0193182	-0.0178948	0.698807	Conditionally Neutral
OS01T0508100-01	-0.0698914	0.0243264	-0.00411486	0.921581	Conditionally Neutral
OS01T0510200-01	-0.148138	0.0110427	0.0631987	0.439322	Conditionally Neutral
OS01T0511100-01	-0.114245	0.00148053	0.00362563	0.93035	Conditionally Neutral
OS01T0511200-01	-0.0928112	0.0134113	-0.0384017	0.413863	Conditionally Neutral
OS01T0511600-01	0.0925207	0.0068002	-0.0420262	0.270356	Conditionally Neutral
OS01T0519050-01	0.401359	0.00580609	0.18379	0.453934	Conditionally Neutral
OS01T0527400-01	-0.111733	0.0116837	-0.0419834	0.379224	Conditionally Neutral
OS01T0528800-01	-0.317772	0.000259291	0.0580239	0.561165	Conditionally Neutral
OS01T0532700-01	0.435593	0.00463381	0.1135	0.548973	Conditionally Neutral
OS01T0536000-01	0.119283	0.0162817	0.00857041	0.862785	Conditionally Neutral
OS01T0541600-01	0.166612	0.0142232	-0.0438056	0.527182	Conditionally Neutral
OS01T0542000-00	0.075147	0.0762816	0.138511	0.0154082	Conditionally Neutral
OS01T0543600-01	-0.0645926	0.650653	0.423882	0.00292206	Conditionally Neutral
OS01T0546500-01	-0.0172522	0.827594	-0.223033	0.0198858	Conditionally Neutral
OS01T0555100-01	0.156301	0.00050548	0.0190245	0.585241	Conditionally Neutral
OS01T0555200-01	0.0247257	0.662524	0.171735	0.0160897	Conditionally Neutral
OS01T0556700-00	0.170645	0.0126622	0.0512844	0.529543	Conditionally Neutral
OS01T0559200-01	-0.117906	0.0164485	-0.0167249	0.747568	Conditionally Neutral
OS01T0559300-01	0.0309662	0.458932	-0.104249	0.0236303	Conditionally Neutral
OS01T0565900-01	-0.103374	0.00420204	-0.00550483	0.898155	Conditionally Neutral
OS01T0566701-00	0.0475997	0.398772	-0.287041	0.000772321	Conditionally Neutral
OS01T0570800-01	-0.0396381	0.314583	-0.116846	0.00217535	Conditionally Neutral
OS01T0579900-01	-0.0135749	0.708082	0.0981268	0.0112865	Conditionally Neutral
OS01T0584900-01	-0.0923554	0.0180779	-0.0112693	0.805487	Conditionally Neutral
OS01T0585300-01	0.267453	0.00641883	0.00805083	0.948466	Conditionally Neutral
OS01T0589800-01	0.223383	0.0119616	-0.152096	0.0750821	Conditionally Neutral
OS01T0593600-01	0.0140889	0.710251	-0.127395	0.00263118	Conditionally Neutral
OS01T0600000-01	0.00517359	0.9547	-0.239618	0.0225054	Conditionally Neutral
OS01T0601000-00	0.180494	0.154594	0.433947	0.0110359	Conditionally Neutral
OS01T0602800-01	0.0805438	0.0212596	-0.0149959	0.709355	Conditionally Neutral
OS01T0603300-01	0.110899	0.0014487	0.0615242	0.163208	Conditionally Neutral
OS01T0604500-01	0.125463	0.0209245	-0.0233072	0.727782	Conditionally Neutral
OS01T0613400-01	0.279429	0.0100817	0.100325	0.532489	Conditionally Neutral
OS01T0613800-01	-0.0687043	0.0193513	-0.0743334	0.0504828	Conditionally Neutral
OS01T0615050-00	-0.104829	9.91801e-06	-0.0400247	0.172096	Conditionally Neutral
OS01T0615100-01	-0.086151	0.00145994	-0.0154378	0.645322	Conditionally Neutral
OS01T0616500-01	-0.127587	0.00225553	0.0763506	0.129216	Conditionally Neutral
OS01T0621300-01	-0.0188671	0.72025	-0.127806	0.0231825	Conditionally Neutral
OS01T0621700-01	-0.0176478	0.721756	-0.127251	0.0131324	Conditionally Neutral
OS01T0622500-01	0.063461	0.699618	-0.367268	0.0234542	Conditionally Neutral
OS01T0624500-01	-0.244152	0.00772292	-0.0891622	0.404905	Conditionally Neutral
OS01T0624700-01	0.192928	0.00809703	0.0516852	0.786099	Conditionally Neutral
OS01T0635200-01	0.310374	2.29703e-07	-0.0465014	0.446734	Conditionally Neutral
OS01T0635550-00	0.286371	0.000149491	0.146473	0.117888	Conditionally Neutral
OS01T0643800-01	0.163489	0.021037	0.00626634	0.937398	Conditionally Neutral
OS01T0644600-00	0.0531591	0.129088	0.117699	0.00410912	Conditionally Neutral
OS01T0645200-01	-0.0740503	0.615194	-0.533648	0.00418007	Conditionally Neutral
OS01T0648000-01	-0.113366	0.00299033	0.0188274	0.667479	Conditionally Neutral
OS01T0649900-01	0.131307	0.0670192	0.26062	0.0214861	Conditionally Neutral
OS01T0650100-01	0.246608	0.0216966	0.168113	0.220895	Conditionally Neutral
OS01T0654500-01	-0.250344	0.000897311	-0.118641	0.173478	Conditionally Neutral
OS01T0655400-01	-0.0111756	0.87373	0.310825	0.00116799	Conditionally Neutral
OS01T0658900-01	0.0257025	0.487706	0.112008	0.00765256	Conditionally Neutral
OS01T0663051-00	0.0604313	0.0156322	0.0328804	0.219018	Conditionally Neutral
OS01T0666000-01	0.300422	0.000308357	0.148536	0.322459	Conditionally Neutral
OS01T0666600-00	0.266624	0.000629188	-0.0182481	0.777985	Conditionally Neutral
OS01T0667100-01	0.0903761	0.0169652	-0.00988544	0.833676	Conditionally Neutral
OS01T0667600-01	-0.0327775	0.509575	-0.0996599	0.0165126	Conditionally Neutral
OS01T0672100-02	0.0664585	0.468535	0.376689	0.0219643	Conditionally Neutral
OS01T0673600-01	-0.195526	0.0187871	-0.0616241	0.517836	Conditionally Neutral
OS01T0675700-01	0.112332	0.00651572	0.0458872	0.350443	Conditionally Neutral
OS01T0678600-02	0.0880361	0.310124	0.295217	0.00805685	Conditionally Neutral
OS01T0679900-01	0.104266	0.423561	0.463472	0.0140971	Conditionally Neutral
OS01T0681900-01	-0.121326	0.0106925	-0.0849629	0.120915	Conditionally Neutral
OS01T0687400-01	-0.0918254	0.0135084	-0.00972855	0.834013	Conditionally Neutral
OS01T0689451-02	0.270397	0.0155907	-0.0412496	0.790193	Conditionally Neutral
OS01T0689900-04	0.0536629	0.571777	-0.231113	0.0181202	Conditionally Neutral
OS01T0692700-01	0.0106653	0.768869	-0.119663	0.00742972	Conditionally Neutral
OS01T0694000-01	-0.0411714	0.683064	0.294886	0.0139874	Conditionally Neutral
OS01T0695800-01	-0.10976	0.000322074	0.0233758	0.532487	Conditionally Neutral
OS01T0704300-01	0.0922809	0.00734472	0.001001	0.976133	Conditionally Neutral
OS01T0716300-00	0.0134504	0.896951	0.310591	0.0173727	Conditionally Neutral
OS01T0716400-01	0.15203	0.0109407	-0.0156047	0.827227	Conditionally Neutral
OS01T0716500-01	-0.125642	2.68785e-05	-0.0627038	0.0681088	Conditionally Neutral
OS01T0718500-01	-0.0592568	0.702381	0.32584	0.0157387	Conditionally Neutral
OS01T0719600-01	0.0952204	0.0135464	0.0575908	0.286176	Conditionally Neutral
OS01T0719700-00	0.255562	0.00572284	-0.0309706	0.763287	Conditionally Neutral
OS01T0723200-01	-0.131285	0.000774589	0.0387479	0.442371	Conditionally Neutral
OS01T0727400-01	-0.0188962	0.685827	0.110409	0.0246761	Conditionally Neutral
OS01T0730500-01	0.100846	0.18876	0.261341	0.00466071	Conditionally Neutral
OS01T0731000-01	0.25643	0.000529383	0.0711923	0.362495	Conditionally Neutral
OS01T0732000-01	0.153746	0.0132652	-0.0218447	0.759215	Conditionally Neutral
OS01T0734600-01	0.161645	0.00079491	-0.00886734	0.839013	Conditionally Neutral
OS01T0742400-02	-0.0870413	0.0183456	-0.0495601	0.234389	Conditionally Neutral
OS01T0742500-01	0.229995	0.00412123	-0.0366286	0.680713	Conditionally Neutral
OS01T0749400-02	0.213347	0.000612919	-0.0373329	0.512353	Conditionally Neutral
OS01T0749900-01	-0.0599284	0.19927	-0.110735	0.024085	Conditionally Neutral
OS01T0752300-01	-0.133138	0.00787109	0.00128392	0.982654	Conditionally Neutral
OS01T0752500-00	-0.106629	0.0243558	-0.00281728	0.955632	Conditionally Neutral
OS01T0759900-01	-0.236208	0.0100828	-0.0155184	0.881857	Conditionally Neutral
OS01T0761000-01	0.401589	0.000153874	0.0608052	0.600558	Conditionally Neutral
OS01T0762300-01	0.149649	0.00457743	0.0823348	0.112278	Conditionally Neutral
OS01T0762400-00	-0.0813955	0.569812	0.596593	0.021292	Conditionally Neutral
OS01T0764050-00	0.127598	0.32904	0.361518	0.0244119	Conditionally Neutral
OS01T0764400-01	-0.176874	0.0117152	-0.0620594	0.433324	Conditionally Neutral
OS01T0778800-01	-0.171567	0.000357888	-0.0349374	0.524735	Conditionally Neutral
OS01T0778900-01	0.173414	2.39995e-05	0.0238335	0.633757	Conditionally Neutral
OS01T0783600-01	-0.139306	0.0014747	-0.0153029	0.764123	Conditionally Neutral
OS01T0786800-01	0.125708	0.000755404	-0.0151529	0.729876	Conditionally Neutral
OS01T0786900-01	0.207837	0.0123632	-0.107798	0.180164	Conditionally Neutral
OS01T0791033-00	0.0913296	0.0184566	-0.0167095	0.625528	Conditionally Neutral
OS01T0793500-01	-0.18277	0.016494	-0.0225747	0.736671	Conditionally Neutral
OS01T0796000-01	-0.1376	0.00816298	0.04544	0.501789	Conditionally Neutral
OS01T0802850-00	-0.0930346	0.0185807	-0.046835	0.287574	Conditionally Neutral
OS01T0806000-00	-0.0169821	0.771097	-0.154239	0.023154	Conditionally Neutral
OS01T0809300-01	-0.204945	0.0138144	-0.120169	0.180386	Conditionally Neutral
OS01T0813400-01	-0.193826	0.0226453	0.111519	0.244053	Conditionally Neutral
OS01T0817000-01	0.117489	0.000918785	0.00951453	0.805466	Conditionally Neutral
OS01T0818000-01	0.0599059	0.0822254	0.0939606	0.0179272	Conditionally Neutral
OS01T0824800-01	-0.133183	0.00619193	-0.0460126	0.436626	Conditionally Neutral
OS01T0826000-00	-0.0701298	0.0235379	-0.0684993	0.0579874	Conditionally Neutral
OS01T0826400-01	-0.0992469	0.0201168	-0.0523143	0.297662	Conditionally Neutral
OS01T0826900-01	0.244914	0.00533378	-0.0710308	0.43041	Conditionally Neutral
OS01T0828100-00	-0.111988	0.00334063	-0.0070896	0.884678	Conditionally Neutral
OS01T0833200-01	0.231333	0.0155541	0.0818715	0.430735	Conditionally Neutral
OS01T0834500-01	-0.172128	0.00335631	-0.0367667	0.530551	Conditionally Neutral
OS01T0834600-00	-0.167156	0.000532527	-0.0632197	0.305493	Conditionally Neutral
OS01T0843500-01	0.086992	0.0175558	-0.0781079	0.0827244	Conditionally Neutral
OS01T0849500-01	0.0661808	0.0871052	0.129958	0.00637654	Conditionally Neutral
OS01T0850000-01	0.0950895	0.00536094	0.0655302	0.117529	Conditionally Neutral
OS01T0851100-01	0.00916142	0.786193	-0.127959	0.00209083	Conditionally Neutral
OS01T0857300-01	0.00225896	0.971422	0.261021	0.00169555	Conditionally Neutral
OS01T0860300-01	-0.0928038	0.0129601	0.0783205	0.0821718	Conditionally Neutral
OS01T0863400-01	0.134026	0.00211911	-0.0875285	0.0614093	Conditionally Neutral
OS01T0866300-01	-0.0556787	0.452701	0.240481	0.00277385	Conditionally Neutral
OS01T0867900-02	0.334526	0.0062853	0.105292	0.56896	Conditionally Neutral
OS01T0877300-01	0.106736	0.0214728	-0.102882	0.0554424	Conditionally Neutral
OS01T0881300-02	0.207836	1.04275e-05	-0.0646434	0.0856989	Conditionally Neutral
OS01T0882100-00	-0.167399	0.22908	0.749696	0.00697702	Conditionally Neutral
OS01T0882500-00	0.234808	0.00032444	-0.0328076	0.729919	Conditionally Neutral
OS01T0884300-01	-0.135817	0.0945666	-0.309888	0.000127552	Conditionally Neutral
OS01T0887100-01	0.120345	0.0148883	-0.0255689	0.643785	Conditionally Neutral
OS01T0896500-01	0.157055	0.00463331	-0.00431219	0.961876	Conditionally Neutral
OS01T0896700-00	-0.199752	0.000370926	-0.0336188	0.537979	Conditionally Neutral
OS01T0896800-01	-0.170222	0.00382178	-0.0404645	0.535922	Conditionally Neutral
OS01T0900800-01	0.0604071	0.124533	-0.0861835	0.0116637	Conditionally Neutral
OS01T0900900-01	0.259003	0.000798177	-0.00198752	0.981774	Conditionally Neutral
OS01T0901600-01	-0.0606621	0.0958802	-0.113117	0.0125267	Conditionally Neutral
OS01T0905700-01	0.169557	0.00130185	-0.0667546	0.110384	Conditionally Neutral
OS01T0907400-01	0.276241	0.00182578	0.154279	0.132866	Conditionally Neutral
OS01T0908200-01	-0.0255016	0.71623	-0.195497	0.00244053	Conditionally Neutral
OS01T0915600-01	0.131656	0.0134268	-0.046575	0.453095	Conditionally Neutral
OS01T0915800-01	-0.0990224	0.00886016	-0.0515645	0.291113	Conditionally Neutral
OS01T0925700-01	-0.085799	0.0134422	-0.0678373	0.0919566	Conditionally Neutral
OS01T0926300-01	-0.104408	0.00832361	-0.00296042	0.951633	Conditionally Neutral
OS01T0926800-01	-0.141337	1.61804e-05	-0.0298123	0.522487	Conditionally Neutral
OS01T0927500-02	0.157248	0.0132905	-0.0948341	0.246243	Conditionally Neutral
OS01T0928000-01	0.104734	0.00373634	0.000577284	0.988626	Conditionally Neutral
OS01T0930800-01	0.180695	0.00408694	-0.044712	0.591368	Conditionally Neutral
OS01T0934100-01	-0.156609	0.00946268	0.0285565	0.660241	Conditionally Neutral
OS01T0934200-01	0.0913391	0.0127468	0.0230174	0.601236	Conditionally Neutral
OS01T0938100-01	0.23035	0.000743524	-0.0288887	0.708644	Conditionally Neutral
OS01T0940800-01	-0.0910102	0.00633431	-0.0589067	0.188978	Conditionally Neutral
OS01T0949700-01	-0.133215	0.0143802	0.00342545	0.961839	Conditionally Neutral
OS01T0949750-00	-0.111323	0.00125955	-0.00359493	0.924624	Conditionally Neutral
OS01T0950300-01	-0.144748	0.0119999	-0.0388058	0.626168	Conditionally Neutral
OS01T0951500-01	0.0258895	0.440315	-0.087985	0.0226688	Conditionally Neutral
OS01T0954400-01	0.281033	0.00136981	-0.0606361	0.543931	Conditionally Neutral
OS01T0959750-00	-0.0768553	0.0169147	-0.0513575	0.138591	Conditionally Neutral
OS01T0961200-01	0.104283	0.00670555	0.0178579	0.668674	Conditionally Neutral
OS01T0964133-01	0.0534671	0.0766488	0.0767589	0.0199682	Conditionally Neutral
OS01T0965900-01	-0.248818	0.000139351	-0.114558	0.132861	Conditionally Neutral
OS01T0967000-00	0.0341786	0.801124	-0.530114	0.00488169	Conditionally Neutral
OS01T0974200-01	0.110394	0.0234856	-0.0677119	0.103647	Conditionally Neutral
OS01T0975900-02	0.134946	4.86521e-05	0.0649973	0.166671	Conditionally Neutral
OS01T0976000-01	0.0910711	0.0199749	0.0410343	0.400218	Conditionally Neutral
OS01T0978400-01	-0.0519747	0.348977	0.167327	0.0192921	Conditionally Neutral
OS01T0978500-01	-0.149682	0.0230921	-0.129551	0.0775345	Conditionally Neutral
OS02T0100600-01	0.0976574	0.0109824	-0.0391563	0.418141	Conditionally Neutral
OS02T0103700-01	-0.0912933	0.0130905	0.0384632	0.356858	Conditionally Neutral
OS02T0103850-00	0.0963045	0.0149669	0.0251341	0.562949	Conditionally Neutral
OS02T0105400-02	-0.416876	0.00768713	-0.192806	0.274719	Conditionally Neutral
OS02T0105800-01	0.0216212	0.860437	0.406208	0.00540138	Conditionally Neutral
OS02T0105900-01	-0.176475	0.000530396	-0.0333507	0.522976	Conditionally Neutral
OS02T0108800-01	0.125403	0.1391	0.295635	0.0217718	Conditionally Neutral
OS02T0116600-01	0.113289	0.00321204	-0.000567494	0.990153	Conditionally Neutral
OS02T0116900-01	-0.118532	0.200351	-0.248959	0.0204276	Conditionally Neutral
OS02T0119600-01	-0.240564	0.0224718	0.0606934	0.676237	Conditionally Neutral
OS02T0121100-01	0.0292599	0.704527	-0.211393	0.0196414	Conditionally Neutral
OS02T0121500-01	0.298468	5.05741e-05	0.0562117	0.439414	Conditionally Neutral
OS02T0123500-01	-0.0741575	0.166764	-0.164231	0.0156882	Conditionally Neutral
OS02T0124800-01	0.240469	0.00252982	-0.0947802	0.27955	Conditionally Neutral
OS02T0125100-01	0.217574	0.0118009	-0.0782082	0.45304	Conditionally Neutral
OS02T0125400-01	0.362246	0.00606861	-0.273588	0.203178	Conditionally Neutral
OS02T0125700-01	0.19177	0.0143715	-0.0995441	0.255579	Conditionally Neutral
OS02T0126600-01	0.142422	1.97829e-06	-0.0346764	0.347937	Conditionally Neutral
OS02T0127900-01	-0.0021973	0.959424	-0.105688	0.0225201	Conditionally Neutral
OS02T0128100-00	0.091684	0.0163769	-0.0323214	0.444544	Conditionally Neutral
OS02T0130100-01	0.279527	0.00156131	0.0609108	0.573652	Conditionally Neutral
OS02T0130300-01	0.250431	0.00144781	-0.0256134	0.791104	Conditionally Neutral
OS02T0134300-01	-0.119615	0.000128891	-0.0479324	0.253913	Conditionally Neutral
OS02T0135200-00	-0.105396	0.00329323	-0.078681	0.0884	Conditionally Neutral
OS02T0138600-01	0.0820398	0.0200206	-0.010506	0.793426	Conditionally Neutral
OS02T0138900-01	0.0725841	0.672166	-0.689413	0.00336817	Conditionally Neutral
OS02T0146400-01	0.268534	0.00787652	-0.134928	0.188362	Conditionally Neutral
OS02T0150600-01	0.221475	0.0064236	-0.0714408	0.501762	Conditionally Neutral
OS02T0159200-01	0.204054	0.00903106	-0.0719461	0.493711	Conditionally Neutral
OS02T0160900-01	0.0985998	0.00958215	0.0766084	0.0676567	Conditionally Neutral
OS02T0162500-01	-0.193162	0.000189739	-0.0240656	0.637411	Conditionally Neutral
OS02T0162700-01	-0.0346786	0.345589	-0.107126	0.0192673	Conditionally Neutral
OS02T0164800-01	0.217584	0.00224742	-0.131833	0.076367	Conditionally Neutral
OS02T0165100-01	-0.120342	0.00167294	-0.0412408	0.413135	Conditionally Neutral
OS02T0167100-01	0.118501	9.13396e-05	0.0218211	0.554927	Conditionally Neutral
OS02T0171100-01	0.237202	0.00661893	-0.186862	0.178293	Conditionally Neutral
OS02T0175600-01	-0.132435	0.00510785	-0.121222	0.0662009	Conditionally Neutral
OS02T0176400-01	0.0799834	0.0186103	-0.0825935	0.0572769	Conditionally Neutral
OS02T0177700-01	0.118736	0.00427566	0.0302481	0.423938	Conditionally Neutral
OS02T0178000-01	0.190934	0.000123119	0.0239743	0.687663	Conditionally Neutral
OS02T0178400-01	-0.208167	0.00220757	-0.0182989	0.790788	Conditionally Neutral
OS02T0181300-01	-0.0662512	0.0231271	-0.0233388	0.458025	Conditionally Neutral
OS02T0182850-00	-0.0956613	0.00274822	0.0104813	0.798922	Conditionally Neutral
OS02T0187300-01	0.112796	0.00197931	-0.0348208	0.421675	Conditionally Neutral
OS02T0189000-01	0.209863	0.00495372	-0.0884814	0.205723	Conditionally Neutral
OS02T0190600-00	0.204554	0.0145985	0.0996359	0.344528	Conditionally Neutral
OS02T0199300-01	0.101722	0.0211475	0.057034	0.279122	Conditionally Neutral
OS02T0205100-01	-0.21178	0.0134578	-0.0613308	0.623084	Conditionally Neutral
OS02T0205500-01	-0.13293	0.00221387	-0.0728334	0.16966	Conditionally Neutral
OS02T0209300-01	-0.129126	0.000128336	-0.0310209	0.514952	Conditionally Neutral
OS02T0221500-01	-0.149064	0.00672025	-0.00299941	0.967009	Conditionally Neutral
OS02T0222100-01	-0.09907	0.0752128	0.161935	0.0110244	Conditionally Neutral
OS02T0224900-01	0.0213654	0.573285	0.098554	0.0180421	Conditionally Neutral
OS02T0226200-01	0.0184128	0.607343	-0.121108	0.0130911	Conditionally Neutral
OS02T0228300-01	-0.107494	0.00611066	-0.0496614	0.14947	Conditionally Neutral
OS02T0228900-01	0.194446	0.0114774	-0.0283862	0.763996	Conditionally Neutral
OS02T0229000-01	-0.11941	0.00451386	-0.0641056	0.192571	Conditionally Neutral
OS02T0229400-01	0.0043049	0.916735	0.106891	0.0123073	Conditionally Neutral
OS02T0232000-01	0.11989	0.0229525	-0.0199865	0.774205	Conditionally Neutral
OS02T0235101-01	-0.0282545	0.767132	0.339087	0.00535949	Conditionally Neutral
OS02T0236200-01	-0.101935	0.269595	-0.274528	0.00910603	Conditionally Neutral
OS02T0240300-01	0.0762515	0.00321984	-0.0210697	0.409265	Conditionally Neutral
OS02T0250700-01	-0.152428	0.000101697	-0.00357268	0.93691	Conditionally Neutral
OS02T0257400-01	0.127626	0.0110381	-0.0378504	0.346723	Conditionally Neutral
OS02T0258900-02	0.402883	0.00999819	0.0884409	0.622421	Conditionally Neutral
OS02T0264800-01	0.26489	0.00651271	0.236536	0.259593	Conditionally Neutral
OS02T0280500-01	0.254015	0.00171882	-0.0224257	0.799947	Conditionally Neutral
OS02T0282301-01	0.0803321	0.465684	0.236494	0.017576	Conditionally Neutral
OS02T0284600-01	-0.144003	0.00829953	-0.0385841	0.502183	Conditionally Neutral
OS02T0287900-01	-0.0886482	0.1437	0.16719	0.0158114	Conditionally Neutral
OS02T0290000-01	-0.126065	0.0114581	-0.0593935	0.332547	Conditionally Neutral
OS02T0319800-01	0.0926438	0.0196573	0.0301189	0.497173	Conditionally Neutral
OS02T0320800-01	0.357989	0.00537809	0.14973	0.349627	Conditionally Neutral
OS02T0321900-02	-0.148951	0.000499448	-0.0416991	0.426773	Conditionally Neutral
OS02T0326000-02	0.11157	0.0167166	-0.0690116	0.205134	Conditionally Neutral
OS02T0326700-01	0.251844	0.00160488	-0.0602266	0.534921	Conditionally Neutral
OS02T0328300-01	0.106331	0.00468545	0.010923	0.804566	Conditionally Neutral
OS02T0329800-01	-0.0267086	0.40222	-0.111007	0.00550586	Conditionally Neutral
OS02T0332200-01	0.195636	0.0152377	-0.0522216	0.625655	Conditionally Neutral
OS02T0465900-01	0.0308276	0.533196	-0.109209	0.0191325	Conditionally Neutral
OS02T0469600-01	-0.199667	0.00270282	-0.0918883	0.200352	Conditionally Neutral
OS02T0469900-01	0.127562	0.0147065	-0.0519583	0.283005	Conditionally Neutral
OS02T0473200-02	0.436634	0.00270607	-0.0420762	0.85459	Conditionally Neutral
OS02T0478600-01	-0.155532	0.000734651	-0.0325459	0.549992	Conditionally Neutral
OS02T0478700-01	-0.191121	0.00690821	0.0465013	0.494948	Conditionally Neutral
OS02T0489400-01	-0.172618	0.000554189	0.0350145	0.489239	Conditionally Neutral
OS02T0498300-01	0.160868	0.0107128	-4.48878e-05	0.999408	Conditionally Neutral
OS02T0499000-01	0.248464	0.00440731	0.0549006	0.561408	Conditionally Neutral
OS02T0503400-01	-0.151262	0.00636067	-0.114558	0.0727082	Conditionally Neutral
OS02T0510200-01	0.254435	0.0015377	-0.0272508	0.773569	Conditionally Neutral
OS02T0520750-01	0.0329474	0.450331	-0.128406	0.00740153	Conditionally Neutral
OS02T0526400-01	-0.0807342	0.0157873	-0.0153183	0.675398	Conditionally Neutral
OS02T0529400-02	-0.0270836	0.563839	0.136241	0.00281913	Conditionally Neutral
OS02T0529900-01	0.0791887	0.0183307	-0.059487	0.156816	Conditionally Neutral
OS02T0534400-01	-0.00274575	0.9736	-0.27418	0.00729783	Conditionally Neutral
OS02T0536500-01	-0.0574296	0.0136809	-0.032277	0.309437	Conditionally Neutral
OS02T0539600-01	-0.110056	0.00508751	0.0225537	0.595966	Conditionally Neutral
OS02T0549600-01	-0.192031	9.98083e-05	0.0444889	0.445461	Conditionally Neutral
OS02T0550800-01	-0.160677	0.0217452	0.0731784	0.521557	Conditionally Neutral
OS02T0551400-01	0.0883992	0.0238256	-0.0705095	0.110812	Conditionally Neutral
OS02T0553200-01	0.106483	0.00322495	-0.0162831	0.66731	Conditionally Neutral
OS02T0554100-01	-0.0233152	0.537261	-0.0959852	0.0191985	Conditionally Neutral
OS02T0555900-00	0.155318	0.0237769	0.0938509	0.310655	Conditionally Neutral
OS02T0562600-01	0.0715436	0.519838	-0.317654	0.0120566	Conditionally Neutral
OS02T0564300-01	0.277504	0.000522388	0.205597	0.0732115	Conditionally Neutral
OS02T0567900-01	-0.102115	0.0055854	0.0454587	0.367619	Conditionally Neutral
OS02T0570400-01	-0.10584	0.00248775	-0.0347859	0.37751	Conditionally Neutral
OS02T0575700-01	0.11783	0.00150245	0.0732698	0.0568121	Conditionally Neutral
OS02T0578800-01	-0.145797	0.00783749	-0.0461803	0.507428	Conditionally Neutral
OS02T0579800-01	-0.0750169	0.123281	-0.158939	0.00837299	Conditionally Neutral
OS02T0582400-02	-0.0517738	0.454459	0.281119	0.0118642	Conditionally Neutral
OS02T0585200-01	-0.0884924	0.0194109	-0.0255162	0.522797	Conditionally Neutral
OS02T0588600-01	0.151917	0.00899035	-0.0499754	0.360909	Conditionally Neutral
OS02T0591600-01	0.148031	0.00664109	-0.00717395	0.908122	Conditionally Neutral
OS02T0591700-01	-0.223082	1.21973e-05	-0.00941032	0.86621	Conditionally Neutral
OS02T0592600-01	-0.475137	0.00711136	0.261483	0.128074	Conditionally Neutral
OS02T0595400-01	-0.0857611	0.0109728	-0.0262535	0.526563	Conditionally Neutral
OS02T0595700-01	0.25444	0.0011263	0.0184968	0.838493	Conditionally Neutral
OS02T0600400-01	-0.150534	0.000278035	0.0185474	0.718314	Conditionally Neutral
OS02T0602300-02	0.199806	0.0241296	0.0959808	0.492095	Conditionally Neutral
OS02T0603900-00	0.104859	0.0131269	0.0278518	0.591248	Conditionally Neutral
OS02T0604100-01	-0.157607	3.03068e-05	0.0528202	0.326406	Conditionally Neutral
OS02T0605600-01	0.0194425	0.618436	-0.104431	0.0178763	Conditionally Neutral
OS02T0609500-01	-0.223241	0.0233144	0.0659492	0.502849	Conditionally Neutral
OS02T0610400-01	-0.113338	0.0131049	-0.0821901	0.102887	Conditionally Neutral
OS02T0610600-01	-0.149007	0.0794243	-0.243779	0.0183298	Conditionally Neutral
OS02T0610700-02	0.242185	0.00112247	0.0418196	0.643164	Conditionally Neutral
OS02T0611250-00	0.130092	0.00971709	0.039136	0.486625	Conditionally Neutral
OS02T0611400-01	-0.139498	0.0152657	-0.07452	0.267934	Conditionally Neutral
OS02T0611800-01	-0.0184779	0.621101	-0.101502	0.00193153	Conditionally Neutral
OS02T0612900-01	-0.100259	0.00108324	-0.0119614	0.749585	Conditionally Neutral
OS02T0613400-01	0.111139	0.0019974	0.0381203	0.398248	Conditionally Neutral
OS02T0614100-01	-0.081927	0.0233961	-0.00437883	0.918762	Conditionally Neutral
OS02T0617800-01	0.280028	7.59652e-07	-0.0191831	0.74728	Conditionally Neutral
OS02T0618250-01	-0.136082	0.000121809	0.010968	0.780671	Conditionally Neutral
OS02T0622300-00	-0.149237	0.00397304	-0.0209023	0.718995	Conditionally Neutral
OS02T0625000-01	0.118466	0.00193459	0.0288859	0.547451	Conditionally Neutral
OS02T0628800-01	-0.16901	0.0120058	-0.0975211	0.244051	Conditionally Neutral
OS02T0629200-01	0.148843	0.00372584	-0.0495838	0.4164	Conditionally Neutral
OS02T0629400-01	0.0186065	0.851545	0.321515	0.00792383	Conditionally Neutral
OS02T0631500-00	-0.0280948	0.628417	0.218108	0.00619782	Conditionally Neutral
OS02T0634500-01	-0.206122	0.0141955	-0.0499198	0.599877	Conditionally Neutral
OS02T0635200-01	0.249026	0.00952519	-0.083447	0.43712	Conditionally Neutral
OS02T0636300-01	-0.141975	0.00603085	0.0445924	0.474666	Conditionally Neutral
OS02T0641300-00	-0.216524	0.00808902	-0.102797	0.371766	Conditionally Neutral
OS02T0646400-01	0.109898	0.0192552	0.0667574	0.211795	Conditionally Neutral
OS02T0649750-00	0.163486	0.0152089	-0.0189882	0.849781	Conditionally Neutral
OS02T0654500-01	-0.0525008	0.178743	-0.114248	0.0106559	Conditionally Neutral
OS02T0654700-01	-0.0562355	0.539709	-0.273833	0.019694	Conditionally Neutral
OS02T0655500-01	-0.0195502	0.911755	-0.571788	0.00676422	Conditionally Neutral
OS02T0655700-01	-0.112282	0.0167694	-0.0563546	0.334793	Conditionally Neutral
OS02T0657550-01	0.218	0.0105494	0.117127	0.381177	Conditionally Neutral
OS02T0657700-01	0.119213	0.00982854	0.0857612	0.115323	Conditionally Neutral
OS02T0658500-01	0.0899911	0.016516	-0.0649642	0.134964	Conditionally Neutral
OS02T0664000-01	-0.248084	0.00284901	0.0222489	0.780227	Conditionally Neutral
OS02T0665200-01	-0.0164482	0.747201	-0.1696	0.00432861	Conditionally Neutral
OS02T0665250-01	0.146257	0.00578966	-0.00637776	0.868627	Conditionally Neutral
OS02T0667050-00	0.0705328	0.503097	0.328549	0.00949874	Conditionally Neutral
OS02T0668100-04	0.170128	0.000315187	-0.0563957	0.357592	Conditionally Neutral
OS02T0670500-01	0.167884	0.000443819	-0.0323562	0.477916	Conditionally Neutral
OS02T0671100-01	-0.171714	0.00236765	-0.0447488	0.518928	Conditionally Neutral
OS02T0671200-01	0.139141	0.0162538	-0.0434526	0.303851	Conditionally Neutral
OS02T0673000-01	0.0050753	0.927763	-0.181714	0.0205281	Conditionally Neutral
OS02T0673600-01	-0.104037	0.00687173	-0.0361957	0.398114	Conditionally Neutral
OS02T0681000-01	0.0922903	0.00121863	0.00714443	0.861649	Conditionally Neutral
OS02T0685900-00	-0.0487287	0.472241	0.184505	0.0238172	Conditionally Neutral
OS02T0686600-01	-0.136902	0.000428158	0.0276484	0.529166	Conditionally Neutral
OS02T0689700-01	-0.239459	0.0141168	0.0196023	0.889609	Conditionally Neutral
OS02T0693500-01	0.238474	0.00506508	0.0673606	0.376949	Conditionally Neutral
OS02T0695600-01	0.114936	0.00689806	-0.0106008	0.84062	Conditionally Neutral
OS02T0696900-00	-0.213227	0.0115107	-0.128959	0.443012	Conditionally Neutral
OS02T0697400-01	0.138908	0.0037544	-0.0426519	0.351592	Conditionally Neutral
OS02T0698000-02	0.370233	6.46229e-06	0.0232681	0.806586	Conditionally Neutral
OS02T0699600-01	-0.196965	0.000133348	-0.0424207	0.444307	Conditionally Neutral
OS02T0704600-01	0.0271517	0.721656	0.245468	0.0177172	Conditionally Neutral
OS02T0706400-01	0.177527	0.0237644	0.0148537	0.82785	Conditionally Neutral
OS02T0707100-01	0.173189	0.01169	0.11773	0.199654	Conditionally Neutral
OS02T0716600-01	0.127204	0.00188349	-0.0172046	0.686187	Conditionally Neutral
OS02T0717400-01	0.194618	0.0184412	-0.118598	0.225813	Conditionally Neutral
OS02T0717600-01	-0.182256	0.00049393	0.0233074	0.683806	Conditionally Neutral
OS02T0717800-01	-0.171375	0.000872985	-0.0223902	0.666434	Conditionally Neutral
OS02T0718100-01	-0.110387	0.0087105	-0.000606958	0.99098	Conditionally Neutral
OS02T0720200-01	-0.0721936	0.526896	0.45792	0.0083892	Conditionally Neutral
OS02T0720900-01	0.0965819	0.0118276	-0.0762158	0.184388	Conditionally Neutral
OS02T0725000-01	0.0203346	0.601968	0.0981089	0.0185911	Conditionally Neutral
OS02T0729400-01	0.361481	0.000214419	-0.0747797	0.364738	Conditionally Neutral
OS02T0730700-02	-0.279107	0.000228842	-0.0874816	0.256699	Conditionally Neutral
OS02T0730900-00	0.451898	0.0132427	0.349208	0.177196	Conditionally Neutral
OS02T0731600-01	0.170333	0.0111168	-0.0910723	0.200711	Conditionally Neutral
OS02T0732900-01	0.205922	0.0111121	0.0900125	0.284126	Conditionally Neutral
OS02T0734300-01	0.205337	0.000509279	-0.0466897	0.265487	Conditionally Neutral
OS02T0738100-01	-0.26553	0.00121081	0.0748173	0.590701	Conditionally Neutral
OS02T0740300-01	-0.00512611	0.899724	0.186117	2.89366e-05	Conditionally Neutral
OS02T0742100-01	0.214683	0.0166149	0.102571	0.410104	Conditionally Neutral
OS02T0744700-01	0.0969302	0.00687373	0.0213036	0.614806	Conditionally Neutral
OS02T0744900-01	0.337898	0.0016144	-0.101882	0.402148	Conditionally Neutral
OS02T0745100-01	0.149553	0.00755815	0.0968725	0.0685729	Conditionally Neutral
OS02T0748300-01	0.0211426	0.598535	-0.114115	0.00819975	Conditionally Neutral
OS02T0749800-01	0.158504	0.000482917	0.0422909	0.339556	Conditionally Neutral
OS02T0750200-01	0.157365	0.00240233	-0.0765622	0.200009	Conditionally Neutral
OS02T0755400-01	0.0763312	0.567839	-0.343785	0.0175785	Conditionally Neutral
OS02T0755600-01	0.0958928	0.0136689	0.0386107	0.430004	Conditionally Neutral
OS02T0756100-01	0.0277489	0.833255	0.535675	0.0089284	Conditionally Neutral
OS02T0760500-01	0.158887	0.00574364	-0.0461843	0.4445	Conditionally Neutral
OS02T0763200-01	-0.0265457	0.483986	-0.1063	0.00905482	Conditionally Neutral
OS02T0764500-01	0.147118	0.0201651	-0.00668675	0.912317	Conditionally Neutral
OS02T0768000-01	-0.357023	0.00688874	-0.00244983	0.992308	Conditionally Neutral
OS02T0768100-01	-0.183473	0.0129044	-0.153636	0.0746512	Conditionally Neutral
OS02T0770100-01	-0.0386387	0.626934	0.218447	0.00774568	Conditionally Neutral
OS02T0784900-01	-0.0477	0.418465	0.266434	0.00524244	Conditionally Neutral
OS02T0793700-02	0.245539	0.0173834	0.114615	0.281929	Conditionally Neutral
OS02T0796900-00	-0.0990108	0.0159364	-0.076635	0.0816367	Conditionally Neutral
OS02T0797200-01	-0.185477	0.00155104	-0.0791314	0.194345	Conditionally Neutral
OS02T0799000-01	-0.0490142	0.20265	0.123461	0.00384811	Conditionally Neutral
OS02T0804100-01	-0.218374	0.000557088	-0.0600505	0.390605	Conditionally Neutral
OS02T0807700-01	-0.168309	0.0238369	0.0201389	0.796983	Conditionally Neutral
OS02T0812400-01	-0.106449	0.00686636	-0.00613949	0.887503	Conditionally Neutral
OS02T0814000-01	-0.0680406	0.242734	-0.149066	0.0202883	Conditionally Neutral
OS02T0814400-01	0.100799	0.019784	-0.0649172	0.186657	Conditionally Neutral
OS02T0814700-01	-0.219765	3.59941e-05	0.0124446	0.828917	Conditionally Neutral
OS02T0814800-01	0.102135	0.0101993	0.0480046	0.2629	Conditionally Neutral
OS02T0815000-00	-0.113998	0.0047209	0.00346147	0.94822	Conditionally Neutral
OS02T0815400-01	0.340143	0.000468333	0.186009	0.0670451	Conditionally Neutral
OS02T0815700-01	0.112633	0.00787101	-0.0535282	0.219826	Conditionally Neutral
OS02T0817700-02	-0.19392	0.00557076	-0.0324796	0.671878	Conditionally Neutral
OS02T0821200-01	-0.146622	0.00255798	0.00851644	0.868386	Conditionally Neutral
OS02T0823100-01	-0.14785	0.000663611	-0.0124938	0.80727	Conditionally Neutral
OS02T0823500-00	0.109471	0.0196923	0.0448531	0.466219	Conditionally Neutral
OS02T0825500-01	0.0336869	0.731731	0.347496	0.00186725	Conditionally Neutral
OS02T0827400-00	0.150094	0.000610267	-0.0471444	0.257976	Conditionally Neutral
OS02T0827600-01	0.140591	0.0241062	-0.0781363	0.446751	Conditionally Neutral
OS02T0832500-01	0.0970232	0.15869	-0.236816	0.00534336	Conditionally Neutral
OS02T0832600-02	0.0626329	0.125174	-0.112312	0.0217749	Conditionally Neutral
OS02T0834700-01	0.0950236	0.00526167	0.0110931	0.781562	Conditionally Neutral
OS03T0100400-01	-0.0988892	0.0247106	0.0923711	0.0502143	Conditionally Neutral
OS03T0101600-01	-0.0914917	0.020619	0.019766	0.675899	Conditionally Neutral
OS03T0103200-01	-0.0472683	0.020421	-0.0450405	0.20068	Conditionally Neutral
OS03T0105600-01	-0.0475088	0.301635	-0.194115	0.00362615	Conditionally Neutral
OS03T0105700-01	0.14505	0.00149684	-0.00911673	0.868402	Conditionally Neutral
OS03T0106000-01	-0.0268222	0.545137	-0.124189	0.00579296	Conditionally Neutral
OS03T0107000-01	-0.0243327	0.544503	-0.126464	0.00387258	Conditionally Neutral
OS03T0107700-01	-0.083843	0.023682	-0.0274929	0.556278	Conditionally Neutral
OS03T0107800-01	-0.118201	0.00502149	0.052382	0.244411	Conditionally Neutral
OS03T0109700-02	0.361614	3.851e-05	-0.0185554	0.875996	Conditionally Neutral
OS03T0109800-01	0.313826	3.81771e-05	-0.0751817	0.308661	Conditionally Neutral
OS03T0110300-02	-0.0519232	0.353088	-0.161798	0.0128719	Conditionally Neutral
OS03T0110400-01	-0.134751	0.109719	0.165936	0.0199921	Conditionally Neutral
OS03T0110800-01	0.152711	0.00604816	0.0311444	0.603798	Conditionally Neutral
OS03T0110900-01	0.238313	0.00291903	0.109174	0.123744	Conditionally Neutral
OS03T0122300-01	-0.0572188	0.161034	-0.199696	0.00495244	Conditionally Neutral
OS03T0123100-01	-0.00780332	0.939313	-0.2619	0.0185561	Conditionally Neutral
OS03T0125300-01	-0.127884	0.0010309	0.0316032	0.461674	Conditionally Neutral
OS03T0126100-01	-0.0867535	0.0146644	-0.025216	0.583364	Conditionally Neutral
OS03T0128200-01	-0.187675	0.0222605	-0.0555141	0.5964	Conditionally Neutral
OS03T0129300-01	0.301196	0.000462768	0.173483	0.0959361	Conditionally Neutral
OS03T0131900-01	0.0954299	0.010142	-0.0620263	0.116319	Conditionally Neutral
OS03T0132300-01	-0.169653	0.0173561	0.179334	0.127669	Conditionally Neutral
OS03T0133400-01	-0.0418515	0.275885	-0.125023	0.0134552	Conditionally Neutral
OS03T0133500-01	0.0792569	0.298792	-0.216373	0.00779204	Conditionally Neutral
OS03T0133900-01	0.190095	0.0197295	0.0878553	0.224729	Conditionally Neutral
OS03T0134300-01	0.273599	0.000706544	0.0937113	0.313939	Conditionally Neutral
OS03T0136500-01	-0.115184	0.0111644	-0.108221	0.0734411	Conditionally Neutral
OS03T0139100-00	-0.12653	0.0138924	-0.0748033	0.245365	Conditionally Neutral
OS03T0139400-01	0.232396	0.00289773	0.0211725	0.787339	Conditionally Neutral
OS03T0140700-01	-0.012172	0.840422	0.203808	0.00278972	Conditionally Neutral
OS03T0141000-01	-0.197167	0.000956863	0.0341222	0.62943	Conditionally Neutral
OS03T0141200-01	0.160795	0.00195236	0.0666615	0.295202	Conditionally Neutral
OS03T0149200-01	-0.13838	0.0224829	-0.0222562	0.795286	Conditionally Neutral
OS03T0151500-01	-0.0554634	0.332858	-0.239264	0.0117515	Conditionally Neutral
OS03T0152400-01	-0.106498	0.00535046	0.0180822	0.664862	Conditionally Neutral
OS03T0152600-01	0.298978	2.08357e-05	0.0110352	0.87185	Conditionally Neutral
OS03T0152800-01	0.406861	0.0167584	0.024497	0.874058	Conditionally Neutral
OS03T0153900-01	-0.252535	0.0191078	-0.183852	0.171126	Conditionally Neutral
OS03T0157900-01	-0.191636	3.56022e-08	-0.0332543	0.378493	Conditionally Neutral
OS03T0161900-01	0.309685	0.000239659	-0.108402	0.0914697	Conditionally Neutral
OS03T0162500-01	0.0937082	0.00597824	-0.0550529	0.0961099	Conditionally Neutral
OS03T0162900-01	0.0319766	0.794392	0.467746	0.0128	Conditionally Neutral
OS03T0168200-01	-0.114189	0.000297108	0.0602379	0.137863	Conditionally Neutral
OS03T0169100-01	0.606645	7.46266e-06	0.196347	0.204829	Conditionally Neutral
OS03T0169800-01	0.15721	0.00204982	0.0340122	0.492364	Conditionally Neutral
OS03T0170400-01	-0.049392	0.295246	-0.130015	0.0192185	Conditionally Neutral
OS03T0170500-00	0.239686	0.00040771	0.00988433	0.887345	Conditionally Neutral
OS03T0174800-01	0.188341	0.0048735	0.115795	0.124859	Conditionally Neutral
OS03T0175200-01	0.110766	0.00112745	-0.0477223	0.169034	Conditionally Neutral
OS03T0175600-01	0.204896	0.000730107	-0.041518	0.543556	Conditionally Neutral
OS03T0176700-00	0.330425	0.000126072	-0.134175	0.138621	Conditionally Neutral
OS03T0177100-01	0.0228292	0.746557	0.189957	0.0169331	Conditionally Neutral
OS03T0177500-01	-0.204938	0.000253114	-0.0201765	0.721878	Conditionally Neutral
OS03T0180800-01	-0.0322693	0.33217	-0.163612	0.00669948	Conditionally Neutral
OS03T0180900-01	-0.137738	7.3484e-05	-0.0631744	0.124973	Conditionally Neutral
OS03T0181500-01	0.254583	0.0152134	0.0476147	0.815842	Conditionally Neutral
OS03T0182700-02	-0.119635	0.00130721	0.0641589	0.210254	Conditionally Neutral
OS03T0186600-01	-0.0922004	0.0118048	0.0534434	0.173097	Conditionally Neutral
OS03T0187000-01	0.0532098	0.170261	0.129108	0.00639888	Conditionally Neutral
OS03T0187600-01	-0.171028	0.0136734	-0.0633961	0.310089	Conditionally Neutral
OS03T0191200-01	0.0449943	0.379064	0.166545	0.012975	Conditionally Neutral
OS03T0194600-01	-0.098173	0.0212631	-0.00311714	0.946055	Conditionally Neutral
OS03T0202001-01	0.0844936	0.0229594	-0.0886418	0.0659438	Conditionally Neutral
OS03T0203800-01	-0.135624	0.00221775	-0.00638211	0.899292	Conditionally Neutral
OS03T0205500-01	-0.0100451	0.795767	-0.118462	0.0104334	Conditionally Neutral
OS03T0206600-01	0.160306	0.00258935	-0.0383905	0.515787	Conditionally Neutral
OS03T0206700-00	0.261396	0.00181249	-0.0266899	0.57564	Conditionally Neutral
OS03T0207400-01	-0.0935355	0.0971368	-0.164088	0.0204006	Conditionally Neutral
OS03T0208500-01	-0.0142851	0.712001	-0.0975031	0.0242439	Conditionally Neutral
OS03T0208900-01	0.136032	0.00753411	0.0232874	0.710526	Conditionally Neutral
OS03T0209500-01	0.171444	0.00680203	-0.0548557	0.438138	Conditionally Neutral
OS03T0210700-01	-0.191915	0.00896323	-0.0998371	0.209984	Conditionally Neutral
OS03T0211700-01	0.123346	0.0124142	-0.0516922	0.431936	Conditionally Neutral
OS03T0211800-01	0.026561	0.603705	-0.175522	0.0165156	Conditionally Neutral
OS03T0213200-01	0.417087	0.00303234	0.0565727	0.700935	Conditionally Neutral
OS03T0213500-01	0.102272	0.00668365	0.0802936	0.097852	Conditionally Neutral
OS03T0218400-01	-0.13971	0.000178347	-0.0306963	0.474056	Conditionally Neutral
OS03T0219100-01	0.056362	0.397115	0.203653	0.0174206	Conditionally Neutral
OS03T0219500-01	-0.107281	0.0215158	-0.0502227	0.455015	Conditionally Neutral
OS03T0221700-02	0.092531	0.0166578	-0.0344423	0.364015	Conditionally Neutral
OS03T0224300-01	-0.0978282	0.0118395	-0.00694785	0.87915	Conditionally Neutral
OS03T0225500-01	-0.0351496	0.473105	-0.146709	0.0133745	Conditionally Neutral
OS03T0225700-01	-0.0253469	0.66325	-0.1629	0.0160986	Conditionally Neutral
OS03T0227900-00	0.228452	0.000646158	0.218053	0.0846989	Conditionally Neutral
OS03T0229575-01	0.0165229	0.672478	-0.111686	0.0173251	Conditionally Neutral
OS03T0230300-01	0.328798	0.0232523	-0.213601	0.239532	Conditionally Neutral
OS03T0232400-00	0.143277	0.0214276	-0.00177713	0.981008	Conditionally Neutral
OS03T0232600-01	0.159371	0.00828697	0.116143	0.0782906	Conditionally Neutral
OS03T0234200-01	-0.193572	0.000531439	-0.0216853	0.705403	Conditionally Neutral
OS03T0236200-01	-0.174329	0.00846117	-0.0405108	0.465034	Conditionally Neutral
OS03T0241200-00	-0.121763	0.0169657	0.0510445	0.276466	Conditionally Neutral
OS03T0242350-01	0.215655	0.000467456	0.0221888	0.80088	Conditionally Neutral
OS03T0244200-02	-0.101068	0.17586	-0.193623	0.0247327	Conditionally Neutral
OS03T0248000-02	0.0878405	0.0209337	0.0153534	0.721107	Conditionally Neutral
OS03T0257600-01	-0.0160211	0.629445	0.0894752	0.0215212	Conditionally Neutral
OS03T0259700-01	0.127494	0.000565289	0.0168636	0.713532	Conditionally Neutral
OS03T0261100-01	0.161127	2.51176e-05	0.0614972	0.147157	Conditionally Neutral
OS03T0263800-02	0.114974	0.00724661	-0.00138973	0.976601	Conditionally Neutral
OS03T0263900-01	0.184471	0.0147194	0.0230142	0.776079	Conditionally Neutral
OS03T0265700-01	-0.121145	0.00226285	0.0172394	0.699762	Conditionally Neutral
OS03T0270500-01	-0.0805932	0.0217149	0.0206896	0.597675	Conditionally Neutral
OS03T0271500-01	0.107187	0.0239923	0.0439871	0.393715	Conditionally Neutral
OS03T0273800-01	0.196196	0.000392824	0.0221568	0.696605	Conditionally Neutral
OS03T0276500-01	-0.158896	0.0180841	-0.118158	0.13133	Conditionally Neutral
OS03T0278700-01	0.0815676	0.124106	0.182552	0.00173216	Conditionally Neutral
OS03T0278900-01	0.375678	0.0248962	-0.132746	0.239822	Conditionally Neutral
OS03T0283200-00	0.104835	0.00884065	0.0136233	0.765875	Conditionally Neutral
OS03T0285100-01	0.178311	0.0170139	0.136833	0.0882409	Conditionally Neutral
OS03T0285166-00	0.0847652	0.0145751	0.0420147	0.319514	Conditionally Neutral
OS03T0285700-01	-0.180747	0.0129383	-0.0761575	0.296413	Conditionally Neutral
OS03T0287100-01	0.0676341	0.0670154	0.104205	0.014637	Conditionally Neutral
OS03T0289100-02	-0.118017	0.000619245	0.052638	0.212938	Conditionally Neutral
OS03T0294200-01	-0.070228	0.30581	0.190644	0.0155155	Conditionally Neutral
OS03T0296700-01	0.0613772	0.453931	0.216732	0.00969765	Conditionally Neutral
OS03T0297100-01	-0.153217	0.00349769	-0.0403862	0.520117	Conditionally Neutral
OS03T0297300-01	-0.123673	0.0012478	-0.03838	0.4269	Conditionally Neutral
OS03T0305000-01	0.201378	0.00239574	0.134131	0.0757099	Conditionally Neutral
OS03T0309000-01	-0.121696	0.00140686	0.0450519	0.296568	Conditionally Neutral
OS03T0310600-01	0.0840154	0.00658151	-0.00224798	0.952798	Conditionally Neutral
OS03T0311300-02	0.24061	0.00169077	-0.0179761	0.828049	Conditionally Neutral
OS03T0313300-01	0.67117	6.3568e-06	0.0485537	0.751105	Conditionally Neutral
OS03T0313600-01	-0.106811	0.00143951	-0.0198713	0.632389	Conditionally Neutral
OS03T0313800-00	-0.0977395	0.00244491	-0.0236721	0.586747	Conditionally Neutral
OS03T0315800-01	0.0937164	0.00863969	0.0121045	0.762869	Conditionally Neutral
OS03T0319000-01	-0.0709049	0.012785	0.0404804	0.219016	Conditionally Neutral
OS03T0319300-01	-0.144983	0.0135674	0.0756928	0.234422	Conditionally Neutral
OS03T0319400-02	-0.19014	0.0136903	0.0478726	0.718353	Conditionally Neutral
OS03T0320000-01	-0.106007	0.00651666	0.0275897	0.551778	Conditionally Neutral
OS03T0321400-01	-0.113968	0.0114727	0.0249113	0.681671	Conditionally Neutral
OS03T0321700-01	-0.113132	0.00617813	-0.0472588	0.340451	Conditionally Neutral
OS03T0322600-01	0.201245	0.0148292	0.073875	0.269199	Conditionally Neutral
OS03T0323100-01	0.094009	0.00875802	-0.00632722	0.855038	Conditionally Neutral
OS03T0324700-01	0.15978	0.13545	0.458467	0.021268	Conditionally Neutral
OS03T0325500-01	-0.167439	0.0141885	-0.0878318	0.418004	Conditionally Neutral
OS03T0335200-01	-0.199914	0.0198552	0.192447	0.16071	Conditionally Neutral
OS03T0337500-00	0.00387485	0.916425	-0.107064	0.0036006	Conditionally Neutral
OS03T0337800-01	-0.195692	0.00173091	0.009617	0.887392	Conditionally Neutral
OS03T0340900-01	0.292508	0.00440524	-0.0167649	0.866621	Conditionally Neutral
OS03T0341100-01	-0.153678	0.000218745	-0.0223576	0.653055	Conditionally Neutral
OS03T0343900-01	0.222754	0.000569005	-0.047781	0.411482	Conditionally Neutral
OS03T0344100-02	0.418605	0.00833894	-0.357935	0.0611488	Conditionally Neutral
OS03T0345200-01	-0.240716	0.000115288	0.0156783	0.816736	Conditionally Neutral
OS03T0349000-01	-0.123165	0.00124403	0.0204525	0.628624	Conditionally Neutral
OS03T0350300-01	-0.078036	0.0200194	0.001232	0.975296	Conditionally Neutral
OS03T0351200-00	0.168946	0.0109759	-0.0230039	0.764226	Conditionally Neutral
OS03T0351800-01	0.261766	0.00090029	-0.0219124	0.764769	Conditionally Neutral
OS03T0352200-01	0.0922805	0.016961	0.0634637	0.148702	Conditionally Neutral
OS03T0358000-00	0.169724	0.00283664	0.0459778	0.454313	Conditionally Neutral
OS03T0360700-01	-0.0957575	0.215616	-0.227846	0.0093175	Conditionally Neutral
OS03T0363500-02	0.301027	0.0150413	0.0146725	0.933663	Conditionally Neutral
OS03T0363900-01	-0.122194	0.016844	-0.0158999	0.776129	Conditionally Neutral
OS03T0366000-01	0.0151654	0.755648	-0.136287	0.0123153	Conditionally Neutral
OS03T0370500-02	-0.1196	0.00866209	0.0473808	0.49837	Conditionally Neutral
OS03T0371400-01	0.0849494	0.00953212	-0.0237741	0.539347	Conditionally Neutral
OS03T0372500-03	0.113537	0.52242	0.662339	0.0241437	Conditionally Neutral
OS03T0385400-01	-0.0571291	0.318453	-0.19616	0.000707452	Conditionally Neutral
OS03T0389000-00	-0.274351	0.00955358	-0.0231474	0.881707	Conditionally Neutral
OS03T0389100-01	0.0779981	0.0124187	0.0292147	0.418215	Conditionally Neutral
OS03T0390000-02	-0.160069	0.00215084	-0.0503289	0.397513	Conditionally Neutral
OS03T0390633-00	0.0782508	0.00826826	-0.000347804	0.992474	Conditionally Neutral
OS03T0397400-01	-0.148769	0.0127851	-0.0060472	0.931692	Conditionally Neutral
OS03T0399900-01	0.100003	0.00932185	-0.0216477	0.592965	Conditionally Neutral
OS03T0408300-00	-0.163985	0.000430554	-0.0506675	0.334167	Conditionally Neutral
OS03T0411600-00	0.119583	0.257596	0.332122	0.00453923	Conditionally Neutral
OS03T0412300-01	0.172436	0.00498243	-0.042167	0.75594	Conditionally Neutral
OS03T0412800-01	0.138424	0.000353816	-0.00526491	0.911448	Conditionally Neutral
OS03T0417800-01	-0.00281426	0.940977	-0.0989231	0.0244316	Conditionally Neutral
OS03T0421000-01	0.101877	0.152849	0.277499	0.00359912	Conditionally Neutral
OS03T0424800-00	-0.180272	0.000730977	-0.0216897	0.727673	Conditionally Neutral
OS03T0432000-00	0.0578201	0.577864	-0.393955	0.0218068	Conditionally Neutral
OS03T0444900-00	-0.237576	0.0221543	0.202292	0.249421	Conditionally Neutral
OS03T0554900-00	0.0308709	0.604099	0.292886	0.000759453	Conditionally Neutral
OS03T0563300-01	0.153561	0.0145474	-0.138989	0.0713273	Conditionally Neutral
OS03T0565200-01	0.26424	0.0026503	-0.148355	0.218505	Conditionally Neutral
OS03T0568500-01	-0.11917	0.00041359	-0.0268522	0.538175	Conditionally Neutral
OS03T0576700-01	-0.187527	0.00288065	-0.00251255	0.96871	Conditionally Neutral
OS03T0577000-01	-0.226943	0.000156266	-0.0475188	0.448146	Conditionally Neutral
OS03T0580200-01	-0.134559	0.000112406	0.00315426	0.946157	Conditionally Neutral
OS03T0581800-01	-0.0610284	0.510141	-0.291702	0.00707577	Conditionally Neutral
OS03T0582900-01	0.109259	0.0227102	0.0536981	0.357886	Conditionally Neutral
OS03T0582900-02	0.138678	0.00323846	-0.023491	0.669375	Conditionally Neutral
OS03T0586600-01	0.249866	0.0166891	0.0369129	0.776667	Conditionally Neutral
OS03T0595300-01	0.316208	6.14028e-05	-0.0383508	0.685874	Conditionally Neutral
OS03T0598100-01	0.218734	0.0144043	0.0577407	0.532382	Conditionally Neutral
OS03T0605300-01	0.109756	0.000444531	-0.0214576	0.553425	Conditionally Neutral
OS03T0607200-01	0.175838	0.195158	-0.343015	0.00784126	Conditionally Neutral
OS03T0611200-01	0.236186	0.00140611	-0.0422824	0.663948	Conditionally Neutral
OS03T0628800-01	0.13737	0.000226855	-0.0383015	0.290695	Conditionally Neutral
OS03T0634000-01	-0.0144046	0.726125	0.110682	0.00753263	Conditionally Neutral
OS03T0638200-02	0.214151	0.00891936	-0.0525866	0.467179	Conditionally Neutral
OS03T0643300-02	-0.0948741	0.0178431	-0.00515931	0.906043	Conditionally Neutral
OS03T0646800-02	-0.304316	0.0173303	-0.0399562	0.834918	Conditionally Neutral
OS03T0651900-01	0.26984	0.000207304	0.0662782	0.523679	Conditionally Neutral
OS03T0665700-00	0.0835603	0.0240078	0.0427581	0.322648	Conditionally Neutral
OS03T0673400-01	-0.0953808	0.0056354	-0.0053915	0.898845	Conditionally Neutral
OS03T0683800-01	0.26547	0.0238924	0.142427	0.34671	Conditionally Neutral
OS03T0684700-01	0.231396	2.71925e-07	-0.0864182	0.0875293	Conditionally Neutral
OS03T0685500-01	-0.235088	0.0159908	-0.144014	0.180373	Conditionally Neutral
OS03T0688200-01	-0.0940166	0.0166939	0.0347622	0.493708	Conditionally Neutral
OS03T0690500-00	-0.177614	0.00251356	0.00418159	0.964177	Conditionally Neutral
OS03T0691800-01	-0.139561	0.00400831	0.0450116	0.427406	Conditionally Neutral
OS03T0693400-01	-0.108813	0.00567438	-0.0226319	0.617035	Conditionally Neutral
OS03T0699200-01	-0.0979904	0.00621695	0.000112692	0.997929	Conditionally Neutral
OS03T0699600-01	0.184312	0.0153551	0.0406432	0.570961	Conditionally Neutral
OS03T0701600-01	0.197271	0.00959722	-0.0785385	0.170468	Conditionally Neutral
OS03T0707600-01	0.171708	0.0150877	-0.021792	0.782409	Conditionally Neutral
OS03T0708400-01	0.299094	0.00288129	-0.0730996	0.468184	Conditionally Neutral
OS03T0709300-01	-0.248557	0.00162307	-0.216301	0.157206	Conditionally Neutral
OS03T0717700-02	0.107327	0.0131737	0.0680803	0.167061	Conditionally Neutral
OS03T0718600-00	0.108864	0.00518999	0.0279346	0.510498	Conditionally Neutral
OS03T0719100-01	0.0960982	0.0226251	0.00927964	0.849086	Conditionally Neutral
OS03T0719500-01	0.251266	0.00450838	0.204876	0.0847141	Conditionally Neutral
OS03T0719700-01	0.159983	0.16291	0.348125	0.021654	Conditionally Neutral
OS03T0730800-01	-0.0467096	0.434581	0.178533	0.0140464	Conditionally Neutral
OS03T0731800-01	0.289183	0.0119589	-0.179533	0.104109	Conditionally Neutral
OS03T0732100-01	0.14563	0.0176408	-0.0740947	0.296753	Conditionally Neutral
OS03T0734200-01	-0.0948782	0.0128567	-0.0401324	0.488102	Conditionally Neutral
OS03T0738400-01	0.307869	0.000516226	-0.0717716	0.555587	Conditionally Neutral
OS03T0743650-01	-0.147881	0.13605	0.266299	0.0100979	Conditionally Neutral
OS03T0746700-01	0.169197	3.84214e-06	-0.0243491	0.475892	Conditionally Neutral
OS03T0748900-01	0.0914827	0.0099425	-0.0504978	0.21595	Conditionally Neutral
OS03T0749500-01	0.0929375	0.00066022	-0.0274802	0.381615	Conditionally Neutral
OS03T0753600-03	0.1437	0.210009	-0.425377	0.00249897	Conditionally Neutral
OS03T0756800-01	-0.0592581	0.429784	-0.154803	0.0142982	Conditionally Neutral
OS03T0757200-01	0.307684	1.18445e-05	-0.0237925	0.703346	Conditionally Neutral
OS03T0757900-01	-0.108777	0.00155272	-0.0771715	0.0531783	Conditionally Neutral
OS03T0758800-01	-0.200134	0.00484112	-0.0067265	0.928936	Conditionally Neutral
OS03T0760300-01	-0.450753	0.00547033	-0.113303	0.518968	Conditionally Neutral
OS03T0764100-01	-0.129436	0.021766	-0.0028663	0.955638	Conditionally Neutral
OS03T0764300-01	-0.136149	0.00103114	0.0655717	0.135181	Conditionally Neutral
OS03T0765000-01	0.432347	0.0173128	-0.0848554	0.675191	Conditionally Neutral
OS03T0765900-01	0.18357	0.00292604	-0.0663347	0.23501	Conditionally Neutral
OS03T0766800-01	0.128125	0.00958605	0.0441709	0.299425	Conditionally Neutral
OS03T0766900-02	0.00795558	0.946364	0.318749	0.0239123	Conditionally Neutral
OS03T0769600-01	-0.0523937	0.300944	-0.17545	0.00445036	Conditionally Neutral
OS03T0771100-01	0.411222	0.0158359	0.159751	0.37341	Conditionally Neutral
OS03T0773150-00	-0.191437	0.00153713	0.0137485	0.824683	Conditionally Neutral
OS03T0774400-01	0.111472	0.00106437	0.00293315	0.94179	Conditionally Neutral
OS03T0775000-00	0.250352	0.00012752	-0.10958	0.0828157	Conditionally Neutral
OS03T0775200-01	-0.0186649	0.79661	-0.266916	0.0121394	Conditionally Neutral
OS03T0775400-01	-0.477026	0.00830215	0.0842001	0.585503	Conditionally Neutral
OS03T0781300-01	-0.121378	0.000630549	0.0268082	0.530098	Conditionally Neutral
OS03T0781501-01	-0.179276	0.000523028	-0.0157631	0.732846	Conditionally Neutral
OS03T0784100-00	0.0457264	0.637643	0.428909	0.00286555	Conditionally Neutral
OS03T0785200-01	0.24778	0.000243689	-0.0521781	0.467347	Conditionally Neutral
OS03T0786400-01	0.20112	0.000703867	-0.0530966	0.372481	Conditionally Neutral
OS03T0788800-01	0.263397	0.00674843	-0.0513043	0.603112	Conditionally Neutral
OS03T0789900-01	-0.0419397	0.506611	-0.241762	0.0104651	Conditionally Neutral
OS03T0790700-01	0.0303832	0.621414	0.202201	0.00591725	Conditionally Neutral
OS03T0790900-01	0.131339	0.264033	0.38846	0.00747719	Conditionally Neutral
OS03T0791432-01	0.0434143	0.345172	0.14042	0.0111402	Conditionally Neutral
OS03T0794700-01	-0.141357	0.00382483	-0.0854061	0.132328	Conditionally Neutral
OS03T0795500-01	0.016557	0.874373	-0.269498	0.0177825	Conditionally Neutral
OS03T0796501-00	-0.0901519	0.00957967	-0.0419665	0.390098	Conditionally Neutral
OS03T0796600-01	0.101864	0.00586317	0.0141773	0.751348	Conditionally Neutral
OS03T0798200-01	0.166866	0.0236499	-0.0575938	0.462051	Conditionally Neutral
OS03T0798600-01	-0.135524	0.0120181	-0.070857	0.231362	Conditionally Neutral
OS03T0800500-02	0.190714	0.00954664	-0.119688	0.281762	Conditionally Neutral
OS03T0803000-01	-0.0861522	0.335233	-0.280411	0.00530864	Conditionally Neutral
OS03T0804800-01	-0.101885	0.00539819	0.0615715	0.169266	Conditionally Neutral
OS03T0805700-00	0.167571	0.361832	0.589799	0.00316485	Conditionally Neutral
OS03T0806400-01	0.0720456	0.473963	0.302457	0.015698	Conditionally Neutral
OS03T0807000-01	-0.548199	0.00374335	0.181719	0.307858	Conditionally Neutral
OS03T0807800-01	-0.135883	0.00730758	-0.0644962	0.258518	Conditionally Neutral
OS03T0810300-01	0.0868055	0.0153753	0.0652136	0.142699	Conditionally Neutral
OS03T0810500-01	0.133095	0.000183832	0.0174716	0.703862	Conditionally Neutral
OS03T0811900-01	-0.207926	0.0194834	-0.0509662	0.615443	Conditionally Neutral
OS03T0812000-01	-0.214667	0.0167449	0.154015	0.114114	Conditionally Neutral
OS03T0812500-01	-0.0881284	0.0197999	0.0102179	0.764579	Conditionally Neutral
OS03T0816800-01	-0.201189	0.00275305	-0.0900139	0.52664	Conditionally Neutral
OS03T0817900-01	0.106295	0.00184251	0.0207999	0.617259	Conditionally Neutral
OS03T0821150-00	0.0646258	0.691472	0.305681	0.0147978	Conditionally Neutral
OS03T0821250-00	0.166442	0.0112758	-0.114475	0.0792312	Conditionally Neutral
OS03T0823100-01	0.203241	0.0216168	-0.12039	0.166362	Conditionally Neutral
OS03T0828701-00	0.11786	0.0242623	0.0632114	0.352004	Conditionally Neutral
OS03T0835100-00	0.125688	0.000833328	-0.00544958	0.897172	Conditionally Neutral
OS03T0835150-01	0.136221	0.00250769	-0.0659976	0.0664574	Conditionally Neutral
OS03T0835900-01	-0.111588	0.0249579	-0.119273	0.0981839	Conditionally Neutral
OS03T0836000-01	-0.0535792	0.193879	0.126893	0.0187027	Conditionally Neutral
OS03T0843200-01	0.244958	0.00814993	-0.144991	0.077136	Conditionally Neutral
OS03T0844900-01	0.202896	0.0179586	-0.104372	0.255005	Conditionally Neutral
OS03T0858700-01	0.164797	0.012224	0.043575	0.494608	Conditionally Neutral
OS03T0859900-01	0.107918	0.2686	0.314689	0.00370016	Conditionally Neutral
OS04T0102600-01	-0.115844	0.00518992	-0.00602044	0.897286	Conditionally Neutral
OS04T0105400-01	-0.126644	0.00389439	0.0312496	0.485494	Conditionally Neutral
OS04T0105700-01	-0.211124	0.000294277	-0.0140989	0.769301	Conditionally Neutral
OS04T0111200-01	0.079219	0.266078	-0.247152	0.00216919	Conditionally Neutral
OS04T0117900-01	-0.104589	0.000475545	0.0612167	0.0759457	Conditionally Neutral
OS04T0127300-01	-0.016219	0.878984	0.407681	0.00027521	Conditionally Neutral
OS04T0136900-01	0.0977972	0.0242238	0.066109	0.213006	Conditionally Neutral
OS04T0137500-00	0.0128069	0.8424	-0.255335	0.000331068	Conditionally Neutral
OS04T0142400-01	-0.0435287	0.0539372	-0.0672192	0.011217	Conditionally Neutral
OS04T0162500-01	0.114517	0.207586	0.359747	0.00934891	Conditionally Neutral
OS04T0163700-01	0.294873	0.0162898	0.194696	0.237694	Conditionally Neutral
OS04T0175400-01	-0.284498	0.00297743	-0.0438535	0.65871	Conditionally Neutral
OS04T0181100-01	-0.101889	0.0245602	-0.0932189	0.12606	Conditionally Neutral
OS04T0185500-01	0.114074	0.0100006	-0.0481514	0.344156	Conditionally Neutral
OS04T0191400-01	0.101883	0.17491	-0.243976	0.00342558	Conditionally Neutral
OS04T0191500-01	0.163091	0.0118661	-0.0995883	0.149164	Conditionally Neutral
OS04T0208200-01	-0.125222	0.00721386	0.00217157	0.963153	Conditionally Neutral
OS04T0227500-01	0.0114835	0.7492	-0.102502	0.00395386	Conditionally Neutral
OS04T0234600-03	0.219416	0.000116218	0.0233741	0.703203	Conditionally Neutral
OS04T0249700-01	0.0461555	0.193671	-0.0917628	0.0234574	Conditionally Neutral
OS04T0259200-01	-0.0924619	0.00875925	-0.0583029	0.218077	Conditionally Neutral
OS04T0266400-01	0.346158	0.00327576	-0.0175157	0.914041	Conditionally Neutral
OS04T0276600-01	0.154969	0.0230002	0.00212987	0.980232	Conditionally Neutral
OS04T0282400-01	0.0145916	0.59908	0.0752334	0.0116527	Conditionally Neutral
OS04T0283001-00	-0.0970007	0.45295	-0.528512	0.0113883	Conditionally Neutral
OS04T0284500-02	0.156076	0.000689526	0.0343771	0.505898	Conditionally Neutral
OS04T0288100-00	-0.378098	0.0156551	-0.137304	0.36188	Conditionally Neutral
OS04T0303950-01	-0.108947	0.0154902	-0.0121037	0.819456	Conditionally Neutral
OS04T0306400-01	0.222296	0.00331054	0.0549138	0.535839	Conditionally Neutral
OS04T0311400-02	0.00143226	0.974918	-0.119515	0.0222892	Conditionally Neutral
OS04T0345400-02	-0.00269115	0.97696	0.294915	0.010082	Conditionally Neutral
OS04T0346100-01	-0.177491	0.000832661	-0.0176369	0.784002	Conditionally Neutral
OS04T0349500-01	-0.231744	1.82721e-05	-0.0155944	0.780358	Conditionally Neutral
OS04T0350100-01	0.0663984	0.341257	0.317247	0.0168689	Conditionally Neutral
OS04T0364800-00	0.0858544	0.0136451	-0.033433	0.319296	Conditionally Neutral
OS04T0376000-01	-0.205999	0.000179934	0.00325501	0.952256	Conditionally Neutral
OS04T0376300-01	-0.212466	7.43645e-07	0.0679025	0.198682	Conditionally Neutral
OS04T0384800-01	-0.164683	0.0238972	0.14928	0.189553	Conditionally Neutral
OS04T0387900-01	0.11011	0.00320265	-0.0500992	0.119191	Conditionally Neutral
OS04T0393900-01	0.253841	0.0154327	-0.0943597	0.543013	Conditionally Neutral
OS04T0394300-01	-0.0197201	0.620369	0.112528	0.0183702	Conditionally Neutral
OS04T0397700-00	-0.0394095	0.626591	0.227024	0.0090074	Conditionally Neutral
OS04T0399000-00	-0.111694	0.00133537	0.0356343	0.461259	Conditionally Neutral
OS04T0399200-01	-0.12813	0.00623219	-0.0874582	0.10041	Conditionally Neutral
OS04T0403701-01	0.19889	0.00774402	0.137615	0.0951367	Conditionally Neutral
OS04T0411800-01	-0.13741	0.00127954	-0.00905214	0.862466	Conditionally Neutral
OS04T0412100-01	0.123543	0.0173594	0.0399397	0.433306	Conditionally Neutral
OS04T0412500-01	0.211789	0.00510253	-0.0226476	0.793168	Conditionally Neutral
OS04T0413600-01	-0.152736	0.00361757	0.0410158	0.523814	Conditionally Neutral
OS04T0414400-01	-0.0342811	0.479312	-0.160081	0.00185886	Conditionally Neutral
OS04T0414700-01	0.642851	0.00012195	-0.181757	0.177451	Conditionally Neutral
OS04T0419100-01	-0.212329	0.0104446	-0.0790943	0.564733	Conditionally Neutral
OS04T0419700-00	0.11803	0.00345273	-0.0858886	0.0638223	Conditionally Neutral
OS04T0430100-01	-0.201791	0.000124536	-0.0152069	0.769187	Conditionally Neutral
OS04T0431100-01	0.0580481	0.0907262	0.0965607	0.0229987	Conditionally Neutral
OS04T0431200-01	0.16249	0.00217498	0.0203469	0.735711	Conditionally Neutral
OS04T0437600-01	-0.183205	0.0132135	0.133156	0.111133	Conditionally Neutral
OS04T0442200-01	0.248682	0.0012124	0.0429419	0.588158	Conditionally Neutral
OS04T0444800-02	0.159991	0.019483	-0.0439313	0.502832	Conditionally Neutral
OS04T0446300-01	-0.196277	0.00447407	-0.0135687	0.895536	Conditionally Neutral
OS04T0447500-01	-0.22252	0.0179284	0.263214	0.219682	Conditionally Neutral
OS04T0449900-01	-0.106745	0.0212768	-0.0287276	0.624078	Conditionally Neutral
OS04T0452100-01	0.123124	0.120427	-0.245259	0.00613158	Conditionally Neutral
OS04T0452400-01	0.0795392	0.0187109	-0.0164621	0.687183	Conditionally Neutral
OS04T0455800-01	0.184993	0.0182545	-0.123341	0.0772792	Conditionally Neutral
OS04T0457000-01	0.232949	0.0143735	0.0561555	0.513395	Conditionally Neutral
OS04T0459500-02	0.183235	0.00757708	0.0246103	0.758424	Conditionally Neutral
OS04T0459900-01	0.373616	7.38549e-05	0.0927614	0.364501	Conditionally Neutral
OS04T0460350-00	-0.0429444	0.271477	-0.104809	0.00674715	Conditionally Neutral
OS04T0462300-01	0.0848213	0.00665138	0.0278332	0.45479	Conditionally Neutral
OS04T0464750-01	0.104999	0.00234528	-0.0409074	0.307656	Conditionally Neutral
OS04T0467700-01	0.112757	0.063675	-0.188455	0.0160619	Conditionally Neutral
OS04T0470150-00	0.0739809	0.0222107	-0.0634754	0.10273	Conditionally Neutral
OS04T0473400-01	-0.198013	3.68727e-05	-0.0371505	0.489262	Conditionally Neutral
OS04T0476400-01	-0.120184	0.0156429	0.107924	0.0818058	Conditionally Neutral
OS04T0476800-01	-0.118583	0.00140825	0.0158421	0.700638	Conditionally Neutral
OS04T0477300-01	0.296328	0.00422104	9.43309e-05	0.999381	Conditionally Neutral
OS04T0483500-01	-0.107948	0.00472977	-0.0531968	0.215478	Conditionally Neutral
OS04T0488600-04	0.115108	0.000940983	0.02053	0.637184	Conditionally Neutral
OS04T0490800-01	0.46919	0.000326958	-0.0596543	0.702184	Conditionally Neutral
OS04T0498200-01	-0.0710304	0.364972	-0.269609	0.00989733	Conditionally Neutral
OS04T0499200-01	0.226905	2.9174e-05	0.114074	0.0556652	Conditionally Neutral
OS04T0501000-00	-0.170329	0.00223131	-0.00904462	0.88341	Conditionally Neutral
OS04T0504700-01	0.12868	0.0140448	0.0255157	0.669748	Conditionally Neutral
OS04T0513000-01	0.170169	0.0015174	0.0480623	0.484574	Conditionally Neutral
OS04T0514800-01	0.299411	0.00354867	-0.0378191	0.820554	Conditionally Neutral
OS04T0515300-02	-0.141792	0.0095887	-0.0686371	0.305387	Conditionally Neutral
OS04T0517100-01	-0.13697	0.00359954	-0.0932588	0.0660112	Conditionally Neutral
OS04T0524500-01	-0.127719	0.000863911	-0.0221798	0.628509	Conditionally Neutral
OS04T0525000-01	0.267802	0.00192814	-0.0537528	0.542616	Conditionally Neutral
OS04T0527700-01	-0.119934	0.00255009	-0.0384733	0.347487	Conditionally Neutral
OS04T0530700-01	0.0445313	0.445172	-0.189611	0.00913888	Conditionally Neutral
OS04T0530900-02	0.133117	0.0130385	-0.0194037	0.831706	Conditionally Neutral
OS04T0534500-01	-0.0917224	0.0897829	0.166913	0.0189511	Conditionally Neutral
OS04T0534600-01	0.182744	0.0100965	-0.0872952	0.37683	Conditionally Neutral
OS04T0538000-02	0.199181	0.00418351	-0.0632271	0.452259	Conditionally Neutral
OS04T0539000-01	0.285357	0.000978861	-0.0457708	0.509882	Conditionally Neutral
OS04T0549600-01	0.0970116	0.0224908	-0.00229931	0.959316	Conditionally Neutral
OS04T0550500-03	-0.00900421	0.916259	0.286148	0.0132623	Conditionally Neutral
OS04T0551800-01	-0.0969434	0.00939794	0.0461977	0.248082	Conditionally Neutral
OS04T0556350-00	-0.0741797	0.729863	0.514723	0.00436777	Conditionally Neutral
OS04T0556600-00	0.113171	0.000452449	0.0286606	0.422395	Conditionally Neutral
OS04T0557000-01	0.232029	0.00446419	0.016163	0.861247	Conditionally Neutral
OS04T0560500-00	0.156822	0.0144912	0.0617719	0.459631	Conditionally Neutral
OS04T0560700-01	0.138917	0.00844778	-0.000190122	0.997418	Conditionally Neutral
OS04T0563801-00	-0.0410758	0.659748	0.293206	0.0169886	Conditionally Neutral
OS04T0564600-01	-0.253003	0.00479701	-0.114053	0.27427	Conditionally Neutral
OS04T0567700-01	0.180757	0.00341918	0.082955	0.275947	Conditionally Neutral
OS04T0578200-01	0.217486	0.00379835	0.0705835	0.416814	Conditionally Neutral
OS04T0581000-01	-0.130785	0.00949069	-0.0535535	0.439281	Conditionally Neutral
OS04T0581400-01	0.00980846	0.938648	0.433289	0.00649962	Conditionally Neutral
OS04T0583600-01	0.134102	0.102463	0.192659	0.0210161	Conditionally Neutral
OS04T0583800-01	0.0264326	0.591362	0.164422	0.012686	Conditionally Neutral
OS04T0591000-01	0.162974	0.0191131	-0.106151	0.187635	Conditionally Neutral
OS04T0592400-02	0.102404	0.0133982	0.0885294	0.0731245	Conditionally Neutral
OS04T0593400-00	0.00346525	0.877727	-0.103073	8.38315e-05	Conditionally Neutral
OS04T0598200-00	-0.239007	1.50474e-07	0.0375526	0.457574	Conditionally Neutral
OS04T0600200-01	-0.10579	0.00198588	-0.0399436	0.303689	Conditionally Neutral
OS04T0602100-01	0.146151	0.00279503	-0.0285204	0.567881	Conditionally Neutral
OS04T0602400-01	-0.0181979	0.633251	-0.118323	0.00451408	Conditionally Neutral
OS04T0604250-01	0.161143	0.00185159	0.0539309	0.269252	Conditionally Neutral
OS04T0605900-01	-0.209151	0.000116174	-0.0705944	0.227059	Conditionally Neutral
OS04T0606200-01	-0.204272	0.09842	-0.516336	0.00703808	Conditionally Neutral
OS04T0606900-01	0.014912	0.741972	0.122197	0.0249217	Conditionally Neutral
OS04T0608100-01	0.0632561	0.409255	-0.236886	0.0249731	Conditionally Neutral
OS04T0610500-01	-0.102025	0.00584412	0.0353528	0.397609	Conditionally Neutral
OS04T0611300-01	-0.149737	0.00664157	-0.107376	0.138373	Conditionally Neutral
OS04T0611400-01	-0.1095	0.00460775	-0.0633571	0.189448	Conditionally Neutral
OS04T0611700-00	0.123522	0.0181331	-0.0722427	0.328819	Conditionally Neutral
OS04T0620400-01	0.0209409	0.889723	0.37213	0.00707023	Conditionally Neutral
OS04T0624600-02	0.270253	0.0224053	-0.0528013	0.663979	Conditionally Neutral
OS04T0624650-00	-0.307693	0.0169764	-0.0220871	0.895715	Conditionally Neutral
OS04T0626000-01	0.112043	0.00346491	-0.0271645	0.507436	Conditionally Neutral
OS04T0630800-01	-0.143572	0.101552	0.653855	0.000965539	Conditionally Neutral
OS04T0632300-01	0.338134	0.0104983	0.154408	0.394268	Conditionally Neutral
OS04T0638700-01	0.141031	0.0132449	-0.021063	0.706831	Conditionally Neutral
OS04T0639100-01	0.139842	0.02132	0.00709377	0.885196	Conditionally Neutral
OS04T0639200-01	0.00462965	0.932241	0.130517	0.021529	Conditionally Neutral
OS04T0639300-01	0.332242	4.48124e-07	0.132077	0.114979	Conditionally Neutral
OS04T0640900-01	-0.0507919	0.197686	-0.105955	0.0076744	Conditionally Neutral
OS04T0643100-01	-0.0210877	0.82989	-0.288218	0.00672023	Conditionally Neutral
OS04T0643300-01	0.14006	0.0140511	0.0343079	0.585465	Conditionally Neutral
OS04T0644400-01	0.192219	0.024381	-0.142871	0.297708	Conditionally Neutral
OS04T0644600-02	0.33406	0.000710763	0.19689	0.0889971	Conditionally Neutral
OS04T0645100-01	0.0468793	0.473941	-0.117907	0.023464	Conditionally Neutral
OS04T0650500-01	0.0251447	0.50572	-0.116149	0.00599774	Conditionally Neutral
OS04T0650800-01	-0.140845	0.0109286	-0.0921865	0.0841801	Conditionally Neutral
OS04T0652900-01	-0.0485634	0.227698	-0.107479	0.0111093	Conditionally Neutral
OS04T0653200-01	-0.00684069	0.858007	0.130332	0.00340348	Conditionally Neutral
OS04T0658000-01	0.159688	0.0156872	0.0405959	0.609019	Conditionally Neutral
OS04T0658300-01	0.257715	0.000175736	0.102936	0.146297	Conditionally Neutral
OS04T0659100-02	0.115559	0.00140655	-0.0643986	0.103024	Conditionally Neutral
OS04T0662000-00	0.11726	0.00086239	-0.011137	0.79019	Conditionally Neutral
OS04T0662100-01	-0.109423	0.00268292	-0.0190922	0.63067	Conditionally Neutral
OS04T0665000-01	0.140025	0.0029292	-0.0330861	0.547776	Conditionally Neutral
OS04T0667500-01	0.101277	0.0204938	0.0482826	0.321704	Conditionally Neutral
OS04T0667850-00	0.269476	0.0212822	0.160194	0.244575	Conditionally Neutral
OS04T0669800-01	-0.105458	0.182353	-0.215648	0.0228488	Conditionally Neutral
OS04T0671300-01	0.23639	0.000785659	-0.015843	0.84892	Conditionally Neutral
OS04T0674200-01	-0.115927	0.00458723	-0.0358476	0.415133	Conditionally Neutral
OS04T0675000-03	0.259261	2.49625e-05	-0.0354682	0.644216	Conditionally Neutral
OS04T0678200-01	0.152025	0.0163476	-0.0792843	0.231609	Conditionally Neutral
OS04T0678700-01	0.0621977	0.0243555	-0.0284466	0.353588	Conditionally Neutral
OS04T0683700-01	-0.0879627	0.24109	-0.187018	0.0203694	Conditionally Neutral
OS04T0683800-01	0.366226	0.00287648	-0.102605	0.45077	Conditionally Neutral
OS04T0683850-00	0.0916321	0.00716953	-0.0701972	0.0725414	Conditionally Neutral
OS04T0685300-02	-0.0749372	0.0168946	-0.00121904	0.974225	Conditionally Neutral
OS04T0690800-01	0.0610121	0.238557	-0.186351	0.00548154	Conditionally Neutral
OS04T0691800-01	0.0892883	0.0144624	-0.00828547	0.814285	Conditionally Neutral
OS04T0692000-02	0.101253	0.0137903	0.0655249	0.213549	Conditionally Neutral
OS04T0692200-02	0.0884951	0.0136488	0.023875	0.586834	Conditionally Neutral
OS04T0692600-04	0.129401	0.00013901	0.0110562	0.770079	Conditionally Neutral
OS05T0100800-01	-0.190995	0.000900257	-0.124197	0.0836854	Conditionally Neutral
OS05T0103100-01	-0.155827	0.00088966	-0.0716142	0.235744	Conditionally Neutral
OS05T0103400-01	-0.0470276	0.407208	-0.152606	0.0122409	Conditionally Neutral
OS05T0104800-01	-0.136877	0.0151121	-0.0330102	0.634057	Conditionally Neutral
OS05T0105800-01	0.212573	0.00344495	-0.0696984	0.276858	Conditionally Neutral
OS05T0106200-01	-0.028045	0.614824	0.154825	0.0116002	Conditionally Neutral
OS05T0106600-01	0.104208	0.00550996	0.00764984	0.865524	Conditionally Neutral
OS05T0107900-01	0.0811142	0.00677558	0.0553802	0.11684	Conditionally Neutral
OS05T0110000-01	0.0524048	0.180403	-0.142479	0.00139965	Conditionally Neutral
OS05T0110300-01	0.121995	0.0155018	-0.0862764	0.190303	Conditionally Neutral
OS05T0112200-01	0.0286286	0.691119	-0.252611	0.0103372	Conditionally Neutral
OS05T0113000-01	0.230472	0.000112584	-0.0372045	0.575931	Conditionally Neutral
OS05T0114700-02	-0.228211	2.96772e-05	-0.072775	0.337922	Conditionally Neutral
OS05T0127500-01	-0.00179133	0.959266	-0.0860483	0.0220554	Conditionally Neutral
OS05T0128400-01	0.270212	0.00461989	-0.070197	0.482948	Conditionally Neutral
OS05T0129100-00	0.128129	0.00690613	0.0414726	0.449956	Conditionally Neutral
OS05T0129800-01	0.181084	0.0111224	0.00356793	0.961679	Conditionally Neutral
OS05T0130200-01	-0.0275872	0.535674	-0.158109	0.000945759	Conditionally Neutral
OS05T0134000-03	0.247937	0.0195097	0.108861	0.377233	Conditionally Neutral
OS05T0135800-01	0.096535	0.287728	-0.247936	0.018933	Conditionally Neutral
OS05T0137400-01	-0.227815	0.00298064	-0.118855	0.138425	Conditionally Neutral
OS05T0137800-01	0.10071	0.0137203	0.00582073	0.909233	Conditionally Neutral
OS05T0140300-00	0.0998547	0.524096	-0.42629	0.0178704	Conditionally Neutral
OS05T0142100-01	-0.0875098	0.0128191	0.00374428	0.932679	Conditionally Neutral
OS05T0147150-01	-0.109144	0.0183995	-0.0561233	0.232626	Conditionally Neutral
OS05T0149400-01	-0.104689	0.00102457	-0.0482158	0.146585	Conditionally Neutral
OS05T0150500-00	-0.0882591	0.0213975	-0.0170895	0.676279	Conditionally Neutral
OS05T0152400-01	0.0438789	0.313336	-0.115567	0.0212003	Conditionally Neutral
OS05T0155100-01	-0.165663	0.00427465	0.0316274	0.597365	Conditionally Neutral
OS05T0155400-01	0.0954681	0.00545995	-0.00796539	0.848772	Conditionally Neutral
OS05T0155500-01	-0.0221022	0.819936	-0.278857	0.0143189	Conditionally Neutral
OS05T0157100-01	0.161711	0.000275485	0.0625685	0.262517	Conditionally Neutral
OS05T0159100-01	-0.105137	0.00759342	0.0524005	0.242396	Conditionally Neutral
OS05T0160200-01	-0.231857	7.59981e-05	-0.0440224	0.495648	Conditionally Neutral
OS05T0160300-01	0.0357901	0.167066	-0.0982035	0.00399211	Conditionally Neutral
OS05T0161200-01	0.236393	0.00563686	-0.111125	0.248357	Conditionally Neutral
OS05T0161800-01	0.0915634	0.00855295	0.0162505	0.652017	Conditionally Neutral
OS05T0169400-01	-0.041792	0.354768	-0.137096	0.0070221	Conditionally Neutral
OS05T0170950-00	0.147189	0.0106226	0.044105	0.581674	Conditionally Neutral
OS05T0171900-01	-0.0919231	0.016796	-0.0491985	0.321307	Conditionally Neutral
OS05T0176700-01	-0.109657	0.0023467	-0.069606	0.0967908	Conditionally Neutral
OS05T0177100-01	-0.0414781	0.492937	0.164942	0.0249305	Conditionally Neutral
OS05T0180600-02	0.0197552	0.624884	-0.129398	0.00369416	Conditionally Neutral
OS05T0181250-01	0.0921088	0.00955703	0.00070588	0.986741	Conditionally Neutral
OS05T0182600-01	-0.150072	0.0190831	-0.0382774	0.546553	Conditionally Neutral
OS05T0186100-01	0.0951577	0.0243625	0.0297091	0.494022	Conditionally Neutral
OS05T0188500-02	-0.0996383	0.00763644	0.0109936	0.804091	Conditionally Neutral
OS05T0188800-00	-0.0763625	0.508253	0.33617	0.00794165	Conditionally Neutral
OS05T0196250-00	0.408867	0.00529651	-0.153301	0.344505	Conditionally Neutral
OS05T0198400-01	0.0869052	0.00946748	0.0151898	0.688647	Conditionally Neutral
OS05T0200500-02	0.0375414	0.312412	-0.122458	0.00435352	Conditionally Neutral
OS05T0207300-01	-0.165606	0.000414045	-0.00759102	0.883737	Conditionally Neutral
OS05T0232200-01	0.344654	0.000348662	-0.0311782	0.758915	Conditionally Neutral
OS05T0238200-01	0.124188	0.00590805	0.0522453	0.248471	Conditionally Neutral
OS05T0242400-00	0.0830701	0.00117923	-0.0300036	0.386	Conditionally Neutral
OS05T0247100-01	-0.103749	0.000457534	-0.0578288	0.154917	Conditionally Neutral
OS05T0257100-02	0.337875	0.00399555	-0.168787	0.0995494	Conditionally Neutral
OS05T0270400-01	0.0963793	0.0198416	0.0417326	0.383321	Conditionally Neutral
OS05T0271900-01	0.374731	0.00890115	0.0348464	0.858934	Conditionally Neutral
OS05T0272800-01	0.244251	0.000568279	-0.094345	0.512629	Conditionally Neutral
OS05T0275000-01	0.121527	0.0022786	-0.0365728	0.497323	Conditionally Neutral
OS05T0292800-01	0.243997	0.00734402	-0.00838522	0.930226	Conditionally Neutral
OS05T0294800-01	0.0621576	0.150284	0.114854	0.00745024	Conditionally Neutral
OS05T0295200-01	0.22522	0.0064424	0.0661915	0.492165	Conditionally Neutral
OS05T0296600-01	0.116918	0.0137402	-0.0496523	0.30218	Conditionally Neutral
OS05T0302700-01	-0.152325	0.00291839	-0.0543495	0.384871	Conditionally Neutral
OS05T0302916-00	0.225959	0.0223697	0.0457904	0.725534	Conditionally Neutral
OS05T0310800-01	-0.0981351	0.00629814	0.0177007	0.682482	Conditionally Neutral
OS05T0315200-01	-0.0969993	0.00874618	-0.00610363	0.888656	Conditionally Neutral
OS05T0317900-01	0.115076	0.000444484	-0.000828748	0.982088	Conditionally Neutral
OS05T0318700-02	0.0213044	0.592813	-0.115818	0.00768742	Conditionally Neutral
OS05T0324700-01	-0.108156	0.00330333	-0.0720567	0.104631	Conditionally Neutral
OS05T0333200-00	0.174426	0.000440947	0.00301732	0.95697	Conditionally Neutral
OS05T0335800-01	-0.0941389	0.0147247	-0.05163	0.233054	Conditionally Neutral
OS05T0343400-01	-0.100394	0.00145799	-0.0255397	0.46069	Conditionally Neutral
OS05T0346300-01	-0.145192	0.00811057	0.00917102	0.866164	Conditionally Neutral
OS05T0346400-01	0.271672	0.00909518	-0.11839	0.282362	Conditionally Neutral
OS05T0348100-01	0.308389	0.000203304	0.0212971	0.799215	Conditionally Neutral
OS05T0353300-00	0.207757	0.00125542	0.0119751	0.875126	Conditionally Neutral
OS05T0355500-01	-0.195555	0.000516827	-0.0510087	0.39533	Conditionally Neutral
OS05T0357700-01	-0.00255371	0.961698	0.140959	0.0190811	Conditionally Neutral
OS05T0357850-01	-0.0385281	0.496286	0.197637	0.00185817	Conditionally Neutral
OS05T0358700-01	0.0942619	0.0194745	0.00852204	0.846525	Conditionally Neutral
OS05T0359700-01	-0.296505	0.0132143	-0.0166596	0.88731	Conditionally Neutral
OS05T0368300-01	-0.132551	0.000652493	0.0641436	0.16211	Conditionally Neutral
OS05T0372800-01	0.027996	0.487597	-0.106204	0.0205158	Conditionally Neutral
OS05T0372833-00	0.149657	0.00822433	0.142802	0.142972	Conditionally Neutral
OS05T0373700-01	-0.121784	0.0152679	0.0531428	0.43608	Conditionally Neutral
OS05T0374200-00	-0.0111988	0.784015	0.18376	0.00221198	Conditionally Neutral
OS05T0375400-01	0.102657	0.0134024	-0.0449001	0.172606	Conditionally Neutral
OS05T0375600-00	0.106255	0.0151309	-0.0161692	0.699547	Conditionally Neutral
OS05T0380200-01	-0.135471	0.0108081	-0.0903676	0.19107	Conditionally Neutral
OS05T0380300-01	-0.0787952	0.187849	-0.183773	0.021466	Conditionally Neutral
OS05T0388600-01	0.0517357	0.551577	-0.291023	0.00521468	Conditionally Neutral
OS05T0390100-01	0.198763	0.000111075	-0.0896738	0.0790782	Conditionally Neutral
OS05T0393700-01	-0.204123	0.0100917	0.0940953	0.421392	Conditionally Neutral
OS05T0399100-02	0.0221395	0.599451	0.168644	0.000534972	Conditionally Neutral
OS05T0401100-01	0.32296	2.21217e-07	-0.0374873	0.564954	Conditionally Neutral
OS05T0402700-01	-0.0481591	0.351566	-0.169482	0.0114881	Conditionally Neutral
OS05T0403600-01	0.207763	0.0123285	0.0320825	0.6958	Conditionally Neutral
OS05T0404400-02	0.150617	0.00815825	0.0486384	0.464628	Conditionally Neutral
OS05T0407200-01	0.0996973	0.0217066	-0.00428476	0.934728	Conditionally Neutral
OS05T0407500-01	0.00337917	0.950439	-0.145413	0.0168745	Conditionally Neutral
OS05T0408200-01	0.210723	0.0215414	0.131649	0.213929	Conditionally Neutral
OS05T0410900-02	0.173123	0.000869735	-0.110599	0.0878008	Conditionally Neutral
OS05T0414700-01	-0.106283	0.00211505	-0.0302988	0.442031	Conditionally Neutral
OS05T0423500-01	0.0991754	0.010119	-0.0280682	0.510512	Conditionally Neutral
OS05T0424000-01	0.144267	0.00307836	0.047315	0.281472	Conditionally Neutral
OS05T0426200-02	-0.251824	0.00263869	-0.0459349	0.572324	Conditionally Neutral
OS05T0428700-01	0.0820131	0.0187488	-0.0235211	0.550602	Conditionally Neutral
OS05T0431700-01	-0.0994594	0.00324984	-0.0266626	0.494933	Conditionally Neutral
OS05T0443500-01	0.204909	8.1178e-06	0.0339953	0.457717	Conditionally Neutral
OS05T0444200-01	-0.106658	0.00919107	-0.0210077	0.671385	Conditionally Neutral
OS05T0445500-01	-0.0883521	0.0195564	-0.064975	0.123858	Conditionally Neutral
OS05T0446300-01	-0.10758	0.00862466	-0.0735703	0.217508	Conditionally Neutral
OS05T0446900-01	0.210185	0.0070748	-0.0606655	0.573051	Conditionally Neutral
OS05T0447700-01	-0.0888808	0.00857628	-0.00552535	0.87783	Conditionally Neutral
OS05T0449600-02	0.0983734	0.0665963	0.204416	0.00677698	Conditionally Neutral
OS05T0453500-01	0.169883	0.00547404	0.135119	0.0860721	Conditionally Neutral
OS05T0456000-01	0.0452954	0.655299	0.2954	0.0138263	Conditionally Neutral
OS05T0457700-01	0.104312	0.00563271	0.0100824	0.81335	Conditionally Neutral
OS05T0459900-01	-0.191346	0.000120643	-0.0182106	0.733287	Conditionally Neutral
OS05T0462000-00	0.0837075	0.0119566	-0.020633	0.560169	Conditionally Neutral
OS05T0472400-00	-0.123293	0.00533079	0.0372211	0.730097	Conditionally Neutral
OS05T0474800-01	-0.109546	0.0151139	-0.0884677	0.172484	Conditionally Neutral
OS05T0475700-02	-0.115529	0.0245585	0.0534809	0.345891	Conditionally Neutral
OS05T0477300-03	-0.182337	0.000646103	-0.0144429	0.778131	Conditionally Neutral
OS05T0478200-01	-0.119986	0.00259304	-0.0457084	0.327772	Conditionally Neutral
OS05T0481800-02	-0.0291612	0.657672	0.221951	0.00275399	Conditionally Neutral
OS05T0486700-01	-0.108522	0.00393422	0.0290054	0.517105	Conditionally Neutral
OS05T0488600-01	0.142715	0.00191801	0.0118878	0.817197	Conditionally Neutral
OS05T0490100-01	-0.250275	1.99058e-05	-0.0418332	0.493226	Conditionally Neutral
OS05T0493100-01	-0.219059	0.0105412	-0.0531162	0.717627	Conditionally Neutral
OS05T0494500-01	-0.0859205	0.00946747	-0.0474051	0.220443	Conditionally Neutral
OS05T0496200-01	0.169859	0.0163896	-0.00514732	0.950536	Conditionally Neutral
OS05T0496200-03	0.22557	0.00108462	-0.00895939	0.897489	Conditionally Neutral
OS05T0498900-01	-0.0958512	0.215673	-0.344941	0.00054678	Conditionally Neutral
OS05T0501300-01	0.0538574	0.465026	-0.199141	0.0112704	Conditionally Neutral
OS05T0503300-02	0.239764	0.00284191	-0.104763	0.300414	Conditionally Neutral
OS05T0507300-01	-0.146471	0.000624356	-0.0884237	0.109135	Conditionally Neutral
OS05T0508900-01	0.418827	1.51549e-07	-0.169425	0.0712387	Conditionally Neutral
OS05T0511700-01	0.163647	8.99266e-05	0.0408917	0.408439	Conditionally Neutral
OS05T0512200-01	0.237384	0.00230562	-0.00433816	0.958512	Conditionally Neutral
OS05T0513200-00	-0.475307	0.0047061	-0.260482	0.0736992	Conditionally Neutral
OS05T0516100-01	0.152902	5.69179e-06	-0.0236998	0.454149	Conditionally Neutral
OS05T0520600-01	0.0511159	0.267245	-0.107738	0.020581	Conditionally Neutral
OS05T0521400-01	0.143434	0.00897586	-0.0798187	0.184648	Conditionally Neutral
OS05T0526200-01	-0.0525396	0.58091	-0.256645	0.0156253	Conditionally Neutral
OS05T0529400-01	-0.160299	0.0188118	-0.101732	0.192778	Conditionally Neutral
OS05T0531000-01	0.175009	0.00278479	-0.00251249	0.97336	Conditionally Neutral
OS05T0532800-01	0.510897	0.0112343	0.316631	0.0993318	Conditionally Neutral
OS05T0533500-01	0.165844	0.0175746	-0.0152788	0.877948	Conditionally Neutral
OS05T0536200-01	-0.227868	0.00374921	-0.0196018	0.81686	Conditionally Neutral
OS05T0539500-01	-0.0617342	0.12466	0.123538	0.0117865	Conditionally Neutral
OS05T0540900-01	0.138492	0.0089678	-0.00546226	0.918557	Conditionally Neutral
OS05T0541750-01	0.0313747	0.661999	-0.238168	0.0147434	Conditionally Neutral
OS05T0541900-01	-0.178484	7.16359e-05	-0.0315419	0.578376	Conditionally Neutral
OS05T0542150-01	0.00771363	0.811062	0.0866887	0.0172844	Conditionally Neutral
OS05T0542600-01	0.00324658	0.937087	0.150764	0.00239336	Conditionally Neutral
OS05T0543200-01	-0.116477	0.00984544	-0.0184431	0.760434	Conditionally Neutral
OS05T0547100-01	0.0316707	0.7473	0.34155	0.0144373	Conditionally Neutral
OS05T0548900-01	0.292237	4.64692e-06	0.0752872	0.214084	Conditionally Neutral
OS05T0552300-02	-0.133548	9.62891e-05	0.012715	0.73846	Conditionally Neutral
OS05T0553000-02	-0.15056	0.14123	-0.293338	0.0107333	Conditionally Neutral
OS05T0553400-01	-0.141263	0.0085859	-0.0166699	0.781967	Conditionally Neutral
OS05T0554000-02	0.32099	0.016137	-0.0488885	0.727609	Conditionally Neutral
OS05T0555900-01	-0.103346	0.00596189	0.00158036	0.973515	Conditionally Neutral
OS05T0556100-01	-0.205208	0.00262059	0.00200922	0.981982	Conditionally Neutral
OS05T0556600-01	0.0420902	0.421814	-0.169604	0.0210959	Conditionally Neutral
OS05T0557000-01	-0.186925	0.000198456	-0.00176351	0.974247	Conditionally Neutral
OS05T0557900-01	0.360407	0.00831724	0.117821	0.548423	Conditionally Neutral
OS05T0558000-01	-0.0900429	0.0165058	0.0281771	0.489151	Conditionally Neutral
OS05T0560000-01	0.428211	0.00239396	-0.029575	0.811219	Conditionally Neutral
OS05T0560600-01	0.0510108	0.429405	0.189925	0.0137322	Conditionally Neutral
OS05T0565000-01	-0.153237	0.00883661	-0.0395341	0.515711	Conditionally Neutral
OS05T0567600-00	0.107499	0.000183531	0.0345487	0.269151	Conditionally Neutral
OS05T0568600-01	0.106333	0.00445902	-0.0191568	0.617965	Conditionally Neutral
OS05T0568800-01	0.306524	3.88307e-08	0.0867003	0.188028	Conditionally Neutral
OS05T0571100-01	-0.0430763	0.37414	0.133311	0.0211261	Conditionally Neutral
OS05T0574500-01	-0.0965853	0.205556	0.173135	0.0171819	Conditionally Neutral
OS05T0576500-02	-0.126438	0.0161498	0.0614335	0.32524	Conditionally Neutral
OS05T0576600-01	-0.107384	0.00138088	-0.0183956	0.684013	Conditionally Neutral
OS05T0582000-01	0.0187838	0.5401	0.102857	0.0106605	Conditionally Neutral
OS05T0583000-01	-0.128586	0.00152795	0.0577102	0.266504	Conditionally Neutral
OS05T0584600-02	-0.171802	0.021152	0.08116	0.283146	Conditionally Neutral
OS05T0586600-01	0.0554269	0.358503	0.178456	0.00907418	Conditionally Neutral
OS05T0590300-01	0.207538	0.000445275	0.109377	0.154356	Conditionally Neutral
OS05T0593100-01	-0.0478067	0.558954	-0.310055	0.000950021	Conditionally Neutral
OS05T0596200-03	-0.0186603	0.663966	0.105319	0.017801	Conditionally Neutral
OS06T0102100-01	0.100073	0.0555609	-0.124609	0.0128845	Conditionally Neutral
OS06T0102800-01	0.594403	0.00912827	0.0697564	0.708453	Conditionally Neutral
OS06T0108500-01	0.0922353	0.00897362	0.0356464	0.38911	Conditionally Neutral
OS06T0110100-01	0.221095	0.00643049	0.0324088	0.725088	Conditionally Neutral
OS06T0112100-01	-0.203396	0.0124488	-0.100157	0.328862	Conditionally Neutral
OS06T0112200-01	-0.106941	0.00739449	0.0527636	0.316399	Conditionally Neutral
OS06T0112400-01	-0.155658	0.0193553	-0.025814	0.767113	Conditionally Neutral
OS06T0115500-01	-0.117002	0.0191094	0.0514633	0.403732	Conditionally Neutral
OS06T0116600-01	-0.104996	0.00234922	-0.00643361	0.868203	Conditionally Neutral
OS06T0129800-00	0.184154	0.01529	-0.0707496	0.391288	Conditionally Neutral
OS06T0133800-01	0.201551	0.000603317	-0.0349148	0.584593	Conditionally Neutral
OS06T0141200-01	0.212985	0.000244572	-0.0474304	0.337154	Conditionally Neutral
OS06T0143100-01	-0.211523	0.00936384	0.0116491	0.9278	Conditionally Neutral
OS06T0145950-01	-0.115337	0.131463	0.291961	0.0107243	Conditionally Neutral
OS06T0146400-01	0.00859969	0.915945	0.197347	0.0138291	Conditionally Neutral
OS06T0147400-01	-0.00715228	0.816841	-0.0868496	0.0199626	Conditionally Neutral
OS06T0152800-01	0.294617	0.00112205	-0.112068	0.193039	Conditionally Neutral
OS06T0153000-00	0.233034	0.0159916	-0.0113984	0.926003	Conditionally Neutral
OS06T0155600-01	0.13367	0.00335884	0.0512387	0.291397	Conditionally Neutral
OS06T0157700-00	-0.186163	0.0020788	-0.0141997	0.794965	Conditionally Neutral
OS06T0158200-01	0.109602	0.0168341	0.0735451	0.165363	Conditionally Neutral
OS06T0158600-01	-0.138696	0.000345883	-0.0462017	0.267154	Conditionally Neutral
OS06T0160700-01	0.133327	0.0219408	0.0367497	0.648296	Conditionally Neutral
OS06T0168500-01	-0.128634	0.00866667	-0.0610521	0.338755	Conditionally Neutral
OS06T0172600-00	-0.213713	8.19875e-05	0.0182754	0.736697	Conditionally Neutral
OS06T0179000-01	0.121946	0.000142971	-0.0376558	0.281594	Conditionally Neutral
OS06T0181566-01	-0.157471	0.000254169	0.0156797	0.727359	Conditionally Neutral
OS06T0195600-01	0.244522	0.000845207	-0.0199705	0.805583	Conditionally Neutral
OS06T0196300-02	0.142763	0.0103507	0.0421537	0.581016	Conditionally Neutral
OS06T0202700-01	-0.0928417	0.523207	0.593676	0.018847	Conditionally Neutral
OS06T0202900-01	-0.185387	0.0187932	-0.118032	0.217952	Conditionally Neutral
OS06T0210100-01	-0.12065	0.00283683	-0.0345157	0.418221	Conditionally Neutral
OS06T0213400-01	0.234208	0.00963748	0.142654	0.184346	Conditionally Neutral
OS06T0215900-01	-0.140148	0.00119293	-0.0535773	0.316573	Conditionally Neutral
OS06T0216300-01	-0.13781	2.77788e-05	-0.0119468	0.753904	Conditionally Neutral
OS06T0217700-01	-0.150193	0.0203779	0.0148599	0.898525	Conditionally Neutral
OS06T0219700-01	0.122371	0.00251418	0.0133608	0.727555	Conditionally Neutral
OS06T0222800-01	-0.129947	0.2622	0.521128	0.00042447	Conditionally Neutral
OS06T0225100-01	0.0108707	0.806727	0.139087	0.00364341	Conditionally Neutral
OS06T0229000-01	-0.384046	0.0129189	-0.0520126	0.728741	Conditionally Neutral
OS06T0232600-02	0.127264	0.00528038	0.08035	0.128388	Conditionally Neutral
OS06T0232650-01	0.0984859	0.012788	-0.0498406	0.278218	Conditionally Neutral
OS06T0233200-01	-0.14103	0.020566	0.0530046	0.516932	Conditionally Neutral
OS06T0233800-01	0.00403675	0.93119	0.155287	0.00701073	Conditionally Neutral
OS06T0237300-01	0.0784164	0.0603717	-0.146493	0.00342453	Conditionally Neutral
OS06T0245800-01	0.303624	0.00264996	-0.00892219	0.937902	Conditionally Neutral
OS06T0246000-01	-0.100874	0.170463	-0.245135	0.0151844	Conditionally Neutral
OS06T0257200-01	-0.120538	0.00968161	-0.0233075	0.651616	Conditionally Neutral
OS06T0264800-01	0.252785	0.0018639	-0.00401889	0.954155	Conditionally Neutral
OS06T0274200-01	-0.0819332	0.0203879	-0.0190783	0.644266	Conditionally Neutral
OS06T0286400-01	-0.178412	0.00806268	0.00469401	0.946532	Conditionally Neutral
OS06T0297700-01	0.0407199	0.438157	0.14974	0.0200039	Conditionally Neutral
OS06T0308900-01	0.01317	0.715821	0.104297	0.0239941	Conditionally Neutral
OS06T0316000-01	0.0619131	0.276076	-0.155781	0.00727507	Conditionally Neutral
OS06T0318800-01	-0.146524	0.00081918	-0.0371238	0.439659	Conditionally Neutral
OS06T0326500-01	-0.170537	0.000624283	0.022153	0.655373	Conditionally Neutral
OS06T0332800-01	0.00522573	0.919496	-0.203623	0.0160231	Conditionally Neutral
OS06T0342200-01	-0.18131	0.0244584	-0.00169211	0.985609	Conditionally Neutral
OS06T0343100-01	0.0842661	0.598694	0.553575	0.00130401	Conditionally Neutral
OS06T0351500-01	0.128968	0.00038346	0.0106329	0.824871	Conditionally Neutral
OS06T0354500-01	-0.132749	7.77627e-05	-0.00280235	0.945958	Conditionally Neutral
OS06T0356800-01	-0.133828	0.010796	-0.126067	0.207306	Conditionally Neutral
OS06T0361750-01	0.547609	0.0215164	-0.211787	0.431938	Conditionally Neutral
OS06T0476900-01	0.0736829	0.0212688	0.0766564	0.0990714	Conditionally Neutral
OS06T0484500-01	0.134079	0.00586098	0.016577	0.787429	Conditionally Neutral
OS06T0484600-01	0.334152	0.000496914	0.0216684	0.842759	Conditionally Neutral
OS06T0486400-01	0.202814	0.00750046	-0.0130524	0.890856	Conditionally Neutral
OS06T0493100-01	-0.0692406	0.000224745	-0.0265098	0.266024	Conditionally Neutral
OS06T0493600-01	0.0848968	0.018047	-0.00445739	0.912435	Conditionally Neutral
OS06T0494400-01	-0.0956445	0.00299591	-0.0462595	0.238585	Conditionally Neutral
OS06T0499900-01	-0.0259292	0.565318	0.121876	0.0239694	Conditionally Neutral
OS06T0505400-01	0.000460811	0.990939	-0.118068	0.0145242	Conditionally Neutral
OS06T0506000-01	-0.0544749	0.416966	-0.314902	0.000211946	Conditionally Neutral
OS06T0506600-01	-0.225862	0.00235476	-0.0927374	0.273936	Conditionally Neutral
OS06T0507400-01	0.205616	0.000561947	-0.0424072	0.451229	Conditionally Neutral
OS06T0515400-01	-0.100796	0.0570813	-0.212695	0.00631347	Conditionally Neutral
OS06T0548200-01	-0.0261379	0.533653	-0.130981	0.0205565	Conditionally Neutral
OS06T0554700-01	-0.111159	0.0193687	0.0329002	0.542846	Conditionally Neutral
OS06T0555400-01	-0.17116	0.0037085	0.0095939	0.892876	Conditionally Neutral
OS06T0562600-01	-0.103549	0.00222621	0.0213888	0.621275	Conditionally Neutral
OS06T0563300-01	-0.161898	0.000796492	-0.0101006	0.858031	Conditionally Neutral
OS06T0581000-01	0.0991937	0.00423369	-0.000400797	0.991285	Conditionally Neutral
OS06T0583400-01	-0.176637	0.00125435	0.0381259	0.596132	Conditionally Neutral
OS06T0591400-01	-0.099008	1.75804e-05	-0.0170226	0.549496	Conditionally Neutral
OS06T0600100-01	-0.121257	0.00139133	0.00312661	0.941146	Conditionally Neutral
OS06T0600700-02	0.123194	0.000653306	0.0106787	0.813303	Conditionally Neutral
OS06T0601500-01	0.0286117	0.412653	0.13748	0.00131094	Conditionally Neutral
OS06T0602700-00	0.13582	0.00541266	-0.0226214	0.68128	Conditionally Neutral
OS06T0602800-01	-0.00174877	0.964742	-0.0894365	0.0232224	Conditionally Neutral
OS06T0604200-02	-0.218851	0.0147217	-0.114697	0.450317	Conditionally Neutral
OS06T0604600-01	0.264198	8.55844e-05	-0.0182946	0.716742	Conditionally Neutral
OS06T0606000-01	0.0196871	0.606076	-0.0969963	0.0212829	Conditionally Neutral
OS06T0606700-00	-0.114824	0.0156363	0.0477183	0.354929	Conditionally Neutral
OS06T0607100-01	0.118969	0.0131317	-0.00270666	0.949861	Conditionally Neutral
OS06T0608700-01	0.162506	4.41672e-06	0.0301929	0.480887	Conditionally Neutral
OS06T0612200-01	0.139461	0.0166761	0.0918984	0.167793	Conditionally Neutral
OS06T0612300-01	0.274607	0.0150928	-0.0196854	0.89671	Conditionally Neutral
OS06T0623300-01	0.0808002	0.354813	-0.259786	0.00482873	Conditionally Neutral
OS06T0624900-01	-0.0802017	0.359959	0.22989	0.00819616	Conditionally Neutral
OS06T0634600-01	-0.136458	0.0107618	0.00559369	0.929612	Conditionally Neutral
OS06T0635200-01	0.131662	0.0021197	0.0281852	0.569149	Conditionally Neutral
OS06T0639100-04	-0.035249	0.446039	-0.106312	0.022933	Conditionally Neutral
OS06T0643700-01	0.113025	0.0197459	0.00423285	0.949205	Conditionally Neutral
OS06T0644100-01	-0.26744	0.000344993	-0.0832924	0.324445	Conditionally Neutral
OS06T0646500-01	-0.00923539	0.926657	-0.298849	0.0152275	Conditionally Neutral
OS06T0661766-00	-0.00961537	0.838476	-0.108752	0.0141782	Conditionally Neutral
OS06T0672801-01	0.00857289	0.853562	0.114846	0.0171298	Conditionally Neutral
OS06T0674100-01	-0.123772	0.00737947	-0.0151013	0.81509	Conditionally Neutral
OS06T0680500-01	0.0966894	0.0218924	0.00247406	0.960291	Conditionally Neutral
OS06T0681200-01	-0.183516	0.209675	-0.220165	0.00826903	Conditionally Neutral
OS06T0687800-01	0.172702	0.0222041	-0.0164429	0.828024	Conditionally Neutral
OS06T0688200-00	-0.113847	0.0089102	-0.104782	0.0690053	Conditionally Neutral
OS06T0694500-01	0.407051	2.65936e-06	0.121336	0.246291	Conditionally Neutral
OS06T0697600-01	-0.118065	0.0028543	-0.0530486	0.24011	Conditionally Neutral
OS06T0699700-01	0.19343	0.00819855	0.0864166	0.336022	Conditionally Neutral
OS06T0701400-01	-0.216353	0.000251138	-0.00182502	0.977494	Conditionally Neutral
OS06T0705500-01	-0.160672	0.0199797	0.00590897	0.944431	Conditionally Neutral
OS06T0714300-01	-0.00868153	0.842953	-0.122402	0.0137479	Conditionally Neutral
OS06T0714500-01	0.0224853	0.716067	-0.225208	0.00287828	Conditionally Neutral
OS06T0715200-01	0.215002	0.0244534	0.00722041	0.944858	Conditionally Neutral
OS06T0717800-01	0.15069	0.0855506	0.313655	0.00668852	Conditionally Neutral
OS06T0724500-01	-0.0883581	0.0182845	-0.0242926	0.563943	Conditionally Neutral
OS06T0725300-01	0.113033	0.00145216	-0.0228602	0.616712	Conditionally Neutral
OS06T0726200-02	-0.153539	0.00253591	0.0209479	0.705532	Conditionally Neutral
OS06T0726300-00	-0.0876316	0.00595021	-0.0179876	0.593555	Conditionally Neutral
OS06T0728500-01	0.208066	0.0245377	0.0393653	0.705481	Conditionally Neutral
OS06T0728800-01	0.267418	7.96149e-05	0.0496826	0.481355	Conditionally Neutral
OS06T0731700-01	-0.00423257	0.915986	-0.105333	0.0229512	Conditionally Neutral
OS07T0100800-01	0.125352	0.00281474	0.0632768	0.172693	Conditionally Neutral
OS07T0101500-01	0.128513	0.0702056	0.232956	0.00404487	Conditionally Neutral
OS07T0102400-01	0.247263	0.0141567	0.0560473	0.611704	Conditionally Neutral
OS07T0103200-01	-0.0992602	0.0185104	-0.0804222	0.0639134	Conditionally Neutral
OS07T0107366-01	0.180903	0.00149045	0.0454843	0.573181	Conditionally Neutral
OS07T0108300-01	0.353452	0.000342229	-0.130032	0.233835	Conditionally Neutral
OS07T0109500-01	-0.190057	0.00168344	-0.037904	0.522249	Conditionally Neutral
OS07T0109700-01	0.154604	0.00144706	-0.0429575	0.500063	Conditionally Neutral
OS07T0110200-01	-0.0931774	0.0103179	-0.026636	0.511924	Conditionally Neutral
OS07T0110900-01	-0.0274409	0.346247	-0.0828177	0.0193065	Conditionally Neutral
OS07T0115300-01	0.108066	0.00242894	-0.00468001	0.938194	Conditionally Neutral
OS07T0121200-00	-0.0698301	0.544112	0.341107	0.013527	Conditionally Neutral
OS07T0122400-01	-0.137717	0.000654487	-0.0364482	0.45553	Conditionally Neutral
OS07T0123800-01	0.282256	0.0102994	0.510487	0.0968637	Conditionally Neutral
OS07T0124500-01	-0.0994369	0.0097208	-0.049751	0.38091	Conditionally Neutral
OS07T0134000-03	0.0145513	0.794347	-0.169848	0.0169411	Conditionally Neutral
OS07T0134600-01	0.103733	0.318639	0.382541	0.0167169	Conditionally Neutral
OS07T0134800-04	0.0533352	0.145976	0.101654	0.00953735	Conditionally Neutral
OS07T0137200-01	0.0439611	0.132739	-0.0904576	0.00779919	Conditionally Neutral
OS07T0139600-01	-0.142343	0.00814208	-0.0525846	0.372771	Conditionally Neutral
OS07T0148900-01	0.626816	0.00620699	-0.274914	0.0605204	Conditionally Neutral
OS07T0149300-00	0.00601956	0.952466	0.284246	0.00111713	Conditionally Neutral
OS07T0150200-01	-0.208311	9.98302e-05	0.023408	0.680163	Conditionally Neutral
OS07T0152900-03	0.259353	0.000325672	-0.0156551	0.846174	Conditionally Neutral
OS07T0158200-01	0.0834344	0.325182	0.317146	0.000776519	Conditionally Neutral
OS07T0158400-00	-0.178051	0.0227132	-0.00295686	0.981977	Conditionally Neutral
OS07T0162700-01	0.126882	0.00229621	-0.0584426	0.479003	Conditionally Neutral
OS07T0165000-01	-0.0166205	0.653799	0.11407	0.00584575	Conditionally Neutral
OS07T0166700-01	0.119324	0.000611224	-0.0258638	0.522757	Conditionally Neutral
OS07T0167100-01	0.244342	0.0226645	-0.0626207	0.572731	Conditionally Neutral
OS07T0167300-01	0.0202937	0.778678	0.185174	0.019894	Conditionally Neutral
OS07T0171300-01	0.024405	0.531635	-0.11442	0.0137545	Conditionally Neutral
OS07T0172900-02	0.118281	0.0187439	0.0656678	0.33191	Conditionally Neutral
OS07T0173501-00	-0.107086	0.00892751	0.0702806	0.187729	Conditionally Neutral
OS07T0175300-01	0.0215402	0.559623	-0.0927803	0.00405586	Conditionally Neutral
OS07T0180900-01	-0.207096	0.000132544	-0.0476042	0.443754	Conditionally Neutral
OS07T0182400-01	0.187385	0.00323796	-0.00355275	0.95957	Conditionally Neutral
OS07T0185000-03	0.100317	0.0152829	0.00732954	0.882949	Conditionally Neutral
OS07T0186000-02	-0.214995	0.0173224	0.0151042	0.884164	Conditionally Neutral
OS07T0187400-00	0.213217	0.000661175	0.0853907	0.192568	Conditionally Neutral
OS07T0189800-01	-0.0846041	0.0240555	-0.0327728	0.42889	Conditionally Neutral
OS07T0192900-00	0.102738	0.0198794	-0.0199893	0.669094	Conditionally Neutral
OS07T0196100-01	0.127649	0.000137922	0.0201763	0.621918	Conditionally Neutral
OS07T0204100-01	-0.0872196	0.0180668	0.0215426	0.605579	Conditionally Neutral
OS07T0207400-01	-0.115264	0.00438802	-0.070103	0.119024	Conditionally Neutral
OS07T0208000-01	-0.145154	0.00223702	-0.0186078	0.7701	Conditionally Neutral
OS07T0224000-00	-0.109852	0.00218375	0.0251921	0.571111	Conditionally Neutral
OS07T0230700-01	-0.082801	0.0116785	-0.02709	0.494981	Conditionally Neutral
OS07T0240400-01	0.135619	0.011907	-0.0409634	0.564697	Conditionally Neutral
OS07T0244400-01	0.302521	0.00825583	-0.0612679	0.721955	Conditionally Neutral
OS07T0252400-02	0.0916399	0.0218361	-0.0419586	0.546404	Conditionally Neutral
OS07T0274700-01	-0.121603	0.000121253	-0.0297691	0.428477	Conditionally Neutral
OS07T0277200-01	0.0794933	0.0208602	-0.062358	0.0734338	Conditionally Neutral
OS07T0283200-01	0.120211	0.0131141	-0.0134349	0.800279	Conditionally Neutral
OS07T0287100-01	0.15963	0.0114244	-0.00358556	0.959331	Conditionally Neutral
OS07T0288700-02	0.128043	6.25382e-05	-0.0186371	0.618828	Conditionally Neutral
OS07T0290800-01	-0.177692	0.0108202	0.0647989	0.436595	Conditionally Neutral
OS07T0294600-01	-0.0420196	0.756349	0.407045	0.00367558	Conditionally Neutral
OS07T0408700-02	-0.165608	0.0190638	0.007145	0.927131	Conditionally Neutral
OS07T0421200-01	-0.233657	0.01811	-0.0952481	0.598581	Conditionally Neutral
OS07T0435300-01	0.258527	0.00728548	-0.112352	0.163482	Conditionally Neutral
OS07T0442000-01	-0.106092	0.00853361	0.0229109	0.645002	Conditionally Neutral
OS07T0442900-01	-0.189166	0.000921886	-0.0714335	0.367107	Conditionally Neutral
OS07T0445600-01	0.11336	0.0155783	0.0146404	0.834216	Conditionally Neutral
OS07T0456700-01	0.0971123	0.0186633	-0.0399119	0.374848	Conditionally Neutral
OS07T0470700-01	0.254369	7.22614e-05	-0.107501	0.230566	Conditionally Neutral
OS07T0470800-00	0.12784	0.0167854	0.00466651	0.951899	Conditionally Neutral
OS07T0474700-01	0.0997336	0.00560305	0.0683217	0.136359	Conditionally Neutral
OS07T0475800-01	-0.0986559	0.011372	-0.0270992	0.501765	Conditionally Neutral
OS07T0477866-01	0.00376613	0.974078	0.429922	0.00564527	Conditionally Neutral
OS07T0479300-01	0.00621207	0.942139	0.296579	0.00999755	Conditionally Neutral
OS07T0479400-01	0.013119	0.906746	0.352435	0.0234674	Conditionally Neutral
OS07T0481300-01	0.0360773	0.685456	0.386525	0.0188548	Conditionally Neutral
OS07T0490200-01	0.173397	0.0180438	-0.0502375	0.505116	Conditionally Neutral
OS07T0495000-01	0.23088	0.00462815	-0.0207672	0.818078	Conditionally Neutral
OS07T0495100-01	0.195804	0.0117008	-0.0422427	0.627183	Conditionally Neutral
OS07T0496000-01	-0.140027	0.0048936	-0.0640019	0.345219	Conditionally Neutral
OS07T0499300-02	-0.0484919	0.206474	-0.103872	0.010567	Conditionally Neutral
OS07T0499800-01	0.070686	0.117249	0.191584	0.000232952	Conditionally Neutral
OS07T0502200-01	-0.0344995	0.536049	-0.155843	0.0149822	Conditionally Neutral
OS07T0509800-01	-0.0205654	0.752723	-0.205994	0.015366	Conditionally Neutral
OS07T0524900-01	-0.175205	0.00874205	-0.0722276	0.441611	Conditionally Neutral
OS07T0529800-01	-0.218489	0.0111317	0.0624934	0.459945	Conditionally Neutral
OS07T0530400-01	0.113891	0.00588922	0.00865075	0.84906	Conditionally Neutral
OS07T0535200-01	0.0247034	0.836865	0.501198	0.00780516	Conditionally Neutral
OS07T0538400-01	0.106594	0.145611	0.179198	0.0247024	Conditionally Neutral
OS07T0540100-01	-0.0977956	0.00522438	-0.0681974	0.131275	Conditionally Neutral
OS07T0544800-01	0.179655	0.00525835	-0.0928333	0.208175	Conditionally Neutral
OS07T0545800-01	0.0887304	0.0219814	-0.0146672	0.753536	Conditionally Neutral
OS07T0546400-01	0.144343	0.00125342	-0.0355453	0.599485	Conditionally Neutral
OS07T0546700-01	-0.182302	0.000388034	0.0509252	0.364986	Conditionally Neutral
OS07T0555300-01	-0.222116	0.0556617	-0.776722	0.00350973	Conditionally Neutral
OS07T0558400-01	0.442776	0.000435432	-0.114333	0.203844	Conditionally Neutral
OS07T0558500-01	0.0830488	0.0243885	-0.0292469	0.444098	Conditionally Neutral
OS07T0561500-01	0.0730098	0.153154	-0.215102	0.000239868	Conditionally Neutral
OS07T0562700-01	0.427394	4.03554e-06	0.071462	0.503882	Conditionally Neutral
OS07T0573100-01	0.128665	0.0154196	-0.071626	0.158804	Conditionally Neutral
OS07T0577700-01	-0.19036	0.000342293	0.0531725	0.438605	Conditionally Neutral
OS07T0578333-01	0.0411014	0.676657	-0.281965	0.0218787	Conditionally Neutral
OS07T0580500-01	-0.0198052	0.716803	0.240461	0.0165032	Conditionally Neutral
OS07T0582400-01	-0.175657	2.0764e-05	-0.0399684	0.412332	Conditionally Neutral
OS07T0582450-00	0.0864299	0.439957	0.524072	0.00777338	Conditionally Neutral
OS07T0583200-01	0.24786	0.00522523	0.112938	0.28739	Conditionally Neutral
OS07T0585500-01	-0.0783738	0.172935	-0.202299	0.00669227	Conditionally Neutral
OS07T0586100-01	-0.0928186	0.023928	-0.00872281	0.855644	Conditionally Neutral
OS07T0599700-01	0.183828	0.0143779	0.101042	0.39371	Conditionally Neutral
OS07T0602100-01	0.276776	0.00155633	0.0743073	0.467407	Conditionally Neutral
OS07T0603900-01	-0.20099	0.00389773	-0.0740147	0.285095	Conditionally Neutral
OS07T0604000-01	0.0155815	0.882547	-0.414195	0.0171385	Conditionally Neutral
OS07T0605200-01	0.0592071	0.32471	-0.160606	0.00896306	Conditionally Neutral
OS07T0605800-01	0.0261934	0.515809	-0.120331	0.0100607	Conditionally Neutral
OS07T0607800-02	0.137307	0.000936492	-0.00868475	0.927755	Conditionally Neutral
OS07T0609766-00	-0.109715	0.0183833	0.0637835	0.22127	Conditionally Neutral
OS07T0613200-00	-0.161271	0.00571528	-0.0358667	0.599783	Conditionally Neutral
OS07T0619400-01	0.113883	0.0212199	-0.0122216	0.821828	Conditionally Neutral
OS07T0619700-01	0.0357088	0.489768	0.172334	0.0074563	Conditionally Neutral
OS07T0621800-01	-0.178387	0.0113845	-0.145683	0.154241	Conditionally Neutral
OS07T0622100-01	-0.13887	0.0103497	0.00278339	0.961746	Conditionally Neutral
OS07T0623600-01	0.124707	0.0129756	-0.132933	0.0808571	Conditionally Neutral
OS07T0626400-01	0.332915	0.00028766	0.114824	0.255688	Conditionally Neutral
OS07T0627400-01	0.0967359	0.0183638	-0.00692788	0.879358	Conditionally Neutral
OS07T0628400-00	-0.167538	0.00762423	-0.112044	0.151491	Conditionally Neutral
OS07T0630800-01	0.102477	0.00510725	-0.0474777	0.207314	Conditionally Neutral
OS07T0631200-01	0.0431239	0.33696	0.173819	0.0182303	Conditionally Neutral
OS07T0631300-01	0.12951	0.00060044	0.00201829	0.959394	Conditionally Neutral
OS07T0632600-01	0.0360022	0.72242	-0.332575	0.00829612	Conditionally Neutral
OS07T0633000-01	0.0644915	0.184191	-0.183104	0.011469	Conditionally Neutral
OS07T0635300-01	-0.136361	0.00381021	0.0123865	0.840312	Conditionally Neutral
OS07T0635700-00	0.0772266	0.0144581	-0.0342853	0.41216	Conditionally Neutral
OS07T0636000-01	-0.0818765	0.0145902	-0.0242108	0.527658	Conditionally Neutral
OS07T0640100-01	0.0384814	0.531777	-0.180896	0.0157639	Conditionally Neutral
OS07T0640300-00	0.222919	0.0194806	0.0133205	0.881889	Conditionally Neutral
OS07T0642600-01	0.198275	0.00263702	-0.0210143	0.769834	Conditionally Neutral
OS07T0645500-00	0.185765	0.120706	0.964276	0.000993476	Conditionally Neutral
OS07T0647500-01	-0.103951	0.190705	-0.226933	0.0140003	Conditionally Neutral
OS07T0657900-01	0.206258	0.00880231	-0.000798453	0.993754	Conditionally Neutral
OS07T0659400-00	-0.0759174	0.213472	-0.173032	0.0202462	Conditionally Neutral
OS07T0659900-01	0.136513	0.00388582	-0.0562274	0.145129	Conditionally Neutral
OS07T0662500-01	-0.180822	0.000842618	0.00375891	0.944437	Conditionally Neutral
OS07T0663700-01	-0.0926154	0.0133092	-0.0545009	0.205526	Conditionally Neutral
OS07T0669900-01	0.0925498	0.0185996	0.0136044	0.766653	Conditionally Neutral
OS07T0670600-01	-0.0751854	0.0235632	-0.0663836	0.0812778	Conditionally Neutral
OS07T0673700-01	0.0935957	0.0143483	-0.0386361	0.397038	Conditionally Neutral
OS07T0674200-01	-0.13307	0.00357248	-0.102247	0.169901	Conditionally Neutral
OS07T0678300-01	0.262864	1.41924e-05	0.0546612	0.465421	Conditionally Neutral
OS07T0680300-01	-0.049022	0.575481	-0.38063	0.00314843	Conditionally Neutral
OS07T0681400-01	0.188334	0.00630569	-0.0606556	0.294804	Conditionally Neutral
OS07T0682800-01	-0.184438	4.78293e-05	-0.0829189	0.0704972	Conditionally Neutral
OS07T0683600-00	0.248365	0.0192245	0.0464965	0.695231	Conditionally Neutral
OS07T0687100-02	0.180285	0.0120363	-0.0725358	0.42899	Conditionally Neutral
OS07T0687900-01	-0.096053	0.019392	-0.0519236	0.2703	Conditionally Neutral
OS07T0688500-00	-0.344913	0.00314807	-0.0335712	0.795398	Conditionally Neutral
OS07T0689600-01	0.123617	0.0208252	-0.0201012	0.734936	Conditionally Neutral
OS07T0693800-01	0.0917638	0.0156459	0.00932402	0.854493	Conditionally Neutral
OS07T0694700-01	-0.184447	0.0117213	-0.0285954	0.685786	Conditionally Neutral
OS08T0100500-02	0.293544	0.0503671	-0.413175	0.00956492	Conditionally Neutral
OS08T0114300-01	-0.0925215	0.00180022	-0.0357587	0.400575	Conditionally Neutral
OS08T0116500-01	-0.138254	0.000275338	0.0345191	0.434363	Conditionally Neutral
OS08T0117200-00	-0.0876032	0.0159213	0.0673078	0.133894	Conditionally Neutral
OS08T0117300-01	-0.15324	0.0092118	-0.0180954	0.757335	Conditionally Neutral
OS08T0118900-01	0.169085	0.024557	0.0418272	0.640052	Conditionally Neutral
OS08T0121800-01	0.105308	0.481186	0.787412	0.00634121	Conditionally Neutral
OS08T0123300-01	-0.0372187	0.501294	0.152229	0.0232522	Conditionally Neutral
OS08T0126300-01	-0.0427065	0.471302	-0.223072	0.000637211	Conditionally Neutral
OS08T0127100-02	-0.156277	1.21582e-06	-0.0255329	0.465774	Conditionally Neutral
OS08T0127600-01	-0.0956927	0.00653871	-0.0323186	0.459493	Conditionally Neutral
OS08T0127700-02	0.364039	0.0199981	-0.153678	0.562583	Conditionally Neutral
OS08T0128200-01	0.126763	0.00150906	0.00858543	0.851166	Conditionally Neutral
OS08T0128500-00	-0.177322	0.00112018	-0.0151901	0.813291	Conditionally Neutral
OS08T0135400-01	0.0151652	0.753451	-0.135084	0.0213769	Conditionally Neutral
OS08T0136100-01	0.00438146	0.948926	0.212909	0.00680281	Conditionally Neutral
OS08T0137200-01	-0.0397207	0.340337	-0.117001	0.0167861	Conditionally Neutral
OS08T0138700-01	-0.0637504	0.625058	0.299956	0.0234052	Conditionally Neutral
OS08T0139700-01	-0.0401092	0.0764656	-0.0586706	0.0205772	Conditionally Neutral
OS08T0149000-01	-0.00708177	0.923667	0.253343	0.0112814	Conditionally Neutral
OS08T0155000-02	0.383103	0.0192475	0.326841	0.0745729	Conditionally Neutral
OS08T0156800-01	-0.147206	0.00725702	-0.0130311	0.843102	Conditionally Neutral
OS08T0157800-01	-0.120574	0.0232398	0.0587466	0.375915	Conditionally Neutral
OS08T0159000-01	-0.0600815	0.124964	-0.125698	0.00271953	Conditionally Neutral
OS08T0159100-01	0.256607	0.0071131	-0.0985325	0.128435	Conditionally Neutral
OS08T0159500-01	0.102601	0.00224654	-0.040792	0.286759	Conditionally Neutral
OS08T0170700-00	-0.105037	0.0145381	0.0362078	0.536631	Conditionally Neutral
OS08T0171700-01	0.227224	0.00011834	0.0863495	0.18471	Conditionally Neutral
OS08T0178700-01	0.186571	0.0142849	-0.0915921	0.271276	Conditionally Neutral
OS08T0187700-01	0.113978	0.00297896	0.00834096	0.852434	Conditionally Neutral
OS08T0192100-00	0.0954925	0.00261825	-0.0370835	0.376553	Conditionally Neutral
OS08T0203900-01	-0.0697338	0.157137	0.149703	0.0132568	Conditionally Neutral
OS08T0205400-01	-0.189623	0.00929734	-0.0716965	0.413967	Conditionally Neutral
OS08T0206800-01	0.0924618	0.0166608	-0.0658919	0.152482	Conditionally Neutral
OS08T0206900-01	-0.0502807	0.225246	0.127539	0.0112136	Conditionally Neutral
OS08T0224000-01	0.289412	0.0118868	-0.212167	0.164095	Conditionally Neutral
OS08T0230800-01	-0.272389	0.00255783	0.20269	0.109035	Conditionally Neutral
OS08T0240000-02	-0.261699	0.0143326	-0.440513	0.0667906	Conditionally Neutral
OS08T0242700-01	0.426159	6.73284e-05	-0.0451085	0.698613	Conditionally Neutral
OS08T0245200-01	0.193019	0.00472303	-0.015016	0.903769	Conditionally Neutral
OS08T0247600-01	-0.0221916	0.501289	-0.101631	0.00288844	Conditionally Neutral
OS08T0250200-01	0.064768	0.424338	-0.300141	0.00224123	Conditionally Neutral
OS08T0260000-01	0.145225	0.0187473	0.113231	0.124063	Conditionally Neutral
OS08T0266300-00	0.164777	0.00551266	0.0132079	0.821965	Conditionally Neutral
OS08T0269500-01	0.0991435	0.0108362	-0.00608755	0.867431	Conditionally Neutral
OS08T0269700-01	0.223479	4.67165e-05	-0.0407118	0.406397	Conditionally Neutral
OS08T0282700-01	0.0894621	0.0169647	0.0287814	0.48352	Conditionally Neutral
OS08T0288200-01	0.353282	1.3719e-06	0.0135222	0.862604	Conditionally Neutral
OS08T0292400-01	0.131948	0.00308014	0.0612682	0.251243	Conditionally Neutral
OS08T0308100-01	-0.0966443	0.0150887	-0.0644691	0.240297	Conditionally Neutral
OS08T0323400-01	0.303025	7.63158e-05	-0.116749	0.125424	Conditionally Neutral
OS08T0326400-01	-0.196784	4.48874e-05	0.0113201	0.852304	Conditionally Neutral
OS08T0331800-01	-0.101855	0.018963	-0.0315492	0.616778	Conditionally Neutral
OS08T0347000-00	-0.140214	0.252852	0.354274	0.00824825	Conditionally Neutral
OS08T0347500-00	0.0986847	0.00372485	-0.00666566	0.874891	Conditionally Neutral
OS08T0347550-01	0.169932	0.0148274	-0.00462599	0.944837	Conditionally Neutral
OS08T0351200-01	0.0360353	0.189095	0.0788375	0.0174134	Conditionally Neutral
OS08T0356700-01	0.115153	0.00603589	0.00412263	0.92914	Conditionally Neutral
OS08T0359500-01	-0.207145	0.00187355	0.0108312	0.890926	Conditionally Neutral
OS08T0363000-01	-0.171807	0.00930755	-0.00854482	0.907952	Conditionally Neutral
OS08T0366100-01	-0.185124	0.0132213	-0.022681	0.794327	Conditionally Neutral
OS08T0375800-01	-0.035857	0.701873	0.551144	0.00156513	Conditionally Neutral
OS08T0382400-01	0.0992438	0.00355152	-0.041102	0.225968	Conditionally Neutral
OS08T0384500-01	-0.105294	0.00902411	0.00379312	0.933545	Conditionally Neutral
OS08T0386200-01	-0.0878529	0.00336199	-0.0318113	0.318219	Conditionally Neutral
OS08T0387200-01	0.152449	0.188948	0.406969	0.0177876	Conditionally Neutral
OS08T0391700-00	-0.0202071	0.811503	0.433497	0.000520299	Conditionally Neutral
OS08T0393600-01	-0.23682	0.0691737	0.374031	0.0107547	Conditionally Neutral
OS08T0395300-01	-0.0527279	0.144004	-0.141676	0.00425759	Conditionally Neutral
OS08T0396500-01	-0.359361	0.0119551	0.28467	0.178151	Conditionally Neutral
OS08T0406400-01	-0.138846	0.0186226	-0.116638	0.12167	Conditionally Neutral
OS08T0408500-01	-0.144293	0.00118325	-0.022502	0.692475	Conditionally Neutral
OS08T0410950-00	0.0528408	0.528236	0.239813	0.000166965	Conditionally Neutral
OS08T0411200-01	0.222834	0.0104053	0.187784	0.0855887	Conditionally Neutral
OS08T0412200-01	-0.142179	0.00177268	-0.0241754	0.676096	Conditionally Neutral
OS08T0412600-01	-0.0511481	0.271101	-0.129195	0.0214205	Conditionally Neutral
OS08T0420700-01	0.00430884	0.908259	-0.109821	0.0105798	Conditionally Neutral
OS08T0428900-01	0.0983717	0.00775961	-0.0444345	0.258059	Conditionally Neutral
OS08T0430100-01	0.0321086	0.424846	-0.0983822	0.019263	Conditionally Neutral
OS08T0431800-01	-0.0193676	0.784035	-0.267751	0.00289087	Conditionally Neutral
OS08T0435900-04	0.251756	0.00128822	-0.0889943	0.242243	Conditionally Neutral
OS08T0439900-01	-0.0466235	0.657053	0.35406	0.0166129	Conditionally Neutral
OS08T0440200-01	-0.234903	0.00742495	0.117031	0.161174	Conditionally Neutral
OS08T0440500-01	-0.121373	0.00112406	-0.0380052	0.3838	Conditionally Neutral
OS08T0448000-01	-0.121778	0.00369162	-0.091399	0.173106	Conditionally Neutral
OS08T0457901-00	0.0130866	0.841286	0.237344	0.00696587	Conditionally Neutral
OS08T0459600-01	-0.196536	0.0126374	0.0497471	0.556409	Conditionally Neutral
OS08T0467600-00	0.0318724	0.418251	0.142762	0.00410155	Conditionally Neutral
OS08T0476700-01	-0.0587012	0.319471	-0.215984	0.0116277	Conditionally Neutral
OS08T0478200-01	-0.0453893	0.645771	-0.339058	0.00420712	Conditionally Neutral
OS08T0478800-01	0.114707	0.00216721	-0.0341919	0.409816	Conditionally Neutral
OS08T0481500-01	0.0493045	0.173565	0.104203	0.0131824	Conditionally Neutral
OS08T0482700-01	0.0575338	0.649576	-0.296581	0.00802955	Conditionally Neutral
OS08T0485900-01	0.0705486	0.0137012	-0.0594297	0.0617264	Conditionally Neutral
OS08T0486867-01	0.289793	0.0132252	0.0630773	0.727736	Conditionally Neutral
OS08T0490100-01	0.103959	0.00305755	0.0208485	0.580351	Conditionally Neutral
OS08T0495500-01	0.0929546	0.0223261	0.0618905	0.16615	Conditionally Neutral
OS08T0497600-01	0.228893	0.00132447	-0.0541595	0.45546	Conditionally Neutral
OS08T0502700-01	0.461958	0.00520503	-0.0861683	0.639551	Conditionally Neutral
OS08T0503600-01	0.181614	0.0027609	-0.0715999	0.370085	Conditionally Neutral
OS08T0504600-01	0.332833	0.0177119	0.203876	0.170567	Conditionally Neutral
OS08T0507000-00	0.0146411	0.680798	0.0971535	0.0136853	Conditionally Neutral
OS08T0508800-01	-0.102518	0.00503019	-0.0761976	0.0713959	Conditionally Neutral
OS08T0509100-01	-0.119312	0.0018865	-0.0486469	0.278698	Conditionally Neutral
OS08T0512500-01	0.265768	0.00228504	0.0555774	0.64014	Conditionally Neutral
OS08T0524600-00	-0.122976	0.00123604	-0.0798777	0.16213	Conditionally Neutral
OS08T0531100-01	0.154961	0.0157178	-0.138559	0.0832019	Conditionally Neutral
OS08T0531900-01	0.0859441	0.0147154	0.0732985	0.0677355	Conditionally Neutral
OS08T0532200-01	-0.0630297	0.0229222	0.0349489	0.364674	Conditionally Neutral
OS08T0540300-01	0.0234095	0.630991	-0.158612	0.0066091	Conditionally Neutral
OS08T0541500-01	0.392941	0.000453076	0.270527	0.216521	Conditionally Neutral
OS08T0542000-01	-0.119057	0.0064199	-0.0254754	0.613867	Conditionally Neutral
OS08T0542100-01	-0.0993335	0.00705526	0.0695788	0.0856747	Conditionally Neutral
OS08T0543600-01	0.0984911	0.0180043	0.0159568	0.742866	Conditionally Neutral
OS08T0545200-02	0.00908837	0.860424	-0.163093	0.0108484	Conditionally Neutral
OS08T0547300-01	0.0200647	0.600056	0.105304	0.0186183	Conditionally Neutral
OS08T0547900-01	0.171313	0.0141984	-0.00830979	0.923973	Conditionally Neutral
OS08T0551700-01	-0.390537	0.00182289	-0.328857	0.105446	Conditionally Neutral
OS08T0553800-03	0.162023	0.000399051	-0.0368324	0.443649	Conditionally Neutral
OS08T0555200-01	0.03937	0.366671	0.113592	0.0151304	Conditionally Neutral
OS08T0557400-01	0.172739	0.0201405	-0.0379755	0.665261	Conditionally Neutral
OS08T0557900-01	0.0788323	0.250071	-0.194388	0.0136255	Conditionally Neutral
OS08T0558000-01	-0.161622	0.0108476	-0.0639663	0.376297	Conditionally Neutral
OS08T0559200-01	-0.183693	0.00101076	-0.0929877	0.125888	Conditionally Neutral
OS08T0560900-01	0.183678	0.0171879	-0.140184	0.312764	Conditionally Neutral
OS08T0561700-01	0.12428	0.00371053	0.00982347	0.831636	Conditionally Neutral
OS08T0562600-03	-0.169959	0.0139017	-0.0355623	0.562069	Conditionally Neutral
OS08T0562800-02	0.124834	0.0235225	-0.0318044	0.583644	Conditionally Neutral
OS08T0566600-01	0.255713	0.00791687	-0.051724	0.619653	Conditionally Neutral
OS09T0104200-01	0.0230957	0.59649	0.114643	0.0205388	Conditionally Neutral
OS09T0115400-01	-0.126466	0.00975824	0.0147805	0.81016	Conditionally Neutral
OS09T0124100-00	-0.00333726	0.944867	0.123969	0.0239918	Conditionally Neutral
OS09T0124800-01	0.204813	0.00680657	0.000694913	0.993378	Conditionally Neutral
OS09T0127300-01	-0.127086	0.00173038	-0.105365	0.0598539	Conditionally Neutral
OS09T0246700-01	-0.13135	0.0147383	0.0112972	0.848974	Conditionally Neutral
OS09T0251800-01	-0.0550593	0.16373	-0.164782	0.000232453	Conditionally Neutral
OS09T0258000-02	0.0227367	0.604755	0.118606	0.0163014	Conditionally Neutral
OS09T0258600-01	-0.219847	8.02817e-05	-0.00960351	0.858277	Conditionally Neutral
OS09T0271100-01	-0.0988205	0.00165743	-0.0204537	0.591812	Conditionally Neutral
OS09T0279400-01	0.297891	0.00156095	0.06875	0.556742	Conditionally Neutral
OS09T0284200-02	0.117965	0.308085	0.319439	0.0129057	Conditionally Neutral
OS09T0294300-01	0.262552	0.0119603	-0.0939723	0.649778	Conditionally Neutral
OS09T0297000-01	-0.0944808	0.0144957	-0.0679674	0.132017	Conditionally Neutral
OS09T0299400-00	0.11573	0.0248547	0.0504489	0.515699	Conditionally Neutral
OS09T0315000-01	0.0488923	0.316701	-0.126407	0.0230643	Conditionally Neutral
OS09T0315700-01	-0.0915961	0.0218162	-0.0654487	0.174741	Conditionally Neutral
OS09T0325700-01	-0.0833855	0.066223	0.14904	0.00357664	Conditionally Neutral
OS09T0327400-01	0.183582	0.000973015	0.0561626	0.455853	Conditionally Neutral
OS09T0332100-01	0.0127503	0.696362	-0.0872913	0.0115653	Conditionally Neutral
OS09T0344700-01	0.00552666	0.945709	0.35146	0.0111275	Conditionally Neutral
OS09T0346400-01	-0.0369346	0.824472	0.589835	0.0110886	Conditionally Neutral
OS09T0346500-04	-0.750955	0.00214601	0.109618	0.715925	Conditionally Neutral
OS09T0347500-01	-0.11246	0.0107806	0.0179796	0.732442	Conditionally Neutral
OS09T0363700-01	-0.013139	0.785828	0.14573	0.00868798	Conditionally Neutral
OS09T0367900-01	0.142591	0.00422079	0.0116675	0.860959	Conditionally Neutral
OS09T0369400-01	0.189884	0.000614378	0.0797465	0.17656	Conditionally Neutral
OS09T0375900-01	0.246461	0.00138996	0.0732601	0.387723	Conditionally Neutral
OS09T0376350-00	0.271076	0.000143213	0.0195637	0.800218	Conditionally Neutral
OS09T0385300-01	0.0272422	0.552221	-0.107851	0.0226408	Conditionally Neutral
OS09T0392700-01	0.131019	0.0193862	0.101658	0.233959	Conditionally Neutral
OS09T0393200-01	0.213307	0.0128972	0.0172285	0.874419	Conditionally Neutral
OS09T0394900-01	0.287737	0.00134758	-0.111297	0.293433	Conditionally Neutral
OS09T0398200-01	0.280653	0.0135293	0.0839579	0.530179	Conditionally Neutral
OS09T0402300-01	0.104531	0.00415844	0.00614688	0.901002	Conditionally Neutral
OS09T0408600-01	0.216803	0.0107227	-0.108042	0.288095	Conditionally Neutral
OS09T0414300-00	0.238765	0.00100466	-0.00282652	0.980935	Conditionally Neutral
OS09T0414600-02	0.108574	0.00830518	0.00870324	0.849221	Conditionally Neutral
OS09T0420600-01	-0.0978078	0.00783912	-0.0283511	0.514057	Conditionally Neutral
OS09T0424200-01	0.0412063	0.169296	-0.0873189	0.00828068	Conditionally Neutral
OS09T0426500-01	0.207082	3.57178e-05	-0.00248354	0.960015	Conditionally Neutral
OS09T0434000-01	0.320242	0.000661883	0.0442745	0.683225	Conditionally Neutral
OS09T0436700-01	-0.0993754	0.000706404	-0.0289431	0.368658	Conditionally Neutral
OS09T0438000-01	0.0702939	0.180497	-0.137387	0.0195639	Conditionally Neutral
OS09T0438700-01	-0.0971889	0.00634332	0.0104671	0.820312	Conditionally Neutral
OS09T0439050-00	0.345487	0.00999215	0.0674558	0.705418	Conditionally Neutral
OS09T0442300-01	-0.113453	0.00870026	0.0686073	0.0684697	Conditionally Neutral
OS09T0444900-01	-0.266128	0.0241882	-0.0530162	0.831187	Conditionally Neutral
OS09T0451500-01	0.141302	0.0249571	0.049695	0.535285	Conditionally Neutral
OS09T0457100-01	0.0510264	0.202625	0.163454	0.000775526	Conditionally Neutral
OS09T0458700-01	0.132636	0.000854369	0.0306512	0.516691	Conditionally Neutral
OS09T0458900-01	0.248939	0.0105587	0.173935	0.124749	Conditionally Neutral
OS09T0460500-00	0.388236	1.86289e-08	-0.0898429	0.102812	Conditionally Neutral
OS09T0461500-01	-0.129307	0.0174706	0.000960326	0.989039	Conditionally Neutral
OS09T0465600-01	-0.22807	0.00532741	0.017569	0.828679	Conditionally Neutral
OS09T0466400-01	0.0867962	0.007577	-0.00370702	0.924255	Conditionally Neutral
OS09T0467200-01	-0.0892321	0.00238824	-0.0674453	0.059759	Conditionally Neutral
OS09T0475800-00	0.036325	0.535706	-0.228365	0.00244009	Conditionally Neutral
OS09T0481800-01	0.101281	0.0156745	-0.0738557	0.131268	Conditionally Neutral
OS09T0482100-01	-0.220705	0.000333308	-0.0245053	0.712555	Conditionally Neutral
OS09T0485900-01	-0.192044	3.61585e-05	-0.024238	0.586209	Conditionally Neutral
OS09T0491772-01	-0.0953092	0.0125647	0.00404994	0.922104	Conditionally Neutral
OS09T0491852-01	-0.149357	0.000431336	0.081692	0.146555	Conditionally Neutral
OS09T0494300-02	0.0316606	0.459506	-0.123983	0.00422142	Conditionally Neutral
OS09T0502000-01	-0.115374	0.00541065	0.0478691	0.336345	Conditionally Neutral
OS09T0502500-01	-0.203188	0.0206141	-0.0865341	0.363854	Conditionally Neutral
OS09T0507800-01	-0.138419	0.00342104	-0.0537016	0.311142	Conditionally Neutral
OS09T0509000-01	-0.147336	0.000282143	0.0201186	0.683537	Conditionally Neutral
OS09T0509500-00	-0.237709	0.25236	0.461374	0.00296974	Conditionally Neutral
OS09T0514600-00	0.162122	0.0196853	-0.0548175	0.480146	Conditionally Neutral
OS09T0516600-01	0.115343	0.0053134	0.00822336	0.859383	Conditionally Neutral
OS09T0517000-01	0.117718	0.0137061	-0.0711845	0.101237	Conditionally Neutral
OS09T0519200-02	0.0820313	0.0120919	-0.028118	0.414957	Conditionally Neutral
OS09T0520500-01	0.13821	4.15491e-05	-0.0487968	0.211037	Conditionally Neutral
OS09T0521900-01	0.148937	0.0235146	-0.064966	0.376266	Conditionally Neutral
OS09T0522100-00	-0.0838057	0.489859	-0.630472	0.000877348	Conditionally Neutral
OS09T0530300-01	-0.0224696	0.527192	0.102485	0.0101732	Conditionally Neutral
OS09T0532700-01	0.204887	0.0206689	-0.121636	0.217874	Conditionally Neutral
OS09T0537700-02	-0.064103	0.00305327	-0.000508205	0.981687	Conditionally Neutral
OS09T0540000-01	-0.0780118	0.392101	0.289228	0.0168305	Conditionally Neutral
OS09T0546900-01	0.126205	0.00135828	0.0471631	0.233015	Conditionally Neutral
OS09T0549400-01	-0.279008	0.0143971	0.24076	0.0993131	Conditionally Neutral
OS09T0553900-01	0.236307	0.00322276	-0.0563325	0.41652	Conditionally Neutral
OS09T0565200-02	0.269607	0.00874952	0.0758922	0.546492	Conditionally Neutral
OS09T0568800-01	-0.147575	0.00407006	-0.0550351	0.355808	Conditionally Neutral
OS09T0569100-01	0.210099	0.0172029	0.0749868	0.433813	Conditionally Neutral
OS09T0571400-01	-0.115516	0.000463622	0.0261094	0.492498	Conditionally Neutral
OS09T0572700-02	-0.106122	0.000989066	-0.0387587	0.256246	Conditionally Neutral
OS09T0573200-02	0.222734	0.00945401	-0.015505	0.84823	Conditionally Neutral
OS10T0100300-01	0.13041	0.0204686	0.00552234	0.923091	Conditionally Neutral
OS10T0100500-01	-0.152941	0.0103055	-0.048346	0.52655	Conditionally Neutral
OS10T0101200-01	-0.179527	0.000280203	-0.0120595	0.798631	Conditionally Neutral
OS10T0103800-01	0.094247	0.0168033	-0.0610208	0.117407	Conditionally Neutral
OS10T0112500-00	0.154048	0.000242602	0.0681373	0.269393	Conditionally Neutral
OS10T0137300-00	-0.0458453	0.780349	-0.281643	0.023011	Conditionally Neutral
OS10T0140200-01	0.0837136	0.0213433	0.00260003	0.952772	Conditionally Neutral
OS10T0154600-01	0.024726	0.654443	0.189145	0.00377045	Conditionally Neutral
OS10T0159800-03	0.254525	0.00248489	0.0797589	0.638172	Conditionally Neutral
OS10T0162100-01	0.142475	0.0110843	0.1238	0.0775371	Conditionally Neutral
OS10T0162400-01	0.106911	0.595351	-0.689794	0.0189196	Conditionally Neutral
OS10T0170200-01	-0.22789	5.76058e-05	-0.0375233	0.580232	Conditionally Neutral
OS10T0184200-00	-0.0808588	0.438109	0.376184	0.00656132	Conditionally Neutral
OS10T0185100-01	-0.200572	0.019222	-0.0384373	0.674088	Conditionally Neutral
OS10T0188300-01	0.023668	0.546656	0.169974	0.000149694	Conditionally Neutral
OS10T0188900-01	0.0609307	0.123835	0.120349	0.00767507	Conditionally Neutral
OS10T0190500-01	0.10931	0.00207629	-0.0561782	0.203356	Conditionally Neutral
OS10T0208600-01	-0.0497937	0.609562	-0.364361	0.00756414	Conditionally Neutral
OS10T0209700-01	0.244388	0.000762947	0.129101	0.105199	Conditionally Neutral
OS10T0213700-01	0.323271	9.86788e-05	0.0471924	0.627758	Conditionally Neutral
OS10T0213800-01	0.201528	0.00157013	-0.0173752	0.799989	Conditionally Neutral
OS10T0316400-01	-0.0355132	0.497089	0.147531	0.0104128	Conditionally Neutral
OS10T0321700-01	-0.124098	0.000463961	0.0174964	0.661549	Conditionally Neutral
OS10T0339600-01	0.0963076	0.0109899	0.0138475	0.779511	Conditionally Neutral
OS10T0343000-02	0.0893922	0.00678972	-0.0197212	0.599054	Conditionally Neutral
OS10T0356000-00	0.111075	0.0155094	-0.00551168	0.886266	Conditionally Neutral
OS10T0359500-01	0.00669459	0.878605	-0.130276	0.0146457	Conditionally Neutral
OS10T0362300-01	-0.0874593	0.0859546	0.162647	0.0207008	Conditionally Neutral
OS10T0370000-02	0.104459	0.0208562	-0.0408244	0.393423	Conditionally Neutral
OS10T0370700-01	0.00558565	0.915425	-0.104768	0.0178557	Conditionally Neutral
OS10T0381800-02	0.451617	0.00448987	-0.114171	0.449271	Conditionally Neutral
OS10T0389402-00	-0.0338014	0.684462	0.218036	0.0248904	Conditionally Neutral
OS10T0392400-01	-0.059182	0.0170065	-0.0596554	0.0717328	Conditionally Neutral
OS10T0395200-01	0.0522881	0.446195	-0.22953	0.0138299	Conditionally Neutral
OS10T0406800-01	-0.134078	0.0213088	0.00994344	0.895271	Conditionally Neutral
OS10T0411700-01	-0.194181	9.16496e-05	-0.0464594	0.399384	Conditionally Neutral
OS10T0411750-01	-0.0649178	0.390821	0.234459	0.018963	Conditionally Neutral
OS10T0411800-01	-0.173595	0.000929554	-0.0316891	0.56487	Conditionally Neutral
OS10T0416500-04	-0.0915906	0.0120615	-0.033063	0.381167	Conditionally Neutral
OS10T0427600-01	0.148372	0.0244599	-0.0327571	0.702724	Conditionally Neutral
OS10T0430800-02	0.0671708	0.274517	0.207474	0.00409823	Conditionally Neutral
OS10T0432300-01	0.112658	0.00779265	0.0802729	0.10657	Conditionally Neutral
OS10T0436900-01	0.172208	0.00253708	0.0151105	0.843282	Conditionally Neutral
OS10T0437600-00	0.146841	9.30136e-05	-0.0113642	0.768994	Conditionally Neutral
OS10T0442800-01	-0.0623143	0.0938242	-0.103737	0.0182318	Conditionally Neutral
OS10T0444700-01	-0.121217	2.00705e-05	-0.0718176	0.0536662	Conditionally Neutral
OS10T0445500-01	-0.115387	0.00513256	0.0160446	0.728667	Conditionally Neutral
OS10T0447100-01	0.240865	0.00842181	-0.108962	0.220864	Conditionally Neutral
OS10T0465700-01	0.0730351	0.0174869	0.0185556	0.637466	Conditionally Neutral
OS10T0465800-00	-0.152739	0.00689288	-0.05026	0.474598	Conditionally Neutral
OS10T0470700-01	-0.0945763	0.00763673	-0.0230551	0.660852	Conditionally Neutral
OS10T0471700-02	0.0805385	0.0172267	-0.0670984	0.104415	Conditionally Neutral
OS10T0476900-01	-0.0308731	0.359433	0.114967	0.00623289	Conditionally Neutral
OS10T0481450-01	0.0416644	0.318544	-0.109422	0.0124907	Conditionally Neutral
OS10T0483000-01	-0.162577	0.000517723	-0.0129399	0.808378	Conditionally Neutral
OS10T0483500-01	0.124002	0.000564237	-0.0360603	0.395804	Conditionally Neutral
OS10T0489000-00	0.109048	0.0130984	-0.00500353	0.89939	Conditionally Neutral
OS10T0490800-00	-0.127572	0.00572545	0.0957899	0.0611161	Conditionally Neutral
OS10T0490900-00	-0.0436721	0.191031	-0.121215	0.00456041	Conditionally Neutral
OS10T0491000-01	-0.0956468	0.000115657	-0.0443279	0.0929253	Conditionally Neutral
OS10T0492300-01	0.297548	0.00103132	-0.102101	0.285948	Conditionally Neutral
OS10T0493900-01	0.238918	0.000447181	0.032572	0.731972	Conditionally Neutral
OS10T0494000-01	0.117879	0.00316863	-0.0304525	0.380846	Conditionally Neutral
OS10T0496900-01	0.238544	0.00224837	-0.0043669	0.957895	Conditionally Neutral
OS10T0497700-01	-0.117329	0.00692032	-0.0506669	0.365644	Conditionally Neutral
OS10T0500500-01	-0.0839927	0.0244774	-0.0074498	0.866293	Conditionally Neutral
OS10T0503300-00	-0.0558582	0.0165484	0.00679835	0.814252	Conditionally Neutral
OS10T0503800-01	0.216774	2.8143e-05	-0.035581	0.240593	Conditionally Neutral
OS10T0504200-01	-0.182919	0.0184316	-0.0824066	0.397554	Conditionally Neutral
OS10T0511400-01	-0.0915906	0.0156709	0.049885	0.234359	Conditionally Neutral
OS10T0516100-01	0.163499	0.00041892	-0.0777983	0.0830195	Conditionally Neutral
OS10T0518200-01	-0.220723	0.00873788	-0.0981584	0.325254	Conditionally Neutral
OS10T0524600-01	0.100852	0.0103268	0.0434162	0.525292	Conditionally Neutral
OS10T0527800-01	-0.182649	0.00367029	0.0392031	0.539426	Conditionally Neutral
OS10T0528100-01	-0.108478	0.000953497	-0.000664002	0.985529	Conditionally Neutral
OS10T0529400-01	-0.125243	0.01779	-0.0588777	0.363154	Conditionally Neutral
OS10T0530500-01	0.238889	0.000370909	-0.0350917	0.598358	Conditionally Neutral
OS10T0533100-01	0.106357	0.00566302	0.0493832	0.248743	Conditionally Neutral
OS10T0536400-01	-0.12872	0.00139989	-0.0462768	0.258702	Conditionally Neutral
OS10T0536500-01	0.0470707	0.050251	-0.0594507	0.0242845	Conditionally Neutral
OS10T0539700-01	0.116205	0.0136216	0.0374466	0.478938	Conditionally Neutral
OS10T0540000-01	0.152968	0.000163378	-0.0635819	0.189195	Conditionally Neutral
OS10T0542900-01	-0.0646082	0.00331057	-0.0469775	0.0893494	Conditionally Neutral
OS10T0551600-01	0.232363	0.00512254	-0.0713887	0.376501	Conditionally Neutral
OS10T0552400-01	-0.128677	0.000224274	-0.0676242	0.113697	Conditionally Neutral
OS10T0557900-00	0.169039	0.00216547	-0.0357412	0.411495	Conditionally Neutral
OS10T0560450-01	0.131486	0.0016295	-0.0226269	0.61198	Conditionally Neutral
OS10T0561300-01	-0.0771306	0.0125446	-0.0691929	0.0607306	Conditionally Neutral
OS10T0564000-01	0.0351067	0.358831	0.104444	0.0226181	Conditionally Neutral
OS10T0564300-01	-0.154934	0.00787023	0.00326079	0.954316	Conditionally Neutral
OS10T0565600-01	0.156005	0.00492467	0.0475245	0.525052	Conditionally Neutral
OS10T0569800-00	-0.0569221	0.00336073	-0.0349217	0.137346	Conditionally Neutral
OS10T0570200-01	-0.064076	0.0236809	-0.0461403	0.128545	Conditionally Neutral
OS10T0573000-01	0.227869	0.0121309	0.135433	0.0957946	Conditionally Neutral
OS10T0573700-01	0.0376112	0.837823	-0.44739	0.016638	Conditionally Neutral
OS10T0575700-00	0.156735	0.000920577	0.0166497	0.749733	Conditionally Neutral
OS10T0577700-01	0.0167671	0.732899	0.129659	0.0208724	Conditionally Neutral
OS10T0577900-01	0.0656271	0.108816	0.105608	0.017408	Conditionally Neutral
OS10T0580200-02	0.247068	0.00589676	0.0852436	0.543124	Conditionally Neutral
OS10T0580900-03	0.297357	0.00791819	0.0272255	0.918423	Conditionally Neutral
OS11T0105750-01	0.247214	0.00968215	-0.106028	0.296498	Conditionally Neutral
OS11T0106100-00	-0.272077	0.00068049	0.0419637	0.669987	Conditionally Neutral
OS11T0106200-01	0.124973	0.000416792	-0.0267473	0.464722	Conditionally Neutral
OS11T0115800-01	-0.101178	0.0228718	-0.0148253	0.780306	Conditionally Neutral
OS11T0118400-01	0.177723	0.0194217	-0.0278932	0.717936	Conditionally Neutral
OS11T0123400-00	0.105849	0.00465898	-0.0440786	0.367901	Conditionally Neutral
OS11T0127600-01	0.0817376	0.379687	0.335444	0.0217988	Conditionally Neutral
OS11T0127900-01	-0.205846	1.41014e-05	-0.0103292	0.841464	Conditionally Neutral
OS11T0128700-00	-0.185096	0.129787	-0.585533	0.0144791	Conditionally Neutral
OS11T0130200-01	0.190954	0.0157327	0.150114	0.0568207	Conditionally Neutral
OS11T0135400-00	-0.106984	0.00585524	-0.0411683	0.312294	Conditionally Neutral
OS11T0138600-00	-0.0689841	0.488349	0.365703	0.0145014	Conditionally Neutral
OS11T0141400-01	-0.128977	0.00888262	-0.0617806	0.376666	Conditionally Neutral
OS11T0142500-00	-0.105441	0.00883917	-0.0293666	0.553934	Conditionally Neutral
OS11T0146000-01	0.0679189	0.346178	0.192167	0.0189446	Conditionally Neutral
OS11T0147100-01	0.0905187	0.0155392	0.05264	0.258381	Conditionally Neutral
OS11T0148700-01	-0.00286271	0.935557	-0.113364	0.0150168	Conditionally Neutral
OS11T0151300-01	-0.130612	0.0187003	-0.108685	0.076572	Conditionally Neutral
OS11T0151700-01	0.231634	0.00159431	-0.0717779	0.35678	Conditionally Neutral
OS11T0153500-01	0.0702003	0.116273	0.107154	0.0195755	Conditionally Neutral
OS11T0153800-01	-0.11514	0.0104566	-0.0595767	0.266062	Conditionally Neutral
OS11T0157200-03	-0.00658313	0.848684	-0.0831694	0.0112556	Conditionally Neutral
OS11T0160400-01	-0.0984135	0.36886	-0.400755	0.00996237	Conditionally Neutral
OS11T0169600-01	0.11444	0.0102105	-0.0565834	0.247601	Conditionally Neutral
OS11T0171350-00	0.0929217	0.00226493	0.0155586	0.664897	Conditionally Neutral
OS11T0171500-01	-0.106805	0.00627699	-0.0567879	0.194253	Conditionally Neutral
OS11T0184900-02	-0.10334	0.00893715	-0.0374912	0.400939	Conditionally Neutral
OS11T0195500-01	0.0986368	0.0109718	-2.77032e-05	0.999458	Conditionally Neutral
OS11T0210201-00	-0.10818	0.00293717	-0.0667324	0.0920662	Conditionally Neutral
OS11T0211300-01	-0.188917	0.0213914	0.0305236	0.708898	Conditionally Neutral
OS11T0220800-01	-0.194575	0.00179896	-0.0131171	0.829867	Conditionally Neutral
OS11T0226933-01	-0.102476	0.0091201	0.0301158	0.491058	Conditionally Neutral
OS11T0229500-01	-0.0067893	0.906407	-0.123522	0.0243645	Conditionally Neutral
OS11T0235200-01	0.149662	0.00625441	0.00729601	0.928106	Conditionally Neutral
OS11T0236932-01	-0.13087	0.0107687	-0.0118388	0.828597	Conditionally Neutral
OS11T0242400-01	0.242946	0.0114641	-0.0493977	0.631654	Conditionally Neutral
OS11T0242500-01	0.108552	0.0232763	0.00302002	0.952523	Conditionally Neutral
OS11T0244600-01	0.144411	0.000998989	0.108249	0.0738727	Conditionally Neutral
OS11T0264500-00	0.157661	0.00804301	0.10252	0.248145	Conditionally Neutral
OS11T0267100-01	0.107218	0.0235403	-0.00199294	0.971659	Conditionally Neutral
OS11T0282300-01	0.0383108	0.350377	-0.104376	0.0231942	Conditionally Neutral
OS11T0285000-01	-0.155912	0.00627842	0.00359219	0.946438	Conditionally Neutral
OS11T0296800-01	-0.0124506	0.781382	-0.121075	0.0071374	Conditionally Neutral
OS11T0298400-01	-0.0961323	0.00836359	-0.0212765	0.616265	Conditionally Neutral
OS11T0312000-01	-0.00463196	0.941998	0.255468	0.000327192	Conditionally Neutral
OS11T0427500-02	0.153772	0.0237435	-0.124519	0.141735	Conditionally Neutral
OS11T0432301-00	0.332045	0.00891212	-0.0748963	0.64291	Conditionally Neutral
OS11T0433900-01	-0.124516	0.0223113	-0.0467845	0.456896	Conditionally Neutral
OS11T0441500-01	-0.105864	0.000880566	-0.0295187	0.486417	Conditionally Neutral
OS11T0444000-01	-0.000750862	0.984422	-0.0972352	0.0243317	Conditionally Neutral
OS11T0456100-01	0.208964	0.0162627	-0.0965919	0.226585	Conditionally Neutral
OS11T0456200-01	-0.113117	0.0214207	-0.0187856	0.74479	Conditionally Neutral
OS11T0461000-01	0.041153	0.777584	0.583081	0.000948057	Conditionally Neutral
OS11T0471100-01	-0.0760294	0.277949	-0.222846	0.0107583	Conditionally Neutral
OS11T0475200-00	-0.336925	0.000321773	-0.0473707	0.791459	Conditionally Neutral
OS11T0482000-01	-0.202564	0.000507811	-0.000187945	0.997596	Conditionally Neutral
OS11T0484000-01	-0.0622598	0.468881	-0.244852	0.0237942	Conditionally Neutral
OS11T0484400-01	-0.0331792	0.439881	0.107381	0.0236565	Conditionally Neutral
OS11T0490900-01	-0.15763	0.0142287	-0.0119146	0.839256	Conditionally Neutral
OS11T0492300-00	-0.00471144	0.97001	0.367298	0.00810317	Conditionally Neutral
OS11T0514500-01	-0.0247531	0.76705	-0.214119	0.0159083	Conditionally Neutral
OS11T0516000-01	-0.0975265	0.00481226	0.00485675	0.923249	Conditionally Neutral
OS11T0516100-01	0.0928307	0.0201543	0.0254987	0.55374	Conditionally Neutral
OS11T0520500-00	-0.147522	0.00192768	-0.00864238	0.875655	Conditionally Neutral
OS11T0530700-01	0.0855525	0.0180248	-0.0725216	0.091986	Conditionally Neutral
OS11T0531700-01	0.00944785	0.897017	-0.209906	0.00964486	Conditionally Neutral
OS11T0539600-00	0.192257	0.0171156	-0.041115	0.520286	Conditionally Neutral
OS11T0550100-01	0.175479	0.295683	0.379556	0.0040257	Conditionally Neutral
OS11T0559533-01	-0.212955	0.235801	0.627916	0.0169987	Conditionally Neutral
OS11T0568300-01	0.0145333	0.91644	0.532406	0.00920096	Conditionally Neutral
OS11T0576975-00	0.058891	0.794816	-0.564515	0.00428187	Conditionally Neutral
OS11T0592400-00	0.112399	0.00232299	0.0557044	0.226839	Conditionally Neutral
OS11T0592800-01	0.105087	0.00436008	-0.02299	0.606688	Conditionally Neutral
OS11T0600600-01	-0.16992	0.0100014	0.050678	0.326318	Conditionally Neutral
OS11T0602200-01	-0.0977032	0.456153	0.425308	0.0112586	Conditionally Neutral
OS11T0602600-01	-0.211533	0.000462489	-0.0347282	0.565337	Conditionally Neutral
OS11T0606300-01	-0.0742314	0.686243	0.914247	0.000699898	Conditionally Neutral
OS11T0621000-02	-0.167114	0.00191144	-0.0483194	0.430238	Conditionally Neutral
OS11T0621300-00	0.16712	0.0129629	-0.0705422	0.368171	Conditionally Neutral
OS11T0621400-01	0.19595	0.0231205	0.07952	0.448484	Conditionally Neutral
OS11T0634500-00	-0.176629	0.000343874	-0.00338046	0.950941	Conditionally Neutral
OS11T0635500-01	0.0379801	0.194975	-0.0803293	0.0113408	Conditionally Neutral
OS11T0636600-01	-0.111319	0.223475	0.374651	0.00121801	Conditionally Neutral
[truncated: 16,144 more rows]

## Sheet: Enrichment
S4: Conditionally neutral, Antagonistic Pleiotropic (CANP) transcripts and their enrichments
Abbreviations: AP : Antagonistically Pleiotropic; FDR - False Discovery Rate
Enrichment of AP Normal Beneficial
Enrichment FDR	nGenes	Pathway Genes	Fold Enrichment	Pathway	Genes
0.00117292	2	5	366.923	Response to low light intensity stimulus	OS06T0320500-01 OS07T0577600-02
0.00489242	2	15	122.308	Photosynthesis, light harvesting in photosystem I	OS06T0320500-01 OS07T0577600-02
0.00991597	2	25	73.3846	Photosynthesis, light harvesting	OS06T0320500-01 OS07T0577600-02
0.0142761	2	32	57.3317	Protein-chromophore linkage	OS06T0320500-01 OS07T0577600-02
0.00489242	3	86	31.9991	Photosynthesis, light reaction	OS06T0320500-01 OS07T0558500-02 OS07T0577600-02
0.000459509	5	195	23.5207	Photosynthesis	OS06T0320500-01 OS07T0558500-02 OS07T0577600-02 OS09T0481200-01 OS12T0189400-01
0.00489242	5	444	10.33	Generation of precursor metabolites and energy	OS03T0685000-01 OS06T0320500-01 OS06T0714100-01 OS07T0558500-02 OS07T0577600-02
