# Supplementary material for: Systems genomics of salinity stress response in rice
Source: bioRxiv. 2024 Dec 22:2024.05.31.596807. Originally published 2024 Jun 3. Preprint. [Version 2] doi: 10.1101/2024.05.31.596807 (PMC11185513; doi:10.1101/2024.05.31.596807)
Supplement: Supplement 1 [file media-1.zip › SupplementaryTables/S8.xlsx]

## Sheet: Tr_for_Decoherence
S8: Evidence for salinity stress induced decoherence
#Transcripts used for decoherence analysis (transcripts with |S| > 0.1 in either normal or saline environment with expression greater then 0 in at least 50% individuals )
TranscriptID
OS01T0100700-01
OS01T0103600-02
OS01T0104400-02
OS01T0106800-01
OS01T0109750-01
OS01T0120500-01
OS01T0126200-01
OS01T0131300-01
OS01T0131600-02
OS01T0134500-01
OS01T0136400-01
OS01T0138900-01
OS01T0140500-01
OS01T0150100-01
OS01T0151700-01
OS01T0157900-01
OS01T0164600-01
OS01T0169800-01
OS01T0170600-02
OS01T0171800-01
OS01T0172300-01
OS01T0173000-01
OS01T0180800-01
OS01T0182600-03
OS01T0189800-01
OS01T0191100-01
OS01T0191500-01
OS01T0197400-01
OS01T0200700-01
OS01T0201200-01
OS01T0205500-01
OS01T0208700-01
OS01T0226600-01
OS01T0227200-01
OS01T0235100-01
OS01T0235900-00
OS01T0239200-01
OS01T0246700-01
OS01T0254900-01
OS01T0259600-01
OS01T0264500-01
OS01T0266800-01
OS01T0267200-01
OS01T0276000-01
OS01T0279100-01
OS01T0279300-01
OS01T0281000-01
OS01T0281100-01
OS01T0293000-01
OS01T0303000-02
OS01T0304000-01
OS01T0316800-01
OS01T0316900-01
OS01T0321300-00
OS01T0327400-01
OS01T0328400-01
OS01T0328600-01
OS01T0328700-01
OS01T0338600-01
OS01T0343300-01
OS01T0348700-01
OS01T0358400-01
OS01T0376700-01
OS01T0389700-01
OS01T0501700-01
OS01T0501800-01
OS01T0507000-02
OS01T0507700-01
OS01T0510100-01
OS01T0511100-01
OS01T0524700-01
OS01T0527400-01
OS01T0528800-01
OS01T0536000-01
OS01T0550000-01
OS01T0555100-01
OS01T0556400-01
OS01T0556700-00
OS01T0559200-01
OS01T0565900-01
OS01T0566900-01
OS01T0574600-01
OS01T0581300-01
OS01T0585300-01
OS01T0589800-01
OS01T0595400-01
OS01T0603300-01
OS01T0604500-01
OS01T0615050-00
OS01T0616500-01
OS01T0624500-01
OS01T0627500-01
OS01T0635200-01
OS01T0635550-00
OS01T0642200-01
OS01T0648000-01
OS01T0649200-01
OS01T0650700-01
OS01T0654500-01
OS01T0655800-01
OS01T0659200-01
OS01T0666600-00
OS01T0673600-01
OS01T0673800-03
OS01T0675700-01
OS01T0680700-01
OS01T0681900-01
OS01T0682500-01
OS01T0695800-01
OS01T0700100-01
OS01T0712600-00
OS01T0716400-01
OS01T0716500-01
OS01T0719700-00
OS01T0723200-01
OS01T0730500-01
OS01T0731000-01
OS01T0732000-01
OS01T0734600-01
OS01T0742500-01
OS01T0744300-01
OS01T0749400-02
OS01T0752300-01
OS01T0752500-00
OS01T0761000-01
OS01T0762300-01
OS01T0763700-01
OS01T0764400-01
OS01T0764500-01
OS01T0773700-02
OS01T0775100-01
OS01T0778800-01
OS01T0778900-01
OS01T0783600-01
OS01T0784800-01
OS01T0786800-01
OS01T0786900-01
OS01T0793500-01
OS01T0804400-01
OS01T0805200-01
OS01T0809300-01
OS01T0813400-01
OS01T0815400-01
OS01T0817000-01
OS01T0819900-01
OS01T0823300-00
OS01T0825500-01
OS01T0826900-01
OS01T0828100-00
OS01T0830000-01
OS01T0832000-01
OS01T0833200-01
OS01T0834500-01
OS01T0834600-00
OS01T0835900-00
OS01T0837900-01
OS01T0839700-02
OS01T0847800-01
OS01T0863400-01
OS01T0864700-00
OS01T0865100-01
OS01T0866400-01
OS01T0866600-01
OS01T0877300-01
OS01T0881300-02
OS01T0882500-00
OS01T0884300-01
OS01T0884900-01
OS01T0887100-01
OS01T0894700-01
OS01T0895600-01
OS01T0896700-00
OS01T0896800-01
OS01T0900900-01
OS01T0905700-01
OS01T0911300-01
OS01T0912700-01
OS01T0913000-01
OS01T0915600-01
OS01T0920100-01
OS01T0924400-01
OS01T0925800-01
OS01T0926300-01
OS01T0926800-01
OS01T0928000-01
OS01T0930800-01
OS01T0934100-01
OS01T0938100-01
OS01T0949750-00
OS01T0950866-00
OS01T0952700-01
OS01T0954400-01
OS01T0961200-01
OS01T0963400-01
OS01T0965900-01
OS01T0971100-01
OS01T0974200-01
OS01T0975900-02
OS01T0976800-01
OS02T0101700-01
OS02T0102600-01
OS02T0105900-01
OS02T0116600-01
OS02T0116900-01
OS02T0117100-01
OS02T0118200-01
OS02T0121300-01
OS02T0121500-01
OS02T0121800-01
OS02T0124800-01
OS02T0125100-01
OS02T0125700-01
OS02T0126600-01
OS02T0129900-01
OS02T0130100-01
OS02T0131100-02
OS02T0134300-01
OS02T0134400-01
OS02T0135200-00
OS02T0139700-01
OS02T0143100-01
OS02T0148100-01
OS02T0157700-01
OS02T0161900-01
OS02T0162500-01
OS02T0164800-01
OS02T0165100-01
OS02T0167100-01
OS02T0169300-01
OS02T0175600-01
OS02T0177700-01
OS02T0177800-02
OS02T0178000-01
OS02T0178400-01
OS02T0179100-01
OS02T0181800-01
OS02T0184200-01
OS02T0187300-01
OS02T0189000-01
OS02T0190600-00
OS02T0197200-01
OS02T0199300-01
OS02T0206700-01
OS02T0220500-01
OS02T0221500-01
OS02T0227200-01
OS02T0228300-01
OS02T0229000-01
OS02T0234400-01
OS02T0236200-01
OS02T0250700-01
OS02T0255500-01
OS02T0257400-01
OS02T0260200-01
OS02T0273000-01
OS02T0280500-01
OS02T0281000-01
OS02T0284600-01
OS02T0290000-01
OS02T0300700-01
OS02T0318600-00
OS02T0321900-02
OS02T0324300-01
OS02T0326000-02
OS02T0326700-01
OS02T0328300-01
OS02T0468400-01
OS02T0469600-01
OS02T0469900-01
OS02T0478600-01
OS02T0478700-01
OS02T0489400-01
OS02T0498300-01
OS02T0499000-01
OS02T0503400-01
OS02T0510200-01
OS02T0532800-00
OS02T0534800-01
OS02T0537700-01
OS02T0538000-01
OS02T0539100-01
OS02T0539600-01
OS02T0549600-01
OS02T0553200-01
OS02T0556800-01
OS02T0564300-01
OS02T0567100-01
OS02T0567900-01
OS02T0570400-01
OS02T0573200-01
OS02T0575700-01
OS02T0578800-01
OS02T0581100-01
OS02T0588600-01
OS02T0591600-01
OS02T0591700-01
OS02T0595700-01
OS02T0600200-01
OS02T0600400-01
OS02T0601600-01
OS02T0603900-00
OS02T0604100-01
OS02T0606200-01
OS02T0610400-01
OS02T0610600-01
OS02T0610700-02
OS02T0610800-01
OS02T0611250-00
OS02T0612300-01
OS02T0612900-01
OS02T0613400-01
OS02T0617800-01
OS02T0618250-01
OS02T0622300-00
OS02T0625000-01
OS02T0628800-01
OS02T0629200-01
OS02T0629200-02
OS02T0634500-01
OS02T0634800-01
OS02T0634900-01
OS02T0635200-01
OS02T0636300-01
OS02T0638300-01
OS02T0639900-01
OS02T0643500-01
OS02T0646400-01
OS02T0653800-01
OS02T0655700-01
OS02T0657700-01
OS02T0664000-01
OS02T0665250-01
OS02T0668100-04
OS02T0670500-01
OS02T0671200-01
OS02T0673600-01
OS02T0678400-01
OS02T0680600-01
OS02T0680700-01
OS02T0686600-01
OS02T0693500-01
OS02T0695600-01
OS02T0697300-01
OS02T0697400-01
OS02T0697700-01
OS02T0698000-02
OS02T0699600-01
OS02T0706400-01
OS02T0708300-01
OS02T0713400-01
OS02T0716600-01
OS02T0717400-01
OS02T0717800-01
OS02T0725100-01
OS02T0729400-01
OS02T0730700-02
OS02T0731600-01
OS02T0732900-01
OS02T0734300-01
OS02T0744900-01
OS02T0745100-01
OS02T0749800-01
OS02T0750100-00
OS02T0750200-01
OS02T0750600-01
OS02T0759900-01
OS02T0760500-01
OS02T0761400-01
OS02T0764500-01
OS02T0773300-01
OS02T0788400-01
OS02T0788500-01
OS02T0793700-02
OS02T0793900-01
OS02T0794400-01
OS02T0797200-01
OS02T0798200-01
OS02T0800100-01
OS02T0802400-01
OS02T0804100-01
OS02T0810300-01
OS02T0812400-01
OS02T0814400-01
OS02T0814700-01
OS02T0814800-01
OS02T0815000-00
OS02T0815300-01
OS02T0815400-01
OS02T0815500-01
OS02T0815700-01
OS02T0816900-01
OS02T0817700-02
OS02T0820300-01
OS02T0821200-01
OS02T0821900-01
OS02T0823100-01
OS02T0823500-00
OS02T0823600-01
OS02T0826400-00
OS02T0827400-00
OS02T0829200-01
OS02T0829850-00
OS03T0105700-01
OS03T0107800-01
OS03T0109700-02
OS03T0109800-01
OS03T0110800-01
OS03T0110900-01
OS03T0116300-01
OS03T0125300-01
OS03T0127900-01
OS03T0129300-01
OS03T0133900-01
OS03T0134300-01
OS03T0136500-01
OS03T0139100-00
OS03T0139400-01
OS03T0141000-01
OS03T0141200-01
OS03T0142900-01
OS03T0152400-01
OS03T0152600-01
OS03T0157900-01
OS03T0161900-01
OS03T0167700-01
OS03T0168200-01
OS03T0169100-01
OS03T0169600-01
OS03T0169800-01
OS03T0170500-00
OS03T0174800-01
OS03T0175200-01
OS03T0175600-01
OS03T0176700-00
OS03T0177500-01
OS03T0180400-01
OS03T0180900-01
OS03T0182400-01
OS03T0182700-02
OS03T0187600-01
OS03T0190000-01
OS03T0192500-01
OS03T0195450-00
OS03T0197100-01
OS03T0206600-01
OS03T0206700-00
OS03T0208900-01
OS03T0210700-01
OS03T0211700-01
OS03T0213500-01
OS03T0218400-01
OS03T0219500-01
OS03T0223400-01
OS03T0227800-02
OS03T0228200-01
OS03T0230500-01
OS03T0231600-01
OS03T0232400-00
OS03T0232600-01
OS03T0234200-01
OS03T0238600-01
OS03T0241200-00
OS03T0243300-01
OS03T0245100-02
OS03T0249200-01
OS03T0259700-01
OS03T0261100-01
OS03T0263400-01
OS03T0263800-02
OS03T0263900-01
OS03T0265700-01
OS03T0271500-01
OS03T0273800-01
OS03T0274300-01
OS03T0276500-01
OS03T0278900-01
OS03T0283200-00
OS03T0285100-01
OS03T0285700-01
OS03T0289100-02
OS03T0293100-01
OS03T0297100-01
OS03T0297300-01
OS03T0305000-01
OS03T0309000-01
OS03T0311300-02
OS03T0313000-01
OS03T0313600-01
OS03T0319300-01
OS03T0320000-01
OS03T0321100-01
OS03T0321400-01
OS03T0321700-01
OS03T0322600-01
OS03T0337600-01
OS03T0337800-01
OS03T0340900-01
OS03T0341100-01
OS03T0343400-01
OS03T0343900-01
OS03T0345200-01
OS03T0349000-01
OS03T0351200-00
OS03T0351800-01
OS03T0358000-00
OS03T0358100-01
OS03T0360600-00
OS03T0363900-01
OS03T0385301-01
OS03T0390000-02
OS03T0390600-02
OS03T0399900-01
OS03T0408300-00
OS03T0412800-01
OS03T0413000-01
OS03T0414400-01
OS03T0424500-01
OS03T0424800-00
OS03T0428800-01
OS03T0429000-01
OS03T0563300-01
OS03T0565200-01
OS03T0566800-01
OS03T0568500-01
OS03T0572900-01
OS03T0576700-01
OS03T0577000-01
OS03T0580200-01
OS03T0586600-01
OS03T0594900-01
OS03T0595300-01
OS03T0598100-01
OS03T0599800-01
OS03T0605300-01
OS03T0607500-01
OS03T0611200-01
OS03T0622300-01
OS03T0628800-01
OS03T0638200-02
OS03T0651900-01
OS03T0670100-01
OS03T0682100-00
OS03T0684000-01
OS03T0684400-01
OS03T0684700-01
OS03T0685000-01
OS03T0685500-01
OS03T0691800-01
OS03T0693400-01
OS03T0699600-01
OS03T0701600-01
OS03T0704100-01
OS03T0707600-01
OS03T0708400-01
OS03T0710800-01
OS03T0711400-01
OS03T0717700-02
OS03T0718600-00
OS03T0729100-01
OS03T0732100-01
OS03T0737400-01
OS03T0738400-01
OS03T0743400-01
OS03T0744600-01
OS03T0744650-00
OS03T0744700-01
OS03T0746700-01
OS03T0749800-02
OS03T0752700-01
OS03T0756000-01
OS03T0757200-01
OS03T0757900-01
OS03T0758800-01
OS03T0764100-01
OS03T0764300-01
OS03T0764600-01
OS03T0765200-02
OS03T0765900-01
OS03T0766800-01
OS03T0773150-00
OS03T0774400-01
OS03T0774600-01
OS03T0775000-00
OS03T0775500-01
OS03T0781300-01
OS03T0781501-01
OS03T0785200-01
OS03T0786400-01
OS03T0788800-01
OS03T0794700-01
OS03T0796600-01
OS03T0798600-01
OS03T0804800-01
OS03T0805300-01
OS03T0806900-01
OS03T0807800-01
OS03T0810500-01
OS03T0811900-01
OS03T0815100-01
OS03T0817900-01
OS03T0821250-00
OS03T0823100-01
OS03T0828701-00
OS03T0835100-00
OS03T0835150-01
OS03T0835900-01
OS03T0837900-01
OS03T0843200-01
OS03T0844900-01
OS03T0850600-01
OS03T0851200-01
OS03T0851700-01
OS03T0857400-01
OS04T0102500-01
OS04T0102600-01
OS04T0105400-01
OS04T0105700-01
OS04T0117900-01
OS04T0181100-01
OS04T0185500-01
OS04T0191400-01
OS04T0191500-01
OS04T0234600-03
OS04T0284500-02
OS04T0303950-01
OS04T0306400-01
OS04T0346100-01
OS04T0349500-01
OS04T0376000-01
OS04T0376300-01
OS04T0387900-01
OS04T0390000-02
OS04T0397000-01
OS04T0399000-00
OS04T0399200-01
OS04T0403701-01
OS04T0403900-00
OS04T0404800-01
OS04T0405000-01
OS04T0411800-01
OS04T0412100-01
OS04T0412500-01
OS04T0413600-01
OS04T0414700-01
OS04T0415000-01
OS04T0416000-01
OS04T0419700-00
OS04T0419900-01
OS04T0430100-01
OS04T0431200-01
OS04T0442200-01
OS04T0444800-02
OS04T0445200-01
OS04T0446300-01
OS04T0447700-01
OS04T0449900-01
OS04T0452100-01
OS04T0455800-01
OS04T0457000-01
OS04T0459500-02
OS04T0459900-01
OS04T0464750-01
OS04T0467700-01
OS04T0473400-01
OS04T0476800-01
OS04T0483500-01
OS04T0488600-04
OS04T0490800-01
OS04T0493000-01
OS04T0499200-01
OS04T0501000-00
OS04T0504700-01
OS04T0513000-01
OS04T0515300-02
OS04T0524500-01
OS04T0525000-01
OS04T0527700-01
OS04T0534600-01
OS04T0537800-01
OS04T0538100-01
OS04T0539000-01
OS04T0544900-01
OS04T0556600-00
OS04T0557000-01
OS04T0560500-00
OS04T0560700-01
OS04T0564600-01
OS04T0567700-01
OS04T0578200-01
OS04T0590900-01
OS04T0591000-01
OS04T0592400-02
OS04T0598000-01
OS04T0598200-00
OS04T0600200-01
OS04T0602100-01
OS04T0604250-01
OS04T0604500-00
OS04T0605900-01
OS04T0607000-02
OS04T0610500-01
OS04T0611300-01
OS04T0611400-01
OS04T0612500-02
OS04T0614000-01
OS04T0626000-01
OS04T0638700-01
OS04T0639300-01
OS04T0640500-01
OS04T0643300-01
OS04T0644300-01
OS04T0644600-02
OS04T0650800-01
OS04T0652400-01
OS04T0657500-01
OS04T0657900-01
OS04T0658300-01
OS04T0659100-02
OS04T0660600-01
OS04T0662000-00
OS04T0662100-01
OS04T0665000-01
OS04T0667500-01
OS04T0669800-01
OS04T0671300-01
OS04T0674200-01
OS04T0678200-01
OS04T0679100-01
OS04T0685800-01
OS04T0692000-02
OS04T0692600-04
OS05T0100800-01
OS05T0103100-01
OS05T0104800-01
OS05T0105800-01
OS05T0106100-01
OS05T0106600-01
OS05T0108800-01
OS05T0113000-01
OS05T0113400-01
OS05T0114700-02
OS05T0116100-01
OS05T0120700-01
OS05T0121200-01
OS05T0128200-01
OS05T0128400-01
OS05T0129100-00
OS05T0129800-01
OS05T0137400-01
OS05T0137800-01
OS05T0143300-01
OS05T0147150-01
OS05T0149400-01
OS05T0151300-01
OS05T0155100-01
OS05T0157100-01
OS05T0159100-01
OS05T0160200-01
OS05T0161200-01
OS05T0163700-01
OS05T0170950-00
OS05T0176700-01
OS05T0207300-01
OS05T0230900-01
OS05T0232200-01
OS05T0238200-01
OS05T0247100-01
OS05T0275000-01
OS05T0292200-01
OS05T0292800-01
OS05T0295200-01
OS05T0295800-01
OS05T0296600-01
OS05T0302700-01
OS05T0303000-01
OS05T0317900-01
OS05T0324700-01
OS05T0333200-00
OS05T0343400-01
OS05T0346300-01
OS05T0346400-01
OS05T0348100-01
OS05T0349500-01
OS05T0353300-00
OS05T0355500-01
OS05T0368300-01
OS05T0373700-01
OS05T0375400-01
OS05T0375600-00
OS05T0390100-01
OS05T0397300-02
OS05T0400400-01
OS05T0401100-01
OS05T0408200-01
OS05T0410900-02
OS05T0414700-01
OS05T0418000-01
OS05T0420600-01
OS05T0424000-01
OS05T0426200-02
OS05T0432700-01
OS05T0443500-01
OS05T0444200-01
OS05T0446300-01
OS05T0457700-01
OS05T0458100-01
OS05T0459900-01
OS05T0460200-01
OS05T0465100-01
OS05T0475700-02
OS05T0477300-03
OS05T0478200-01
OS05T0486700-01
OS05T0488600-01
OS05T0490100-01
OS05T0490900-01
OS05T0496200-01
OS05T0496200-03
OS05T0498700-01
OS05T0501700-01
OS05T0502500-01
OS05T0503300-02
OS05T0507300-01
OS05T0508500-01
OS05T0508700-03
OS05T0508900-01
OS05T0509200-01
OS05T0511700-01
OS05T0512200-01
OS05T0516100-01
OS05T0516300-01
OS05T0521400-01
OS05T0531000-01
OS05T0533100-01
OS05T0533500-01
OS05T0534400-01
OS05T0536200-01
OS05T0539700-01
OS05T0540900-01
OS05T0541900-01
OS05T0542100-01
OS05T0543200-01
OS05T0548100-02
OS05T0548900-01
OS05T0549100-01
OS05T0552300-02
OS05T0553000-02
OS05T0555900-01
OS05T0556100-01
OS05T0557000-01
OS05T0560000-01
OS05T0564200-01
OS05T0565000-01
OS05T0566500-02
OS05T0567600-00
OS05T0568600-01
OS05T0568800-01
OS05T0568900-01
OS05T0576500-02
OS05T0576600-01
OS05T0579000-01
OS05T0582400-01
OS05T0585900-01
OS05T0586200-01
OS05T0590300-01
OS06T0102100-01
OS06T0105800-02
OS06T0106100-01
OS06T0110100-01
OS06T0112200-01
OS06T0112400-01
OS06T0115100-01
OS06T0115500-01
OS06T0116600-01
OS06T0133800-01
OS06T0134000-01
OS06T0141200-01
OS06T0150400-01
OS06T0151900-01
OS06T0152100-01
OS06T0152800-01
OS06T0153800-01
OS06T0155600-01
OS06T0158200-01
OS06T0158600-01
OS06T0160700-01
OS06T0163200-01
OS06T0172600-00
OS06T0174300-01
OS06T0179000-01
OS06T0180000-01
OS06T0181566-01
OS06T0185900-01
OS06T0195600-01
OS06T0196300-02
OS06T0199300-01
OS06T0208300-01
OS06T0210100-01
OS06T0213400-01
OS06T0216300-01
OS06T0217600-01
OS06T0219700-01
OS06T0232600-02
OS06T0238300-01
OS06T0245800-01
OS06T0246000-01
OS06T0257200-01
OS06T0264800-01
OS06T0286400-01
OS06T0318800-01
OS06T0320000-01
OS06T0320500-01
OS06T0320700-01
OS06T0326500-01
OS06T0342200-01
OS06T0354500-01
OS06T0484500-01
OS06T0484600-01
OS06T0486400-01
OS06T0486800-01
OS06T0506600-01
OS06T0507400-01
OS06T0554700-01
OS06T0555400-01
OS06T0556000-01
OS06T0562600-01
OS06T0563300-01
OS06T0564500-01
OS06T0583400-01
OS06T0594100-01
OS06T0600100-01
OS06T0600700-02
OS06T0602700-00
OS06T0604600-01
OS06T0606700-00
OS06T0607100-01
OS06T0607200-01
OS06T0608700-01
OS06T0611900-01
OS06T0625400-01
OS06T0634600-01
OS06T0635200-01
OS06T0638200-01
OS06T0643100-01
OS06T0643700-01
OS06T0644100-01
OS06T0644200-01
OS06T0651000-01
OS06T0663800-01
OS06T0664300-01
OS06T0665500-01
OS06T0668200-01
OS06T0686700-01
OS06T0687800-01
OS06T0687900-01
OS06T0694500-01
OS06T0697600-01
OS06T0699700-01
OS06T0701400-01
OS06T0704700-01
OS06T0714100-01
OS06T0715200-01
OS06T0725300-01
OS06T0725900-01
OS06T0728500-01
OS06T0729650-00
OS07T0100800-01
OS07T0102400-01
OS07T0106100-01
OS07T0108300-01
OS07T0109500-01
OS07T0109700-01
OS07T0122400-01
OS07T0139600-01
OS07T0148900-01
OS07T0150200-01
OS07T0151200-00
OS07T0152800-01
OS07T0152900-03
OS07T0166700-01
OS07T0167100-01
OS07T0168800-01
OS07T0172900-02
OS07T0173501-00
OS07T0179300-00
OS07T0180900-01
OS07T0182400-01
OS07T0185000-03
OS07T0185432-00
OS07T0186000-02
OS07T0187400-00
OS07T0192900-00
OS07T0194000-01
OS07T0196100-01
OS07T0206800-00
OS07T0207400-01
OS07T0208000-01
OS07T0212200-01
OS07T0223400-01
OS07T0224000-00
OS07T0227800-00
OS07T0232800-00
OS07T0260300-01
OS07T0264100-01
OS07T0274700-01
OS07T0283200-01
OS07T0287100-01
OS07T0288700-02
OS07T0408700-02
OS07T0418000-02
OS07T0435100-01
OS07T0435300-01
OS07T0448800-01
OS07T0459400-01
OS07T0463100-01
OS07T0470700-01
OS07T0470800-00
OS07T0475000-01
OS07T0479200-01
OS07T0479600-01
OS07T0492000-01
OS07T0495000-01
OS07T0495100-01
OS07T0496000-01
OS07T0529800-01
OS07T0530400-01
OS07T0531600-01
OS07T0544800-01
OS07T0546000-01
OS07T0546400-01
OS07T0546700-01
OS07T0548300-01
OS07T0553900-01
OS07T0556200-01
OS07T0558400-01
OS07T0558500-02
OS07T0562700-01
OS07T0571100-02
OS07T0573100-01
OS07T0577600-02
OS07T0577700-01
OS07T0578200-01
OS07T0582400-01
OS07T0583200-01
OS07T0585000-01
OS07T0602100-01
OS07T0607800-02
OS07T0609766-00
OS07T0613200-00
OS07T0615200-01
OS07T0619400-01
OS07T0622100-01
OS07T0626400-01
OS07T0630800-01
OS07T0631300-01
OS07T0639600-01
OS07T0642600-01
OS07T0647500-01
OS07T0656800-01
OS07T0657900-01
OS07T0658400-02
OS07T0659900-01
OS07T0662500-01
OS07T0674200-01
OS07T0678300-01
OS07T0681400-01
OS07T0682800-01
OS07T0685700-01
OS07T0687700-01
OS07T0689600-01
OS07T0694700-01
OS07T0695100-01
OS08T0104600-02
OS08T0109300-01
OS08T0112800-01
OS08T0114100-01
OS08T0116500-01
OS08T0117300-01
OS08T0118900-01
OS08T0127100-02
OS08T0128200-01
OS08T0128500-00
OS08T0152700-01
OS08T0154600-01
OS08T0156800-01
OS08T0157800-01
OS08T0157900-01
OS08T0159100-01
OS08T0159500-01
OS08T0159500-02
OS08T0162800-01
OS08T0171700-01
OS08T0172200-01
OS08T0178700-01
OS08T0187700-01
OS08T0200300-02
OS08T0205400-01
OS08T0242700-01
OS08T0260000-01
OS08T0266300-00
OS08T0269700-01
OS08T0282400-01
OS08T0288200-01
OS08T0292400-01
OS08T0313200-01
OS08T0323400-01
OS08T0326400-01
OS08T0356700-01
OS08T0359500-01
OS08T0366100-01
OS08T0374800-01
OS08T0384500-01
OS08T0398400-01
OS08T0406400-01
OS08T0408500-01
OS08T0411200-01
OS08T0412200-01
OS08T0432500-01
OS08T0435900-04
OS08T0436800-01
OS08T0440100-01
OS08T0440500-01
OS08T0440900-01
OS08T0444100-01
OS08T0447000-01
OS08T0452900-01
OS08T0459600-01
OS08T0478800-01
OS08T0480800-01
OS08T0482100-02
OS08T0486100-01
OS08T0490100-01
OS08T0497600-01
OS08T0500700-01
OS08T0502700-03
OS08T0508800-01
OS08T0509100-01
OS08T0512500-01
OS08T0513700-01
OS08T0524600-00
OS08T0525600-01
OS08T0532300-01
OS08T0542000-01
OS08T0547900-01
OS08T0549300-01
OS08T0553800-03
OS08T0557400-01
OS08T0558000-01
OS08T0559200-01
OS08T0561700-01
OS08T0562600-03
OS08T0562800-02
OS08T0566600-01
OS09T0115400-01
OS09T0246700-01
OS09T0253000-01
OS09T0258600-01
OS09T0279400-01
OS09T0299400-00
OS09T0327400-01
OS09T0346500-04
OS09T0347500-01
OS09T0367900-01
OS09T0369050-01
OS09T0369400-01
OS09T0375100-01
OS09T0375900-01
OS09T0376350-00
OS09T0394500-01
OS09T0394900-01
OS09T0402300-01
OS09T0408600-01
OS09T0410300-01
OS09T0414600-02
OS09T0426500-01
OS09T0434000-01
OS09T0442300-01
OS09T0458700-01
OS09T0458900-01
OS09T0460500-00
OS09T0465600-01
OS09T0468900-01
OS09T0470000-01
OS09T0481200-01
OS09T0481800-01
OS09T0482100-01
OS09T0482740-01
OS09T0484900-01
OS09T0485900-01
OS09T0491852-01
OS09T0502000-01
OS09T0507800-01
OS09T0509000-01
OS09T0514600-00
OS09T0516600-01
OS09T0517000-01
OS09T0520500-01
OS09T0525400-01
OS09T0525900-01
OS09T0532700-01
OS09T0533100-01
OS09T0546900-01
OS09T0553300-01
OS09T0553900-01
OS09T0556400-01
OS09T0558000-01
OS09T0565200-02
OS09T0568800-01
OS09T0569100-01
OS09T0571400-01
OS09T0572700-02
OS10T0100300-01
OS10T0101200-01
OS10T0112500-00
OS10T0135600-01
OS10T0162100-01
OS10T0170200-01
OS10T0178500-01
OS10T0181600-02
OS10T0190500-01
OS10T0209700-01
OS10T0213700-01
OS10T0213800-01
OS10T0321700-01
OS10T0356000-00
OS10T0363600-01
OS10T0370000-02
OS10T0388200-01
OS10T0406800-01
OS10T0411700-01
OS10T0411800-01
OS10T0415600-03
OS10T0417600-01
OS10T0423000-01
OS10T0432300-01
OS10T0437600-00
OS10T0442600-01
OS10T0444700-01
OS10T0445500-01
OS10T0447100-01
OS10T0457600-01
OS10T0465800-00
OS10T0471300-01
OS10T0478200-01
OS10T0481400-01
OS10T0483000-01
OS10T0483500-01
OS10T0485300-01
OS10T0486600-01
OS10T0489000-00
OS10T0491400-01
OS10T0491900-01
OS10T0492300-01
OS10T0493900-01
OS10T0494000-01
OS10T0496900-01
OS10T0503800-01
OS10T0516100-01
OS10T0516300-01
OS10T0518200-01
OS10T0528100-01
OS10T0530500-01
OS10T0533100-01
OS10T0536400-01
OS10T0539650-01
OS10T0539700-01
OS10T0540000-01
OS10T0551600-01
OS10T0552400-01
OS10T0556200-01
OS10T0557900-00
OS10T0560450-01
OS10T0562100-01
OS10T0564300-01
OS10T0565600-01
OS10T0569200-01
OS10T0573000-01
OS10T0575700-00
OS10T0577800-01
OS10T0579300-01
OS10T0580400-01
OS11T0105750-01
OS11T0105800-01
OS11T0106200-01
OS11T0112800-01
OS11T0115800-01
OS11T0123400-00
OS11T0127900-01
OS11T0130200-01
OS11T0135400-00
OS11T0142500-00
OS11T0145400-01
OS11T0147800-01
OS11T0151300-01
OS11T0151700-01
OS11T0153700-01
OS11T0153800-01
OS11T0169600-01
OS11T0171500-01
OS11T0184900-02
OS11T0210201-00
OS11T0216100-01
OS11T0220800-01
OS11T0226933-01
OS11T0236100-01
OS11T0242400-01
OS11T0242500-01
OS11T0242800-01
OS11T0244600-01
OS11T0267100-01
OS11T0267300-01
OS11T0433900-01
OS11T0441500-01
OS11T0456100-01
OS11T0456200-01
OS11T0482000-01
OS11T0520500-00
OS11T0526200-01
OS11T0592400-00
OS11T0592800-01
OS11T0599200-01
OS11T0602500-00
OS11T0602600-01
OS11T0620150-01
OS11T0621000-02
OS11T0621400-01
OS11T0629400-01
OS11T0634500-00
OS11T0637800-01
OS11T0644600-00
OS11T0660500-01
OS11T0704500-01
OS11T0707700-01
OS12T0112200-01
OS12T0115500-01
OS12T0115801-00
OS12T0123900-01
OS12T0124000-05
OS12T0124200-01
OS12T0125500-01
OS12T0145100-01
OS12T0150100-01
OS12T0151500-01
OS12T0155200-01
OS12T0160100-01
OS12T0163400-01
OS12T0165700-01
OS12T0167900-01
OS12T0169400-01
OS12T0170600-01
OS12T0174000-01
OS12T0181500-01
OS12T0182700-01
OS12T0188566-01
OS12T0188700-02
OS12T0189300-01
OS12T0189400-01
OS12T0190200-01
OS12T0193800-01
OS12T0198000-01
OS12T0207600-00
OS12T0226900-01
OS12T0233400-01
OS12T0271700-02
OS12T0274700-01
OS12T0281966-00
OS12T0286600-01
OS12T0291100-01
OS12T0291100-02
OS12T0292400-01
OS12T0406200-01
OS12T0420400-02
OS12T0477600-01
OS12T0481100-01
OS12T0498500-01
OS12T0502200-01
OS12T0504050-00
OS12T0507200-01
OS12T0508300-01
OS12T0529900-01
OS12T0556400-02
OS12T0560300-01
OS12T0560400-01
OS12T0562300-01
OS12T0567700-01
OS12T0574800-02
OS12T0577100-01
OS12T0577600-01
OS12T0581900-01
OS12T0583500-01
OS12T0583500-02
OS12T0595000-01
OS12T0611200-01
OS12T0615400-01
OS12T0619000-01
OS12T0620400-02
OS12T0630700-01
OS12T0632000-01
OS12T0638700-02
OS12T0640600-01
OS12T0641400-01
OS01T0102300-01
OS01T0104350-00
OS01T0132800-01
OS01T0138500-01
OS01T0147900-01
OS01T0148050-01
OS01T0167500-01
OS01T0168200-01
OS01T0179800-01
OS01T0184500-01
OS01T0196600-01
OS01T0201000-01
OS01T0209000-01
OS01T0210500-01
OS01T0226300-01
OS01T0228400-01
OS01T0254000-01
OS01T0256900-01
OS01T0260800-01
OS01T0276100-01
OS01T0277700-01
OS01T0323600-01
OS01T0329000-01
OS01T0356400-01
OS01T0360600-01
OS01T0372700-01
OS01T0500500-01
OS01T0505400-01
OS01T0506200-01
OS01T0542000-00
OS01T0552300-01
OS01T0558300-01
OS01T0559300-01
OS01T0570800-01
OS01T0587000-01
OS01T0593600-01
OS01T0598900-00
OS01T0600000-01
OS01T0610300-01
OS01T0621300-01
OS01T0621700-01
OS01T0641700-01
OS01T0644600-00
OS01T0645200-02
OS01T0649000-01
OS01T0658400-01
OS01T0658900-01
OS01T0662600-04
OS01T0674800-01
OS01T0678900-01
OS01T0681600-02
OS01T0692700-01
OS01T0703400-01
OS01T0708400-01
OS01T0710700-01
OS01T0711400-01
OS01T0725800-01
OS01T0727400-01
OS01T0738800-01
OS01T0744400-01
OS01T0749900-01
OS01T0750800-02
OS01T0752800-01
OS01T0771200-01
OS01T0810200-01
OS01T0814900-01
OS01T0819500-01
OS01T0822200-01
OS01T0837600-01
OS01T0837800-01
OS01T0849500-01
OS01T0851100-01
OS01T0853400-01
OS01T0874900-01
OS01T0875400-01
OS01T0878300-01
OS01T0886500-01
OS01T0892600-02
OS01T0897000-01
OS01T0901600-01
OS01T0908200-01
OS01T0910500-01
OS01T0919800-01
OS01T0924300-01
OS01T0945800-01
OS01T0948300-01
OS01T0962400-01
OS02T0119400-01
OS02T0120600-01
OS02T0121100-01
OS02T0122000-01
OS02T0122500-00
OS02T0123500-01
OS02T0127900-01
OS02T0131300-01
OS02T0131600-00
OS02T0149800-01
OS02T0162700-01
OS02T0166600-01
OS02T0174200-01
OS02T0226200-01
OS02T0229400-01
OS02T0252100-02
OS02T0255700-02
OS02T0276500-01
OS02T0307200-01
OS02T0317300-01
OS02T0317800-01
OS02T0320300-01
OS02T0321800-01
OS02T0329800-01
OS02T0435000-01
OS02T0456800-01
OS02T0465900-01
OS02T0496900-01
OS02T0506600-01
OS02T0520750-01
OS02T0529400-02
OS02T0534400-01
OS02T0541700-01
OS02T0551900-01
OS02T0564100-01
OS02T0564400-01
OS02T0579800-01
OS02T0586400-01
OS02T0593900-01
OS02T0594900-01
OS02T0605600-01
OS02T0608700-01
OS02T0611450-00
OS02T0611800-01
OS02T0620200-01
OS02T0621700-01
OS02T0622100-01
OS02T0622400-01
OS02T0643000-01
OS02T0654500-01
OS02T0665200-01
OS02T0666300-01
OS02T0692700-01
OS02T0704600-01
OS02T0709800-01
OS02T0717300-01
OS02T0722500-01
OS02T0722700-01
OS02T0726600-01
OS02T0729700-02
OS02T0740300-01
OS02T0744000-01
OS02T0748300-01
OS02T0750400-01
OS02T0760300-01
OS02T0763200-01
OS02T0799000-01
OS02T0810400-01
OS02T0814000-01
OS02T0816800-01
OS02T0817600-01
OS02T0823000-01
OS02T0827300-01
OS02T0831100-01
OS02T0832500-01
OS02T0832600-02
OS03T0100030-01
OS03T0100200-01
OS03T0105600-01
OS03T0106000-01
OS03T0107000-01
OS03T0110300-02
OS03T0120100-01
OS03T0123100-01
OS03T0126300-04
OS03T0129900-01
OS03T0131500-01
OS03T0133400-01
OS03T0137300-01
OS03T0140700-01
OS03T0144200-01
OS03T0169900-01
OS03T0170400-01
OS03T0187000-01
OS03T0191400-00
OS03T0197000-01
OS03T0198400-01
OS03T0200200-01
OS03T0205500-01
OS03T0207900-01
OS03T0212400-01
OS03T0217000-01
OS03T0219200-01
OS03T0219300-01
OS03T0229575-01
OS03T0232000-01
OS03T0254250-00
OS03T0254800-01
OS03T0262400-01
OS03T0263700-01
OS03T0267600-01
OS03T0278700-01
OS03T0287100-01
OS03T0290300-01
OS03T0292200-01
OS03T0293900-01
OS03T0301400-01
OS03T0305700-01
OS03T0308000-01
OS03T0314200-01
OS03T0322500-01
OS03T0331600-01
OS03T0331700-02
OS03T0334100-01
OS03T0337500-00
OS03T0345700-01
OS03T0360700-01
OS03T0366000-01
OS03T0377700-01
OS03T0385400-01
OS03T0388100-01
OS03T0390200-01
OS03T0425800-01
OS03T0431100-01
OS03T0441000-01
OS03T0577200-01
OS03T0581800-01
OS03T0586500-01
OS03T0593200-01
OS03T0618300-01
OS03T0625300-00
OS03T0634000-01
OS03T0655400-01
OS03T0657000-01
OS03T0683833-00
OS03T0695500-01
OS03T0710600-01
OS03T0711100-01
OS03T0730800-01
OS03T0735000-01
OS03T0741100-01
OS03T0751000-01
OS03T0753500-01
OS03T0755100-01
OS03T0756400-01
OS03T0756800-01
OS03T0769600-01
OS03T0786800-01
OS03T0787300-01
OS03T0791432-01
OS03T0791800-01
OS03T0795500-01
OS03T0803000-01
OS03T0831900-01
OS03T0836000-01
OS03T0839300-01
OS04T0111200-01
OS04T0137500-00
OS04T0227500-01
OS04T0228300-01
OS04T0282000-01
OS04T0304200-01
OS04T0311400-02
OS04T0338000-01
OS04T0394300-01
OS04T0397100-01
OS04T0409600-01
OS04T0414400-01
OS04T0416400-01
OS04T0418000-01
OS04T0432600-01
OS04T0435700-01
OS04T0442100-01
OS04T0444200-01
OS04T0450100-02
OS04T0460350-00
OS04T0463100-01
OS04T0465800-02
OS04T0466600-01
OS04T0467100-01
OS04T0482800-01
OS04T0492100-01
OS04T0498200-01
OS04T0508100-01
OS04T0517400-01
OS04T0521300-01
OS04T0528100-01
OS04T0530200-01
OS04T0534500-01
OS04T0537100-01
OS04T0537900-01
OS04T0555400-01
OS04T0559700-01
OS04T0566400-02
OS04T0583101-01
OS04T0583800-01
OS04T0585200-01
OS04T0589500-01
OS04T0593400-00
OS04T0601400-01
OS04T0602400-01
OS04T0605100-01
OS04T0606900-01
OS04T0624000-01
OS04T0632500-00
OS04T0639200-01
OS04T0640900-01
OS04T0643100-01
OS04T0643600-01
OS04T0645100-01
OS04T0650500-01
OS04T0652900-01
OS04T0653200-01
OS04T0677500-02
OS04T0683700-01
OS04T0684800-01
OS04T0690800-01
OS05T0101200-01
OS05T0103300-02
OS05T0103400-01
OS05T0107700-01
OS05T0110000-01
OS05T0110900-01
OS05T0122900-01
OS05T0130200-01
OS05T0135800-01
OS05T0147200-01
OS05T0152400-01
OS05T0155500-01
OS05T0169400-01
OS05T0170800-01
OS05T0179100-01
OS05T0180600-02
OS05T0200500-02
OS05T0204600-01
OS05T0215800-01
OS05T0224900-01
OS05T0270200-01
OS05T0294800-01
OS05T0295100-02
OS05T0317300-01
OS05T0318700-02
OS05T0357700-01
OS05T0365600-01
OS05T0367400-01
OS05T0372800-01
OS05T0374200-00
OS05T0388600-01
OS05T0399100-02
OS05T0402300-02
OS05T0402700-01
OS05T0406000-01
OS05T0407500-01
OS05T0409000-01
OS05T0411600-01
OS05T0461400-02
OS05T0463800-01
OS05T0489600-03
OS05T0509400-01
OS05T0516600-01
OS05T0520600-01
OS05T0526200-01
OS05T0527900-01
OS05T0533700-01
OS05T0539500-01
OS05T0542600-01
OS05T0553700-01
OS05T0563950-01
OS05T0568100-01
OS05T0571100-01
OS05T0574400-01
OS05T0574500-01
OS05T0582000-01
OS05T0586600-01
OS05T0589600-01
OS05T0593100-01
OS05T0594900-01
OS05T0596200-03
OS06T0116100-01
OS06T0116300-01
OS06T0125400-00
OS06T0129400-01
OS06T0131300-00
OS06T0134900-01
OS06T0143100-02
OS06T0146400-01
OS06T0157000-01
OS06T0165800-01
OS06T0167400-01
OS06T0210500-01
OS06T0223700-01
OS06T0225100-01
OS06T0232800-02
OS06T0233800-01
OS06T0237300-01
OS06T0256500-01
OS06T0269200-01
OS06T0301000-01
OS06T0308900-01
OS06T0309200-01
OS06T0316000-01
OS06T0316300-00
OS06T0326700-01
OS06T0327300-01
OS06T0332800-01
OS06T0355500-01
OS06T0468400-01
OS06T0499900-01
OS06T0503400-01
OS06T0505400-01
OS06T0528600-01
OS06T0548200-01
OS06T0591600-01
OS06T0597800-01
OS06T0601500-01
OS06T0614000-01
OS06T0623300-01
OS06T0624900-01
OS06T0638000-00
OS06T0639100-04
OS06T0646400-01
OS06T0646500-01
OS06T0650600-01
OS06T0661766-00
OS06T0667500-01
OS06T0672801-01
OS06T0694000-01
OS06T0694800-01
OS06T0708600-01
OS06T0708900-01
OS06T0714300-01
OS06T0714500-01
OS06T0714700-00
OS06T0731700-01
OS06T0731800-01
OS07T0111100-01
OS07T0123300-01
OS07T0134800-04
OS07T0137900-02
OS07T0160400-01
OS07T0165000-01
OS07T0166800-02
OS07T0170200-00
OS07T0171300-01
OS07T0188266-00
OS07T0209000-01
OS07T0223100-01
OS07T0239400-01
OS07T0272400-01
OS07T0412100-01
OS07T0422000-01
OS07T0446600-01
OS07T0462700-01
OS07T0490600-02
OS07T0499300-02
OS07T0499800-01
OS07T0502200-01
OS07T0509800-01
OS07T0512200-01
OS07T0548800-01
OS07T0561500-01
OS07T0575800-01
OS07T0585500-01
OS07T0585800-01
OS07T0597000-01
OS07T0599000-01
OS07T0605200-01
OS07T0605800-01
OS07T0616900-01
OS07T0617700-01
OS07T0618800-01
OS07T0619700-01
OS07T0623400-00
OS07T0640100-01
OS07T0656700-01
OS07T0659400-00
OS07T0662900-01
OS07T0665700-01
OS07T0672500-02
OS07T0673550-00
OS07T0680300-01
OS07T0689300-01
OS07T0694800-01
OS08T0101400-01
OS08T0112600-01
OS08T0117900-01
OS08T0120600-01
OS08T0126300-01
OS08T0135400-01
OS08T0137200-01
OS08T0138500-01
OS08T0159000-01
OS08T0161700-01
OS08T0180500-00
OS08T0187800-01
OS08T0190800-01
OS08T0203900-01
OS08T0206900-01
OS08T0233300-02
OS08T0243600-01
OS08T0247600-01
OS08T0250200-01
OS08T0270500-02
OS08T0277900-01
OS08T0299300-01
OS08T0359000-01
OS08T0384000-01
OS08T0395300-01
OS08T0412600-01
OS08T0420700-01
OS08T0434700-01
OS08T0440800-01
OS08T0463900-01
OS08T0467600-00
OS08T0470700-00
OS08T0478200-01
OS08T0481500-01
OS08T0483600-02
OS08T0510400-01
OS08T0511900-01
OS08T0530000-01
OS08T0537800-01
OS08T0540300-01
OS08T0545200-02
OS08T0545700-01
OS08T0547300-01
OS08T0548400-00
OS08T0549100-01
OS08T0555200-01
OS08T0557900-01
OS08T0558200-01
OS08T0564500-01
OS08T0567000-01
OS09T0103700-01
OS09T0104200-01
OS09T0104300-01
OS09T0109800-03
OS09T0110400-02
OS09T0124100-00
OS09T0237900-01
OS09T0251800-01
OS09T0258000-02
OS09T0296700-01
OS09T0327300-01
OS09T0363700-01
OS09T0373000-01
OS09T0382500-01
OS09T0385300-01
OS09T0413000-01
OS09T0413600-01
OS09T0415800-01
OS09T0419200-01
OS09T0420800-01
OS09T0434500-01
OS09T0436900-01
OS09T0442600-01
OS09T0457100-01
OS09T0494300-02
OS09T0497600-01
OS09T0504400-01
OS09T0505600-01
OS09T0513000-01
OS09T0529100-01
OS09T0530300-01
OS09T0536400-01
OS09T0553200-01
OS10T0160000-01
OS10T0188300-01
OS10T0188900-01
OS10T0194200-01
OS10T0214400-01
OS10T0316400-01
OS10T0320400-01
OS10T0343100-01
OS10T0359500-01
OS10T0362300-01
OS10T0369600-01
OS10T0370700-01
OS10T0388900-01
OS10T0394100-01
OS10T0395200-01
OS10T0422000-01
OS10T0442800-01
OS10T0447600-01
OS10T0476900-01
OS10T0477000-01
OS10T0479001-01
OS10T0481450-01
OS10T0490900-00
OS10T0492200-01
OS10T0493800-01
OS10T0495900-01
OS10T0532300-01
OS10T0533600-01
OS10T0545100-01
OS10T0553800-01
OS10T0563200-01
OS10T0563600-01
OS10T0564000-01
[truncated: 54 more rows]

## Sheet: SignificantPairs
S8: Evidence for salinity stress induced decoherence
#Trainscript pairs with significantly (qvalue < 0.05) different correlation between normal and saline conditions. Abbreviations: Tr1- Transcript1 ID in a pair; Tr2- Transcript2 ID in a pair; Cor - Spearman correlation coefficient; P_value, qvalue -P value and q-value assicated with the difference in correlation coefficient between the environments.
Tr1	Tr2	Cor_Normal	Cor_Saline	P_value	qvalue
OS01T0100700-01	OS01T0126200-01	0.226663	-0.231133	0.000114255	0.013186
OS01T0100700-01	OS01T0131300-01	0.0153012	-0.340291	4.47077e-05	0.0064417
OS01T0100700-01	OS01T0235100-01	-0.0963065	-0.425589	5.23318e-08	2.9741e-05
OS01T0100700-01	OS01T0642200-01	0.320783	0.0520081	0.000464913	0.0367767
OS01T0100700-01	OS01T0934100-01	0.248469	-0.0947801	8.48254e-05	0.0105071
OS01T0100700-01	OS01T0962400-01	0.404856	-0.00746844	0.000440979	0.0353667
OS01T0100700-01	OS02T0129900-01	0.136099	-0.236777	2.21034e-05	0.00373233
OS01T0100700-01	OS02T0169300-01	0.377303	0.569813	0.000239744	0.0227232
OS01T0100700-01	OS02T0556800-01	0.316437	-0.190557	5.92096e-07	0.000211333
OS01T0100700-01	OS02T0638300-01	0.207279	-0.291358	4.37716e-05	0.006333
OS01T0100700-01	OS02T0726600-01	0.328556	0.0632469	0.000298002	0.0266362
OS01T0100700-01	OS02T0729400-01	-0.194865	-0.493301	0.000581776	0.0429699
OS01T0100700-01	OS02T0798200-01	-0.105295	-0.436207	6.06837e-05	0.00815217
OS01T0100700-01	OS03T0161900-01	-0.0330522	-0.394471	3.07372e-05	0.0048199
OS01T0100700-01	OS03T0228200-01	0.237428	-0.202048	1.14897e-06	0.000359184
OS01T0100700-01	OS03T0278900-01	-0.0525569	-0.430171	8.60804e-07	0.000285558
OS01T0100700-01	OS03T0313000-01	0.255885	-0.150039	0.000209836	0.0206713
OS01T0100700-01	OS03T0685000-01	0.138226	-0.27608	8.75223e-05	0.0107662
OS01T0100700-01	OS03T0699600-01	0.0227455	-0.375011	7.34642e-07	0.000251914
OS01T0100700-01	OS03T0791800-01	0.134605	-0.224074	0.000272929	0.0249736
OS01T0100700-01	OS04T0403900-00	0.379593	-0.115214	0.000171324	0.0178146
OS01T0100700-01	OS04T0412100-01	0.395539	0.149389	0.000527648	0.040154
OS01T0100700-01	OS04T0445200-01	0.174378	-0.276767	2.68868e-06	0.0007083
OS01T0100700-01	OS04T0534600-01	0.231783	-0.084712	0.000151426	0.0162428
OS01T0100700-01	OS04T0657500-01	0.115045	-0.233596	0.00026637	0.0245294
OS01T0100700-01	OS05T0399100-02	-0.027282	0.172954	0.000596274	0.0437907
OS01T0100700-01	OS05T0502500-01	0.136837	-0.343917	1.30713e-05	0.00246936
OS01T0100700-01	OS05T0508900-01	0.136162	-0.306808	4.36733e-07	0.000164797
OS01T0100700-01	OS05T0531000-01	0.350102	-0.0718681	3.98666e-06	0.000964727
OS01T0100700-01	OS05T0533500-01	0.185272	-0.226195	0.000364234	0.0308146
OS01T0100700-01	OS05T0533700-01	0.218842	0.031766	0.000483247	0.0377617
OS01T0100700-01	OS06T0106100-01	0.215658	-0.0984148	7.66828e-05	0.00973377
OS01T0100700-01	OS06T0131300-00	0.236882	-0.205771	0.000322989	0.0282714
OS01T0100700-01	OS06T0141200-01	0.0909983	-0.243175	1.55087e-05	0.0028312
OS01T0100700-01	OS06T0638200-01	0.190213	-0.227304	2.93429e-05	0.00465192
OS01T0100700-01	OS07T0561500-01	0.15409	-0.25779	1.03331e-05	0.00205777
OS01T0100700-01	OS07T0673550-00	-0.193975	-0.433296	8.24186e-05	0.0102875
OS01T0100700-01	OS08T0117900-01	-0.0977428	0.116398	0.000400443	0.0329668
OS01T0100700-01	OS08T0138500-01	0.063779	-0.297176	3.06941e-05	0.00481611
OS01T0100700-01	OS08T0242700-01	0.116472	-0.273572	0.000143732	0.0156357
OS01T0100700-01	OS08T0512500-01	0.47215	0.107528	7.65554e-06	0.00162134
OS01T0100700-01	OS08T0557400-01	-0.0407479	-0.377443	0.000236742	0.0225232
OS01T0100700-01	OS09T0460500-00	-0.117736	-0.476911	0.00027465	0.0250907
OS01T0100700-01	OS09T0481200-01	-0.126691	-0.60821	7.75435e-06	0.00163819
OS01T0100700-01	OS10T0178500-01	-0.0501039	-0.381078	0.000295804	0.0265081
OS01T0100700-01	OS11T0147800-01	0.229908	-0.262211	1.10632e-05	0.00216957
OS01T0102300-01	OS01T0200700-01	-0.421779	-0.107565	5.80387e-05	0.00788818
OS01T0102300-01	OS02T0175600-01	-0.323877	0.0593386	0.000342246	0.0294614
OS01T0102300-01	OS02T0226200-01	-0.137391	0.185392	0.000111553	0.012948
OS01T0102300-01	OS02T0257400-01	0.280211	-0.100061	0.000224828	0.0217079
OS01T0102300-01	OS02T0750200-01	0.256009	-0.0398099	0.000297917	0.0266346
OS01T0102300-01	OS03T0228200-01	-0.132286	0.319191	0.000320676	0.0281147
OS01T0102300-01	OS03T0576700-01	-0.337751	0.0133529	0.000152747	0.0163399
OS01T0102300-01	OS04T0349500-01	-0.408353	-0.0675753	3.0055e-05	0.00473544
OS01T0102300-01	OS05T0459900-01	-0.392296	-0.0293966	0.000218555	0.0212973
OS01T0102300-01	OS06T0172600-00	-0.375472	-0.0747213	0.000249556	0.0234187
OS01T0102300-01	OS06T0672801-01	-0.0457444	0.212846	0.000474578	0.0372966
OS01T0102300-01	OS07T0139600-01	-0.387018	-0.0435766	4.99069e-05	0.00700837
OS01T0102300-01	OS07T0212200-01	0.359044	0.0638517	0.000580912	0.0429249
OS01T0102300-01	OS08T0156800-01	-0.379303	-0.0270094	0.000693211	0.0487911
OS01T0102300-01	OS10T0411700-01	-0.411066	-0.0459247	0.000115399	0.0132746
OS01T0102300-01	OS11T0660500-01	-0.310377	0.0973449	3.55438e-05	0.00539892
OS01T0102300-01	OS12T0291100-02	0.361446	-0.180913	0.000160489	0.0169666
OS01T0102300-01	OS12T0291400-01	0.440624	0.0664365	0.000120402	0.0137105
OS01T0102300-01	OS12T0292400-01	0.27999	-0.123979	1.40886e-05	0.00262038
OS01T0104350-00	OS01T0131300-01	0.176699	-0.146378	7.70148e-06	0.00162952
OS01T0104350-00	OS01T0235100-01	0.1542	-0.152558	8.95691e-07	0.00029493
OS01T0104350-00	OS01T0884300-01	0.155862	-0.0943155	0.000700622	0.049144
OS01T0104350-00	OS02T0725100-01	0.260253	-0.0106314	0.000239051	0.0226754
OS01T0104350-00	OS02T0760500-01	0.039296	-0.167066	0.000509645	0.0391909
OS01T0104350-00	OS02T0798200-01	0.0726663	-0.1825	0.000509436	0.0391792
OS01T0104350-00	OS02T0814000-01	0.179754	-0.0887995	9.26052e-05	0.011244
OS01T0104350-00	OS02T0829850-00	0.0709379	-0.148537	1.6581e-05	0.00298401
OS01T0104350-00	OS03T0116300-01	0.288669	0.0555759	0.00010769	0.0125947
OS01T0104350-00	OS03T0223400-01	0.106265	-0.143897	0.000335371	0.0290269
OS01T0104350-00	OS03T0711100-01	0.250683	0.0075848	0.000581791	0.0429699
OS01T0104350-00	OS04T0416000-01	0.192468	-0.0573551	0.000217321	0.0212094
OS01T0104350-00	OS04T0445200-01	0.135862	-0.152898	9.68184e-05	0.0116244
OS01T0104350-00	OS04T0534600-01	0.0880095	-0.111652	0.000204664	0.0202967
OS01T0104350-00	OS04T0537100-01	0.326564	0.0752427	0.000649606	0.0466097
OS01T0104350-00	OS05T0508900-01	0.223572	-0.0892288	1.69416e-05	0.00303613
OS01T0104350-00	OS06T0503400-01	0.301327	0.0399791	0.000470935	0.0370972
OS01T0104350-00	OS07T0558400-01	0.180201	-0.100647	0.000553712	0.041527
OS01T0104350-00	OS07T0607800-02	0.167377	-0.0416219	0.000294483	0.0264283
OS01T0104350-00	OS07T0673550-00	0.276552	-0.0239672	3.79299e-05	0.00567825
OS01T0104350-00	OS08T0547900-01	0.265213	-0.0421789	1.35801e-05	0.00254642
OS01T0104350-00	OS08T0557400-01	0.239636	-0.0181794	0.000166198	0.0174171
OS01T0104350-00	OS11T0546900-01	0.145799	-0.136372	3.72642e-05	0.00560403
OS01T0104350-00	OS11T0599200-01	0.189336	-0.0462118	0.000148172	0.0159784
OS01T0109750-01	OS02T0124800-01	0.132885	-0.0944448	0.000225524	0.0217587
OS01T0109750-01	OS02T0750200-01	0.177535	-0.0442921	0.00017867	0.0183507
OS01T0109750-01	OS05T0496200-03	0.176869	-0.0642765	0.000115148	0.0132586
OS01T0120500-01	OS01T0210500-01	0.207995	-0.0751466	5.63317e-05	0.00770174
OS01T0120500-01	OS01T0235100-01	0.536233	0.280886	0.000354235	0.0302212
OS01T0120500-01	OS02T0532800-00	0.375079	-0.105417	0.000587207	0.0432647
OS01T0120500-01	OS02T0638300-01	0.542891	0.065345	3.3766e-06	0.000846657
OS01T0120500-01	OS02T0750100-00	0.24591	-0.0691199	5.64995e-05	0.00772108
OS01T0120500-01	OS02T0750200-01	0.177824	-0.145932	0.000401846	0.0330407
OS01T0120500-01	OS03T0232600-01	0.297987	-0.0509075	0.000504238	0.0388833
OS01T0120500-01	OS03T0278900-01	0.574562	0.113627	0.00047211	0.0371588
OS01T0120500-01	OS03T0343900-01	0.248325	-0.185038	0.000115151	0.0132586
OS01T0120500-01	OS04T0403900-00	0.341817	0.00521335	0.000668062	0.0475249
OS01T0120500-01	OS04T0412100-01	0.335721	-0.0756231	4.0616e-08	2.42629e-05
OS01T0120500-01	OS04T0612500-02	0.3529	0.0129498	6.27367e-05	0.00837137
OS01T0120500-01	OS05T0533500-01	0.438581	0.103487	0.00019184	0.0193372
OS01T0120500-01	OS06T0141200-01	0.369418	0.154392	0.000279019	0.0253776
OS01T0120500-01	OS07T0509800-01	0.468136	0.133751	2.10575e-05	0.0035936
OS01T0120500-01	OS07T0558400-01	0.268048	-0.0991624	0.000632523	0.0456962
OS01T0120500-01	OS07T0561500-01	0.282074	-0.116925	3.37779e-06	0.000846683
OS01T0120500-01	OS07T0577600-02	0.27756	-0.0655804	0.000176526	0.0181973
OS01T0120500-01	OS07T0673550-00	0.257421	-0.187292	7.10446e-05	0.00919468
OS01T0120500-01	OS09T0481200-01	0.280487	-0.090228	0.000582189	0.0429879
OS01T0120500-01	OS10T0162100-01	0.358994	0.01995	0.000374064	0.0313774
OS01T0120500-01	OS11T0282300-01	0.258966	-0.0693596	0.000332619	0.0288599
OS01T0120500-01	OS12T0151500-01	0.459403	-0.0744986	2.5796e-05	0.00420386
OS01T0126200-01	OS01T0138500-01	0.164176	-0.257444	1.56237e-07	7.17597e-05
OS01T0126200-01	OS01T0179800-01	0.551668	0.0409525	1.88055e-05	0.00329056
OS01T0126200-01	OS01T0191100-01	0.248679	-0.259732	2.63286e-08	1.70542e-05
OS01T0126200-01	OS01T0210500-01	0.442061	0.100212	3.40256e-05	0.00521361
OS01T0126200-01	OS01T0228400-01	-0.0145361	0.355379	0.000144754	0.0157218
OS01T0126200-01	OS01T0276000-01	0.247105	-0.208929	1.93166e-08	1.33531e-05
OS01T0126200-01	OS01T0303000-02	0.451105	-0.0530493	3.83822e-07	0.000148475
OS01T0126200-01	OS01T0304000-01	0.330123	-0.211271	7.31675e-08	3.90737e-05
OS01T0126200-01	OS01T0372700-01	0.487877	-0.127478	4.77207e-13	2.12591e-09
OS01T0126200-01	OS01T0507000-02	0.372954	-0.232358	0.000123632	0.0139834
OS01T0126200-01	OS01T0542000-00	0.272935	-0.0268599	0.0001977	0.019772
OS01T0126200-01	OS01T0552300-01	0.462612	0.166686	1.07942e-05	0.00212934
OS01T0126200-01	OS01T0565900-01	0.0893752	-0.18426	0.000489812	0.038088
OS01T0126200-01	OS01T0642200-01	0.344687	-0.0919404	0.000452692	0.0360715
OS01T0126200-01	OS01T0649000-01	0.237677	-0.217423	1.14231e-08	8.77484e-06
OS01T0126200-01	OS01T0658900-01	0.224772	-0.191404	8.82919e-09	7.10556e-06
OS01T0126200-01	OS01T0659200-01	0.32217	-0.137429	7.21752e-05	0.00930719
OS01T0126200-01	OS01T0711400-01	0.423964	-0.0398727	0.000606143	0.0443081
OS01T0126200-01	OS01T0725800-01	0.297759	0.0773037	0.000286318	0.0258746
OS01T0126200-01	OS01T0752300-01	0.248106	-0.192242	2.61969e-05	0.00425253
OS01T0126200-01	OS01T0773700-02	-0.0568879	0.353303	5.31376e-09	4.71393e-06
OS01T0126200-01	OS01T0775100-01	0.305977	-0.0761295	0.000185915	0.0188993
OS01T0126200-01	OS01T0786800-01	-0.206978	0.250703	0.000256186	0.0238439
OS01T0126200-01	OS01T0813400-01	0.345921	-0.0988406	0.000109234	0.0127388
OS01T0126200-01	OS01T0866600-01	0.432231	0.0561737	5.74187e-05	0.00782316
OS01T0126200-01	OS01T0884900-01	0.336426	0.0631096	0.000398634	0.0328602
OS01T0126200-01	OS01T0938100-01	0.281219	-0.0515838	0.000495239	0.0383863
OS01T0126200-01	OS01T0971100-01	0.375095	0.0362827	4.773e-06	0.00111185
OS01T0126200-01	OS01T0976800-01	0.165392	-0.130897	8.13947e-06	0.00170407
OS01T0126200-01	OS02T0105900-01	0.316649	-0.224347	2.8233e-10	4.24181e-07
OS01T0126200-01	OS02T0121300-01	0.378239	-0.168596	2.68574e-05	0.00433451
OS01T0126200-01	OS02T0127900-01	0.173987	-0.231196	4.71983e-07	0.00017581
OS01T0126200-01	OS02T0178400-01	0.261116	-0.323485	8.39273e-10	1.03196e-06
OS01T0126200-01	OS02T0229400-01	0.259414	-0.189589	2.12643e-06	0.000588222
OS01T0126200-01	OS02T0234400-01	0.296029	-0.00701272	1.99608e-05	0.00344358
OS01T0126200-01	OS02T0503400-01	0.234295	-0.137091	2.10723e-05	0.00359553
OS01T0126200-01	OS02T0539600-01	0.229797	-0.0771001	0.000659067	0.0470733
OS01T0126200-01	OS02T0591700-01	0.225298	-0.194144	1.15071e-06	0.000359357
OS01T0126200-01	OS02T0606200-01	0.105805	0.427381	0.00067572	0.0478952
OS01T0126200-01	OS02T0610400-01	0.0829655	-0.160971	0.00054005	0.0407911
OS01T0126200-01	OS02T0618250-01	0.228839	-0.153687	0.000432987	0.0349067
OS01T0126200-01	OS02T0620200-01	0.380875	-0.17385	4.19625e-08	2.48927e-05
OS01T0126200-01	OS02T0628800-01	0.211292	-0.154065	0.000294531	0.0264311
OS01T0126200-01	OS02T0634500-01	0.365634	-0.125914	1.67025e-05	0.00300092
OS01T0126200-01	OS02T0686600-01	0.208425	-0.191804	8.23599e-07	0.000275495
OS01T0126200-01	OS02T0717800-01	0.261654	-0.231286	3.30882e-10	4.80579e-07
OS01T0126200-01	OS02T0731600-01	0.12553	-0.0927282	0.000282588	0.0256179
OS01T0126200-01	OS02T0759900-01	0.540934	0.0647079	2.92619e-05	0.0046416
OS01T0126200-01	OS02T0760300-01	0.467248	-0.0638559	2.09955e-05	0.00358541
OS01T0126200-01	OS02T0788500-01	0.177699	-0.17096	2.65383e-06	0.000700925
OS01T0126200-01	OS02T0797200-01	0.322906	-0.245768	5.98946e-11	1.17649e-07
OS01T0126200-01	OS02T0799000-01	0.29519	-0.30752	4.06648e-06	0.000980677
OS01T0126200-01	OS02T0814700-01	0.257109	-0.21843	6.4891e-09	5.52872e-06
OS01T0126200-01	OS03T0100200-01	0.250726	-0.0937805	0.000310612	0.0274965
OS01T0126200-01	OS03T0107800-01	0.234136	-0.0784023	0.000357667	0.0304353
OS01T0126200-01	OS03T0110900-01	0.518908	-0.182995	5.463e-10	7.33228e-07
OS01T0126200-01	OS03T0137300-01	0.405014	-0.116125	3.9793e-08	2.38339e-05
OS01T0126200-01	OS03T0152600-01	-0.0459765	0.342834	7.5254e-05	0.0095966
OS01T0126200-01	OS03T0168200-01	0.344631	-0.150378	4.1653e-05	0.00610464
OS01T0126200-01	OS03T0177500-01	0.321806	-0.233955	1.59321e-09	1.73749e-06
OS01T0126200-01	OS03T0180400-01	0.196067	-0.147214	8.49097e-05	0.010515
OS01T0126200-01	OS03T0182700-02	0.257353	-0.25613	0.00062383	0.0452344
OS01T0126200-01	OS03T0192500-01	0.504292	0.103696	0.000610309	0.0445329
OS01T0126200-01	OS03T0197100-01	0.246104	-0.0534759	0.000272689	0.0249595
OS01T0126200-01	OS03T0218400-01	0.120348	-0.18071	0.00049094	0.0381479
OS01T0126200-01	OS03T0227800-02	0.317696	-0.2264	3.18535e-06	0.000809422
OS01T0126200-01	OS03T0232600-01	0.288169	-0.109125	0.000140026	0.0153157
OS01T0126200-01	OS03T0234200-01	0.239274	-0.225623	7.28745e-08	3.89579e-05
OS01T0126200-01	OS03T0241200-00	0.309194	-0.282228	1.05305e-11	2.78563e-08
OS01T0126200-01	OS03T0285100-01	0.454966	-0.175526	1.09418e-13	6.18061e-10
OS01T0126200-01	OS03T0285700-01	0.227753	-0.275663	8.91677e-05	0.010918
OS01T0126200-01	OS03T0293900-01	0.112741	-0.155904	0.000296769	0.0265655
OS01T0126200-01	OS03T0319300-01	0.365305	-0.168208	1.68184e-07	7.62534e-05
OS01T0126200-01	OS03T0321700-01	0.0853208	-0.14418	0.000444022	0.035558
OS01T0126200-01	OS03T0322600-01	0.401265	-0.265061	5.72119e-13	2.48909e-09
OS01T0126200-01	OS03T0337500-00	-0.118575	0.253955	0.000108509	0.0126723
OS01T0126200-01	OS03T0337800-01	0.331309	-0.168209	3.81463e-05	0.00570313
OS01T0126200-01	OS03T0341100-01	0.289861	-0.200669	0.00059507	0.0437164
OS01T0126200-01	OS03T0351800-01	-0.0533104	0.382411	0.000529222	0.0402318
OS01T0126200-01	OS03T0366000-01	0.216422	-0.160666	8.01708e-07	0.000269894
OS01T0126200-01	OS03T0377700-01	0.231009	-0.0730923	0.000523462	0.0399409
OS01T0126200-01	OS03T0385301-01	0.408058	-0.0113749	3.61612e-07	0.000141112
OS01T0126200-01	OS03T0390000-02	0.249229	-0.255849	3.67745e-10	5.22199e-07
OS01T0126200-01	OS03T0428800-01	0.446151	0.012808	0.000599626	0.0439698
OS01T0126200-01	OS03T0572900-01	0.447135	0.125948	7.49141e-06	0.00159285
OS01T0126200-01	OS03T0576700-01	0.27527	-0.223182	2.7969e-08	1.79058e-05
OS01T0126200-01	OS03T0577000-01	0.247189	-0.229124	9.05443e-07	0.00029747
OS01T0126200-01	OS03T0586500-01	0.569442	-0.0928255	1.82346e-09	1.94455e-06
OS01T0126200-01	OS03T0729100-01	0.505344	-0.162521	8.38716e-11	1.5591e-07
OS01T0126200-01	OS03T0764600-01	0.316038	-0.0857211	5.36405e-06	0.00122116
OS01T0126200-01	OS03T0766800-01	0.23364	-0.0413825	0.000445138	0.0356195
OS01T0126200-01	OS03T0773150-00	0.309754	-0.252171	5.07278e-11	1.02498e-07
OS01T0126200-01	OS03T0781501-01	0.287785	-0.260388	1.96706e-11	4.72097e-08
OS01T0126200-01	OS03T0804800-01	0.188543	-0.201935	0.000601837	0.0440852
OS01T0126200-01	OS04T0349500-01	0.260763	-0.205428	6.29535e-08	3.45578e-05
OS01T0126200-01	OS04T0399200-01	0.238823	-0.147734	4.32503e-05	0.00627579
OS01T0126200-01	OS04T0403701-01	0.248105	-0.0511862	0.000298795	0.0266896
OS01T0126200-01	OS04T0412100-01	0.498431	0.00462751	1.12866e-07	5.51228e-05
OS01T0126200-01	OS04T0414400-01	0.0773585	-0.158995	7.83532e-05	0.00989361
OS01T0126200-01	OS04T0430100-01	0.277474	-0.241266	4.98277e-09	4.46681e-06
OS01T0126200-01	OS04T0432600-01	0.176542	-0.0913866	0.000202311	0.0201317
OS01T0126200-01	OS04T0493000-01	0.474807	-0.126561	2.56281e-07	0.000107101
OS01T0126200-01	OS04T0501000-00	0.280014	-0.173646	9.43213e-07	0.000307262
OS01T0126200-01	OS04T0527700-01	0.144174	-0.189274	4.35671e-05	0.00631191
OS01T0126200-01	OS04T0530200-01	0.380925	-0.326746	2.7152e-18	7.93151e-14
OS01T0126200-01	OS04T0538100-01	0.437857	-0.0205275	6.06257e-05	0.00814785
OS01T0126200-01	OS04T0564600-01	0.32043	-0.22931	8.77009e-10	1.06808e-06
OS01T0126200-01	OS04T0583101-01	0.532089	-0.0636876	0.000189006	0.0191232
OS01T0126200-01	OS04T0610500-01	0.262739	-0.107957	6.56465e-05	0.00866159
OS01T0126200-01	OS04T0612500-02	0.516645	0.0563024	5.92788e-06	0.00132243
OS01T0126200-01	OS04T0639200-01	0.41932	-0.128218	2.86493e-09	2.8246e-06
OS01T0126200-01	OS04T0645100-01	-0.0517065	0.396961	9.20502e-05	0.0111932
OS01T0126200-01	OS04T0660600-01	0.187365	-0.192026	2.42336e-05	0.00401367
OS01T0126200-01	OS04T0662100-01	0.223699	-0.209926	5.1923e-05	0.00723245
OS01T0126200-01	OS04T0677500-02	0.144909	-0.160797	6.33444e-05	0.00842725
OS01T0126200-01	OS05T0107700-01	0.37161	-0.0745767	1.17137e-07	5.67875e-05
OS01T0126200-01	OS05T0108800-01	0.272755	-0.226262	1.55497e-09	1.70764e-06
OS01T0126200-01	OS05T0110900-01	-0.0873093	0.272863	0.000242688	0.0229437
OS01T0126200-01	OS05T0143300-01	0.580155	-0.0123661	2.32898e-06	0.000632445
OS01T0126200-01	OS05T0147150-01	0.191599	-0.198781	1.63901e-06	0.000477873
OS01T0126200-01	OS05T0155100-01	0.246118	-0.207213	2.13068e-07	9.22273e-05
OS01T0126200-01	OS05T0292800-01	0.37411	-0.192856	4.38245e-12	1.36397e-08
OS01T0126200-01	OS05T0295100-02	0.245429	-0.107351	1.22794e-05	0.00234705
OS01T0126200-01	OS05T0303000-01	0.485243	-0.00242326	0.000490489	0.0381221
OS01T0126200-01	OS05T0355500-01	0.264656	-0.18602	1.11441e-07	5.45419e-05
OS01T0126200-01	OS05T0375400-01	-0.330941	0.378898	5.82039e-13	2.51618e-09
OS01T0126200-01	OS05T0420600-01	0.302676	-0.270831	4.08602e-11	8.57815e-08
OS01T0126200-01	OS05T0432700-01	0.167421	-0.205898	0.00068391	0.0483299
OS01T0126200-01	OS05T0459900-01	0.254512	-0.209177	3.72024e-08	2.25933e-05
OS01T0126200-01	OS05T0501700-01	0.182731	-0.118642	0.000160465	0.016965
OS01T0126200-01	OS05T0536200-01	0.242884	-0.176928	1.27047e-05	0.00241459
OS01T0126200-01	OS05T0548900-01	0.352406	-0.0626898	0.000495457	0.0383973
OS01T0126200-01	OS05T0552300-02	0.193488	-0.203123	0.000415618	0.0338629
OS01T0126200-01	OS05T0574500-01	0.446749	-0.269036	3.37514e-13	1.61135e-09
OS01T0126200-01	OS05T0586600-01	0.544641	-0.0907382	1.71463e-08	1.21697e-05
OS01T0126200-01	OS06T0102100-01	-0.0483777	0.298989	0.000535903	0.0405738
OS01T0126200-01	OS06T0116600-01	0.289707	-0.128314	0.000505431	0.0389591
OS01T0126200-01	OS06T0134000-01	0.229725	-0.140216	3.55855e-05	0.00540324
OS01T0126200-01	OS06T0152100-01	0.290644	-0.270639	4.62112e-07	0.000172653
OS01T0126200-01	OS06T0158600-01	0.214195	-0.130809	6.48225e-05	0.00858317
OS01T0126200-01	OS06T0167400-01	0.472085	-0.136872	3.18155e-08	1.98791e-05
OS01T0126200-01	OS06T0172600-00	0.302632	-0.208085	3.29596e-09	3.17158e-06
OS01T0126200-01	OS06T0181566-01	0.318193	-0.316366	0.000162886	0.0171578
OS01T0126200-01	OS06T0199300-01	-0.0572861	0.347081	7.89857e-06	0.001663
OS01T0126200-01	OS06T0320500-01	-0.0530908	0.359241	4.55142e-05	0.00652923
OS01T0126200-01	OS06T0326500-01	0.0848762	-0.178913	0.000382747	0.031886
OS01T0126200-01	OS06T0342200-01	0.332979	-0.119546	1.11873e-05	0.0021874
OS01T0126200-01	OS06T0606700-00	0.276813	-0.195566	1.54161e-07	7.09655e-05
OS01T0126200-01	OS06T0625400-01	0.409519	-0.253294	9.93767e-11	1.80467e-07
OS01T0126200-01	OS06T0686700-01	0.296382	-0.128473	3.53884e-05	0.0053785
OS01T0126200-01	OS06T0694800-01	0.57355	-0.00548226	7.44416e-09	6.19019e-06
OS01T0126200-01	OS06T0701400-01	0.325884	-0.19796	1.10385e-09	1.29054e-06
OS01T0126200-01	OS06T0715200-01	0.455558	-0.141068	3.83693e-12	1.2164e-08
OS01T0126200-01	OS07T0139600-01	0.238097	-0.211521	1.28894e-07	6.12366e-05
OS01T0126200-01	OS07T0180900-01	0.307733	-0.0770987	1.73932e-05	0.00309671
OS01T0126200-01	OS07T0187400-00	0.251773	-0.16532	2.57875e-06	0.000686041
OS01T0126200-01	OS07T0207400-01	0.18697	-0.209201	1.08109e-06	0.00034252
OS01T0126200-01	OS07T0475000-01	0.187851	-0.0981711	8.07746e-05	0.0101249
OS01T0126200-01	OS07T0492000-01	0.137838	-0.220155	0.000214734	0.0210302
OS01T0126200-01	OS07T0529800-01	0.306916	-0.238612	8.12237e-06	0.00170118
OS01T0126200-01	OS07T0546700-01	0.232052	-0.217864	2.34833e-05	0.00391606
OS01T0126200-01	OS07T0582400-01	0.168543	-0.208848	4.89711e-05	0.00690167
OS01T0126200-01	OS07T0597000-01	0.253203	-0.113445	9.2101e-06	0.00187949
OS01T0126200-01	OS07T0605800-01	0.186599	-0.032907	0.000269956	0.0247724
OS01T0126200-01	OS07T0609766-00	0.112381	-0.120936	0.000295783	0.0265073
OS01T0126200-01	OS07T0647500-01	0.16749	-0.159576	0.00031822	0.0279653
OS01T0126200-01	OS07T0662500-01	0.282084	-0.242692	1.53731e-10	2.55986e-07
OS01T0126200-01	OS07T0662900-01	0.274765	-0.221976	2.27659e-08	1.5218e-05
OS01T0126200-01	OS07T0674200-01	0.338162	-0.0374922	1.22531e-06	0.000377509
OS01T0126200-01	OS07T0694700-01	0.397901	-0.24948	2.58379e-06	0.00068704
OS01T0126200-01	OS07T0695100-01	0.411812	-0.203988	4.3609e-08	2.56684e-05
OS01T0126200-01	OS08T0109300-01	0.480893	-0.0156244	9.48952e-05	0.0114452
OS01T0126200-01	OS08T0156800-01	0.29162	-0.245422	9.29398e-10	1.11988e-06
OS01T0126200-01	OS08T0205400-01	0.227856	-0.223429	0.000206236	0.0204051
OS01T0126200-01	OS08T0269700-01	-0.136003	0.321524	2.15645e-05	0.00366209
OS01T0126200-01	OS08T0359500-01	0.312218	-0.184855	7.11384e-08	3.81658e-05
OS01T0126200-01	OS08T0411200-01	0.458617	0.026928	1.62358e-05	0.00293667
OS01T0126200-01	OS08T0432500-01	0.581852	-0.0789258	3.15341e-05	0.00491396
OS01T0126200-01	OS08T0483600-02	0.154897	-0.119728	5.07131e-05	0.00709631
OS01T0126200-01	OS08T0502700-03	-0.150634	0.299261	0.000400399	0.0329658
OS01T0126200-01	OS08T0532300-01	0.303961	-0.156143	1.3746e-07	6.46605e-05
OS01T0126200-01	OS09T0258600-01	0.271874	-0.204835	1.59313e-07	7.30413e-05
OS01T0126200-01	OS09T0327300-01	0.214076	-0.18156	2.91009e-06	0.000754039
OS01T0126200-01	OS09T0375900-01	0.36156	-0.0986357	5.1462e-07	0.000188482
OS01T0126200-01	OS09T0420800-01	0.476604	-0.172411	5.34733e-08	3.02469e-05
OS01T0126200-01	OS09T0434000-01	0.350861	-0.134662	1.42934e-08	1.05096e-05
OS01T0126200-01	OS09T0442300-01	0.323788	-0.27177	4.84092e-12	1.47522e-08
OS01T0126200-01	OS09T0470000-01	0.332141	-0.130476	5.40756e-05	0.00745158
OS01T0126200-01	OS09T0485900-01	0.264348	-0.272247	4.70768e-10	6.48235e-07
OS01T0126200-01	OS09T0507800-01	0.259732	-0.223251	1.14544e-07	5.57666e-05
OS01T0126200-01	OS09T0553200-01	0.435899	-0.243029	2.26714e-10	3.55784e-07
OS01T0126200-01	OS09T0571400-01	0.241895	-0.26343	1.52522e-07	7.0292e-05
OS01T0126200-01	OS10T0170200-01	0.232958	-0.090176	0.000368636	0.0310584
OS01T0126200-01	OS10T0321700-01	0.179438	-0.269848	2.76328e-05	0.00443374
OS01T0126200-01	OS10T0411700-01	0.262674	-0.236595	1.14102e-08	8.77484e-06
OS01T0126200-01	OS10T0478200-01	0.246413	-0.188883	5.4327e-07	0.000196721
OS01T0126200-01	OS10T0486600-01	0.317637	-0.139497	4.26899e-08	2.52291e-05
OS01T0126200-01	OS10T0573000-01	0.425383	-0.148283	2.4991e-06	0.000669308
OS01T0126200-01	OS11T0107450-01	0.216548	-0.144815	2.33879e-07	9.95499e-05
OS01T0126200-01	OS11T0107500-01	0.29641	-0.0277171	0.000145094	0.0157501
OS01T0126200-01	OS11T0135400-00	0.211874	-0.278702	1.46763e-07	6.80811e-05
OS01T0126200-01	OS11T0148500-02	0.294592	-0.109413	1.62694e-05	0.00294197
OS01T0126200-01	OS11T0151300-01	0.280002	-0.226919	3.22923e-09	3.12649e-06
OS01T0126200-01	OS11T0220800-01	0.258118	-0.213101	5.60013e-08	3.14679e-05
OS01T0126200-01	OS11T0242800-01	-0.201953	0.174302	0.000712742	0.0497209
OS01T0126200-01	OS11T0267100-01	0.182792	-0.0622159	0.000673952	0.0478159
OS01T0126200-01	OS11T0267300-01	0.486338	-0.153589	5.64151e-12	1.68e-08
OS01T0126200-01	OS11T0621400-01	0.493138	-0.0821351	5.86698e-08	3.27157e-05
OS01T0126200-01	OS11T0657300-01	0.184565	-0.138978	0.000271975	0.0249075
OS01T0126200-01	OS11T0660500-01	0.225541	-0.110525	5.8282e-05	0.00791268
OS01T0126200-01	OS12T0115801-00	0.189292	-0.131061	0.000711611	0.0496657
OS01T0126200-01	OS12T0150100-01	0.261284	-0.130469	3.99119e-05	0.00590963
OS01T0126200-01	OS12T0281966-00	0.138522	-0.211757	3.39362e-05	0.00520226
OS01T0126200-01	OS12T0291400-01	-0.312038	0.0197522	0.000331727	0.0288009
OS01T0126200-01	OS12T0481100-01	0.165723	-0.173261	8.41327e-06	0.00175064
OS01T0126200-01	OS12T0502000-01	0.147773	-0.119499	0.000288126	0.0260047
OS01T0126200-01	OS12T0556400-02	0.142481	-0.29672	2.87612e-10	4.30535e-07
OS01T0126200-01	OS12T0567700-01	0.269594	-0.202243	2.04155e-07	8.91436e-05
OS01T0126200-01	OS12T0611200-01	0.252257	-0.158254	9.35427e-06	0.00190041
OS01T0126200-01	OS12T0632000-01	0.231445	-0.143143	3.14016e-06	0.000800027
OS01T0131300-01	OS01T0138500-01	-0.0730617	-0.471529	5.34475e-09	4.73172e-06
OS01T0131300-01	OS01T0138900-01	0.17928	-0.38323	4.3891e-07	0.000165526
OS01T0131300-01	OS01T0147900-01	0.430959	0.0699167	1.02402e-05	0.00204245
OS01T0131300-01	OS01T0179800-01	0.154026	-0.153087	3.13373e-05	0.00488934
OS01T0131300-01	OS01T0182600-03	0.0981094	-0.534038	1.18431e-05	0.00228309
OS01T0131300-01	OS01T0184500-01	0.0369422	-0.224109	0.000209952	0.0206788
OS01T0131300-01	OS01T0191100-01	0.115668	-0.382702	2.95943e-09	2.90099e-06
OS01T0131300-01	OS01T0209000-01	0.1226	-0.138426	2.03374e-05	0.00349404
OS01T0131300-01	OS01T0210500-01	0.15247	-0.101671	0.000497331	0.0385017
OS01T0131300-01	OS01T0228400-01	0.103594	0.619371	7.7111e-13	3.17257e-09
OS01T0131300-01	OS01T0276000-01	0.200302	-0.193231	0.000262475	0.0242646
OS01T0131300-01	OS01T0303000-02	0.0574212	-0.210706	8.17884e-05	0.0102263
OS01T0131300-01	OS01T0328400-01	0.253579	-0.209625	0.000148501	0.0160054
OS01T0131300-01	OS01T0358400-01	0.196699	-0.141274	0.000688092	0.0485278
OS01T0131300-01	OS01T0372700-01	0.163477	-0.29477	0.000114926	0.0132432
OS01T0131300-01	OS01T0501700-01	0.028135	0.270419	0.000699752	0.049113
OS01T0131300-01	OS01T0507000-02	-0.0260002	-0.488863	2.63346e-05	0.00426797
OS01T0131300-01	OS01T0507700-01	0.417697	0.14696	0.000192175	0.0193561
OS01T0131300-01	OS01T0511100-01	0.202206	-0.0155341	0.00040389	0.0331744
OS01T0131300-01	OS01T0559200-01	0.264475	0.0419904	0.000176154	0.01817
OS01T0131300-01	OS01T0565900-01	0.165246	-0.195294	4.27198e-07	0.000161976
OS01T0131300-01	OS01T0589800-01	0.15246	0.538911	1.8739e-05	0.00328259
OS01T0131300-01	OS01T0600000-01	0.247268	-0.108492	1.6474e-06	0.000479691
OS01T0131300-01	OS01T0642200-01	0.370487	-0.0537238	4.93673e-08	2.83717e-05
OS01T0131300-01	OS01T0649000-01	0.00788991	-0.26896	0.00013914	0.0152464
OS01T0131300-01	OS01T0658900-01	-0.0141582	-0.38071	1.13134e-07	5.52116e-05
OS01T0131300-01	OS01T0659200-01	0.222018	-0.251614	3.92776e-09	3.67575e-06
OS01T0131300-01	OS01T0673800-03	0.119239	-0.467168	0.000295225	0.026476
OS01T0131300-01	OS01T0695800-01	0.185167	-0.0230937	0.000483525	0.037779
OS01T0131300-01	OS01T0700100-01	0.1147	-0.612135	6.34103e-11	1.23253e-07
OS01T0131300-01	OS01T0723200-01	0.0356108	-0.364363	0.000109729	0.0127871
OS01T0131300-01	OS01T0752300-01	0.123141	-0.226004	2.58711e-05	0.00421256
OS01T0131300-01	OS01T0773700-02	0.255702	0.595363	8.63264e-08	4.44357e-05
OS01T0131300-01	OS01T0775100-01	0.233422	-0.13799	1.88167e-07	8.34183e-05
OS01T0131300-01	OS01T0786800-01	0.0453231	0.365541	0.000153372	0.0163861
OS01T0131300-01	OS01T0793500-01	0.10054	0.45103	0.000376703	0.0315341
OS01T0131300-01	OS01T0804400-01	0.211061	-0.375697	2.17558e-09	2.26049e-06
OS01T0131300-01	OS01T0810200-01	0.103689	-0.154858	0.000603754	0.0441988
OS01T0131300-01	OS01T0813400-01	0.409132	-0.157148	0.000148516	0.0160054
OS01T0131300-01	OS01T0817000-01	0.175409	-0.0648704	0.000119839	0.0136677
OS01T0131300-01	OS01T0819500-01	0.379125	-0.0216704	0.000553078	0.041494
OS01T0131300-01	OS01T0823300-00	0.132075	-0.297032	0.000297703	0.0266211
OS01T0131300-01	OS01T0825500-01	0.107221	-0.508697	8.85697e-12	2.4116e-08
OS01T0131300-01	OS01T0826900-01	0.0540638	0.620186	1.29423e-05	0.00245041
OS01T0131300-01	OS01T0834500-01	0.183894	-0.216816	1.49027e-06	0.000441833
OS01T0131300-01	OS01T0834600-00	0.112488	-0.218548	1.61465e-05	0.00292361
OS01T0131300-01	OS01T0835900-00	0.377022	0.00489942	0.000236825	0.0225269
OS01T0131300-01	OS01T0839700-02	0.145574	-0.116148	1.97414e-05	0.00341458
OS01T0131300-01	OS01T0847800-01	0.0860299	-0.198065	3.7824e-05	0.00566821
OS01T0131300-01	OS01T0866400-01	0.0677923	0.410501	2.33744e-06	0.000634406
OS01T0131300-01	OS01T0874900-01	0.208799	0.686917	0.000551669	0.0414163
OS01T0131300-01	OS01T0881300-02	0.0956598	0.601564	8.17022e-10	1.00885e-06
OS01T0131300-01	OS01T0895600-01	0.291945	-0.0269379	0.000345527	0.0296602
OS01T0131300-01	OS01T0896700-00	0.183757	-0.228502	0.000598902	0.0439332
OS01T0131300-01	OS01T0897000-01	0.179125	-0.0486793	0.000519378	0.0397242
OS01T0131300-01	OS01T0934100-01	0.334909	-0.106487	4.27501e-05	0.00621735
OS01T0131300-01	OS01T0963400-01	0.238658	-0.0699768	0.000549705	0.0413174
OS01T0131300-01	OS01T0975900-02	0.135361	-0.142873	9.55707e-05	0.011509
OS01T0131300-01	OS02T0105900-01	0.148099	-0.271916	0.000204307	0.0202731
OS01T0131300-01	OS02T0116900-01	0.454449	-0.0612664	1.20488e-05	0.00231359
OS01T0131300-01	OS02T0121300-01	0.249758	-0.344001	2.18395e-16	3.45232e-12
OS01T0131300-01	OS02T0130100-01	0.156437	-0.0859974	7.87907e-05	0.00993167
OS01T0131300-01	OS02T0162500-01	0.17496	-0.302878	1.34449e-08	9.98991e-06
OS01T0131300-01	OS02T0169300-01	0.407346	-0.0344921	7.67368e-06	0.00162468
OS01T0131300-01	OS02T0178400-01	0.327341	-0.255551	7.64875e-08	4.05397e-05
OS01T0131300-01	OS02T0184200-01	0.238386	0.49564	0.000503323	0.0388505
OS01T0131300-01	OS02T0229000-01	0.143572	-0.219235	0.000361369	0.030652
OS01T0131300-01	OS02T0229400-01	-0.0479288	-0.330988	6.58953e-06	0.00144002
OS01T0131300-01	OS02T0284600-01	0.245664	-0.16747	6.11065e-05	0.00819907
OS01T0131300-01	OS02T0321900-02	0.0697315	-0.336347	1.21082e-08	9.18016e-06
OS01T0131300-01	OS02T0465900-01	0.0911291	0.415967	4.49902e-05	0.00646858
OS01T0131300-01	OS02T0468400-01	0.0690978	0.66134	2.29741e-07	9.81153e-05
OS01T0131300-01	OS02T0469600-01	0.379245	-0.0324336	1.43481e-08	1.05347e-05
OS01T0131300-01	OS02T0469900-01	0.09113	0.54194	0.000328144	0.0285905
OS01T0131300-01	OS02T0478600-01	0.150629	-0.291774	1.02595e-05	0.00204569
OS01T0131300-01	OS02T0489400-01	0.127945	-0.355143	8.38848e-06	0.00174654
OS01T0131300-01	OS02T0506600-01	0.290671	-0.357025	7.9221e-13	3.22692e-09
OS01T0131300-01	OS02T0532800-00	0.180838	-0.215581	1.9803e-05	0.00342322
OS01T0131300-01	OS02T0534800-01	0.174213	-0.343553	1.81033e-09	1.93304e-06
OS01T0131300-01	OS02T0539600-01	-0.0710914	-0.310198	0.000334762	0.0289898
OS01T0131300-01	OS02T0549600-01	0.139121	-0.241635	5.77583e-06	0.00129486
OS01T0131300-01	OS02T0564400-01	0.236754	-0.0421839	0.000440316	0.0353318
OS01T0131300-01	OS02T0567900-01	0.122418	-0.27522	2.20716e-06	0.000605776
OS01T0131300-01	OS02T0578800-01	0.189146	-0.222585	2.46995e-05	0.00407041
OS01T0131300-01	OS02T0591700-01	0.13291	-0.254683	3.11174e-08	1.95455e-05
OS01T0131300-01	OS02T0593900-01	0.260091	-0.032716	6.27864e-05	0.00837481
OS01T0131300-01	OS02T0603900-00	0.0577427	0.301608	0.000119551	0.0136454
OS01T0131300-01	OS02T0606200-01	0.401061	0.729245	1.16848e-07	5.67128e-05
OS01T0131300-01	OS02T0608700-01	0.343602	0.0826417	0.000348716	0.029885
OS01T0131300-01	OS02T0612900-01	0.271652	0.0359615	9.21971e-05	0.0112043
OS01T0131300-01	OS02T0621700-01	0.35676	-0.0465761	1.76441e-08	1.24495e-05
OS01T0131300-01	OS02T0622300-00	0.21203	-0.226361	5.36428e-05	0.00740542
OS01T0131300-01	OS02T0628800-01	0.455938	-0.039836	3.89484e-10	5.4699e-07
OS01T0131300-01	OS02T0634500-01	0.249405	-0.135163	7.6824e-09	6.34386e-06
OS01T0131300-01	OS02T0646400-01	0.216587	-0.318392	7.88666e-08	4.14248e-05
OS01T0131300-01	OS02T0664000-01	0.086076	-0.349807	4.79988e-05	0.00680215
OS01T0131300-01	OS02T0671200-01	0.0763676	0.484527	4.94459e-05	0.00695706
OS01T0131300-01	OS02T0686600-01	0.12244	-0.238136	1.01914e-08	7.99366e-06
OS01T0131300-01	OS02T0699600-01	0.194326	-0.245844	4.94122e-08	2.83767e-05
OS01T0131300-01	OS02T0717400-01	0.142851	-0.320374	2.10979e-05	0.0035987
OS01T0131300-01	OS02T0717800-01	0.222928	-0.27837	4.36561e-12	1.36287e-08
OS01T0131300-01	OS02T0740300-01	0.0705372	-0.16361	6.27448e-05	0.00837145
OS01T0131300-01	OS02T0748300-01	0.288155	0.0288011	0.000231431	0.0221654
OS01T0131300-01	OS02T0760300-01	0.205263	-0.230211	1.88381e-08	1.31289e-05
OS01T0131300-01	OS02T0788500-01	0.147691	-0.21862	6.8584e-07	0.00023806
OS01T0131300-01	OS02T0793700-02	0.391602	-0.073206	8.29133e-05	0.010336
OS01T0131300-01	OS02T0797200-01	0.187163	-0.369472	1.21243e-09	1.38609e-06
OS01T0131300-01	OS02T0799000-01	0.0113451	-0.507746	7.74866e-08	4.0963e-05
OS01T0131300-01	OS02T0804100-01	0.206715	-0.235574	0.000612414	0.0446362
OS01T0131300-01	OS02T0812400-01	0.130613	-0.164111	1.25869e-05	0.00239755
OS01T0131300-01	OS02T0814700-01	0.180419	-0.219403	0.000284414	0.0257453
OS01T0131300-01	OS02T0815000-00	0.179751	-0.25914	4.40446e-08	2.58726e-05
OS01T0131300-01	OS02T0815700-01	0.0612436	0.512768	5.88718e-05	0.00797021
OS01T0131300-01	OS02T0821200-01	0.137317	-0.315823	5.74737e-06	0.00128947
OS01T0131300-01	OS03T0100030-01	0.255455	0.663643	4.29697e-06	0.0010237
OS01T0131300-01	OS03T0100200-01	0.27985	-0.0557991	7.13612e-05	0.00922667
OS01T0131300-01	OS03T0105600-01	0.0889247	-0.209531	4.72033e-06	0.00110172
OS01T0131300-01	OS03T0107800-01	0.0153004	-0.232447	0.000175814	0.0181468
OS01T0131300-01	OS03T0110900-01	0.107259	-0.471981	4.38711e-15	4.35475e-11
OS01T0131300-01	OS03T0116300-01	0.297259	-0.453946	2.33756e-09	2.38993e-06
OS01T0131300-01	OS03T0129300-01	0.174087	-0.185168	0.000464396	0.0367563
OS01T0131300-01	OS03T0134300-01	0.0624839	-0.240172	0.000555022	0.0415856
OS01T0131300-01	OS03T0137300-01	0.158668	-0.266254	6.77484e-11	1.29578e-07
OS01T0131300-01	OS03T0139100-00	0.375575	-0.123478	1.52166e-05	0.00278709
OS01T0131300-01	OS03T0141000-01	0.156895	-0.127776	0.000203426	0.0202062
OS01T0131300-01	OS03T0142900-01	0.336132	-0.232581	0.000250899	0.0234938
OS01T0131300-01	OS03T0152600-01	0.137474	0.533416	1.21906e-07	5.85656e-05
OS01T0131300-01	OS03T0161900-01	0.103822	0.514025	6.24166e-09	5.36259e-06
OS01T0131300-01	OS03T0168200-01	0.100961	-0.274988	6.68e-06	0.00145623
OS01T0131300-01	OS03T0169600-01	0.16588	0.651899	8.14487e-05	0.0101943
OS01T0131300-01	OS03T0170400-01	0.189189	-0.0656426	3.11396e-05	0.00486807
OS01T0131300-01	OS03T0175200-01	0.154528	0.52656	5.80002e-06	0.001299
OS01T0131300-01	OS03T0177500-01	0.181565	-0.345557	1.16612e-12	4.46534e-09
OS01T0131300-01	OS03T0180400-01	0.331145	-0.0424277	0.000673421	0.0477898
OS01T0131300-01	OS03T0180900-01	0.305065	0.0341574	8.36162e-05	0.0103958
OS01T0131300-01	OS03T0182700-02	0.0560849	-0.362825	5.00611e-05	0.0070243
OS01T0131300-01	OS03T0187000-01	0.232565	-0.13248	3.46884e-07	0.000136774
OS01T0131300-01	OS03T0197100-01	0.198397	-0.142524	1.64707e-07	7.50004e-05
OS01T0131300-01	OS03T0198400-01	0.148384	-0.080512	0.000312045	0.0275723
OS01T0131300-01	OS03T0206700-00	0.0783025	0.676187	8.09226e-07	0.000271495
OS01T0131300-01	OS03T0217000-01	0.354019	0.0700121	3.07101e-05	0.00481751
OS01T0131300-01	OS03T0218400-01	0.305649	-0.0484996	9.36717e-08	4.74753e-05
OS01T0131300-01	OS03T0227800-02	0.197521	-0.263706	8.93215e-10	1.08395e-06
OS01T0131300-01	OS03T0231600-01	-0.00506171	0.27733	0.000101904	0.0120825
OS01T0131300-01	OS03T0232600-01	0.0959553	-0.282266	1.96328e-06	0.000551447
OS01T0131300-01	OS03T0234200-01	0.22945	-0.225786	3.13127e-09	3.04462e-06
OS01T0131300-01	OS03T0241200-00	0.026942	-0.500389	4.5142e-13	2.03318e-09
OS01T0131300-01	OS03T0245100-02	0.0481269	-0.171842	0.000158498	0.0168039
OS01T0131300-01	OS03T0249200-01	0.0877589	0.532084	4.90079e-06	0.00113606
OS01T0131300-01	OS03T0254250-00	0.0528611	-0.290953	9.67387e-06	0.00195389
OS01T0131300-01	OS03T0274300-01	0.10335	0.568417	2.02576e-05	0.00348207
OS01T0131300-01	OS03T0278900-01	0.227907	0.578116	1.69258e-07	7.66047e-05
OS01T0131300-01	OS03T0285100-01	0.232873	-0.370859	8.85586e-16	1.11781e-11
OS01T0131300-01	OS03T0285700-01	0.175224	-0.318837	1.40112e-11	3.54142e-08
OS01T0131300-01	OS03T0289100-02	0.188978	-0.215096	8.51556e-09	6.90704e-06
OS01T0131300-01	OS03T0313600-01	0.0193415	-0.342309	8.11879e-06	0.00170078
OS01T0131300-01	OS03T0319300-01	0.30138	-0.19913	1.00998e-09	1.19584e-06
OS01T0131300-01	OS03T0322600-01	-0.0155328	-0.559983	1.14049e-12	4.38362e-09
OS01T0131300-01	OS03T0337500-00	0.0556843	0.557446	2.80676e-09	2.77393e-06
OS01T0131300-01	OS03T0337800-01	0.289907	-0.148925	5.91427e-09	5.12221e-06
OS01T0131300-01	OS03T0340900-01	0.08208	0.561455	8.40539e-05	0.01044
OS01T0131300-01	OS03T0341100-01	0.14272	-0.274253	0.000401277	0.0330155
OS01T0131300-01	OS03T0349000-01	0.0983112	-0.254857	9.4437e-05	0.0114081
OS01T0131300-01	OS03T0351800-01	0.140655	0.668864	2.66582e-07	0.000110525
OS01T0131300-01	OS03T0377700-01	0.139731	-0.21772	1.31947e-07	6.24838e-05
OS01T0131300-01	OS03T0390000-02	0.199152	-0.277031	9.47254e-06	0.00192024
OS01T0131300-01	OS03T0413000-01	0.0971267	0.52992	0.000121237	0.0137803
OS01T0131300-01	OS03T0424500-01	0.214938	-0.278676	2.83699e-09	2.79976e-06
OS01T0131300-01	OS03T0424800-00	0.10799	-0.257806	9.17515e-06	0.00187464
OS01T0131300-01	OS03T0428800-01	0.207517	-0.235108	2.74851e-09	2.72559e-06
OS01T0131300-01	OS03T0576700-01	0.2003	-0.197847	7.2912e-09	6.08534e-06
OS01T0131300-01	OS03T0577000-01	0.201665	-0.1851	3.86296e-07	0.000149291
OS01T0131300-01	OS03T0580200-01	0.290117	-0.0210412	5.95257e-06	0.00132676
OS01T0131300-01	OS03T0586500-01	0.131329	-0.292274	5.82785e-08	3.25596e-05
OS01T0131300-01	OS03T0594900-01	0.130783	0.7123	1.79453e-05	0.00317482
OS01T0131300-01	OS03T0628800-01	0.185623	0.519342	0.000203271	0.0201987
OS01T0131300-01	OS03T0685000-01	0.0839017	0.521687	9.42212e-09	7.48927e-06
OS01T0131300-01	OS03T0704100-01	0.26012	0.544779	5.58271e-05	0.00764583
OS01T0131300-01	OS03T0710600-01	0.417903	-0.0214185	2.93143e-09	2.87768e-06
OS01T0131300-01	OS03T0729100-01	0.159105	-0.385742	2.66976e-10	4.05583e-07
OS01T0131300-01	OS03T0744600-01	0.342547	-0.257285	0.000404702	0.033225
OS01T0131300-01	OS03T0749800-02	0.17687	-0.0629927	0.000560308	0.0418788
OS01T0131300-01	OS03T0751000-01	0.388535	-0.148511	0.000564526	0.0421048
OS01T0131300-01	OS03T0756000-01	0.219839	-0.184834	1.19022e-06	0.000369088
OS01T0131300-01	OS03T0757200-01	0.0597792	0.622255	0.000236205	0.0224868
OS01T0131300-01	OS03T0757900-01	0.188898	-0.135726	9.26884e-07	0.000303199
OS01T0131300-01	OS03T0758800-01	0.313829	-0.145826	1.05269e-05	0.00208743
OS01T0131300-01	OS03T0764600-01	0.15282	-0.28303	6.74158e-08	3.65656e-05
OS01T0131300-01	OS03T0773150-00	0.212509	-0.325312	2.45042e-06	0.000658859
OS01T0131300-01	OS03T0781501-01	0.144066	-0.388882	7.06117e-13	2.9527e-09
OS01T0131300-01	OS03T0798600-01	0.187686	-0.106125	3.95792e-05	0.00587102
OS01T0131300-01	OS03T0804800-01	0.0938961	-0.27776	1.43805e-06	0.000428961
OS01T0131300-01	OS03T0806900-01	0.252403	-0.00863486	1.39452e-05	0.00259891
OS01T0131300-01	OS03T0807800-01	0.142458	-0.277566	1.85125e-08	1.29442e-05
OS01T0131300-01	OS03T0810500-01	0.0588339	0.369155	9.78497e-05	0.011723
OS01T0131300-01	OS03T0811900-01	0.459305	0.0612613	1.20376e-06	0.000372143
OS01T0131300-01	OS03T0815100-01	0.230682	-0.13805	3.6451e-05	0.00550847
OS01T0131300-01	OS03T0835100-00	-0.00807549	0.532523	4.40697e-09	4.02294e-06
OS01T0131300-01	OS03T0836000-01	0.128939	-0.100212	0.000135597	0.0149762
OS01T0131300-01	OS03T0843200-01	-0.00892706	0.515197	9.33126e-05	0.0113065
OS01T0131300-01	OS03T0844900-01	-0.0508414	0.318408	2.43641e-07	0.000102735
OS01T0131300-01	OS04T0102600-01	0.111416	-0.205588	0.000424762	0.0344132
OS01T0131300-01	OS04T0181100-01	0.268422	-0.0211337	0.000331923	0.0288154
OS01T0131300-01	OS04T0191500-01	0.242277	-0.0689776	0.000110134	0.0128226
OS01T0131300-01	OS04T0349500-01	0.184377	-0.262123	9.04751e-08	4.61126e-05
OS01T0131300-01	OS04T0376000-01	0.139383	-0.302287	1.76933e-06	0.000507141
OS01T0131300-01	OS04T0387900-01	0.0327982	0.633904	2.30202e-08	1.53237e-05
OS01T0131300-01	OS04T0399200-01	0.163235	-0.2123	1.53944e-05	0.00281411
OS01T0131300-01	OS04T0412100-01	0.137861	-0.385685	1.43021e-11	3.60604e-08
OS01T0131300-01	OS04T0430100-01	0.206259	-0.263112	7.01579e-12	2.02055e-08
OS01T0131300-01	OS04T0432600-01	0.171673	-0.0822994	0.000223162	0.021597
OS01T0131300-01	OS04T0447700-01	0.288226	-0.0177132	7.90504e-06	0.00166385
OS01T0131300-01	OS04T0459500-02	-0.0580522	0.220773	1.05119e-05	0.00208486
OS01T0131300-01	OS04T0482800-01	0.089812	-0.226856	6.58928e-05	0.00868492
OS01T0131300-01	OS04T0490800-01	-0.0055897	0.260637	0.000673915	0.0478149
OS01T0131300-01	OS04T0493000-01	0.328959	-0.232353	5.82238e-12	1.72545e-08
OS01T0131300-01	OS04T0501000-00	0.162562	-0.197738	2.32653e-06	0.000631946
OS01T0131300-01	OS04T0508100-01	0.269043	-0.0725749	0.000204923	0.0203175
OS01T0131300-01	OS04T0525000-01	0.114406	0.55398	0.000138587	0.0152054
OS01T0131300-01	OS04T0527700-01	0.173831	-0.211305	1.02046e-07	5.07699e-05
OS01T0131300-01	OS04T0528100-01	0.092682	-0.402245	5.55631e-05	0.00762008
OS01T0131300-01	OS04T0530200-01	0.322081	-0.465277	1.48788e-20	9.21949e-16
OS01T0131300-01	OS04T0539000-01	0.245536	0.736163	8.80363e-10	1.07153e-06
OS01T0131300-01	OS04T0564600-01	0.323366	-0.219107	3.3329e-12	1.07834e-08
OS01T0131300-01	OS04T0583101-01	0.18475	-0.270343	4.84551e-08	2.79417e-05
OS01T0131300-01	OS04T0598200-00	0.124104	-0.242309	1.29997e-05	0.00245855
OS01T0131300-01	OS04T0605900-01	0.130071	-0.173455	1.33179e-05	0.0025076
OS01T0131300-01	OS04T0610500-01	-0.123537	-0.338615	0.000371297	0.0312119
OS01T0131300-01	OS04T0639200-01	0.157996	-0.275375	3.30914e-10	4.80579e-07
OS01T0131300-01	OS04T0645100-01	-0.000140075	0.568479	2.38261e-10	3.71147e-07
OS01T0131300-01	OS04T0650800-01	0.216178	-0.0921992	4.59702e-05	0.00657803
OS01T0131300-01	OS04T0652400-01	0.219082	0.681277	3.99973e-08	2.39422e-05
OS01T0131300-01	OS04T0657500-01	0.331265	0.669675	0.00012406	0.0140184
OS01T0131300-01	OS04T0660600-01	0.413128	-0.0811029	2.05423e-10	3.25873e-07
OS01T0131300-01	OS04T0671300-01	0.262673	0.0319131	0.000534713	0.0405122
OS01T0131300-01	OS04T0674200-01	0.123126	-0.101553	0.000311465	0.0275458
OS01T0131300-01	OS04T0677500-02	0.0679575	-0.222078	2.44211e-05	0.00403625
OS01T0131300-01	OS05T0108800-01	0.346555	-0.178288	1.38422e-14	1.11876e-10
OS01T0131300-01	OS05T0113400-01	0.215775	-0.187921	0.000120773	0.0137435
OS01T0131300-01	OS05T0116100-01	0.160387	-0.144067	2.94583e-05	0.00466588
OS01T0131300-01	OS05T0137400-01	0.305968	-0.158704	9.05738e-06	0.00185558
OS01T0131300-01	OS05T0143300-01	0.126785	-0.268227	6.41575e-09	5.47993e-06
OS01T0131300-01	OS05T0147150-01	0.123145	-0.157247	1.4644e-05	0.00270392
OS01T0131300-01	OS05T0147200-01	0.13905	-0.167569	4.224e-06	0.00101
OS01T0131300-01	OS05T0151300-01	0.402626	0.137336	0.000288526	0.0260315
OS01T0131300-01	OS05T0155100-01	0.140559	-0.258998	6.54343e-08	3.56706e-05
OS01T0131300-01	OS05T0159100-01	0.037596	-0.21447	0.000182129	0.0186153
OS01T0131300-01	OS05T0160200-01	0.208143	-0.162076	2.94525e-05	0.00466588
OS01T0131300-01	OS05T0176700-01	0.155175	0.481676	0.000149371	0.0160713
OS01T0131300-01	OS05T0207300-01	0.0616339	-0.330561	3.83974e-09	3.60763e-06
OS01T0131300-01	OS05T0292800-01	0.136564	-0.286397	7.0735e-12	2.03145e-08
OS01T0131300-01	OS05T0295100-02	0.0259407	-0.222442	9.04164e-05	0.0110425
OS01T0131300-01	OS05T0302700-01	0.0951714	-0.289936	2.8992e-05	0.00460952
OS01T0131300-01	OS05T0324700-01	0.32965	0.0731652	0.000180045	0.0184521
OS01T0131300-01	OS05T0346300-01	0.140149	-0.391687	3.05184e-11	6.73185e-08
OS01T0131300-01	OS05T0348100-01	0.110989	0.480076	2.66441e-06	0.000703356
OS01T0131300-01	OS05T0355500-01	0.251661	-0.171591	0.000220164	0.0213929
OS01T0131300-01	OS05T0373700-01	0.234208	-0.19786	2.14717e-07	9.28232e-05
OS01T0131300-01	OS05T0375400-01	0.144555	0.69427	7.28746e-12	2.07171e-08
OS01T0131300-01	OS05T0375600-00	-0.187231	0.203348	3.36285e-05	0.00516593
OS01T0131300-01	OS05T0414700-01	0.149946	-0.225923	1.95701e-06	0.000550141
OS01T0131300-01	OS05T0420600-01	0.252917	-0.246997	6.93807e-12	2.01166e-08
OS01T0131300-01	OS05T0432700-01	0.454586	-0.00279668	0.000127088	0.0142747
OS01T0131300-01	OS05T0444200-01	0.245029	-0.150742	4.63433e-09	4.20422e-06
OS01T0131300-01	OS05T0459900-01	0.283705	-0.176343	1.33817e-09	1.50428e-06
OS01T0131300-01	OS05T0477300-03	0.157253	-0.272294	0.000108338	0.0126553
OS01T0131300-01	OS05T0486700-01	0.0300983	-0.286113	4.16558e-05	0.00610464
OS01T0131300-01	OS05T0490100-01	0.193457	-0.185485	1.90935e-06	0.000539335
OS01T0131300-01	OS05T0496200-03	0.0636219	-0.255698	0.00011182	0.0129717
OS01T0131300-01	OS05T0502500-01	0.169858	0.611888	2.5361e-07	0.000106202
OS01T0131300-01	OS05T0508500-01	0.187238	-0.208885	1.86665e-06	0.000529541
OS01T0131300-01	OS05T0516100-01	0.0869385	0.530245	9.95601e-08	4.97996e-05
OS01T0131300-01	OS05T0516300-01	0.12188	0.632336	2.50741e-05	0.00411588
OS01T0131300-01	OS05T0521400-01	0.0324509	0.316843	0.000169827	0.0176958
OS01T0131300-01	OS05T0533100-01	0.32702	-0.182338	2.79432e-08	1.79005e-05
OS01T0131300-01	OS05T0536200-01	0.239144	-0.156951	3.86908e-07	0.000149443
OS01T0131300-01	OS05T0539700-01	0.137765	-0.239319	9.19752e-06	0.0018779
OS01T0131300-01	OS05T0548900-01	0.106002	-0.289425	1.67828e-07	7.61427e-05
OS01T0131300-01	OS05T0552300-02	0.0693847	-0.24515	6.14449e-05	0.00823478
OS01T0131300-01	OS05T0553700-01	0.152232	-0.103418	0.000347671	0.0298067
OS01T0131300-01	OS05T0555900-01	0.0561767	-0.317095	9.03285e-07	0.00029697
OS01T0131300-01	OS05T0557000-01	0.227532	-0.302474	1.66877e-10	2.75186e-07
OS01T0131300-01	OS05T0565000-01	0.117368	-0.134625	0.000315414	0.0277844
OS01T0131300-01	OS05T0566500-02	0.0569472	-0.220633	4.33313e-05	0.00628442
OS01T0131300-01	OS05T0574400-01	0.184264	-0.159936	1.17761e-05	0.00227297
OS01T0131300-01	OS05T0574500-01	0.0942197	-0.482637	1.47747e-16	2.41691e-12
OS01T0131300-01	OS05T0576600-01	0.219331	-0.0666129	0.000125329	0.0141163
OS01T0131300-01	OS05T0586600-01	0.124715	-0.439298	3.98301e-15	4.0927e-11
OS01T0131300-01	OS05T0589600-01	0.286553	-0.0631669	0.00018844	0.0190849
OS01T0131300-01	OS06T0102100-01	0.138042	0.474015	1.44582e-05	0.00267476
OS01T0131300-01	OS06T0116600-01	0.0344725	-0.205787	0.00024936	0.0234078
OS01T0131300-01	OS06T0146400-01	0.0631862	-0.298686	0.000388176	0.0322149
OS01T0131300-01	OS06T0150400-01	0.237338	-0.0737902	1.37906e-06	0.000414998
OS01T0131300-01	OS06T0152100-01	0.347663	-0.248249	5.29736e-12	1.5953e-08
OS01T0131300-01	OS06T0158600-01	0.0182481	-0.298079	2.12799e-06	0.000588494
OS01T0131300-01	OS06T0172600-00	0.187205	-0.274014	3.0401e-07	0.000123317
OS01T0131300-01	OS06T0181566-01	0.101599	-0.426452	5.25859e-07	0.000191774
OS01T0131300-01	OS06T0223700-01	0.205424	-0.076458	4.91565e-05	0.00692447
OS01T0131300-01	OS06T0257200-01	0.280098	-0.122319	1.21914e-05	0.00233396
OS01T0131300-01	OS06T0286400-01	0.296877	-0.326752	2.53457e-09	2.54928e-06
OS01T0131300-01	OS06T0318800-01	0.229376	-0.175633	1.07623e-05	0.00212442
OS01T0131300-01	OS06T0320500-01	0.0261818	0.498785	1.3392e-10	2.29347e-07
OS01T0131300-01	OS06T0326500-01	0.0400039	-0.209128	3.99688e-05	0.00591549
OS01T0131300-01	OS06T0342200-01	0.397914	0.00117394	8.31123e-08	4.3156e-05
OS01T0131300-01	OS06T0484500-01	0.180021	-0.138386	1.15111e-05	0.00223512
OS01T0131300-01	OS06T0503400-01	0.32776	-0.0430902	9.40745e-05	0.0113764
OS01T0131300-01	OS06T0507400-01	0.0297293	0.484899	0.00016494	0.0173217
OS01T0131300-01	OS06T0555400-01	0.186633	-0.198311	0.000274751	0.0250977
OS01T0131300-01	OS06T0562600-01	0.118458	-0.337687	5.7392e-07	0.000205995
OS01T0131300-01	OS06T0601500-01	0.0498079	-0.298854	2.27219e-05	0.00381398
OS01T0131300-01	OS06T0602700-00	0.022009	0.421202	0.000271607	0.024885
OS01T0131300-01	OS06T0604600-01	0.1137	0.674515	3.9446e-09	3.68813e-06
OS01T0131300-01	OS06T0606700-00	0.125103	-0.410413	2.38442e-11	5.49931e-08
OS01T0131300-01	OS06T0625400-01	-0.0213198	-0.512682	5.913e-13	2.54546e-09
OS01T0131300-01	OS06T0634600-01	0.155766	-0.164182	7.11787e-06	0.00153062
OS01T0131300-01	OS06T0646400-01	0.12493	-0.17551	0.000627816	0.0454465
OS01T0131300-01	OS06T0661766-00	0.0871595	0.634419	2.40468e-07	0.000101698
OS01T0131300-01	OS06T0686700-01	0.55006	0.0456394	3.01623e-08	1.90593e-05
OS01T0131300-01	OS06T0694800-01	0.155859	-0.181844	4.55703e-05	0.00653369
OS01T0131300-01	OS06T0701400-01	0.255207	-0.244527	1.47288e-07	6.82884e-05
OS01T0131300-01	OS07T0139600-01	0.215969	-0.246785	1.78559e-06	0.000510513
OS01T0131300-01	OS07T0150200-01	0.162354	-0.173361	2.73869e-05	0.00440302
OS01T0131300-01	OS07T0170200-00	0.115413	-0.464906	1.82527e-05	0.00321696
OS01T0131300-01	OS07T0187400-00	-0.0558197	-0.329655	0.000166223	0.017418
OS01T0131300-01	OS07T0207400-01	0.163605	-0.291801	2.25561e-09	2.32006e-06
OS01T0131300-01	OS07T0274700-01	0.222894	-0.108693	2.44534e-05	0.00404027
OS01T0131300-01	OS07T0412100-01	0.288064	-0.118462	1.91207e-05	0.00333203
OS01T0131300-01	OS07T0435300-01	-0.0295559	0.381708	5.01463e-08	2.87145e-05
OS01T0131300-01	OS07T0492000-01	0.311133	-0.164566	1.27024e-09	1.4406e-06
OS01T0131300-01	OS07T0496000-01	0.192043	0.0155008	0.000381346	0.0318044
OS01T0131300-01	OS07T0499300-02	0.135778	-0.0717091	0.000684265	0.0483462
OS01T0131300-01	OS07T0529800-01	0.313846	-0.272568	6.56977e-14	3.99819e-10
OS01T0131300-01	OS07T0546700-01	0.10478	-0.249374	2.82559e-07	0.000116347
OS01T0131300-01	OS07T0556200-01	0.0390607	-0.30411	3.35443e-05	0.00515726
OS01T0131300-01	OS07T0577700-01	0.246605	-0.0860392	9.1159e-05	0.0111102
OS01T0131300-01	OS07T0582400-01	0.326672	-0.167442	2.59134e-11	5.88101e-08
OS01T0131300-01	OS07T0597000-01	0.277502	-0.0861418	2.66302e-07	0.000110431
OS01T0131300-01	OS07T0599000-01	0.102142	-0.228192	6.74636e-05	0.0088392
OS01T0131300-01	OS07T0617700-01	0.236989	-0.0782344	4.0406e-06	0.000975586
OS01T0131300-01	OS07T0622100-01	0.193157	-0.300721	1.26526e-10	2.19255e-07
OS01T0131300-01	OS07T0631300-01	0.113471	-0.115376	0.000533051	0.0404223
OS01T0131300-01	OS07T0662500-01	0.148423	-0.33229	3.04429e-06	0.00078066
OS01T0131300-01	OS07T0681400-01	0.238816	0.516563	0.000294306	0.026419
OS01T0131300-01	OS07T0689300-01	0.0987402	-0.180191	0.000203399	0.0202051
OS01T0131300-01	OS07T0694700-01	0.162819	-0.447977	5.18728e-17	9.5036e-13
OS01T0131300-01	OS07T0695100-01	0.0150287	-0.38243	7.72766e-08	4.08626e-05
OS01T0131300-01	OS08T0104600-02	-0.245076	0.0688091	8.5152e-05	0.010538
OS01T0131300-01	OS08T0109300-01	0.282739	-0.030608	2.40905e-05	0.00399581
OS01T0131300-01	OS08T0112800-01	0.416837	0.0684443	3.22656e-08	2.01032e-05
OS01T0131300-01	OS08T0116500-01	0.0790104	-0.185176	8.80707e-05	0.0108186
OS01T0131300-01	OS08T0117300-01	0.164661	-0.233314	4.09551e-07	0.000156445
OS01T0131300-01	OS08T0118900-01	0.106769	-0.271096	2.18642e-05	0.0037013
OS01T0131300-01	OS08T0127100-02	0.259308	-0.00349112	0.000351958	0.0300923
OS01T0131300-01	OS08T0128500-00	0.178316	-0.10914	0.000526868	0.0401111
OS01T0131300-01	OS08T0156800-01	0.204162	-0.212454	3.06524e-09	2.99038e-06
OS01T0131300-01	OS08T0171700-01	0.295811	-0.13487	7.84849e-05	0.00990457
OS01T0131300-01	OS08T0205400-01	0.425538	-0.110447	3.15706e-05	0.00491777
OS01T0131300-01	OS08T0269700-01	0.265002	0.740107	8.64913e-06	0.00178854
OS01T0131300-01	OS08T0323400-01	0.000232093	0.643009	2.43651e-16	3.71805e-12
OS01T0131300-01	OS08T0359000-01	0.168384	-0.227346	5.21966e-05	0.00726117
OS01T0131300-01	OS08T0366100-01	0.463979	-0.139931	1.8661e-09	1.98018e-06
OS01T0131300-01	OS08T0432500-01	0.147115	-0.266381	1.26847e-06	0.000388043
OS01T0131300-01	OS08T0436800-01	0.238701	-0.237044	0.000198478	0.0198275
OS01T0131300-01	OS08T0483600-02	0.0252994	-0.235786	9.45244e-05	0.0114126
OS01T0131300-01	OS08T0490100-01	0.251634	-0.139678	6.20457e-06	0.00137232
OS01T0131300-01	OS08T0502700-03	0.291925	0.594902	0.000351561	0.0300671
OS01T0131300-01	OS08T0510400-01	0.326765	-0.0336524	7.7021e-06	0.00162952
OS01T0131300-01	OS08T0532300-01	0.286075	-0.123095	3.10614e-06	0.000793316
OS01T0131300-01	OS08T0542000-01	0.240131	-1.3267e-05	0.000147489	0.0159325
OS01T0131300-01	OS08T0545200-02	0.231146	-0.134508	5.01387e-07	0.000184495
OS01T0131300-01	OS08T0559200-01	0.207588	-0.140548	4.54355e-05	0.00651977
OS01T0131300-01	OS09T0258000-02	0.0772959	-0.174227	6.88037e-05	0.0089743
OS01T0131300-01	OS09T0258600-01	0.125792	-0.257286	4.66514e-07	0.000174106
OS01T0131300-01	OS09T0327300-01	0.0246639	-0.341041	1.92226e-07	8.49696e-05
OS01T0131300-01	OS09T0367900-01	0.126123	-0.271295	0.000137886	0.0151513
OS01T0131300-01	OS09T0420800-01	0.221445	-0.343399	1.08052e-15	1.33906e-11
OS01T0131300-01	OS09T0442300-01	0.257873	-0.372742	2.02633e-20	1.15096e-15
OS01T0131300-01	OS09T0442600-01	0.102546	0.521139	0.000125411	0.0141198
OS01T0131300-01	OS09T0458900-01	0.403435	-0.0232851	1.86364e-09	1.98013e-06
OS01T0131300-01	OS09T0465600-01	0.027977	-0.497565	0.000180278	0.0184695
OS01T0131300-01	OS09T0481200-01	0.14126	0.54554	3.62003e-10	5.15477e-07
OS01T0131300-01	OS09T0485900-01	0.190443	-0.327714	1.65611e-11	4.10277e-08
OS01T0131300-01	OS09T0502000-01	0.104538	-0.287497	0.000206395	0.0204157
OS01T0131300-01	OS09T0505600-01	0.272762	-0.0919028	0.000660854	0.0471656
OS01T0131300-01	OS09T0507800-01	0.143869	-0.296867	4.98578e-09	4.46754e-06
OS01T0131300-01	OS09T0509000-01	0.175707	-0.22671	4.31998e-08	2.54789e-05
OS01T0131300-01	OS09T0517000-01	0.0892295	0.418178	2.20037e-05	0.00372
OS01T0131300-01	OS09T0532700-01	-0.0534527	0.196901	0.000148404	0.0159975
OS01T0131300-01	OS09T0553200-01	0.11851	-0.378545	3.75136e-12	1.19112e-08
OS01T0131300-01	OS09T0572700-02	0.17599	-0.133429	3.32457e-06	0.000837409
OS01T0131300-01	OS10T0162100-01	0.109763	-0.152794	0.000211996	0.0208354
OS01T0131300-01	OS10T0213800-01	0.00322516	0.500152	0.000162656	0.0171405
OS01T0131300-01	OS10T0321700-01	0.115757	-0.310465	2.93604e-08	1.86564e-05
OS01T0131300-01	OS10T0411700-01	0.22563	-0.23105	2.50821e-09	2.53079e-06
OS01T0131300-01	OS10T0411800-01	0.242449	-0.173402	4.85951e-07	0.000179786
OS01T0131300-01	OS10T0444700-01	0.245137	-0.0304427	0.000716047	0.0498919
OS01T0131300-01	OS10T0445500-01	0.142572	-0.081599	0.000534372	0.0404969
OS01T0131300-01	OS10T0478200-01	0.287797	-0.230466	2.15382e-12	7.51559e-09
OS01T0131300-01	OS10T0479001-01	0.384751	0.148142	0.000151335	0.0162365
OS01T0131300-01	OS10T0483000-01	0.147153	-0.25939	3.79821e-05	0.0056844
OS01T0131300-01	OS10T0491400-01	0.216103	-0.148596	4.16704e-08	2.47553e-05
OS01T0131300-01	OS10T0494000-01	-0.0275643	0.632902	3.31916e-10	4.81691e-07
OS01T0131300-01	OS10T0503800-01	0.142995	0.737301	1.08074e-07	5.32507e-05
OS01T0131300-01	OS10T0530500-01	0.143409	0.432623	9.21032e-06	0.00187949
OS01T0131300-01	OS10T0536400-01	0.221184	-0.185774	0.000122208	0.0138536
OS01T0131300-01	OS10T0539700-01	0.258576	-0.234192	5.52296e-06	0.00125037
OS01T0131300-01	OS10T0552400-01	0.229481	-0.0713238	1.08538e-05	0.00213814
OS01T0131300-01	OS10T0564300-01	0.188724	-0.274334	1.00032e-08	7.86413e-06
OS01T0131300-01	OS10T0569200-01	0.211073	-0.298609	6.75658e-08	3.66372e-05
OS01T0131300-01	OS10T0580400-01	0.266734	0.0229634	0.000352286	0.0301127
OS01T0131300-01	OS11T0107450-01	0.125579	-0.183272	1.43473e-05	0.00265858
OS01T0131300-01	OS11T0115800-01	-0.0810777	0.205731	0.000156318	0.0166287
OS01T0131300-01	OS11T0127900-01	0.137254	-0.19405	0.000488384	0.0380115
OS01T0131300-01	OS11T0130200-01	0.0454815	-0.524192	1.85166e-09	1.96895e-06
OS01T0131300-01	OS11T0135400-00	-0.00149271	-0.378018	3.8103e-08	2.30036e-05
OS01T0131300-01	OS11T0142500-00	0.176569	-0.105653	4.04497e-05	0.00597153
OS01T0131300-01	OS11T0148500-02	0.357129	-0.0650294	9.40287e-10	1.13066e-06
OS01T0131300-01	OS11T0151300-01	0.0972904	-0.247667	0.000491801	0.0381951
OS01T0131300-01	OS11T0153500-01	0.156662	-0.140516	0.000487504	0.0379724
OS01T0131300-01	OS11T0153800-01	0.176951	-0.114426	2.76174e-05	0.00443232
OS01T0131300-01	OS11T0184900-02	0.181695	-0.14724	0.000560555	0.0418881
OS01T0131300-01	OS11T0242800-01	-0.293444	0.151464	2.55936e-08	1.66722e-05
OS01T0131300-01	OS11T0282300-01	0.264018	-0.139007	0.00057397	0.0425592
OS01T0131300-01	OS11T0456100-01	0.0899349	0.664617	0.000364486	0.0308282
OS01T0131300-01	OS11T0456300-01	0.016126	0.424037	0.00050534	0.0389564
OS01T0131300-01	OS11T0482000-01	0.173137	-0.194001	8.5889e-06	0.00177964
OS01T0131300-01	OS11T0520500-00	0.195356	-0.0617999	6.87622e-05	0.0089706
OS01T0131300-01	OS11T0602500-00	0.22214	-0.204115	0.00010131	0.0120296
OS01T0131300-01	OS11T0602600-01	0.183765	-0.318459	1.83923e-05	0.00323598
OS01T0131300-01	OS11T0621000-02	0.224275	-0.0200374	0.000458297	0.0364068
OS01T0131300-01	OS11T0621400-01	0.0599003	-0.31539	3.25767e-08	2.02409e-05
OS01T0131300-01	OS11T0634500-00	0.248934	-0.195792	8.3414e-08	4.32911e-05
OS01T0131300-01	OS11T0660500-01	0.374379	-0.0167391	1.9899e-07	8.72792e-05
OS01T0131300-01	OS11T0704500-01	0.30245	0.0067888	3.96389e-05	0.00587815
OS01T0131300-01	OS12T0115801-00	0.102648	-0.20728	4.16198e-06	0.000999816
OS01T0131300-01	OS12T0160100-01	0.298395	0.0198369	6.37974e-05	0.00847596
OS01T0131300-01	OS12T0167900-01	0.150662	-0.299646	1.38441e-05	0.00258596
OS01T0131300-01	OS12T0189300-01	0.0248766	0.526248	8.86142e-07	0.000292398
OS01T0131300-01	OS12T0189400-01	0.131163	0.449824	2.49897e-09	2.52341e-06
OS01T0131300-01	OS12T0207600-00	-0.0724125	0.290406	0.000552014	0.0414361
OS01T0131300-01	OS12T0226900-01	0.137624	0.441552	0.000223003	0.0215857
OS01T0131300-01	OS12T0288400-01	0.256441	-0.0232987	0.000128046	0.014353
OS01T0131300-01	OS12T0291100-01	-0.262437	0.233138	2.10895e-09	2.20202e-06
OS01T0131300-01	OS12T0420400-02	0.229752	-0.101187	0.000290967	0.0261987
OS01T0131300-01	OS12T0481100-01	0.0754547	-0.187165	7.86224e-05	0.00991764
OS01T0131300-01	OS12T0502200-01	0.202592	-0.248508	1.63528e-09	1.77579e-06
OS01T0131300-01	OS12T0507200-01	0.20792	-0.3771	3.78457e-10	5.34072e-07
OS01T0131300-01	OS12T0508300-01	0.285585	-0.100605	1.48749e-05	0.00273823
OS01T0131300-01	OS12T0556400-02	0.0507397	-0.295647	2.44294e-07	0.000102975
OS01T0131300-01	OS12T0567700-01	0.121078	-0.276642	2.35061e-08	1.55854e-05
OS01T0131300-01	OS12T0611200-01	0.0755002	-0.259088	1.05486e-06	0.000335927
OS01T0131300-01	OS12T0615400-01	0.249952	0.58639	6.7461e-05	0.0088392
OS01T0131300-01	OS12T0632000-01	0.293288	-0.356169	1.14022e-19	5.18118e-15
OS01T0131300-01	OS12T0641400-01	0.26254	-0.125532	0.000134697	0.0149001
OS01T0131600-02	OS01T0235100-01	-0.0481181	-0.398622	2.95118e-10	4.39198e-07
OS01T0131600-02	OS02T0750100-00	-0.0842606	-0.368489	0.000175342	0.0181126
OS01T0131600-02	OS03T0161900-01	-0.109143	-0.432886	0.000240068	0.0227433
OS01T0131600-02	OS03T0228200-01	0.267259	-0.118061	2.04776e-07	8.9289e-05
OS01T0131600-02	OS03T0711100-01	0.328206	0.013284	0.000400284	0.032959
OS01T0131600-02	OS03T0791800-01	0.357755	-0.177844	6.81963e-06	0.00147893
OS01T0131600-02	OS04T0445200-01	0.266912	-0.27747	0.000318137	0.0279604
OS01T0131600-02	OS04T0534600-01	0.0286685	-0.244059	1.6051e-05	0.0029097
OS01T0131600-02	OS04T0683700-01	0.362012	0.035153	0.000589025	0.0433705
OS01T0131600-02	OS05T0502500-01	0.2513	-0.174058	0.000374841	0.031422
OS01T0131600-02	OS05T0508900-01	0.251663	-0.160409	8.62516e-06	0.00178492
OS01T0131600-02	OS05T0533500-01	0.267635	-0.0588593	0.000405762	0.0332853
OS01T0131600-02	OS06T0141200-01	0.175773	-0.163489	1.18875e-05	0.00229058
OS01T0131600-02	OS07T0509800-01	0.432115	-0.014405	2.7994e-05	0.004478
OS01T0131600-02	OS07T0544800-01	0.0412226	-0.205794	0.000230901	0.0221281
OS01T0131600-02	OS07T0558400-01	-0.122928	-0.491551	0.000386199	0.0321
OS01T0131600-02	OS07T0673550-00	0.0534812	-0.340971	2.39835e-09	2.43261e-06
OS01T0131600-02	OS08T0138500-01	-0.0276588	-0.374391	2.51472e-05	0.00412524
OS01T0131600-02	OS09T0481200-01	-0.130249	-0.4872	4.41512e-06	0.0010454
OS01T0131600-02	OS11T0216100-01	-0.0689192	-0.288783	0.000598763	0.0439278
OS01T0132800-01	OS01T0235100-01	0.0393231	-0.195258	0.000114182	0.0131816
OS01T0132800-01	OS02T0556800-01	0.256293	-0.0344367	0.000134918	0.0149197
OS01T0132800-01	OS02T0729400-01	0.0321359	-0.276491	5.81908e-05	0.00790203
OS01T0132800-01	OS02T0798200-01	-0.158415	-0.386326	0.000322045	0.0282072
OS01T0132800-01	OS02T0829850-00	0.0743468	-0.127624	0.000497497	0.0385083
OS01T0132800-01	OS03T0228200-01	0.242178	-0.0249876	0.000434511	0.0349978
OS01T0132800-01	OS03T0278900-01	0.14239	-0.131211	0.000168693	0.0176082
OS01T0132800-01	OS04T0445200-01	0.141226	-0.148043	8.90431e-05	0.0109054
OS01T0132800-01	OS04T0683700-01	0.198156	-0.0833537	9.17651e-06	0.00187473
OS01T0132800-01	OS05T0388600-01	-0.0458762	-0.27281	0.000151768	0.0162649
OS01T0132800-01	OS05T0503300-02	0.100905	-0.0994991	0.000633501	0.0457556
OS01T0132800-01	OS05T0508900-01	0.140504	-0.164172	0.000104433	0.0123038
OS01T0132800-01	OS06T0141200-01	0.112703	-0.0899765	5.16475e-05	0.00720144
OS01T0132800-01	OS07T0673550-00	-0.098648	-0.358752	5.09311e-05	0.00711902
OS01T0132800-01	OS08T0138500-01	0.111035	-0.196625	2.90487e-05	0.0046153
OS01T0132800-01	OS09T0460500-00	0.0142649	-0.280289	0.000665591	0.0474109
OS01T0132800-01	OS09T0481200-01	-0.0118666	-0.304565	5.78832e-05	0.00787071
OS01T0132800-01	OS10T0530500-01	-0.0910665	-0.331407	0.000615004	0.0447805
OS01T0132800-01	OS11T0147800-01	0.054142	-0.222541	0.000705964	0.0493997
OS01T0134500-01	OS03T0136500-01	-0.264429	-0.000321748	7.67804e-05	0.00974314
OS01T0134500-01	OS03T0803000-01	-0.220374	0.0262342	0.000131001	0.0145919
OS01T0134500-01	OS04T0559700-01	-0.251725	-0.00659602	0.000322106	0.0282098
OS01T0134500-01	OS12T0570700-01	-0.238214	-0.0112331	0.000229312	0.0220246
OS01T0138500-01	OS01T0173000-01	0.131737	-0.262036	0.000152855	0.016349
OS01T0138500-01	OS01T0210500-01	0.340906	0.0886861	0.000380932	0.0317838
OS01T0138500-01	OS01T0235100-01	0.0987693	-0.321192	8.65498e-11	1.60451e-07
OS01T0138500-01	OS01T0303000-02	0.315938	0.0620297	4.8795e-05	0.00688444
OS01T0138500-01	OS01T0501700-01	0.111543	-0.283029	1.18097e-06	0.00036672
OS01T0138500-01	OS01T0589800-01	0.203672	-0.243063	2.45563e-08	1.61197e-05
OS01T0138500-01	OS01T0666600-00	-0.000839033	-0.406515	3.87845e-05	0.00577911
OS01T0138500-01	OS01T0750800-02	0.153439	-0.128101	0.000485268	0.0378665
OS01T0138500-01	OS01T0771200-01	0.220727	-0.183026	1.4182e-05	0.00263512
OS01T0138500-01	OS01T0773700-02	-0.114544	-0.377241	0.000162859	0.017156
OS01T0138500-01	OS01T0881300-02	-0.0749488	-0.388224	1.40513e-07	6.57638e-05
OS01T0138500-01	OS01T0962400-01	0.103271	-0.290643	4.23602e-07	0.000160824
OS01T0138500-01	OS02T0122500-00	0.119114	-0.156791	1.13523e-05	0.00221267
OS01T0138500-01	OS02T0556800-01	0.341677	-0.302993	4.17345e-19	1.67331e-14
OS01T0138500-01	OS02T0610800-01	0.0673866	-0.189161	0.000485193	0.0378665
OS01T0138500-01	OS02T0638300-01	0.106138	-0.429896	1.20902e-12	4.62096e-09
OS01T0138500-01	OS02T0665250-01	0.000386196	-0.265338	0.000295457	0.0264902
OS01T0138500-01	OS02T0680600-01	0.136935	-0.197316	4.74684e-06	0.00110652
OS01T0138500-01	OS02T0729400-01	0.0899263	-0.230067	1.91282e-05	0.00333288
OS01T0138500-01	OS02T0759900-01	0.329418	0.0597681	0.000709872	0.0495832
OS01T0138500-01	OS02T0794400-01	0.0800785	-0.290925	1.89954e-05	0.00331556
OS01T0138500-01	OS02T0798200-01	0.036728	-0.321093	2.79471e-07	0.000115214
OS01T0138500-01	OS02T0829850-00	0.0878402	-0.0832574	0.000446174	0.0356842
OS01T0138500-01	OS03T0161900-01	0.0768203	-0.197337	0.000478685	0.0375184
OS01T0138500-01	OS03T0169800-01	0.0806382	-0.223819	2.3957e-05	0.00397819
OS01T0138500-01	OS03T0169900-01	0.0205938	-0.304742	3.21154e-05	0.00498215
OS01T0138500-01	OS03T0170500-00	0.159878	-0.198734	4.74171e-05	0.00673651
OS01T0138500-01	OS03T0228200-01	0.20462	-0.245249	5.11106e-10	6.97671e-07
OS01T0138500-01	OS03T0249200-01	0.0364746	-0.368823	4.61632e-05	0.00659918
OS01T0138500-01	OS03T0263700-01	0.12833	-0.143095	0.000608558	0.0444407
OS01T0138500-01	OS03T0271500-01	0.187984	-0.114775	0.00021063	0.0207345
OS01T0138500-01	OS03T0278900-01	0.0662632	-0.451015	6.47008e-14	3.97299e-10
OS01T0138500-01	OS03T0313000-01	0.111433	-0.302503	1.06338e-07	5.25344e-05
OS01T0138500-01	OS03T0331600-01	0.175075	-0.177137	0.000377254	0.0315647
OS01T0138500-01	OS03T0351200-00	0.106367	-0.167419	0.000216785	0.0211742
OS01T0138500-01	OS03T0385400-01	0.0430427	-0.321871	2.23316e-05	0.00376422
OS01T0138500-01	OS03T0413000-01	0.045829	-0.266909	4.69094e-06	0.00109586
OS01T0138500-01	OS03T0685000-01	0.158465	-0.275511	8.63264e-09	6.97808e-06
OS01T0138500-01	OS03T0704100-01	-0.0416611	-0.349824	2.29062e-05	0.00383829
OS01T0138500-01	OS03T0737400-01	0.138147	-0.200351	4.89195e-05	0.0068982
OS01T0138500-01	OS03T0756800-01	-0.0261686	-0.367573	1.51188e-05	0.00277288
OS01T0138500-01	OS03T0775500-01	0.0160289	-0.300574	4.92982e-05	0.00693917
OS01T0138500-01	OS03T0791800-01	-0.076828	-0.429768	3.06337e-06	0.00078447
OS01T0138500-01	OS03T0851200-01	0.207641	-0.383872	2.00393e-15	2.21494e-11
OS01T0138500-01	OS04T0105700-01	-0.124137	-0.339887	0.00010872	0.0126912
OS01T0138500-01	OS04T0403900-00	0.31562	-0.0964204	2.53185e-08	1.65404e-05
OS01T0138500-01	OS04T0416000-01	0.16063	-0.148679	2.35188e-05	0.00392135
OS01T0138500-01	OS04T0445200-01	0.0338438	-0.439064	3.63817e-12	1.15878e-08
OS01T0138500-01	OS04T0534600-01	0.361555	0.0575171	8.96278e-06	0.00183952
OS01T0138500-01	OS04T0539000-01	-0.0515015	-0.394624	2.05321e-06	0.00057199
OS01T0138500-01	OS04T0657500-01	-0.0242914	-0.339319	4.05528e-06	0.000978552
OS01T0138500-01	OS04T0683700-01	0.235557	-0.157989	2.17653e-08	1.4669e-05
OS01T0138500-01	OS04T0690800-01	0.218247	-0.0342699	0.000142459	0.0155336
OS01T0138500-01	OS05T0122900-01	0.11339	-0.285568	0.000105633	0.0124087
OS01T0138500-01	OS05T0388600-01	0.125793	-0.135603	0.000695696	0.0489155
OS01T0138500-01	OS05T0402300-02	0.0105563	-0.29469	0.000252862	0.0236216
OS01T0138500-01	OS05T0502500-01	-0.0480047	-0.364847	0.000111464	0.012942
OS01T0138500-01	OS05T0503300-02	0.246472	-0.0134576	0.000114987	0.0132485
OS01T0138500-01	OS05T0508900-01	0.257761	-0.173485	7.40175e-09	6.16e-06
OS01T0138500-01	OS05T0516300-01	-0.136178	-0.381481	0.00032543	0.0284279
OS01T0138500-01	OS05T0533500-01	0.1954	-0.141605	7.8736e-05	0.00992661
OS01T0138500-01	OS05T0540900-01	0.150836	-0.206612	7.92077e-05	0.00997071
OS01T0138500-01	OS05T0568800-01	0.327618	0.0436872	0.000426277	0.0344991
OS01T0138500-01	OS06T0131300-00	0.200631	-0.182943	2.25126e-06	0.000615014
OS01T0138500-01	OS06T0484600-01	0.165302	-0.150703	1.00781e-05	0.00201681
OS01T0138500-01	OS06T0604600-01	-0.153581	-0.427579	1.37838e-06	0.000414917
OS01T0138500-01	OS06T0638200-01	0.139002	-0.245531	6.38812e-07	0.000225137
OS01T0138500-01	OS06T0663800-01	0.111933	-0.263536	3.50092e-06	0.000871418
OS01T0138500-01	OS06T0665500-01	0.11288	-0.246289	0.00033813	0.0291959
OS01T0138500-01	OS06T0714100-01	0.112962	-0.352625	1.92376e-05	0.00334785
OS01T0138500-01	OS06T0714700-00	0.0408373	-0.301131	7.12284e-05	0.00921357
OS01T0138500-01	OS07T0561500-01	0.247314	-0.246032	3.90965e-09	3.66215e-06
OS01T0138500-01	OS07T0585000-01	-0.204904	-0.505336	0.000632606	0.0456992
OS01T0138500-01	OS07T0585500-01	0.192962	-0.0961488	3.83793e-05	0.00573042
OS01T0138500-01	OS07T0630800-01	0.1496	-0.167212	1.02605e-05	0.00204569
OS01T0138500-01	OS07T0681400-01	-0.000413648	-0.312851	0.000171579	0.0178375
OS01T0138500-01	OS07T0689600-01	0.081792	-0.200089	0.000190235	0.0192219
OS01T0138500-01	OS08T0112600-01	0.191981	-0.226559	1.38382e-09	1.5488e-06
OS01T0138500-01	OS08T0138500-01	0.261195	-0.0384529	1.86638e-05	0.00327334
OS01T0138500-01	OS08T0180500-00	0.0498977	-0.186486	0.000293644	0.0263723
OS01T0138500-01	OS08T0242700-01	0.259701	-0.235257	8.66031e-10	1.05723e-06
OS01T0138500-01	OS08T0323400-01	-0.0256821	-0.309419	0.000103692	0.0122342
OS01T0138500-01	OS08T0435900-04	-0.163284	0.0564638	0.000560552	0.0418881
OS01T0138500-01	OS09T0460500-00	0.122796	-0.350366	1.76086e-11	4.31211e-08
OS01T0138500-01	OS09T0481200-01	0.154166	-0.329311	1.27929e-10	2.21311e-07
OS01T0138500-01	OS09T0553900-01	-0.00576423	-0.32171	9.77548e-06	0.00196955
OS01T0138500-01	OS10T0178500-01	-0.0040143	-0.396213	1.84369e-05	0.00324194
OS01T0138500-01	OS10T0395200-01	0.1189	-0.210714	0.000226221	0.0218058
OS01T0138500-01	OS10T0539650-01	0.1172	-0.261031	6.92864e-05	0.00902345
OS01T0138500-01	OS10T0551600-01	0.136135	-0.216693	3.51847e-05	0.00535391
OS01T0138500-01	OS10T0564900-01	-0.0936198	-0.295816	0.000167824	0.0175372
OS01T0138500-01	OS11T0147800-01	0.0857006	-0.247142	0.000105671	0.0124118
OS01T0138500-01	OS11T0546900-01	0.204899	-0.0858886	0.000180023	0.0184517
OS01T0138500-01	OS12T0189400-01	-0.0757953	-0.366871	7.63107e-05	0.00970039
OS01T0138500-01	OS12T0615400-01	0.0735176	-0.202422	0.000398936	0.0328784
OS01T0138900-01	OS01T0235100-01	-0.0501347	-0.348463	1.16346e-05	0.00225225
OS01T0138900-01	OS01T0773700-02	-0.000439859	-0.323546	1.85303e-05	0.0032555
OS01T0138900-01	OS01T0962400-01	0.339522	-0.070472	0.000257672	0.0239497
OS01T0138900-01	OS02T0581100-01	0.125175	-0.2006	1.24232e-05	0.00237079
OS01T0138900-01	OS02T0606200-01	0.0480511	-0.260297	6.1637e-05	0.00825651
OS01T0138900-01	OS02T0638300-01	0.23994	-0.162956	0.000338618	0.0292229
OS01T0138900-01	OS02T0829850-00	0.046308	-0.270489	0.000420149	0.0341491
OS01T0138900-01	OS03T0228200-01	0.0979969	-0.237787	1.55389e-05	0.0028353
OS01T0138900-01	OS03T0711100-01	0.254249	-0.030812	0.000552725	0.0414773
OS01T0138900-01	OS03T0791800-01	0.216098	-0.264703	6.07741e-08	3.35596e-05
OS01T0138900-01	OS04T0445200-01	0.148865	-0.336127	0.000377548	0.0315816
OS01T0138900-01	OS04T0683700-01	0.199461	-0.0710093	0.000522211	0.0398753
OS01T0138900-01	OS05T0508900-01	0.272575	-0.0667188	2.07244e-05	0.00354564
OS01T0138900-01	OS06T0320500-01	0.0162827	-0.251311	5.31769e-05	0.00735735
OS01T0138900-01	OS06T0672801-01	0.195637	-0.0676959	0.000180589	0.0184912
OS01T0138900-01	OS07T0509800-01	0.252716	-0.171748	1.71254e-06	0.000494355
OS01T0138900-01	OS07T0558400-01	0.119623	-0.22264	1.68022e-05	0.00301616
OS01T0138900-01	OS07T0673550-00	0.245887	-0.118749	2.24674e-08	1.50677e-05
OS01T0138900-01	OS08T0112600-01	0.308957	-0.0380151	4.87709e-05	0.00688228
OS01T0138900-01	OS08T0138500-01	-0.0131414	-0.327455	3.07982e-05	0.00482762
OS01T0138900-01	OS09T0481200-01	0.066943	-0.277435	9.49485e-07	0.000308961
OS01T0138900-01	OS10T0553800-01	-0.0202701	-0.358403	0.000368313	0.031044
OS01T0138900-01	OS11T0216100-01	-0.0211321	-0.260741	0.000246945	0.0232441
OS01T0138900-01	OS11T0546900-01	0.225784	-0.0808265	0.000295961	0.0265152
OS01T0138900-01	OS12T0620400-02	0.243427	-0.0979747	0.000143106	0.0155883
OS01T0140500-01	OS01T0210500-01	0.498925	0.203332	4.51999e-05	0.00649188
OS01T0140500-01	OS01T0235100-01	-0.015876	-0.358174	4.30276e-07	0.000162824
OS01T0140500-01	OS01T0642200-01	0.416219	-0.029033	0.0004172	0.0339634
OS01T0140500-01	OS01T0962400-01	0.563557	0.120779	0.000171817	0.0178541
OS01T0140500-01	OS03T0228200-01	0.358488	-0.0683968	0.000590657	0.0434718
OS01T0140500-01	OS03T0791800-01	0.338682	-0.0734284	4.16829e-06	0.00100086
OS01T0140500-01	OS04T0412100-01	0.451411	0.165403	2.23621e-05	0.00376843
OS01T0140500-01	OS04T0534600-01	0.227963	-0.0876642	0.000609635	0.0444974
OS01T0140500-01	OS05T0531000-01	0.383737	-0.0334083	0.000402338	0.0330695
OS01T0140500-01	OS06T0141200-01	0.192278	-0.276687	5.27403e-07	0.000192235
OS01T0140500-01	OS07T0509800-01	0.348695	0.0648935	0.000267372	0.0245995
OS01T0140500-01	OS08T0112600-01	0.443229	0.184454	0.000708184	0.049504
OS01T0140500-01	OS08T0138500-01	0.0727992	-0.377945	2.88163e-06	0.000747652
OS01T0140500-01	OS08T0512500-01	0.451805	0.0714651	6.62025e-05	0.00871563
OS01T0140500-01	OS10T0556200-01	0.36571	0.0940217	0.000501235	0.0387352
OS01T0147900-01	OS01T0235100-01	0.275504	-0.00102257	3.62662e-06	0.000895945
OS01T0147900-01	OS01T0642200-01	0.346491	0.145691	0.000609361	0.044485
OS01T0147900-01	OS02T0122500-00	0.287165	-0.0148042	0.000526238	0.040076
OS01T0147900-01	OS02T0532800-00	0.218629	-0.14598	0.000698049	0.0490355
OS01T0147900-01	OS02T0556800-01	0.315725	-0.041432	4.20509e-05	0.00614153
OS01T0147900-01	OS02T0575700-01	0.122264	-0.19433	0.000686293	0.0484441
OS01T0147900-01	OS02T0581100-01	0.0324003	-0.300889	0.000126928	0.0142598
OS01T0147900-01	OS02T0638300-01	0.446976	0.0365413	6.73826e-05	0.00883289
OS01T0147900-01	OS02T0798200-01	0.32553	-0.0577645	0.000156719	0.0166637
OS01T0147900-01	OS03T0278900-01	0.313011	-0.086001	2.47628e-05	0.00407756
OS01T0147900-01	OS03T0605300-01	0.111055	-0.165624	9.01166e-05	0.0110157
OS01T0147900-01	OS04T0412100-01	0.327421	-0.0353554	9.26264e-07	0.00030319
OS01T0147900-01	OS05T0533500-01	0.303039	-0.0483136	0.000335505	0.0290296
OS01T0147900-01	OS07T0509800-01	0.406563	0.112943	4.26977e-05	0.00621207
OS01T0147900-01	OS07T0561500-01	0.369252	-0.0314333	6.46118e-06	0.00141728
OS01T0147900-01	OS07T0673550-00	0.17081	-0.202408	2.17086e-06	0.000598004
OS01T0147900-01	OS08T0112600-01	0.568851	0.267911	0.000137923	0.0151537
OS01T0147900-01	OS08T0138500-01	0.32484	-0.028589	1.0136e-05	0.0020266
OS01T0147900-01	OS08T0490100-01	0.209694	-0.104121	0.000125353	0.0141163
OS01T0147900-01	OS09T0481200-01	0.160259	-0.227883	2.30867e-05	0.00386063
OS01T0147900-01	OS10T0553800-01	0.225828	-0.0577624	6.10948e-05	0.00819838
OS01T0147900-01	OS12T0151500-01	0.215328	-0.197616	0.00029265	0.0263095
OS01T0147900-01	OS12T0620400-02	0.464789	0.154755	0.000221873	0.0215048
OS01T0150100-01	OS01T0226600-01	0.173622	-0.0878609	0.00013106	0.0145965
OS01T0150100-01	OS02T0532800-00	0.241684	-0.0505946	0.000466393	0.0368563
OS01T0157900-01	OS05T0143300-01	-0.0265581	-0.319787	8.26935e-06	0.00172613
OS01T0164600-01	OS01T0210500-01	0.311489	-0.0713033	1.10225e-07	5.40816e-05
OS01T0164600-01	OS01T0226600-01	0.211707	-0.0182952	0.000617191	0.0448963
OS01T0164600-01	OS01T0235100-01	0.503518	0.121584	2.70081e-06	0.000710946
OS01T0164600-01	OS01T0303000-02	0.169861	-0.146723	0.000100497	0.0119553
OS01T0164600-01	OS01T0752500-00	0.0210764	-0.237234	0.000676578	0.0479373
OS01T0164600-01	OS01T0962400-01	0.257859	-0.130252	9.87462e-06	0.00198522
OS01T0164600-01	OS02T0556800-01	0.485712	-0.0111084	8.70649e-09	7.02291e-06
OS01T0164600-01	OS02T0610800-01	0.48741	0.0875374	0.000486954	0.0379512
OS01T0164600-01	OS02T0638300-01	0.401891	-0.113036	3.43394e-08	2.11434e-05
OS01T0164600-01	OS02T0729400-01	0.521254	0.191299	0.000452059	0.0360351
OS01T0164600-01	OS03T0169900-01	0.246033	-0.202318	1.30375e-07	6.18684e-05
OS01T0164600-01	OS03T0228200-01	0.365497	-0.0532844	1.03049e-07	5.1219e-05
OS01T0164600-01	OS03T0278900-01	0.606466	0.0232452	2.71412e-08	1.74743e-05
OS01T0164600-01	OS03T0385400-01	0.275495	-0.130921	2.43673e-07	0.000102735
OS01T0164600-01	OS03T0851200-01	0.506676	0.0576877	0.000128415	0.014381
OS01T0164600-01	OS04T0403900-00	0.379808	-0.0108521	4.20761e-05	0.00614303
OS01T0164600-01	OS04T0412100-01	0.351041	-0.0617728	1.04459e-07	5.17438e-05
OS01T0164600-01	OS04T0445200-01	0.36236	-0.0232788	6.84836e-06	0.00148406
OS01T0164600-01	OS04T0534600-01	0.415817	0.203319	0.000336604	0.0290946
OS01T0164600-01	OS04T0612500-02	0.427678	0.0948443	0.000146239	0.0158418
OS01T0164600-01	OS04T0683700-01	0.319951	0.0104521	6.2584e-07	0.000221185
OS01T0164600-01	OS05T0508900-01	0.465587	0.10625	4.47444e-05	0.00644435
OS01T0164600-01	OS05T0533500-01	0.307831	0.0139083	0.000372933	0.0313038
OS01T0164600-01	OS06T0638200-01	0.463227	0.0269361	0.000195485	0.019606
OS01T0164600-01	OS07T0509800-01	0.205153	-0.13913	8.51993e-06	0.00176779
OS01T0164600-01	OS07T0561500-01	0.293289	-0.0476672	1.02806e-06	0.000329497
OS01T0164600-01	OS07T0605800-01	0.234659	-0.0212026	0.000467151	0.0368916
OS01T0164600-01	OS08T0112600-01	0.294276	-0.0179284	9.36907e-05	0.0113421
OS01T0164600-01	OS09T0481200-01	0.468008	-0.0224884	8.1679e-07	0.00027353
OS01T0164600-01	OS09T0553900-01	0.297744	0.052259	0.000184582	0.0188054
OS01T0164600-01	OS12T0151500-01	0.415425	-0.069822	0.000379988	0.0317418
OS01T0164600-01	OS12T0189400-01	0.407168	-0.0148665	0.00024839	0.0233436
OS01T0168200-01	OS07T0582400-01	0.330695	0.0581432	7.14682e-05	0.00923817
OS01T0168200-01	OS11T0106200-01	-0.0316036	0.286794	0.000315308	0.0277775
OS01T0169800-01	OS01T0235100-01	0.239233	-0.00599791	0.000496825	0.0384769
OS01T0169800-01	OS01T0666600-00	0.240491	0.0132802	0.000577731	0.0427621
OS01T0169800-01	OS01T0830000-01	0.189944	-0.0252789	0.000586964	0.0432531
OS01T0169800-01	OS01T0833200-01	0.145658	-0.102057	8.65508e-05	0.0106723
OS01T0169800-01	OS03T0851200-01	0.176509	-0.0240257	0.00031446	0.0277207
OS01T0169800-01	OS05T0107700-01	0.147737	-0.0857508	4.8866e-05	0.00689256
OS01T0169800-01	OS06T0564500-01	0.0319919	-0.158695	0.000626396	0.0453722
OS01T0169800-01	OS11T0599200-01	0.158221	-0.042306	0.000541777	0.0408948
OS01T0169800-01	OS12T0152750-00	0.198742	-0.0395159	0.000403052	0.0331229
OS01T0170600-02	OS10T0190500-01	-0.154789	0.0815631	0.000342607	0.0294801
OS01T0171800-01	OS01T0210500-01	0.155766	-0.1258	2.1219e-05	0.00361452
OS01T0171800-01	OS02T0556800-01	0.469565	-0.0530973	1.41406e-06	0.000423599
OS01T0171800-01	OS02T0726600-01	0.0656538	-0.203062	9.03254e-05	0.011034
OS01T0171800-01	OS03T0169900-01	-0.137608	-0.469741	0.000148115	0.0159756
OS01T0171800-01	OS03T0228200-01	0.240669	-0.0941487	3.50219e-06	0.000871629
OS01T0171800-01	OS04T0412100-01	0.0734723	-0.198154	0.000149391	0.0160726
OS01T0171800-01	OS04T0612500-02	0.18645	-0.126879	7.76543e-05	0.00982173
OS01T0171800-01	OS07T0561500-01	0.217006	-0.121564	8.42385e-05	0.010456
OS01T0171800-01	OS09T0481200-01	0.383688	-0.0982298	3.1153e-08	1.9547e-05
OS01T0172300-01	OS01T0585300-01	0.189666	-0.0516893	0.000388516	0.0322366
OS01T0172300-01	OS01T0635550-00	0.182297	-0.137024	0.000338709	0.029227
OS01T0172300-01	OS01T0835900-00	0.172902	-0.101261	0.00010073	0.0119759
OS01T0172300-01	OS02T0506600-01	0.134716	-0.177942	3.35695e-05	0.0051588
OS01T0172300-01	OS02T0532800-00	0.137756	-0.180656	0.000162338	0.0171179
OS01T0172300-01	OS03T0110900-01	0.0681571	-0.236099	3.86856e-05	0.00576802
OS01T0172300-01	OS03T0232600-01	0.11926	-0.24747	1.36361e-06	0.000411304
OS01T0172300-01	OS03T0343900-01	0.212514	-0.0362747	1.6518e-05	0.00297586
OS01T0172300-01	OS03T0850600-01	0.187051	-0.170818	3.46087e-05	0.00528594
OS01T0172300-01	OS04T0412100-01	0.0721695	-0.233875	1.99213e-05	0.00343864
OS01T0172300-01	OS04T0530200-01	0.0379096	-0.25405	0.000115382	0.0132741
OS01T0172300-01	OS05T0143300-01	0.0719642	-0.170646	0.000219857	0.0213808
OS01T0172300-01	OS05T0574500-01	0.069304	-0.198849	0.000202211	0.0201238
OS01T0172300-01	OS05T0586600-01	0.0768833	-0.238513	6.11535e-06	0.00135582
OS01T0172300-01	OS06T0167400-01	0.0994418	-0.230434	0.000102371	0.012122
OS01T0172300-01	OS06T0484500-01	0.209326	-0.0288925	0.000300904	0.0268404
OS01T0172300-01	OS07T0170200-00	0.106717	-0.227369	0.000185156	0.0188466
OS01T0172300-01	OS08T0200300-02	-0.194588	-0.0261047	0.000452995	0.0360844
OS01T0172300-01	OS08T0545700-01	0.170637	-0.158495	0.00034372	0.0295497
OS01T0172300-01	OS09T0279400-01	0.215596	-0.0319299	0.000230541	0.0221061
OS01T0172300-01	OS09T0458900-01	0.174282	-0.101491	2.85735e-05	0.00455645
OS01T0172300-01	OS09T0565200-02	0.172419	-0.0919821	0.000652789	0.0467772
OS01T0172300-01	OS10T0162100-01	0.0754457	-0.140212	0.000574887	0.0426134
OS01T0172300-01	OS11T0130200-01	0.10217	-0.227303	3.60409e-05	0.00545942
OS01T0172300-01	OS11T0621400-01	0.103929	-0.110911	0.000366023	0.0309122
OS01T0172300-01	OS12T0188700-02	0.176424	-0.15389	1.41051e-06	0.000422721
OS01T0172300-01	OS12T0632000-01	0.0906512	-0.187215	0.000547772	0.0412161
OS01T0173000-01	OS01T0210500-01	0.476154	0.179829	6.07509e-05	0.00815974
OS01T0173000-01	OS01T0343300-01	0.00935434	-0.273757	8.53953e-05	0.0105585
OS01T0173000-01	OS01T0658900-01	0.215348	-0.169424	0.000194999	0.0195698
OS01T0173000-01	OS01T0773700-02	-0.0339572	0.123724	0.000638201	0.0460195
OS01T0173000-01	OS01T0775100-01	0.351274	-0.0839355	3.54522e-05	0.00538595
OS01T0173000-01	OS02T0124800-01	0.246393	-0.123741	1.33381e-06	0.000403636
OS01T0173000-01	OS02T0717800-01	0.313356	0.0219465	3.52571e-05	0.00536214
OS01T0173000-01	OS02T0797200-01	0.315281	-0.0337218	4.92866e-06	0.00114058
OS01T0173000-01	OS03T0110900-01	0.49595	-0.0165992	0.00011288	0.0130678
OS01T0173000-01	OS03T0137300-01	0.41332	0.0697269	0.000143394	0.0156122
OS01T0173000-01	OS03T0177500-01	0.349269	0.0178301	0.000557062	0.0417017
OS01T0173000-01	OS03T0197100-01	0.219153	-0.0682308	0.000103257	0.0121983
OS01T0173000-01	OS03T0576700-01	0.297219	-0.0102773	3.69612e-05	0.00556878
OS01T0173000-01	OS04T0412100-01	0.457383	0.0569748	4.99574e-07	0.000183894
OS01T0173000-01	OS04T0430100-01	0.30505	0.00426545	2.35417e-05	0.00392421
OS01T0173000-01	OS04T0538100-01	0.503219	0.173309	0.000503252	0.0388483
OS01T0173000-01	OS04T0612500-02	0.484959	0.0624437	1.02763e-06	0.000329461
OS01T0173000-01	OS04T0639200-01	0.467687	0.0339423	2.04977e-08	1.40025e-05
OS01T0173000-01	OS04T0683700-01	0.483697	0.200192	0.000332706	0.0288625
OS01T0173000-01	OS05T0108800-01	0.37485	0.0601563	0.000245875	0.023167
OS01T0173000-01	OS05T0143300-01	0.568522	0.0651071	1.8017e-07	8.06331e-05
OS01T0173000-01	OS05T0155100-01	0.278568	0.00256764	0.000177094	0.0182365
OS01T0173000-01	OS05T0292800-01	0.415911	-0.0835714	0.000383188	0.031915
OS01T0173000-01	OS05T0375400-01	-0.315765	0.19194	6.97475e-08	3.75513e-05
OS01T0173000-01	OS05T0574500-01	0.465056	0.022672	9.30083e-08	4.72037e-05
OS01T0173000-01	OS05T0586600-01	0.517303	0.0153163	2.95983e-08	1.87842e-05
OS01T0173000-01	OS06T0141200-01	0.304777	0.0266189	0.000206535	0.0204218
OS01T0173000-01	OS06T0172600-00	0.335398	0.0451487	0.000634923	0.0458437
OS01T0173000-01	OS06T0484500-01	0.274551	-0.0451427	0.000664937	0.0473751
OS01T0173000-01	OS06T0625400-01	0.428408	-0.0421615	7.94376e-05	0.00999283
OS01T0173000-01	OS07T0187400-00	0.189	-0.19619	5.74324e-06	0.00128869
OS01T0173000-01	OS08T0483600-02	0.173922	-0.172384	0.00057334	0.0425341
OS01T0173000-01	OS09T0258600-01	0.297794	0.0192072	0.00019051	0.019243
OS01T0173000-01	OS09T0442300-01	0.370357	0.000568723	5.5391e-08	3.11816e-05
OS01T0173000-01	OS10T0411700-01	0.287627	-0.0076815	0.000290482	0.0261676
OS01T0173000-01	OS10T0556200-01	0.462824	0.127137	0.000502244	0.038791
OS01T0173000-01	OS10T0573000-01	0.477688	0.0348567	0.000441967	0.0354348
OS01T0179800-01	OS01T0210500-01	0.450919	0.112547	5.94662e-06	0.00132559
OS01T0179800-01	OS01T0235100-01	0.37361	0.0328655	3.75472e-06	0.000921245
OS01T0179800-01	OS01T0281100-01	0.25953	-0.180659	0.000400845	0.0329906
OS01T0179800-01	OS01T0303000-02	0.616179	0.346351	0.000243191	0.0229838
OS01T0179800-01	OS01T0542000-00	0.332526	0.0756907	5.65675e-05	0.0077283
OS01T0179800-01	OS01T0589800-01	0.230416	-0.0943989	0.000277124	0.0252558
OS01T0179800-01	OS01T0635550-00	0.434565	-0.0171674	5.00388e-05	0.00702263
OS01T0179800-01	OS01T0642200-01	0.389253	0.0423081	3.23512e-06	0.000820235
OS01T0179800-01	OS01T0666600-00	0.508345	0.0320108	5.83493e-05	0.00791672
OS01T0179800-01	OS01T0762300-01	0.175132	-0.141635	0.000254025	0.0236967
OS01T0179800-01	OS01T0771200-01	0.23075	-0.0896072	0.000247899	0.0233113
OS01T0179800-01	OS01T0835900-00	0.218343	-0.156884	8.17157e-07	0.000273608
OS01T0179800-01	OS01T0908200-01	0.280343	-0.0969918	0.000106702	0.012502
OS01T0179800-01	OS01T0934100-01	0.343631	-0.201745	2.39017e-08	1.57863e-05
OS01T0179800-01	OS01T0962400-01	0.59487	0.127845	3.07199e-08	1.93578e-05
OS01T0179800-01	OS02T0122500-00	0.196334	-0.149784	7.93969e-07	0.000267862
OS01T0179800-01	OS02T0226200-01	0.276993	-0.0269448	7.2619e-05	0.00935204
OS01T0179800-01	OS02T0532800-00	0.382824	-0.0518931	4.08474e-07	0.000156092
OS01T0179800-01	OS02T0556800-01	0.699878	0.195043	2.20702e-08	1.485e-05
OS01T0179800-01	OS02T0575700-01	0.187139	-0.112965	0.000398971	0.03288
OS01T0179800-01	OS02T0581100-01	-0.186981	-0.46416	0.000534694	0.0405122
OS01T0179800-01	OS02T0588600-01	0.366767	-0.121799	2.00559e-05	0.00345536
OS01T0179800-01	OS02T0629200-01	-0.192593	0.113895	0.000202905	0.0201751
OS01T0179800-01	OS02T0638300-01	0.545794	-0.125308	3.03977e-14	2.10703e-10
OS01T0179800-01	OS02T0665250-01	0.090992	-0.423797	2.15526e-08	1.45545e-05
OS01T0179800-01	OS02T0729400-01	0.10458	-0.332515	1.3681e-08	1.01432e-05
OS01T0179800-01	OS02T0744900-01	0.26228	0.0320695	0.000554996	0.0415851
OS01T0179800-01	OS02T0750100-00	0.0839155	-0.22092	1.20382e-05	0.00231198
OS01T0179800-01	OS02T0798200-01	0.164409	-0.145411	1.31267e-05	0.00247798
OS01T0179800-01	OS03T0139400-01	0.481545	-0.0525257	1.24316e-08	9.38358e-06
OS01T0179800-01	OS03T0169800-01	0.182402	-0.0714903	0.000184995	0.0188357
OS01T0179800-01	OS03T0169900-01	0.430115	-0.0436117	7.10363e-09	5.97022e-06
OS01T0179800-01	OS03T0170500-00	0.233441	-0.10864	0.000134028	0.014841
OS01T0179800-01	OS03T0228200-01	0.662766	0.216482	2.82628e-07	0.000116352
OS01T0179800-01	OS03T0278900-01	0.338378	-0.206825	2.25039e-12	7.773e-09
OS01T0179800-01	OS03T0313000-01	0.26863	-0.0877254	4.1837e-05	0.00612241
OS01T0179800-01	OS03T0343900-01	0.081207	-0.282705	2.31634e-06	0.000629515
OS01T0179800-01	OS03T0351200-00	0.303103	-0.137087	3.56918e-07	0.00013976
OS01T0179800-01	OS03T0385400-01	0.132775	-0.182474	2.6202e-05	0.00425253
OS01T0179800-01	OS03T0413000-01	0.00598045	-0.300534	1.55752e-05	0.0028403
OS01T0179800-01	OS03T0622300-01	0.223265	-0.0684619	8.56188e-05	0.0105804
OS01T0179800-01	OS03T0685000-01	0.226237	-0.181153	2.19189e-06	0.000602581
OS01T0179800-01	OS03T0699600-01	0.374429	-0.0857087	3.82288e-06	0.000933712
OS01T0179800-01	OS03T0711100-01	0.260916	-0.0330947	2.52117e-05	0.00413316
OS01T0179800-01	OS03T0766800-01	0.28444	-0.0915883	0.000486734	0.0379413
OS01T0179800-01	OS03T0791800-01	0.206171	-0.104644	4.83315e-05	0.00684171
OS01T0179800-01	OS03T0851200-01	0.517313	-0.101401	1.71276e-10	2.80855e-07
OS01T0179800-01	OS04T0403900-00	0.589989	0.0117678	3.57825e-12	1.14147e-08
OS01T0179800-01	OS04T0412100-01	0.54064	0.0552743	9.98215e-12	2.67167e-08
OS01T0179800-01	OS04T0445200-01	0.468051	0.0104164	3.19119e-09	3.09553e-06
OS01T0179800-01	OS04T0504700-01	0.241761	-0.204129	4.30777e-05	0.0062583
OS01T0179800-01	OS04T0537100-01	0.528447	0.102364	0.000354077	0.0302147
OS01T0179800-01	OS04T0539000-01	0.279169	-0.0273044	0.000520876	0.0398075
OS01T0179800-01	OS04T0612500-02	0.423184	-0.0188569	1.83954e-08	1.28918e-05
OS01T0179800-01	OS04T0657500-01	0.460861	0.121725	1.61052e-05	0.00291717
OS01T0179800-01	OS04T0662000-00	0.340985	0.0187366	1.50323e-05	0.00276076
OS01T0179800-01	OS04T0683700-01	0.647707	0.350427	0.000105691	0.0124128
OS01T0179800-01	OS05T0490900-01	0.10336	-0.111775	0.000653963	0.0468381
OS01T0179800-01	OS05T0502500-01	0.420158	0.0883641	0.000293559	0.0263658
OS01T0179800-01	OS05T0503300-02	0.372521	0.0696197	8.49878e-06	0.00176394
OS01T0179800-01	OS05T0508900-01	0.401449	-0.187041	1.21793e-13	6.74911e-10
OS01T0179800-01	OS05T0531000-01	0.488359	0.0581964	3.93446e-06	0.000955375
OS01T0179800-01	OS05T0533500-01	0.565164	0.11606	4.32802e-06	0.0010293
OS01T0179800-01	OS05T0533700-01	0.378626	0.0480277	1.34174e-06	0.000405859
OS01T0179800-01	OS05T0568800-01	0.377492	-0.0679059	0.000182506	0.0186486
OS01T0179800-01	OS05T0574400-01	0.313871	0.0525598	0.000437042	0.0351468
OS01T0179800-01	OS06T0131300-00	0.45848	0.0200722	5.05003e-06	0.00116366
OS01T0179800-01	OS06T0141200-01	0.393378	0.0701171	6.70315e-05	0.00879702
OS01T0179800-01	OS06T0264800-01	0.00710683	-0.325179	7.9372e-06	0.00166958
OS01T0179800-01	OS06T0484500-01	0.350286	0.0887307	0.00016093	0.0170018
OS01T0179800-01	OS06T0484600-01	0.261439	-0.0309066	0.000301337	0.026872
OS01T0179800-01	OS06T0503400-01	0.433349	0.0187783	2.52803e-06	0.000675375
OS01T0179800-01	OS06T0638200-01	0.562839	0.0578378	1.7165e-08	1.21787e-05
OS01T0179800-01	OS06T0714700-00	0.0508184	-0.328525	2.51933e-06	0.000673316
OS01T0179800-01	OS07T0123300-01	0.232156	-0.0368825	0.000339434	0.0292759
OS01T0179800-01	OS07T0509800-01	0.436297	0.0970807	1.58533e-05	0.00288177
OS01T0179800-01	OS07T0544800-01	0.122131	-0.231005	1.7572e-06	0.000504634
OS01T0179800-01	OS07T0558400-01	0.0257721	-0.387825	1.85294e-07	8.2511e-05
OS01T0179800-01	OS07T0561500-01	0.334679	-0.177055	7.13903e-12	2.04453e-08
OS01T0179800-01	OS07T0585500-01	0.153464	-0.298458	2.27093e-05	0.00381249
OS01T0179800-01	OS07T0630800-01	0.247287	-0.0819862	6.68886e-05	0.00878179
OS01T0179800-01	OS07T0673550-00	0.138329	-0.330456	8.89287e-13	3.57957e-09
OS01T0179800-01	OS08T0112600-01	0.337209	-0.0393998	1.20223e-06	0.000371797
OS01T0179800-01	OS08T0138500-01	0.263063	-0.0463329	2.3804e-05	0.00395792
OS01T0179800-01	OS08T0200300-02	-0.0851282	0.180224	0.000456115	0.0362722
OS01T0179800-01	OS08T0242700-01	0.370979	-0.127377	4.76953e-08	2.75658e-05
OS01T0179800-01	OS08T0408500-01	0.307071	-0.0563349	1.40769e-05	0.00261915
OS01T0179800-01	OS08T0440800-01	0.0393175	0.329681	0.000171079	0.0177945
OS01T0179800-01	OS08T0490100-01	0.170851	-0.153266	8.5569e-05	0.0105765
OS01T0179800-01	OS08T0502700-03	-0.304298	-0.0803026	0.000574971	0.0426157
OS01T0179800-01	OS08T0512500-01	0.571901	0.15439	1.3185e-06	0.000399953
OS01T0179800-01	OS08T0530000-01	0.191954	-0.106722	0.000192846	0.019409
OS01T0179800-01	OS08T0547900-01	0.240158	-0.0765568	0.000515828	0.03954
OS01T0179800-01	OS08T0557400-01	0.352637	-0.0354191	2.2679e-06	0.000618817
OS01T0179800-01	OS09T0460500-00	0.222271	-0.21241	6.54114e-07	0.000229462
OS01T0179800-01	OS09T0481200-01	0.0860998	-0.444314	1.19352e-10	2.09464e-07
OS01T0179800-01	OS09T0530300-01	0.203638	-0.145622	3.02812e-06	0.000777781
OS01T0179800-01	OS10T0162100-01	0.613264	0.174186	2.0725e-06	0.000576189
OS01T0179800-01	OS10T0178500-01	0.174468	-0.183076	0.000214756	0.0210313
OS01T0179800-01	OS10T0181600-02	0.231528	-0.152355	1.277e-05	0.00242453
OS01T0179800-01	OS10T0417600-01	-0.301155	0.037676	0.000209126	0.0206202
OS01T0179800-01	OS10T0496900-01	0.249581	-0.165875	2.64742e-07	0.000109896
OS01T0179800-01	OS10T0533100-01	0.0781077	-0.144181	0.000565675	0.042162
OS01T0179800-01	OS10T0539650-01	0.458474	-0.128381	2.01319e-05	0.00346542
OS01T0179800-01	OS10T0551600-01	0.232027	-0.183302	1.76269e-06	0.000505734
OS01T0179800-01	OS10T0564900-01	0.264634	-0.184929	1.03045e-07	5.1219e-05
OS01T0179800-01	OS11T0147800-01	0.141028	-0.359011	2.94046e-09	2.88377e-06
OS01T0179800-01	OS12T0145100-01	0.234344	-0.154257	8.01823e-06	0.00168386
OS01T0179800-01	OS12T0151500-01	0.38382	-0.0803899	3.73614e-06	0.000918121
OS01T0179800-01	OS12T0189400-01	-0.0574639	-0.371185	0.00011608	0.0133319
OS01T0179800-01	OS12T0632000-01	0.336826	0.066927	3.87149e-05	0.00577002
OS01T0182600-03	OS01T0235100-01	0.194314	-0.384355	1.07332e-10	1.9168e-07
OS01T0182600-03	OS01T0962400-01	0.373532	-0.338194	4.75155e-07	0.000176526
OS01T0182600-03	OS02T0556800-01	0.335538	-0.367726	2.31448e-06	0.000629091
OS01T0182600-03	OS02T0638300-01	0.350188	-0.42721	6.64811e-05	0.00874218
OS01T0182600-03	OS02T0829850-00	0.153191	-0.19984	0.000573766	0.0425534
OS01T0182600-03	OS03T0228200-01	0.374168	-0.286579	1.35078e-10	2.30943e-07
OS01T0182600-03	OS03T0278900-01	0.20819	-0.466293	5.52449e-05	0.00758307
OS01T0182600-03	OS03T0711100-01	0.182783	-0.135149	0.000341108	0.0293795
OS01T0182600-03	OS03T0791800-01	0.0570757	-0.518096	2.54034e-06	0.000678
OS01T0182600-03	OS04T0445200-01	0.189752	-0.545275	0.000154601	0.0164733
OS01T0182600-03	OS04T0534600-01	0.335577	-0.0832425	3.21267e-06	0.000815553
OS01T0182600-03	OS04T0683700-01	0.347876	-0.200724	4.24987e-09	3.90744e-06
OS01T0182600-03	OS07T0509800-01	0.196265	-0.348361	3.53595e-06	0.000877785
OS01T0182600-03	OS07T0561500-01	0.19291	-0.383782	0.000238067	0.0226051
OS01T0182600-03	OS07T0673550-00	0.13764	-0.247399	0.000441521	0.0354043
OS01T0182600-03	OS08T0112600-01	0.246122	-0.192199	5.543e-07	0.000200077
OS01T0182600-03	OS08T0138500-01	0.21812	-0.251479	7.78201e-05	0.00984026
OS01T0182600-03	OS09T0481200-01	0.219761	-0.488361	6.44898e-06	0.00141521
OS01T0182600-03	OS09T0553900-01	-0.0269147	-0.459748	0.000382483	0.0318693
OS01T0182600-03	OS11T0181500-01	0.325556	-0.0538754	0.000119308	0.0136261
OS01T0182600-03	OS11T0546900-01	0.220317	-0.255012	2.61575e-06	0.000693338
OS01T0184500-01	OS01T0210500-01	0.335392	0.0807141	0.000217143	0.0211981
OS01T0184500-01	OS01T0962400-01	0.276306	0.0304237	0.000622495	0.0451616
OS01T0184500-01	OS02T0588600-01	0.0828778	-0.172952	0.000543612	0.0410013
OS01T0184500-01	OS02T0638300-01	0.183016	-0.0921999	5.78315e-05	0.00786525
OS01T0184500-01	OS02T0673600-01	0.220095	-0.0520471	0.000414023	0.0337648
OS01T0184500-01	OS03T0313000-01	0.184723	-0.101414	7.54357e-05	0.00961486
OS01T0184500-01	OS03T0756800-01	0.22051	-0.0761985	0.000292326	0.0262915
OS01T0184500-01	OS03T0851200-01	0.217306	-0.0729102	0.000705461	0.0493764
OS01T0184500-01	OS04T0403900-00	0.255227	-0.00622919	0.000270693	0.0248268
OS01T0184500-01	OS04T0445200-01	0.115775	-0.169981	1.76267e-05	0.00312956
OS01T0184500-01	OS04T0644600-02	-0.13251	0.150543	0.000221168	0.0214609
OS01T0184500-01	OS05T0122900-01	0.16323	-0.163973	9.15971e-05	0.0111507
OS01T0184500-01	OS05T0461400-02	0.0711384	-0.18414	0.000478804	0.0375248
OS01T0184500-01	OS05T0501700-01	0.331103	0.0552523	0.000253262	0.0236429
OS01T0184500-01	OS05T0508900-01	0.183695	-0.23817	8.48666e-08	4.3789e-05
OS01T0184500-01	OS05T0576600-01	0.190704	-0.0648716	5.80464e-05	0.00788861
OS01T0184500-01	OS06T0131300-00	0.165311	-0.142576	8.80756e-05	0.0108186
OS01T0184500-01	OS06T0484600-01	0.0848372	-0.141883	0.000338252	0.0291999
OS01T0184500-01	OS07T0561500-01	0.145151	-0.133378	4.81377e-05	0.00681852
OS01T0184500-01	OS07T0585500-01	0.229698	-0.0716981	0.000138912	0.0152304
OS01T0184500-01	OS07T0673550-00	0.0516632	-0.249526	1.96582e-05	0.00340308
OS01T0184500-01	OS08T0200300-02	-0.220581	-0.0212409	0.00063627	0.0459134
OS01T0184500-01	OS09T0481200-01	-0.0397248	-0.302074	4.92954e-05	0.00693917
OS01T0184500-01	OS10T0423000-01	-0.197779	0.134549	6.37057e-05	0.00846542
OS01T0184500-01	OS10T0539650-01	0.180882	-0.105847	0.00033807	0.0291941
OS01T0184500-01	OS10T0551600-01	0.109934	-0.197607	0.000117259	0.0134386
OS01T0184500-01	OS11T0147800-01	0.17194	-0.150023	1.59467e-05	0.00289539
OS01T0189800-01	OS06T0125400-00	-0.209345	0.0836776	0.000250834	0.0234933
OS01T0191100-01	OS01T0201200-01	-0.227723	0.106137	0.000594392	0.043676
OS01T0191100-01	OS01T0210500-01	0.521697	0.237408	0.000487979	0.037992
OS01T0191100-01	OS01T0235100-01	-0.0705489	-0.459721	9.97549e-10	1.18431e-06
OS01T0191100-01	OS01T0281100-01	-0.00282039	-0.329749	0.000378448	0.0316426
OS01T0191100-01	OS01T0501700-01	0.374535	-0.0206325	7.14715e-06	0.00153611
OS01T0191100-01	OS01T0552300-01	0.256859	-0.148473	8.11975e-06	0.00170081
OS01T0191100-01	OS01T0589800-01	0.0080012	-0.414002	0.000112096	0.012994
OS01T0191100-01	OS01T0635550-00	0.341436	0.0320818	2.58324e-05	0.00420743
OS01T0191100-01	OS01T0666600-00	0.102376	-0.419257	1.50924e-06	0.000446483
OS01T0191100-01	OS01T0778900-01	0.0485037	-0.406107	3.7553e-07	0.000145709
OS01T0191100-01	OS01T0962400-01	0.491839	-0.00630147	1.02671e-08	8.03145e-06
OS01T0191100-01	OS02T0129900-01	0.0805756	-0.27851	1.98683e-05	0.00343248
OS01T0191100-01	OS02T0556800-01	0.347758	-0.2351	5.66806e-09	4.9545e-06
OS01T0191100-01	OS02T0588600-01	0.131531	-0.400393	4.60902e-06	0.00108179
OS01T0191100-01	OS02T0611250-00	-0.132839	0.143506	0.000128794	0.0144156
OS01T0191100-01	OS02T0638300-01	0.265969	-0.320161	7.46453e-12	2.10531e-08
OS01T0191100-01	OS02T0729400-01	-0.196522	-0.608083	0.000139038	0.0152401
OS01T0191100-01	OS02T0798200-01	-0.083151	-0.509662	3.58005e-08	2.18831e-05
OS01T0191100-01	OS02T0829200-01	-0.0429821	0.227453	0.000659046	0.0470733
OS01T0191100-01	OS02T0829850-00	-0.000866972	-0.265665	1.99056e-05	0.00343776
OS01T0191100-01	OS03T0169900-01	0.38171	0.0299295	0.000116874	0.0134065
OS01T0191100-01	OS03T0228200-01	0.312269	-0.162198	1.60196e-09	1.74611e-06
OS01T0191100-01	OS03T0278900-01	-0.107522	-0.538813	1.01941e-07	5.07298e-05
OS01T0191100-01	OS03T0313000-01	0.343106	-0.188594	4.70279e-07	0.00017532
OS01T0191100-01	OS03T0351200-00	-0.0127475	-0.344101	1.66371e-05	0.00299127
OS01T0191100-01	OS03T0413000-01	-0.274353	-0.621387	9.32938e-05	0.0113054
OS01T0191100-01	OS03T0685000-01	0.154231	-0.353727	4.9893e-11	1.01312e-07
OS01T0191100-01	OS03T0699600-01	0.0261599	-0.364429	1.92822e-06	0.000543838
OS01T0191100-01	OS03T0756800-01	0.261705	-0.197131	9.16262e-06	0.00187245
OS01T0191100-01	OS03T0791800-01	0.22502	-0.275471	1.55633e-09	1.70821e-06
OS01T0191100-01	OS03T0851200-01	0.350326	-0.238132	3.17211e-06	0.000806763
OS01T0191100-01	OS04T0403900-00	0.469518	-0.150639	9.41218e-11	1.72622e-07
OS01T0191100-01	OS04T0412100-01	0.493378	0.173222	2.63941e-06	0.000697659
OS01T0191100-01	OS04T0445200-01	0.247263	-0.334237	5.33829e-11	1.06703e-07
OS01T0191100-01	OS04T0490800-01	-0.497645	-0.217071	0.000705045	0.0493608
OS01T0191100-01	OS04T0534600-01	0.243859	-0.0755202	0.000255578	0.0238036
OS01T0191100-01	OS04T0598000-01	0.21295	-0.253083	4.20909e-08	2.49327e-05
OS01T0191100-01	OS04T0644600-02	-0.228082	0.0433358	0.00060964	0.0444974
OS01T0191100-01	OS04T0657500-01	0.125751	-0.298707	1.39245e-08	1.0305e-05
OS01T0191100-01	OS05T0122900-01	0.357542	-0.167774	5.78287e-07	0.000207199
OS01T0191100-01	OS05T0461400-02	0.110462	-0.278003	9.12485e-08	4.63838e-05
OS01T0191100-01	OS05T0502500-01	0.106408	-0.335185	2.91766e-07	0.000119305
OS01T0191100-01	OS05T0508900-01	0.20704	-0.385165	3.67647e-06	0.000906162
OS01T0191100-01	OS05T0516300-01	-0.331178	-0.506249	0.000450186	0.0359194
OS01T0191100-01	OS05T0531000-01	0.452448	-0.00812092	7.81145e-07	0.000264539
OS01T0191100-01	OS05T0533500-01	0.222387	-0.222879	2.24119e-05	0.00377558
OS01T0191100-01	OS05T0568800-01	0.279689	-0.163946	3.64379e-06	0.000899534
OS01T0191100-01	OS06T0116100-01	0.0631233	0.278734	5.51724e-05	0.00757465
OS01T0191100-01	OS06T0141200-01	0.200469	-0.229434	5.21249e-07	0.000190399
OS01T0191100-01	OS06T0638200-01	0.206069	-0.190802	0.000335381	0.0290269
OS01T0191100-01	OS07T0558400-01	-0.268493	-0.660678	6.65816e-05	0.00875201
OS01T0191100-01	OS07T0561500-01	0.230211	-0.324839	1.0483e-10	1.88033e-07
OS01T0191100-01	OS07T0571100-02	-0.234881	-0.00609013	0.000468847	0.036984
OS01T0191100-01	OS07T0585500-01	0.4107	-0.0268375	1.75267e-06	0.000503636
OS01T0191100-01	OS07T0607800-02	-0.190938	-0.533079	1.17432e-08	8.98334e-06
OS01T0191100-01	OS07T0658400-02	-0.211952	0.163611	0.000192933	0.019413
OS01T0191100-01	OS07T0673550-00	-0.167337	-0.481808	0.000492893	0.038258
OS01T0191100-01	OS07T0681400-01	0.0609367	-0.387349	7.71688e-06	0.00163155
OS01T0191100-01	OS08T0112600-01	0.447005	0.0921879	1.0643e-05	0.00210658
OS01T0191100-01	OS08T0138500-01	0.10507	-0.362997	3.36183e-09	3.22888e-06
OS01T0191100-01	OS08T0512500-01	0.494575	0.0937758	3.30594e-07	0.000131697
OS01T0191100-01	OS08T0557400-01	-0.00193009	-0.37917	1.26973e-06	0.000388325
OS01T0191100-01	OS09T0460500-00	-0.108365	-0.559422	4.5446e-07	0.000170405
OS01T0191100-01	OS09T0481200-01	-0.154967	-0.674776	3.11273e-06	0.000794522
OS01T0191100-01	OS09T0497600-01	0.0935311	-0.127257	0.00037799	0.0316095
OS01T0191100-01	OS10T0162100-01	0.493853	0.052694	2.22745e-06	0.000609966
OS01T0191100-01	OS10T0178500-01	0.0315683	-0.425207	7.04151e-07	0.000243588
OS01T0191100-01	OS10T0539650-01	0.170171	-0.315419	1.34875e-06	0.000407615
OS01T0191100-01	OS10T0577800-01	0.043818	0.304933	0.00013971	0.0152893
OS01T0191100-01	OS11T0147800-01	0.330078	-0.335578	5.11185e-09	4.56651e-06
OS01T0191100-01	OS11T0599200-01	0.370432	-0.0160708	1.86009e-05	0.0032656
OS01T0191100-01	OS12T0145100-01	0.492066	0.0131555	8.66112e-05	0.0106779
OS01T0191100-01	OS12T0151500-01	0.0158297	-0.327521	7.24586e-05	0.00933549
OS01T0196600-01	OS01T0635550-00	0.17419	-0.051024	0.0004361	0.0350885
OS01T0196600-01	OS01T0901600-01	0.135067	-0.127541	6.67526e-05	0.00876773
OS01T0196600-01	OS04T0566400-02	0.103546	-0.0937161	0.000475567	0.0373585
OS01T0196600-01	OS08T0138500-01	0.1767	-0.0675497	0.000210711	0.0207415
OS01T0197400-01	OS05T0516100-01	0.115187	0.362318	3.42687e-05	0.00524291
OS01T0197400-01	OS11T0115800-01	-0.146713	0.11911	0.000451115	0.0359725
OS01T0197400-01	OS11T0147800-01	-0.109427	0.218894	0.000147866	0.0159555
OS01T0197400-01	OS12T0115100-00	-0.16422	0.125248	0.00017529	0.0181119
OS01T0200700-01	OS01T0642200-01	0.239977	-0.211151	4.0168e-09	3.74024e-06
OS01T0200700-01	OS01T0851100-01	-0.297431	-0.00445108	8.53217e-05	0.010552
OS01T0200700-01	OS01T0930800-01	-0.265342	0.130615	5.99099e-05	0.00807489
OS01T0200700-01	OS02T0189000-01	-0.371215	-0.0400963	1.08067e-05	0.00213085
OS01T0200700-01	OS03T0197100-01	0.0532501	-0.151065	8.18653e-05	0.0102329
OS01T0200700-01	OS03T0200200-01	-0.227932	-0.00734884	0.000365233	0.0308753
OS01T0200700-01	OS03T0331600-01	-0.258765	0.0485105	0.00040817	0.0334185
OS01T0200700-01	OS04T0105700-01	0.0411354	0.347477	0.000183835	0.0187532
OS01T0200700-01	OS04T0583800-01	-0.311653	0.00359658	0.000101513	0.0120473
OS01T0200700-01	OS05T0163700-01	-0.085136	0.209238	4.45944e-05	0.00642857
OS01T0200700-01	OS06T0141200-01	0.0656339	-0.296699	2.05217e-05	0.00351801
OS01T0200700-01	OS06T0150400-01	0.0348608	0.266418	0.000542637	0.0409502
OS01T0200700-01	OS10T0562100-01	0.173159	-0.167588	0.000310579	0.0274958
OS01T0200700-01	OS11T0147800-01	0.15089	-0.117519	1.55822e-05	0.00284129
OS01T0201200-01	OS01T0303000-02	-0.0194561	0.286628	3.06909e-05	0.00481597
OS01T0201200-01	OS02T0581100-01	0.0736239	-0.300018	0.00011721	0.0134353
OS01T0201200-01	OS02T0717800-01	-0.177558	0.092821	0.000464786	0.0367744
OS01T0201200-01	OS03T0241200-00	-0.187828	0.0747733	0.000567263	0.0422292
OS01T0201200-01	OS03T0576700-01	-0.0915661	0.154326	0.000534548	0.0405048
OS01T0201200-01	OS03T0781501-01	-0.217344	0.0871305	0.000115237	0.013262
OS01T0201200-01	OS06T0320500-01	0.196918	-0.129955	0.000581733	0.0429699
OS01T0201200-01	OS07T0435300-01	0.279337	-0.147546	0.000114472	0.0132029
OS01T0201200-01	OS07T0544800-01	0.16779	-0.218805	4.20064e-05	0.0061393
OS01T0201200-01	OS10T0479001-01	-0.0692353	0.238249	0.000150012	0.0161253
OS01T0201200-01	OS12T0567700-01	-0.143394	0.143104	9.3026e-05	0.0112801
OS01T0205500-01	OS01T0235100-01	-0.0412412	-0.332442	3.94218e-06	0.000956681
OS01T0205500-01	OS01T0778900-01	-0.00888205	-0.36242	0.000368385	0.0310463
OS01T0205500-01	OS01T0962400-01	0.473762	0.14412	0.000367604	0.0309945
OS01T0205500-01	OS02T0638300-01	0.278645	-0.102949	0.000113481	0.0131211
OS01T0205500-01	OS03T0228200-01	0.263192	-0.0321527	0.000445619	0.0356482
OS01T0205500-01	OS04T0403900-00	0.363291	-0.0472137	0.000230178	0.0220799
OS01T0205500-01	OS04T0598000-01	0.239306	-0.0880985	0.000712967	0.0497332
OS01T0205500-01	OS05T0461400-02	0.0814668	-0.176375	0.000178164	0.0183163
OS01T0205500-01	OS05T0533500-01	0.16158	-0.156897	0.00039729	0.0327718
OS01T0205500-01	OS06T0141200-01	0.169524	-0.25093	9.66928e-07	0.000313521
OS01T0205500-01	OS07T0607800-02	-0.172111	-0.430535	5.55125e-07	0.000200269
OS01T0205500-01	OS08T0138500-01	0.0623675	-0.233244	5.40717e-05	0.00745155
OS01T0205500-01	OS08T0512500-01	0.39495	0.0448328	6.82066e-05	0.00891234
OS01T0208700-01	OS01T0649000-01	0.059082	-0.232895	0.000266795	0.0245585
OS01T0208700-01	OS01T0810200-01	0.1205	-0.17768	7.84934e-05	0.00990457
OS01T0208700-01	OS02T0178400-01	-0.160236	-0.362978	0.000334802	0.0289898
OS01T0208700-01	OS02T0717800-01	-0.172785	-0.383388	0.000161117	0.0170189
OS01T0208700-01	OS02T0797200-01	-0.126473	-0.378597	0.000234222	0.0223563
OS01T0208700-01	OS03T0110900-01	0.183065	-0.141781	0.00039803	0.0328188
OS01T0208700-01	OS03T0177500-01	-0.201981	-0.405207	4.15905e-05	0.00609768
OS01T0208700-01	OS03T0241200-00	-0.150874	-0.388992	0.000517517	0.0396323
OS01T0208700-01	OS03T0313600-01	-0.0256029	-0.301823	0.000462123	0.036643
OS01T0208700-01	OS03T0322600-01	0.155709	-0.205398	0.00016527	0.0173474
OS01T0208700-01	OS03T0586500-01	0.0956976	-0.180123	0.000714923	0.0498373
OS01T0208700-01	OS04T0430100-01	-0.162034	-0.372459	0.000292219	0.0262859
OS01T0208700-01	OS04T0530200-01	0.034673	-0.283386	3.94029e-06	0.000956335
OS01T0208700-01	OS04T0610500-01	0.0230469	-0.22026	0.000692511	0.0487537
OS01T0208700-01	OS04T0677500-02	0.0675334	-0.210491	2.67422e-05	0.00431854
OS01T0208700-01	OS05T0155100-01	-0.179075	-0.382268	0.000482435	0.0377212
OS01T0208700-01	OS05T0375400-01	0.106115	0.442529	2.86764e-05	0.00456999
OS01T0208700-01	OS05T0586600-01	0.173214	-0.0944903	0.000616799	0.0448751
OS01T0208700-01	OS06T0172600-00	-0.133364	-0.383238	0.000127098	0.014275
OS01T0208700-01	OS06T0701400-01	-0.124686	-0.36825	0.000429087	0.0346729
OS01T0208700-01	OS06T0715200-01	0.279234	-0.0310434	8.93742e-05	0.0109407
OS01T0208700-01	OS07T0662500-01	-0.220452	-0.402818	0.000680851	0.0481699
OS01T0208700-01	OS07T0662900-01	0.229305	-0.188221	4.49664e-06	0.00106175
OS01T0208700-01	OS09T0442300-01	-0.0688976	-0.315844	1.52751e-05	0.00279553
OS01T0208700-01	OS09T0485900-01	-0.184956	-0.401995	7.4446e-05	0.00952315
OS01T0208700-01	OS11T0107450-01	0.117418	-0.114696	0.00070809	0.0495009
OS01T0209000-01	OS02T0680600-01	0.187713	-0.059736	0.000330305	0.028731
OS01T0209000-01	OS03T0320000-01	0.195498	-0.0815876	0.000478396	0.037501
OS01T0209000-01	OS03T0699600-01	0.0617002	-0.139718	0.000656161	0.0469478
OS01T0209000-01	OS03T0711100-01	0.116293	-0.132386	0.000151573	0.0162526
OS01T0209000-01	OS04T0445200-01	0.144781	-0.11534	8.29102e-05	0.010336
OS01T0209000-01	OS04T0504700-01	0.0792657	-0.159635	0.000191502	0.0193152
OS01T0209000-01	OS10T0178500-01	0.1153	-0.176581	8.39035e-05	0.0104245
OS01T0210500-01	OS01T0235100-01	0.192853	-0.0708237	1.09583e-06	0.000346062
OS01T0210500-01	OS01T0264500-01	0.414068	-0.0405593	1.0236e-08	8.01634e-06
OS01T0210500-01	OS01T0281000-01	0.270503	-0.1667	1.10751e-08	8.57167e-06
OS01T0210500-01	OS01T0303000-02	0.576865	0.282676	1.80706e-05	0.00319065
OS01T0210500-01	OS01T0304000-01	0.489053	0.243634	3.6005e-05	0.005456
OS01T0210500-01	OS01T0316800-01	0.386943	0.16185	4.41939e-06	0.00104583
OS01T0210500-01	OS01T0328600-01	0.193075	-0.0174275	0.000209437	0.0206439
OS01T0210500-01	OS01T0329000-01	0.310813	-0.021298	8.67733e-07	0.000287422
OS01T0210500-01	OS01T0343300-01	0.325357	0.0276405	8.01028e-05	0.0100592
OS01T0210500-01	OS01T0372700-01	0.543588	0.18278	2.65181e-08	1.71444e-05
OS01T0210500-01	OS01T0507000-02	0.540257	0.233311	0.000187073	0.0189812
OS01T0210500-01	OS01T0552300-01	0.408114	0.0166083	4.02913e-09	3.74831e-06
OS01T0210500-01	OS01T0555100-01	0.0670852	-0.109341	0.000412697	0.0336799
OS01T0210500-01	OS01T0585300-01	0.154489	-0.119827	0.000133448	0.0147925
OS01T0210500-01	OS01T0589800-01	0.421815	0.161665	0.000142712	0.0155561
OS01T0210500-01	OS01T0600000-01	0.451841	0.173248	0.000680016	0.0481242
OS01T0210500-01	OS01T0624500-01	0.330113	0.174788	0.000359366	0.0305404
OS01T0210500-01	OS01T0635550-00	0.5074	0.0694197	9.64573e-11	1.76104e-07
OS01T0210500-01	OS01T0642200-01	0.363694	-0.0246778	2.3852e-09	2.4244e-06
OS01T0210500-01	OS01T0658400-01	0.313202	0.0094733	6.39523e-06	0.00140643
OS01T0210500-01	OS01T0658900-01	0.368297	-0.0330602	1.98523e-08	1.36465e-05
OS01T0210500-01	OS01T0659200-01	0.55553	0.184208	1.44866e-06	0.000431182
OS01T0210500-01	OS01T0682500-01	0.352814	0.0141745	1.74866e-06	0.000502906
OS01T0210500-01	OS01T0700100-01	0.637568	0.237174	2.86144e-07	0.000117492
OS01T0210500-01	OS01T0712600-00	0.337895	0.0326226	1.28588e-05	0.00243682
OS01T0210500-01	OS01T0731000-01	-0.0164119	-0.298056	9.9229e-05	0.0118491
OS01T0210500-01	OS01T0734600-01	-0.00143969	-0.246525	0.000219632	0.0213717
OS01T0210500-01	OS01T0752800-01	0.239979	-0.0776725	1.25628e-05	0.00239341
OS01T0210500-01	OS01T0761000-01	0.324117	-0.193429	2.91366e-12	9.57855e-09
OS01T0210500-01	OS01T0775100-01	0.420502	0.0764947	1.20389e-06	0.000372143
OS01T0210500-01	OS01T0778900-01	0.321103	0.0228216	6.51121e-06	0.00142641
OS01T0210500-01	OS01T0786800-01	-0.341408	-0.0240791	0.000176722	0.0182105
OS01T0210500-01	OS01T0804400-01	0.614943	0.275769	0.000171573	0.0178375
OS01T0210500-01	OS01T0805200-01	0.146959	-0.132697	1.76005e-05	0.00312545
OS01T0210500-01	OS01T0813400-01	0.471728	0.236735	9.95727e-06	0.00199752
OS01T0210500-01	OS01T0815400-01	0.489219	0.0421848	1.77685e-10	2.89506e-07
OS01T0210500-01	OS01T0833200-01	0.180471	-0.0855409	5.95255e-05	0.00803631
OS01T0210500-01	OS01T0866600-01	0.336272	-0.00566073	3.54192e-08	2.17037e-05
OS01T0210500-01	OS01T0882500-00	0.0711513	-0.184381	6.83954e-05	0.00892902
OS01T0210500-01	OS01T0912700-01	0.142664	-0.171755	0.000183922	0.0187602
OS01T0210500-01	OS01T0913000-01	0.203366	-0.0494321	0.000342363	0.029464
OS01T0210500-01	OS01T0938100-01	0.373145	-0.0847537	2.42423e-11	5.56351e-08
OS01T0210500-01	OS01T0971100-01	0.324484	-0.00458444	9.66411e-08	4.8637e-05
OS01T0210500-01	OS01T0974200-01	0.113495	-0.222173	0.000566878	0.0422155
OS01T0210500-01	OS02T0105900-01	0.579542	0.246173	3.09757e-06	0.000791247
OS01T0210500-01	OS02T0121300-01	0.504259	0.229508	0.000644122	0.0463345
OS01T0210500-01	OS02T0122500-00	0.486755	0.155125	6.48324e-07	0.000227762
OS01T0210500-01	OS02T0124800-01	0.205493	-0.0478702	0.000123084	0.0139313
OS01T0210500-01	OS02T0130100-01	0.375462	-0.0615641	2.62877e-09	2.62339e-06
OS01T0210500-01	OS02T0162500-01	0.566869	0.223499	9.3345e-05	0.0113083
OS01T0210500-01	OS02T0178400-01	0.503339	0.247677	8.36859e-05	0.0104012
OS01T0210500-01	OS02T0179100-01	0.213016	-0.0318454	0.000121264	0.0137816
OS01T0210500-01	OS02T0190600-00	0.32259	0.0705047	0.000361213	0.0306439
OS01T0210500-01	OS02T0229400-01	0.295689	-0.0449957	9.93382e-05	0.0118587
OS01T0210500-01	OS02T0478700-01	0.568305	0.249566	7.08795e-07	0.000244968
OS01T0210500-01	OS02T0499000-01	0.167158	-0.143388	1.93205e-05	0.00335883
OS01T0210500-01	OS02T0506600-01	0.534602	0.223548	0.000290218	0.0261485
OS01T0210500-01	OS02T0510200-01	0.297438	0.0621008	0.000580783	0.0429197
OS01T0210500-01	OS02T0534400-01	0.435343	0.167492	0.000195153	0.0195824
OS01T0210500-01	OS02T0556800-01	0.565116	0.279484	0.000198765	0.0198543
OS01T0210500-01	OS02T0603900-00	-0.244952	0.0376703	8.74624e-05	0.0107609
OS01T0210500-01	OS02T0610700-02	0.0929712	-0.127397	0.000643251	0.0462865
OS01T0210500-01	OS02T0610800-01	0.378987	0.138478	0.000554111	0.0415463
OS01T0210500-01	OS02T0620200-01	0.55304	0.129963	1.67813e-10	2.76507e-07
OS01T0210500-01	OS02T0621700-01	0.391121	0.0192002	9.24532e-05	0.011228
OS01T0210500-01	OS02T0634500-01	0.602651	0.170752	1.60853e-07	7.36482e-05
OS01T0210500-01	OS02T0638300-01	0.52249	0.195002	5.63592e-05	0.00770499
OS01T0210500-01	OS02T0646400-01	0.384609	0.0776159	4.58176e-06	0.00107737
OS01T0210500-01	OS02T0657700-01	0.335565	0.0512056	9.02887e-05	0.0110302
OS01T0210500-01	OS02T0706400-01	0.331381	-0.0796363	9.12514e-08	4.63838e-05
OS01T0210500-01	OS02T0708300-01	0.416926	0.136885	4.94492e-05	0.00695706
OS01T0210500-01	OS02T0717800-01	0.560196	0.266631	0.000570651	0.0423892
OS01T0210500-01	OS02T0731600-01	0.292238	-0.0578423	3.99894e-07	0.000153492
OS01T0210500-01	OS02T0750100-00	0.202428	-0.0708843	0.000224343	0.0216734
OS01T0210500-01	OS02T0759900-01	0.633623	0.272064	3.7196e-10	5.26721e-07
OS01T0210500-01	OS02T0761400-01	0.581932	0.183738	8.01341e-07	0.000269815
OS01T0210500-01	OS02T0797200-01	0.56393	0.29079	0.00053995	0.0407881
OS01T0210500-01	OS02T0799000-01	0.53793	0.137901	0.000361462	0.0306534
OS01T0210500-01	OS02T0802400-01	0.160043	-0.0949842	6.78039e-05	0.00887162
OS01T0210500-01	OS02T0814000-01	0.574596	0.104493	1.7322e-09	1.86226e-06
OS01T0210500-01	OS02T0814700-01	0.550069	0.300075	0.000646511	0.0464551
OS01T0210500-01	OS02T0815300-01	0.196445	-0.178233	0.000672524	0.0477493
OS01T0210500-01	OS02T0815400-01	0.203934	-0.133683	0.000256125	0.0238396
OS01T0210500-01	OS02T0816800-01	0.180195	-0.0122609	0.000468245	0.0369561
OS01T0210500-01	OS02T0823600-01	0.276699	0.129217	0.000365299	0.0308778
OS01T0210500-01	OS02T0829850-00	0.272123	-0.00955169	7.53033e-07	0.00025702
OS01T0210500-01	OS03T0100200-01	0.428376	0.100302	5.4391e-05	0.00748496
OS01T0210500-01	OS03T0107800-01	0.313528	0.0214652	2.09171e-05	0.00357352
OS01T0210500-01	OS03T0110900-01	0.543105	0.0651541	1.9783e-06	0.000554903
OS01T0210500-01	OS03T0116300-01	0.550573	0.146822	1.73251e-07	7.80955e-05
OS01T0210500-01	OS03T0127900-01	0.365943	0.0198109	2.06201e-07	8.98064e-05
OS01T0210500-01	OS03T0129300-01	0.122034	-0.0728582	0.000624949	0.0452931
OS01T0210500-01	OS03T0134300-01	0.395353	0.0339752	0.000424787	0.0344139
OS01T0210500-01	OS03T0137300-01	0.49041	0.0427602	1.52804e-08	1.10996e-05
OS01T0210500-01	OS03T0142900-01	0.468324	0.181818	2.1533e-05	0.00365764
OS01T0210500-01	OS03T0167700-01	0.43443	0.0719811	1.24958e-05	0.00238199
OS01T0210500-01	OS03T0170500-00	0.397551	0.14154	0.000189431	0.0191558
OS01T0210500-01	OS03T0174800-01	0.205811	-0.0437618	0.000191685	0.0193264
OS01T0210500-01	OS03T0180400-01	0.467536	0.241301	6.99907e-05	0.00908739
OS01T0210500-01	OS03T0192500-01	0.287628	-0.0781072	2.32973e-08	1.54871e-05
OS01T0210500-01	OS03T0197100-01	0.378679	0.163171	0.000584165	0.0431057
OS01T0210500-01	OS03T0210700-01	0.687694	0.303949	2.43807e-06	0.000656229
OS01T0210500-01	OS03T0241200-00	0.572581	0.237429	2.47849e-05	0.00408
OS01T0210500-01	OS03T0243300-01	0.382607	0.00113694	3.96129e-07	0.000152371
OS01T0210500-01	OS03T0261100-01	0.111811	-0.26554	1.03253e-06	0.000330493
OS01T0210500-01	OS03T0263700-01	0.417973	0.123534	2.98891e-06	0.000769389
OS01T0210500-01	OS03T0263900-01	0.176953	-0.128614	3.29972e-05	0.00508926
OS01T0210500-01	OS03T0273800-01	0.0243422	-0.240982	1.76426e-05	0.00313208
OS01T0210500-01	OS03T0285100-01	0.526326	0.0993828	5.32822e-10	7.22013e-07
OS01T0210500-01	OS03T0285700-01	0.564232	0.251456	0.000102511	0.0121318
OS01T0210500-01	OS03T0290300-01	0.260053	-0.0715896	4.9934e-07	0.000183841
OS01T0210500-01	OS03T0305000-01	0.39439	0.0176073	9.02958e-08	4.60442e-05
OS01T0210500-01	OS03T0319300-01	0.623343	0.221077	1.07034e-07	5.28148e-05
OS01T0210500-01	OS03T0321100-01	0.154651	-0.0884463	0.00068809	0.0485278
OS01T0210500-01	OS03T0322500-01	0.463014	0.163773	1.43677e-06	0.000428706
OS01T0210500-01	OS03T0322600-01	0.536163	0.114303	1.63207e-08	1.16728e-05
OS01T0210500-01	OS03T0331700-02	0.442449	0.24481	2.50039e-05	0.00410762
OS01T0210500-01	OS03T0343900-01	0.221092	-0.0677332	1.93798e-05	0.00336685
OS01T0210500-01	OS03T0345700-01	-0.317311	0.0346719	4.20758e-06	0.00100757
OS01T0210500-01	OS03T0351200-00	0.445261	0.114218	5.47364e-05	0.00752389
OS01T0210500-01	OS03T0360700-01	0.45631	0.179206	2.07803e-05	0.003554
OS01T0210500-01	OS03T0385301-01	0.421627	0.0687934	2.89603e-10	4.32565e-07
OS01T0210500-01	OS03T0390000-02	0.485372	0.227262	0.000186158	0.0189137
OS01T0210500-01	OS03T0572900-01	0.212056	-0.0209359	0.000130843	0.014581
OS01T0210500-01	OS03T0581800-01	0.458665	0.181286	5.41704e-05	0.00746263
OS01T0210500-01	OS03T0586500-01	0.557178	0.242527	2.63146e-05	0.00426609
OS01T0210500-01	OS03T0594900-01	-0.580406	-0.174926	9.2892e-07	0.000303689
OS01T0210500-01	OS03T0595300-01	0.365809	-0.114443	3.27105e-12	1.06234e-08
OS01T0210500-01	OS03T0651900-01	0.113759	-0.229288	0.000167818	0.0175372
OS01T0210500-01	OS03T0685000-01	0.392809	-0.0110654	4.96118e-05	0.00697514
OS01T0210500-01	OS03T0695500-01	0.492218	0.11441	7.6848e-08	4.06991e-05
OS01T0210500-01	OS03T0710800-01	0.47765	0.0873727	1.5766e-08	1.13756e-05
OS01T0210500-01	OS03T0729100-01	0.510208	0.0696661	4.6259e-10	6.38263e-07
OS01T0210500-01	OS03T0737400-01	0.329296	0.0493021	9.00521e-05	0.0110111
OS01T0210500-01	OS03T0744600-01	0.413455	0.225167	0.000363701	0.0307898
OS01T0210500-01	OS03T0751000-01	0.387046	0.0419788	3.44447e-06	0.00085967
OS01T0210500-01	OS03T0773150-00	0.546378	0.22861	1.60995e-06	0.000470761
OS01T0210500-01	OS03T0781501-01	0.569176	0.246802	2.10128e-05	0.00358747
OS01T0210500-01	OS03T0811900-01	0.416523	0.164896	0.000249031	0.0233844
OS01T0210500-01	OS03T0831900-01	0.393491	0.0951676	4.15114e-07	0.000158245
OS01T0210500-01	OS03T0839300-01	0.408734	0.109904	6.21929e-05	0.00831627
OS01T0210500-01	OS03T0851200-01	0.529017	0.127063	3.29693e-07	0.00013144
OS01T0210500-01	OS04T0191500-01	0.366664	0.0371694	1.02621e-06	0.000329108
OS01T0210500-01	OS04T0376300-01	0.512362	0.216594	0.000228093	0.0219382
OS01T0210500-01	OS04T0397000-01	0.370475	0.121914	0.000205079	0.020327
OS01T0210500-01	OS04T0403900-00	0.68362	0.409317	4.6702e-05	0.00666037
OS01T0210500-01	OS04T0412100-01	0.763761	0.487217	6.03137e-05	0.00811487
OS01T0210500-01	OS04T0412500-01	0.167733	-0.0874534	0.000537394	0.0406551
OS01T0210500-01	OS04T0416000-01	0.511868	0.13387	7.24354e-06	0.00155087
OS01T0210500-01	OS04T0418000-01	0.312163	0.005994	2.60043e-05	0.00422853
OS01T0210500-01	OS04T0430100-01	0.560127	0.271891	0.000308029	0.0273116
OS01T0210500-01	OS04T0445200-01	0.353349	0.0512615	0.000291448	0.0262373
OS01T0210500-01	OS04T0457000-01	0.0459769	-0.197756	0.000581913	0.0429706
OS01T0210500-01	OS04T0459500-02	0.110017	-0.182794	6.43285e-05	0.00853265
OS01T0210500-01	OS04T0459900-01	0.160906	-0.137042	8.00301e-05	0.0100544
OS01T0210500-01	OS04T0493000-01	0.377632	0.129948	0.000194241	0.0195119
OS01T0210500-01	OS04T0508100-01	0.493655	0.143876	0.000253655	0.023673
OS01T0210500-01	OS04T0528100-01	0.546407	0.0835247	8.26389e-07	0.000276202
OS01T0210500-01	OS04T0530200-01	0.666277	0.257954	3.71593e-10	5.26566e-07
OS01T0210500-01	OS04T0534600-01	0.408689	-0.0277084	3.42364e-10	4.92658e-07
OS01T0210500-01	OS04T0537100-01	0.477985	0.241322	4.64065e-05	0.00662563
OS01T0210500-01	OS04T0538100-01	0.389637	0.0916975	6.14356e-05	0.00823439
OS01T0210500-01	OS04T0564600-01	0.615889	0.25975	1.23475e-05	0.00235766
OS01T0210500-01	OS04T0583101-01	0.480369	0.131328	1.39173e-07	6.51961e-05
OS01T0210500-01	OS04T0590900-01	0.387145	-0.0030862	1.01585e-05	0.00203071
OS01T0210500-01	OS04T0602100-01	0.118191	-0.131234	0.000628926	0.045499
OS01T0210500-01	OS04T0607000-02	0.286507	-0.00998683	8.66116e-05	0.0106779
OS01T0210500-01	OS04T0612500-02	0.549207	0.231083	3.23403e-05	0.00501067
OS01T0210500-01	OS04T0639200-01	0.42694	0.0434427	5.19955e-08	2.95828e-05
OS01T0210500-01	OS04T0639300-01	0.152453	-0.199481	9.21398e-05	0.0112001
OS01T0210500-01	OS04T0660600-01	0.491695	0.20343	0.000158985	0.016839
OS01T0210500-01	OS04T0665000-01	0.475835	0.137336	0.000158034	0.0167694
OS01T0210500-01	OS04T0683700-01	0.583934	0.252881	4.4861e-05	0.00645544
OS01T0210500-01	OS05T0107700-01	0.489233	0.103209	2.55657e-09	2.5651e-06
OS01T0210500-01	OS05T0110900-01	-0.323585	-0.00880038	4.47817e-06	0.00105788
OS01T0210500-01	OS05T0113400-01	0.398243	0.0136745	2.06814e-08	1.41106e-05
OS01T0210500-01	OS05T0122900-01	0.487871	0.0528853	1.22356e-07	5.8731e-05
OS01T0210500-01	OS05T0128400-01	0.304334	-0.078222	3.4203e-06	0.000854994
OS01T0210500-01	OS05T0135800-01	0.338497	0.083688	6.36852e-05	0.00846433
OS01T0210500-01	OS05T0143300-01	0.574174	0.118126	1.27869e-09	1.44937e-06
OS01T0210500-01	OS05T0149400-01	-0.164999	0.128202	0.000464295	0.0367511
OS01T0210500-01	OS05T0161200-01	0.10961	-0.0945422	0.000364371	0.0308211
OS01T0210500-01	OS05T0292800-01	0.567232	0.0719888	1.70993e-11	4.21261e-08
OS01T0210500-01	OS05T0303000-01	0.638045	0.291188	6.81904e-05	0.00891079
OS01T0210500-01	OS05T0318700-02	-0.233265	0.0885119	5.30891e-05	0.00734832
OS01T0210500-01	OS05T0346300-01	0.54896	0.241178	8.1483e-05	0.0101962
OS01T0210500-01	OS05T0346400-01	0.357031	-0.0259585	3.12434e-06	0.000796833
OS01T0210500-01	OS05T0355500-01	0.52234	0.286161	4.51647e-05	0.0064882
OS01T0210500-01	OS05T0375400-01	-0.641416	-0.273496	2.26628e-08	1.51639e-05
OS01T0210500-01	OS05T0400400-01	0.485673	0.2166	4.07535e-06	0.00098235
OS01T0210500-01	OS05T0418000-01	0.336422	0.106158	0.000281803	0.0255634
OS01T0210500-01	OS05T0420600-01	0.702954	0.296075	6.69277e-07	0.000233858
OS01T0210500-01	OS05T0461400-02	0.36872	-0.0265544	4.56255e-09	4.15014e-06
OS01T0210500-01	OS05T0496200-01	0.0778361	-0.204072	0.000219095	0.0213336
OS01T0210500-01	OS05T0496200-03	0.146804	-0.0734989	0.000462376	0.0366532
OS01T0210500-01	OS05T0503300-02	0.397979	0.19844	0.000163115	0.0171741
OS01T0210500-01	OS05T0508900-01	0.517765	0.130368	1.36664e-06	0.000412047
OS01T0210500-01	OS05T0516600-01	0.335038	0.0564947	0.000511635	0.0392958
OS01T0210500-01	OS05T0527900-01	0.13939	-0.100382	0.000352973	0.0301513
OS01T0210500-01	OS05T0531000-01	0.439868	0.0816869	4.84696e-05	0.00685319
OS01T0210500-01	OS05T0533500-01	0.502036	0.227272	1.13312e-05	0.00220983
OS01T0210500-01	OS05T0533700-01	0.419549	0.192848	8.57072e-06	0.00177689
OS01T0210500-01	OS05T0534400-01	0.349531	0.0210752	0.000632172	0.0456757
OS01T0210500-01	OS05T0539700-01	0.527173	0.146659	0.000188966	0.0191201
OS01T0210500-01	OS05T0542100-01	0.422465	0.149776	6.87285e-05	0.00896732
OS01T0210500-01	OS05T0560000-01	-0.0480107	-0.298126	0.000460664	0.0365464
OS01T0210500-01	OS05T0564200-01	0.525389	0.227895	1.0203e-05	0.00203781
OS01T0210500-01	OS05T0568800-01	0.320636	0.104951	0.000286212	0.0258673
OS01T0210500-01	OS05T0574500-01	0.514144	0.1971	0.000164021	0.0172448
OS01T0210500-01	OS05T0582000-01	0.559233	0.266044	6.96418e-05	0.00905992
OS01T0210500-01	OS05T0586600-01	0.544358	0.208165	6.73118e-07	0.000234721
OS01T0210500-01	OS06T0106100-01	0.350934	0.13298	0.00037394	0.0313694
OS01T0210500-01	OS06T0115100-01	0.417002	0.244118	2.18928e-05	0.00370492
OS01T0210500-01	OS06T0141200-01	0.170435	-0.112873	0.000234445	0.0223715
OS01T0210500-01	OS06T0143100-02	0.428958	0.0158091	4.6669e-06	0.00109178
OS01T0210500-01	OS06T0152100-01	0.561072	0.231313	1.80582e-06	0.000515574
OS01T0210500-01	OS06T0167400-01	0.591783	0.18118	8.00157e-10	9.94629e-07
OS01T0210500-01	OS06T0172600-00	0.538888	0.269739	0.000379478	0.0317145
OS01T0210500-01	OS06T0181566-01	0.536044	0.21173	0.000200932	0.0200247
OS01T0210500-01	OS06T0185900-01	0.209401	0.00672876	0.000524958	0.0400074
OS01T0210500-01	OS06T0196300-02	0.198082	-0.0691905	6.36576e-05	0.00846232
OS01T0210500-01	OS06T0246000-01	0.24034	0.0311805	4.18441e-05	0.00612302
OS01T0210500-01	OS06T0257200-01	0.371408	0.067017	1.10522e-05	0.00216782
OS01T0210500-01	OS06T0264800-01	0.213107	-0.132155	3.60083e-06	0.000890434
OS01T0210500-01	OS06T0286400-01	0.598901	0.172751	1.73774e-05	0.00309416
OS01T0210500-01	OS06T0320000-01	0.394976	0.0767873	1.94601e-05	0.0033768
OS01T0210500-01	OS06T0320700-01	0.227094	-0.0399633	0.000213305	0.0209303
OS01T0210500-01	OS06T0342200-01	0.499174	0.245252	0.000119524	0.0136443
OS01T0210500-01	OS06T0484500-01	0.338985	0.0754804	2.79006e-06	0.000728996
OS01T0210500-01	OS06T0484600-01	0.290852	-0.0221009	7.08854e-05	0.00917907
OS01T0210500-01	OS06T0499900-01	0.17699	-0.039365	0.000104048	0.0122662
OS01T0210500-01	OS06T0623300-01	0.274538	-0.0393385	3.6177e-05	0.00547637
OS01T0210500-01	OS06T0625400-01	0.520379	0.125417	6.48987e-08	3.54448e-05
OS01T0210500-01	OS06T0646500-01	0.431246	0.0346253	6.13692e-05	0.00822656
OS01T0210500-01	OS06T0663800-01	0.240684	0.0320231	0.000708736	0.0495242
OS01T0210500-01	OS06T0686700-01	0.446547	0.147661	7.56055e-07	0.000257707
OS01T0210500-01	OS06T0687800-01	0.196801	-0.0916456	8.07435e-05	0.0101241
OS01T0210500-01	OS06T0694500-01	0.0692134	-0.211189	6.82332e-05	0.00891468
OS01T0210500-01	OS06T0694800-01	0.655635	0.236481	2.62722e-08	1.70328e-05
OS01T0210500-01	OS06T0701400-01	0.539454	0.268823	7.52791e-06	0.00159895
OS01T0210500-01	OS06T0714100-01	0.317124	0.0308783	7.96614e-06	0.00167464
OS01T0210500-01	OS06T0715200-01	0.453173	0.148196	5.29032e-07	0.000192588
OS01T0210500-01	OS06T0729650-00	0.281963	0.0238966	6.59896e-05	0.00869432
OS01T0210500-01	OS07T0150200-01	0.545133	0.200883	0.000124998	0.0140941
OS01T0210500-01	OS07T0168800-01	0.344338	-0.0658027	5.75572e-08	3.22447e-05
OS01T0210500-01	OS07T0170200-00	0.468536	0.0844169	6.88179e-08	3.71291e-05
OS01T0210500-01	OS07T0187400-00	0.163974	-0.123803	1.0228e-05	0.00204081
OS01T0210500-01	OS07T0207400-01	0.333157	0.125909	0.000454052	0.0361517
OS01T0210500-01	OS07T0224000-00	0.458353	0.195183	0.000303188	0.0269876
OS01T0210500-01	OS07T0227800-00	0.226407	-0.127655	6.70071e-07	0.000234016
OS01T0210500-01	OS07T0435100-01	0.369801	0.154039	0.000179249	0.0183927
OS01T0210500-01	OS07T0475000-01	0.218565	-0.0776797	1.50651e-05	0.00276428
OS01T0210500-01	OS07T0492000-01	0.617577	0.299991	4.17648e-05	0.00611536
OS01T0210500-01	OS07T0495000-01	0.164831	-0.173946	3.20143e-05	0.00497136
OS01T0210500-01	OS07T0529800-01	0.575488	0.225824	3.07675e-06	0.000786912
OS01T0210500-01	OS07T0556200-01	0.331361	-0.0486454	3.02217e-06	0.000776449
OS01T0210500-01	OS07T0561500-01	0.588614	0.321503	0.00018719	0.0189884
OS01T0210500-01	OS07T0562700-01	0.0651178	-0.192728	0.000225151	0.0217323
OS01T0210500-01	OS07T0575800-01	0.364491	0.0209823	0.00057997	0.0428751
OS01T0210500-01	OS07T0585500-01	0.637733	0.296072	9.27314e-06	0.001889
OS01T0210500-01	OS07T0597000-01	0.30814	-0.000833386	3.25547e-05	0.00503692
OS01T0210500-01	OS07T0607800-02	0.082177	-0.209192	2.4153e-10	3.75244e-07
OS01T0210500-01	OS07T0609766-00	0.171569	-0.0911906	2.44616e-05	0.004041
OS01T0210500-01	OS07T0631300-01	0.22018	-0.206605	2.69719e-10	4.08838e-07
OS01T0210500-01	OS07T0647500-01	0.554248	0.264665	2.15915e-10	3.40667e-07
OS01T0210500-01	OS07T0662500-01	0.557153	0.27283	0.000172503	0.0179071
OS01T0210500-01	OS07T0662900-01	0.397698	0.0825043	1.57164e-05	0.00286094
OS01T0210500-01	OS07T0678300-01	0.260908	-0.002556	2.50411e-05	0.00411246
OS01T0210500-01	OS07T0694700-01	0.63626	0.163646	3.70806e-08	2.25327e-05
OS01T0210500-01	OS08T0109300-01	0.332004	0.0525658	2.47876e-05	0.00408
OS01T0210500-01	OS08T0112600-01	0.558153	0.267524	5.74502e-05	0.00782589
OS01T0210500-01	OS08T0138500-01	0.273407	-0.0894167	3.83565e-06	0.000936273
OS01T0210500-01	OS08T0156800-01	0.534513	0.25074	0.000272203	0.0249217
OS01T0210500-01	OS08T0159500-01	0.235766	-0.0376208	0.000122638	0.0138892
OS01T0210500-01	OS08T0161700-01	0.449949	0.116883	1.03922e-07	5.15654e-05
OS01T0210500-01	OS08T0162800-01	0.0936309	-0.159253	0.00049715	0.0384905
OS01T0210500-01	OS08T0171700-01	0.339102	0.000379897	6.24124e-07	0.00022076
OS01T0210500-01	OS08T0200300-02	-0.50005	-0.244542	5.33203e-05	0.00737108
OS01T0210500-01	OS08T0205400-01	0.508493	0.216794	8.47819e-07	0.000281982
OS01T0210500-01	OS08T0242700-01	0.318102	0.0362193	1.97302e-05	0.00341353
OS01T0210500-01	OS08T0243600-01	0.187941	-0.0549187	8.84217e-05	0.0108469
OS01T0210500-01	OS08T0359000-01	0.493718	0.166155	0.000131703	0.0146522
OS01T0210500-01	OS08T0366100-01	0.505426	0.23763	0.000598751	0.0439278
OS01T0210500-01	OS08T0395300-01	0.276596	0.0694501	0.000229998	0.0220716
OS01T0210500-01	OS08T0411200-01	0.446161	0.093194	5.58015e-09	4.8992e-06
OS01T0210500-01	OS08T0432500-01	0.508185	0.0772754	3.58977e-08	2.19247e-05
OS01T0210500-01	OS08T0436800-01	0.574305	0.271617	9.50421e-05	0.0114582
OS01T0210500-01	OS08T0444100-01	0.426854	0.12186	9.60327e-05	0.0115545
OS01T0210500-01	OS08T0502700-03	-0.356856	-0.0689153	3.93227e-05	0.005841
OS01T0210500-01	OS08T0512500-01	0.599244	0.141592	1.12302e-09	1.30683e-06
OS01T0210500-01	OS08T0532300-01	0.462473	0.149911	8.2925e-05	0.0103368
OS01T0210500-01	OS08T0557400-01	0.296159	-0.0702137	4.0411e-06	0.000975592
OS01T0210500-01	OS08T0566600-01	0.220475	-0.133414	3.96505e-08	2.37904e-05
OS01T0210500-01	OS09T0253000-01	0.25569	-0.0896199	8.28744e-08	4.30763e-05
OS01T0210500-01	OS09T0279400-01	0.341074	-0.0170383	9.62541e-06	0.00194622
OS01T0210500-01	OS09T0327300-01	0.344943	0.0282434	5.76932e-05	0.00785241
OS01T0210500-01	OS09T0373000-01	0.366612	0.0712309	5.6278e-07	0.000202494
OS01T0210500-01	OS09T0375100-01	0.223475	-0.00319961	0.000353859	0.0302001
OS01T0210500-01	OS09T0375900-01	0.479866	0.0552359	4.23563e-12	1.32432e-08
OS01T0210500-01	OS09T0394900-01	0.370297	0.0113187	4.84133e-05	0.00684961
OS01T0210500-01	OS09T0402300-01	0.0351407	-0.220984	0.000558973	0.0418035
OS01T0210500-01	OS09T0413600-01	0.355077	0.0693056	0.000111085	0.0129082
OS01T0210500-01	OS09T0420800-01	0.467614	0.120943	7.53325e-07	0.000257034
OS01T0210500-01	OS09T0426500-01	0.190324	-0.123209	1.63816e-05	0.00295754
OS01T0210500-01	OS09T0434000-01	0.226935	-0.0745792	1.79552e-05	0.00317602
OS01T0210500-01	OS09T0457100-01	0.463486	0.0918938	1.75359e-07	7.88075e-05
OS01T0210500-01	OS09T0458900-01	0.354678	0.0732403	2.20637e-05	0.0037292
OS01T0210500-01	OS09T0465600-01	0.596821	0.280857	2.17443e-06	0.000598665
OS01T0210500-01	OS09T0470000-01	0.431592	0.124723	0.000663642	0.0473059
OS01T0210500-01	OS09T0497600-01	0.211041	-0.109201	3.51841e-07	0.00013801
OS01T0210500-01	OS09T0520500-01	0.289407	0.0024386	0.00051245	0.0393356
OS01T0210500-01	OS09T0525900-01	0.428897	0.143385	2.47014e-06	0.000662856
OS01T0210500-01	OS09T0553200-01	0.47901	0.0816779	9.88665e-07	0.00031907
OS01T0210500-01	OS10T0162100-01	0.652707	0.236528	1.51786e-06	0.00044871
OS01T0210500-01	OS10T0343100-01	0.30133	0.0422439	0.000485861	0.0379015
OS01T0210500-01	OS10T0388200-01	0.181734	-0.0525643	0.000575549	0.0426427
OS01T0210500-01	OS10T0395200-01	0.319008	0.0849382	3.25369e-06	0.000823178
OS01T0210500-01	OS10T0479001-01	0.321106	0.0668212	0.000176009	0.0181632
OS01T0210500-01	OS10T0483000-01	0.462907	0.260326	0.000395839	0.0326838
OS01T0210500-01	OS10T0486600-01	0.504701	0.105751	2.49042e-08	1.63114e-05
OS01T0210500-01	OS10T0493900-01	0.334526	0.050781	0.000152224	0.0163015
OS01T0210500-01	OS10T0496900-01	0.353727	0.0168632	9.1857e-05	0.0111763
OS01T0210500-01	OS10T0518200-01	0.475229	0.14959	0.000205521	0.020358
OS01T0210500-01	OS10T0539650-01	0.480817	0.182949	5.42728e-05	0.00747322
OS01T0210500-01	OS10T0539700-01	0.476058	0.164351	4.99098e-05	0.00700837
OS01T0210500-01	OS10T0556200-01	0.230247	-0.0516764	4.36381e-05	0.00631817
OS01T0210500-01	OS10T0562100-01	0.106697	-0.117273	0.000593277	0.0436157
OS01T0210500-01	OS10T0573000-01	0.442052	-0.00709062	2.63285e-10	4.01767e-07
OS01T0210500-01	OS10T0573100-01	0.342024	0.0555672	1.49136e-05	0.00274363
OS01T0210500-01	OS10T0579300-01	0.443719	0.18785	0.000311797	0.0275604
OS01T0210500-01	OS11T0105800-01	0.333084	-0.0418978	6.27816e-05	0.00837472
OS01T0210500-01	OS11T0107500-01	0.410027	0.130006	7.66095e-07	0.000260435
OS01T0210500-01	OS11T0130200-01	0.569382	0.0962308	6.30631e-06	0.00138957
OS01T0210500-01	OS11T0145400-01	0.423297	0.103883	1.83898e-08	1.28918e-05
OS01T0210500-01	OS11T0148500-02	0.399951	0.0950274	0.000200703	0.0200068
OS01T0210500-01	OS11T0220800-01	0.489804	0.283288	0.000111461	0.012942
OS01T0210500-01	OS11T0267300-01	0.583683	0.0746189	5.03373e-13	2.22033e-09
OS01T0210500-01	OS11T0546900-01	0.40651	0.10935	7.34008e-05	0.00942718
OS01T0210500-01	OS11T0592400-00	0.151679	-0.137133	1.44768e-06	0.00043108
OS01T0210500-01	OS11T0599200-01	0.502175	0.0062715	2.21919e-11	5.17424e-08
OS01T0210500-01	OS11T0621400-01	0.515793	0.020679	8.67626e-14	5.05449e-10
OS01T0210500-01	OS11T0707700-01	0.315279	0.0296416	0.000486455	0.0379297
OS01T0210500-01	OS12T0115801-00	0.221895	-0.0528226	0.000251347	0.0235199
OS01T0210500-01	OS12T0123900-01	0.322407	0.021784	6.75043e-05	0.00884317
OS01T0210500-01	OS12T0152750-00	0.248541	-0.0841354	1.83061e-05	0.00322359
OS01T0210500-01	OS12T0181500-01	0.291215	-0.0136493	0.000546659	0.0411625
OS01T0210500-01	OS12T0271700-02	0.172831	-0.20859	9.68154e-07	0.000313837
OS01T0210500-01	OS12T0502000-01	0.295069	0.0289494	2.44022e-05	0.00403403
OS01T0210500-01	OS12T0507200-01	0.538915	0.243548	0.000685171	0.0483918
OS01T0210500-01	OS12T0560400-01	0.270943	0.0381071	0.000637013	0.045954
OS01T0210500-01	OS12T0605400-01	0.380128	0.0508349	2.1957e-05	0.00371332
OS01T0210500-01	OS12T0617800-01	0.371101	0.0717544	0.000216106	0.0211261
OS01T0226300-01	OS02T0556800-01	0.326474	0.0501572	0.000179821	0.0184356
OS01T0226300-01	OS04T0403900-00	0.187539	-0.0540353	0.000276506	0.0252174
OS01T0226300-01	OS10T0162100-01	0.21042	-0.0445042	0.000551978	0.0414349
OS01T0226600-01	OS01T0711400-01	0.15109	-0.0943927	0.000462214	0.036646
OS01T0226600-01	OS01T0962400-01	0.141238	-0.11147	4.4848e-05	0.00645465
OS01T0226600-01	OS02T0260200-01	0.118008	-0.140912	7.27999e-05	0.0093659
OS01T0226600-01	OS02T0634500-01	0.1596	-0.129178	0.000149601	0.0160892
OS01T0226600-01	OS02T0680600-01	0.190528	-0.110577	3.28946e-06	0.000830584
OS01T0226600-01	OS03T0851200-01	0.176374	-0.118551	0.000315326	0.0277779
OS01T0226600-01	OS04T0416000-01	0.149784	-0.0767784	0.00056424	0.0420927
OS01T0226600-01	OS04T0493000-01	0.2263	-0.0253844	0.000344966	0.029632
OS01T0226600-01	OS04T0578200-01	0.128663	-0.157933	0.000555699	0.0416272
OS01T0226600-01	OS05T0113400-01	0.231472	-0.0368366	0.000218805	0.0213146
OS01T0226600-01	OS05T0157100-01	0.18132	-0.0704764	5.5645e-05	0.00762877
OS01T0226600-01	OS05T0353300-00	0.109332	-0.122187	0.000414432	0.0337921
OS01T0226600-01	OS06T0141200-01	0.31924	0.0201007	1.00626e-05	0.00201449
OS01T0226600-01	OS06T0686700-01	0.181636	-0.127365	4.95278e-05	0.00696668
OS01T0226600-01	OS07T0160400-01	0.159458	-0.0710951	0.000655328	0.0469046
OS01T0226600-01	OS07T0412100-01	0.203482	-0.0462403	0.000341616	0.0294171
OS01T0226600-01	OS08T0547300-01	0.16815	-0.0815317	0.000166873	0.0174646
OS01T0227200-01	OS01T0773700-02	0.205084	-0.119129	3.62175e-06	0.00089501
OS01T0227200-01	OS02T0189000-01	0.151232	-0.0827469	0.000221321	0.0214696
OS01T0227200-01	OS02T0638300-01	0.0385361	-0.258019	3.43938e-06	0.000858924
OS01T0227200-01	OS03T0278900-01	0.168871	-0.205578	3.4748e-05	0.005302
OS01T0227200-01	OS03T0413000-01	0.245799	-0.0123055	0.00040664	0.0333275
OS01T0227200-01	OS04T0403900-00	0.0312855	-0.156967	0.000715984	0.0498909
OS01T0227200-01	OS04T0445200-01	0.103188	-0.144497	0.000526163	0.040076
OS01T0227200-01	OS07T0148900-01	0.235811	-0.041447	2.32946e-05	0.00388872
OS01T0227200-01	OS08T0547900-01	0.0932311	-0.161027	0.000622259	0.0451516
OS01T0227200-01	OS09T0460500-00	0.200323	-0.0899257	0.00035387	0.0302001
OS01T0227200-01	OS09T0481200-01	0.187184	-0.163763	0.000114886	0.0132404
OS01T0227200-01	OS09T0517000-01	0.265068	-0.0192614	0.00055311	0.041494
OS01T0227200-01	OS10T0395200-01	0.211816	-0.0181996	0.000656454	0.0469655
OS01T0227200-01	OS12T0189400-01	0.139176	-0.212912	1.00738e-05	0.00201628
OS01T0228400-01	OS01T0235100-01	0.373826	0.702049	3.2086e-05	0.00498023
OS01T0228400-01	OS01T0666600-00	0.146315	0.582401	2.87273e-05	0.00457554
OS01T0228400-01	OS01T0750800-02	-0.184523	0.220328	2.28107e-05	0.00382512
OS01T0228400-01	OS01T0839700-02	0.21193	-0.0952236	2.7919e-05	0.00447055
OS01T0228400-01	OS01T0886500-01	-0.179575	0.185874	8.45617e-05	0.0104821
OS01T0228400-01	OS01T0926800-01	0.0851103	0.374799	0.000154838	0.0164938
OS01T0228400-01	OS01T0948300-01	-0.0538608	0.240691	0.000139525	0.0152756
OS01T0228400-01	OS01T0962400-01	-0.238876	0.286131	7.90564e-13	3.22664e-09
OS01T0228400-01	OS02T0122000-01	-0.306216	0.101202	9.92714e-06	0.00199323
OS01T0228400-01	OS02T0131300-01	0.0363753	0.356985	0.000587946	0.0433076
OS01T0228400-01	OS02T0226200-01	-0.123636	0.123463	0.000610431	0.0445361
OS01T0228400-01	OS02T0328300-01	0.247163	-0.0168695	0.000433181	0.0349178
OS01T0228400-01	OS02T0534400-01	-0.128466	0.129622	0.000439137	0.0352649
OS01T0228400-01	OS02T0556800-01	0.146289	0.482597	4.59508e-06	0.00107937
OS01T0228400-01	OS02T0588600-01	-0.0519923	0.401131	9.5426e-07	0.000309969
OS01T0228400-01	OS02T0638300-01	0.0131825	0.376067	3.26933e-07	0.000130646
OS01T0228400-01	OS02T0798200-01	0.254034	0.564079	0.000350282	0.0299815
OS01T0228400-01	OS02T0814000-01	-0.12122	0.230148	0.000472875	0.0372027
OS01T0228400-01	OS02T0829200-01	0.358776	0.0773265	0.000714514	0.0498173
OS01T0228400-01	OS02T0829850-00	0.377183	0.575829	0.000287103	0.0259341
OS01T0228400-01	OS03T0100030-01	0.0969058	0.409725	0.000444183	0.0355639
OS01T0228400-01	OS03T0126300-04	0.0882499	-0.161215	0.000479822	0.0375844
OS01T0228400-01	OS03T0187600-01	-0.0828445	0.36635	4.47432e-05	0.00644435
OS01T0228400-01	OS03T0228200-01	0.0360248	0.384439	1.90605e-05	0.00332352
OS01T0228400-01	OS03T0249200-01	0.168535	0.508262	0.000529742	0.0402528
OS01T0228400-01	OS03T0313000-01	-0.0791975	0.424665	9.90579e-10	1.17901e-06
OS01T0228400-01	OS03T0685000-01	-0.0133893	0.478664	1.60504e-08	1.15279e-05
OS01T0228400-01	OS03T0710800-01	-0.150824	0.147327	0.000113821	0.0131493
OS01T0228400-01	OS03T0711400-01	0.0348855	-0.195612	0.000615307	0.0447959
OS01T0228400-01	OS03T0756800-01	0.0171681	0.394563	0.000129624	0.0144776
OS01T0228400-01	OS03T0775500-01	-0.0727101	0.298144	8.57814e-05	0.0105961
OS01T0228400-01	OS03T0791800-01	-0.0518457	0.467167	9.96407e-11	1.80786e-07
OS01T0228400-01	OS03T0851200-01	-0.0295825	0.420219	2.70361e-06	0.000711501
OS01T0228400-01	OS04T0445200-01	0.156837	0.633219	3.43508e-07	0.000135731
OS01T0228400-01	OS04T0539000-01	0.341834	0.683675	0.00035147	0.0300606
OS01T0228400-01	OS04T0592400-02	0.268063	0.00246734	0.000152269	0.0163042
OS01T0228400-01	OS04T0598000-01	-0.0644869	0.468869	2.63621e-10	4.01979e-07
OS01T0228400-01	OS04T0644600-02	0.401114	0.104176	9.66571e-05	0.0116125
OS01T0228400-01	OS04T0667500-01	-0.144537	0.12038	0.00025236	0.0235876
OS01T0228400-01	OS04T0677500-02	0.0377205	-0.205	0.000501237	0.0387352
OS01T0228400-01	OS05T0122900-01	-0.105397	0.364275	4.84591e-06	0.00112525
OS01T0228400-01	OS05T0402300-02	-0.0902787	0.336224	0.000311101	0.0275237
OS01T0228400-01	OS05T0502500-01	0.0450108	0.455032	2.1321e-06	0.000589151
OS01T0228400-01	OS05T0508900-01	-0.15905	0.292239	3.17023e-07	0.000127437
OS01T0228400-01	OS05T0531000-01	-0.186468	0.173917	0.000168295	0.0175792
OS01T0228400-01	OS05T0568800-01	-0.267058	0.0517459	2.98616e-05	0.00471406
OS01T0228400-01	OS05T0585900-01	0.300888	0.562639	0.000258781	0.0240166
OS01T0228400-01	OS06T0106100-01	-0.102002	0.33723	1.39182e-05	0.00259554
OS01T0228400-01	OS06T0116100-01	-0.0270242	-0.235795	0.000412073	0.0336397
OS01T0228400-01	OS06T0131300-00	-0.118817	0.287719	0.000197759	0.0197759
OS01T0228400-01	OS06T0714100-01	-0.0502886	0.471509	1.39836e-05	0.00260488
OS01T0228400-01	OS06T0725900-01	0.251468	0.0163225	0.000275255	0.0251343
OS01T0228400-01	OS07T0509800-01	0.0694641	0.362985	0.000164027	0.0172448
OS01T0228400-01	OS07T0561500-01	0.0172342	0.294692	5.07343e-05	0.00709878
OS01T0228400-01	OS07T0583200-01	-0.149685	-0.318478	0.000294836	0.0264526
OS01T0228400-01	OS07T0585500-01	-0.30036	0.0989406	1.82328e-06	0.000519546
OS01T0228400-01	OS07T0681400-01	-0.0519669	0.375987	2.06931e-06	0.00057538
OS01T0228400-01	OS08T0112600-01	-0.234418	0.145708	2.03667e-07	8.89869e-05
OS01T0228400-01	OS08T0138500-01	0.130122	0.50945	4.17154e-06	0.00100119
OS01T0228400-01	OS08T0420700-01	0.06994	0.340056	0.000608366	0.0444314
OS01T0228400-01	OS08T0435900-04	0.403366	0.0924897	2.79554e-06	0.000730072
OS01T0228400-01	OS08T0557400-01	0.0814528	0.470555	5.94762e-05	0.00803071
OS01T0228400-01	OS09T0367900-01	0.0784588	-0.211778	3.58142e-05	0.00543271
OS01T0228400-01	OS09T0460500-00	0.176198	0.457036	0.000424559	0.034406
OS01T0228400-01	OS10T0465800-00	-0.397794	-0.0726569	4.51498e-06	0.00106448
OS01T0228400-01	OS11T0115800-01	-0.165086	0.139438	0.000115204	0.0132609
OS01T0228400-01	OS11T0130200-01	-0.232153	-0.413159	0.000170858	0.0177807
OS01T0228400-01	OS11T0145400-01	-0.199346	0.124873	8.05388e-06	0.00168943
OS01T0228400-01	OS11T0147800-01	-0.271562	0.161869	1.47332e-07	6.82884e-05
OS01T0228400-01	OS12T0115100-00	-0.0711151	0.186818	0.000266059	0.0245065
OS01T0228400-01	OS12T0169400-01	0.191334	0.508808	9.49299e-05	0.0114483
OS01T0228400-01	OS12T0188700-02	0.261196	-0.0876096	3.88218e-05	0.00578215
OS01T0228400-01	OS12T0291100-02	0.404376	-0.0823633	2.16171e-10	3.40808e-07
OS01T0228400-01	OS12T0420400-02	0.353408	-0.0101676	1.81623e-07	8.11411e-05
OS01T0228400-01	OS12T0570700-01	-0.125372	0.150882	0.000127477	0.014305
OS01T0235100-01	OS01T0235900-00	0.467461	0.214739	0.000198307	0.0198162
OS01T0235100-01	OS01T0259600-01	0.236562	0.561166	0.000220058	0.0213856
OS01T0235100-01	OS01T0264500-01	0.363455	0.0529358	3.41971e-06	0.00085495
OS01T0235100-01	OS01T0267200-01	0.0642131	-0.148156	0.000642709	0.0462605
OS01T0235100-01	OS01T0276000-01	-0.050281	-0.413573	3.72482e-09	3.51802e-06
OS01T0235100-01	OS01T0303000-02	0.0456843	-0.233459	6.11993e-07	0.000217107
OS01T0235100-01	OS01T0304000-01	0.015283	-0.378057	5.80625e-05	0.00788944
OS01T0235100-01	OS01T0316800-01	0.0837983	-0.117097	0.000420883	0.0341952
OS01T0235100-01	OS01T0328400-01	-0.0175662	-0.367459	6.42717e-10	8.32846e-07
OS01T0235100-01	OS01T0343300-01	0.176652	-0.0546799	0.000185695	0.0188836
OS01T0235100-01	OS01T0348700-01	-0.0608397	-0.370212	6.24581e-07	0.000220883
OS01T0235100-01	OS01T0358400-01	0.00878212	-0.301148	3.43438e-07	0.00013573
OS01T0235100-01	OS01T0372700-01	0.11355	-0.297929	4.68228e-08	2.71613e-05
OS01T0235100-01	OS01T0507000-02	0.137053	-0.356504	7.19247e-09	6.02507e-06
OS01T0235100-01	OS01T0510100-01	0.105484	-0.337166	6.55934e-09	5.56769e-06
OS01T0235100-01	OS01T0542000-00	0.0380526	-0.242035	9.57065e-06	0.00193687
OS01T0235100-01	OS01T0552300-01	0.413371	0.306817	0.000644195	0.0463372
OS01T0235100-01	OS01T0558300-01	0.130934	-0.134419	2.05171e-05	0.00351755
OS01T0235100-01	OS01T0565900-01	-0.0289705	-0.362354	1.04123e-06	0.000332415
OS01T0235100-01	OS01T0585300-01	0.496758	0.110345	1.73797e-06	0.000500113
OS01T0235100-01	OS01T0600000-01	0.100735	-0.152699	5.44721e-06	0.00123651
OS01T0235100-01	OS01T0621300-01	0.0993198	-0.267165	2.41561e-07	0.000102097
OS01T0235100-01	OS01T0635550-00	0.346962	-0.068503	4.49017e-09	4.08794e-06
OS01T0235100-01	OS01T0641700-01	0.337515	-0.0238538	0.000145813	0.0158099
OS01T0235100-01	OS01T0649000-01	0.0484914	-0.333716	7.76019e-08	4.10134e-05
OS01T0235100-01	OS01T0658900-01	0.179197	-0.218412	2.06099e-09	2.16008e-06
OS01T0235100-01	OS01T0659200-01	0.121998	-0.26262	2.49034e-08	1.63114e-05
OS01T0235100-01	OS01T0673800-03	0.245435	-0.381632	1.641e-12	5.98132e-09
OS01T0235100-01	OS01T0678900-01	0.206725	-0.00934145	0.000184002	0.0187663
OS01T0235100-01	OS01T0700100-01	0.247749	-0.397489	1.72946e-14	1.34464e-10
OS01T0235100-01	OS01T0708400-01	0.167935	-0.0515584	0.000269616	0.024747
OS01T0235100-01	OS01T0723200-01	-0.107458	-0.457782	7.26824e-09	6.07169e-06
OS01T0235100-01	OS01T0752300-01	-0.106969	-0.389194	3.32979e-06	0.000838518
OS01T0235100-01	OS01T0761000-01	0.537621	0.147793	6.07638e-07	0.000215899
OS01T0235100-01	OS01T0775100-01	0.331497	0.000685179	3.76176e-06	0.000922642
OS01T0235100-01	OS01T0804400-01	0.297681	-0.26536	1.32766e-15	1.56925e-11
OS01T0235100-01	OS01T0810200-01	0.0639558	-0.235133	6.32637e-06	0.00139333
OS01T0235100-01	OS01T0813400-01	0.157038	-0.262166	5.8751e-08	3.2752e-05
OS01T0235100-01	OS01T0815400-01	0.326148	-0.0255181	1.56126e-08	1.12968e-05
OS01T0235100-01	OS01T0819500-01	0.1289	-0.147846	4.13113e-06	0.000993223
OS01T0235100-01	OS01T0823300-00	-0.0831893	-0.414287	3.53289e-09	3.36316e-06
OS01T0235100-01	OS01T0825500-01	0.0633708	-0.43032	2.48014e-14	1.81122e-10
OS01T0235100-01	OS01T0834500-01	-0.0430391	-0.386812	5.58251e-09	4.8992e-06
OS01T0235100-01	OS01T0834600-00	-0.074714	-0.385566	7.73175e-07	0.000262318
OS01T0235100-01	OS01T0835900-00	0.224877	-0.0246512	0.000167387	0.0175067
OS01T0235100-01	OS01T0839700-02	0.214373	-0.0320938	0.000381617	0.0318178
OS01T0235100-01	OS01T0866600-01	0.339891	0.0358411	2.77898e-08	1.78302e-05
OS01T0235100-01	OS01T0874900-01	0.126022	0.565317	8.28205e-08	4.30592e-05
OS01T0235100-01	OS01T0884900-01	0.48012	0.262555	1.63387e-06	0.000476528
OS01T0235100-01	OS01T0894700-01	0.15773	0.0748039	0.000714592	0.049821
OS01T0235100-01	OS01T0895600-01	0.0686078	-0.10669	0.000152237	0.0163016
OS01T0235100-01	OS01T0896700-00	-0.114275	-0.412409	1.37902e-07	6.47813e-05
OS01T0235100-01	OS01T0896800-01	-0.0582506	-0.36645	1.35817e-07	6.39757e-05
OS01T0235100-01	OS01T0897000-01	0.149032	-0.069073	0.000533371	0.040439
OS01T0235100-01	OS01T0905700-01	0.125726	0.544085	9.26359e-05	0.011246
OS01T0235100-01	OS01T0924400-01	0.10899	0.422854	9.0592e-05	0.0110573
OS01T0235100-01	OS01T0934100-01	0.0949369	-0.0833575	0.000218019	0.0212623
OS01T0235100-01	OS01T0938100-01	0.457964	0.0823424	3.22177e-07	0.000129091
OS01T0235100-01	OS01T0963400-01	0.18152	-0.0921317	7.41973e-06	0.00158172
OS01T0235100-01	OS01T0971100-01	0.377045	0.206397	0.000136564	0.0150554
OS01T0235100-01	OS02T0105900-01	-0.0789433	-0.428907	7.22728e-09	6.04927e-06
OS01T0235100-01	OS02T0116600-01	0.27625	-0.0223851	1.5367e-06	0.000453165
OS01T0235100-01	OS02T0116900-01	0.206117	-0.14474	3.38138e-08	2.08638e-05
OS01T0235100-01	OS02T0120600-01	0.241456	-0.0213745	0.000363389	0.0307711
OS01T0235100-01	OS02T0121300-01	0.0263517	-0.371582	1.19273e-08	9.08344e-06
OS01T0235100-01	OS02T0124800-01	0.416297	0.0794441	1.34175e-05	0.00252194
OS01T0235100-01	OS02T0127900-01	-0.0259498	-0.271925	4.79896e-06	0.00111701
OS01T0235100-01	OS02T0130100-01	0.583648	0.129181	1.87266e-06	0.000530951
OS01T0235100-01	OS02T0131600-00	0.110471	-0.135392	1.82474e-05	0.00321631
OS01T0235100-01	OS02T0162500-01	-0.0425327	-0.439732	1.94748e-11	4.68497e-08
OS01T0235100-01	OS02T0167100-01	0.150534	-0.0706367	7.37204e-05	0.00945755
OS01T0235100-01	OS02T0169300-01	0.00196914	-0.224784	4.07956e-05	0.00601002
OS01T0235100-01	OS02T0177800-02	0.134146	0.491123	1.09707e-05	0.00215514
OS01T0235100-01	OS02T0178400-01	-0.00612497	-0.449498	1.19051e-09	1.36379e-06
OS01T0235100-01	OS02T0220500-01	-0.0601959	-0.260011	1.56162e-05	0.00284594
OS01T0235100-01	OS02T0227200-01	-0.00916543	-0.237754	0.000301937	0.0269149
OS01T0235100-01	OS02T0229000-01	-0.0981428	-0.406021	7.27844e-09	6.07717e-06
OS01T0235100-01	OS02T0229400-01	0.0992063	-0.213622	1.11752e-06	0.000351608
OS01T0235100-01	OS02T0284600-01	-0.0570467	-0.364763	7.67068e-09	6.33996e-06
OS01T0235100-01	OS02T0321900-02	-0.0704522	-0.423774	3.02135e-07	0.000122751
OS01T0235100-01	OS02T0326000-02	0.14839	-0.0758003	0.000689195	0.0485821
OS01T0235100-01	OS02T0468400-01	0.229716	0.654826	1.86534e-09	1.98018e-06
OS01T0235100-01	OS02T0478600-01	-0.0513738	-0.466425	2.36137e-09	2.40825e-06
OS01T0235100-01	OS02T0478700-01	0.0109114	-0.416749	1.74589e-09	1.87402e-06
OS01T0235100-01	OS02T0489400-01	-0.0730592	-0.495391	5.28582e-11	1.05976e-07
OS01T0235100-01	OS02T0496900-01	0.0579053	-0.196627	1.98423e-06	0.000556109
OS01T0235100-01	OS02T0503400-01	-0.0470371	-0.293653	7.9538e-07	0.000268161
OS01T0235100-01	OS02T0506600-01	0.322926	-0.273388	3.3605e-17	6.80353e-13
OS01T0235100-01	OS02T0532800-00	0.252178	-0.125884	2.602e-07	0.000108318
OS01T0235100-01	OS02T0534800-01	-0.0429747	-0.448316	7.04026e-10	8.96944e-07
OS01T0235100-01	OS02T0537700-01	0.16286	-0.092131	0.00021261	0.0208791
OS01T0235100-01	OS02T0539600-01	-0.076506	-0.333981	4.49435e-05	0.00646414
OS01T0235100-01	OS02T0549600-01	-0.0717995	-0.315744	1.20521e-06	0.000372381
OS01T0235100-01	OS02T0564300-01	0.450227	0.15732	0.000192891	0.0194096
OS01T0235100-01	OS02T0564400-01	0.284354	0.0130731	0.000357807	0.0304395
OS01T0235100-01	OS02T0567900-01	-0.0127772	-0.370728	1.50438e-08	1.09529e-05
OS01T0235100-01	OS02T0578800-01	-0.0834583	-0.348449	5.34704e-05	0.00738561
OS01T0235100-01	OS02T0591700-01	-0.0918571	-0.411532	8.3234e-09	6.77537e-06
OS01T0235100-01	OS02T0593900-01	0.162325	-0.106226	3.65487e-05	0.00551834
OS01T0235100-01	OS02T0603900-00	0.0710805	0.327092	1.17998e-06	0.00036647
OS01T0235100-01	OS02T0604100-01	-0.00953658	-0.316644	2.78454e-07	0.000114889
OS01T0235100-01	OS02T0606200-01	0.275944	0.567268	7.65441e-06	0.00162127
OS01T0235100-01	OS02T0608700-01	0.263449	0.0285873	2.96634e-05	0.00469073
OS01T0235100-01	OS02T0610700-02	0.485693	0.144185	0.000405625	0.0332781
OS01T0235100-01	OS02T0612300-01	0.225049	0.00214839	8.44371e-06	0.0017559
OS01T0235100-01	OS02T0613400-01	0.240105	-0.0432388	0.000233892	0.0223312
OS01T0235100-01	OS02T0618250-01	-0.166065	-0.3729	1.63555e-05	0.00295413
OS01T0235100-01	OS02T0620200-01	0.271021	-0.244629	1.17797e-10	2.0747e-07
OS01T0235100-01	OS02T0621700-01	0.13626	-0.102969	3.30333e-05	0.00509325
OS01T0235100-01	OS02T0622300-00	-0.018595	-0.380566	3.15876e-09	3.06843e-06
OS01T0235100-01	OS02T0628800-01	0.0683836	-0.213351	3.54772e-06	0.000879711
OS01T0235100-01	OS02T0629200-02	0.0347585	0.427518	0.000257771	0.0239559
OS01T0235100-01	OS02T0634500-01	0.184297	-0.12369	6.33639e-07	0.000223507
OS01T0235100-01	OS02T0646400-01	0.131213	-0.282859	3.80969e-08	2.30036e-05
[truncated: 27,377 more rows]

## Sheet: UniqueTr_diffCorr
S8: Evidence for salinity stress induced decoherence
#Unique transcripts along with its frequency with significantly different correlation between environments
TranscriptID	Freq (Number of significantly different pairs)					Highlited transcripts were considered for enrichment analyses (transcripts with significant pairs greater than the median (median significant pair per transcript = 12))
OS04T0412100-01	603
OS01T0235100-01	596
OS03T0228200-01	542
OS02T0556800-01	510
OS07T0561500-01	501
OS02T0638300-01	498
OS09T0481200-01	487
OS05T0508900-01	484
OS03T0791800-01	467
OS01T0131300-01	456
OS01T0962400-01	451
OS04T0445200-01	443
OS01T0642200-01	441
OS08T0138500-01	434
OS06T0141200-01	412
OS04T0683700-01	408
OS07T0673550-00	403
OS11T0147800-01	383
OS04T0534600-01	375
OS04T0403900-00	374
OS03T0278900-01	367
OS01T0210500-01	363
OS08T0112600-01	337
OS05T0533500-01	336
OS08T0512500-01	334
OS07T0509800-01	329
OS03T0851200-01	310
OS03T0169900-01	284
OS03T0685000-01	277
OS02T0829850-00	273
OS05T0586600-01	273
OS04T0657500-01	242
OS02T0798200-01	240
OS05T0143300-01	239
OS07T0607800-02	231
OS09T0442300-01	227
OS01T0126200-01	221
OS01T0666600-00	213
OS05T0375400-01	213
OS10T0162100-01	212
OS02T0729400-01	209
OS01T0773700-02	207
OS03T0313000-01	207
OS01T0303000-02	202
OS05T0574500-01	202
OS04T0612500-02	193
OS08T0242700-01	192
OS06T0131300-00	190
OS01T0589800-01	185
OS07T0558400-01	184
OS09T0460500-00	178
OS12T0632000-01	177
OS05T0502500-01	176
OS03T0711100-01	174
OS04T0598000-01	174
OS05T0568800-01	174
OS11T0546900-01	174
OS09T0420800-01	172
OS03T0161900-01	171
OS08T0557400-01	170
OS04T0639200-01	169
OS06T0625400-01	162
OS04T0530200-01	161
OS02T0634500-01	160
OS11T0599200-01	159
OS05T0531000-01	158
OS03T0385400-01	157
OS06T0638200-01	157
OS12T0151500-01	157
OS03T0110900-01	156
OS03T0137300-01	156
OS09T0458900-01	155
OS02T0122500-00	154
OS05T0533700-01	153
OS06T0106100-01	152
OS09T0497600-01	152
OS05T0292800-01	146
OS03T0699600-01	144
OS01T0552300-01	143
OS05T0461400-02	142
OS10T0178500-01	142
OS01T0778900-01	141
OS03T0322600-01	141
OS07T0694700-01	137
OS03T0351200-00	134
OS03T0586500-01	134
OS04T0430100-01	133
OS06T0264800-01	132
OS07T0187400-00	132
OS12T0189400-01	132
OS11T0621400-01	131
OS03T0177500-01	130
OS02T0606200-01	127
OS04T0539000-01	125
OS03T0729100-01	124
OS02T0717800-01	123
OS03T0285100-01	122
OS04T0538100-01	122
OS08T0156800-01	122
OS01T0934100-01	121
OS05T0582000-01	121
OS09T0553200-01	121
OS12T0145100-01	120
OS01T0835900-00	118
OS01T0501700-01	115
OS01T0179800-01	113
OS02T0121300-01	111
OS02T0506600-01	109
OS02T0750100-00	109
OS03T0241200-00	109
OS07T0585500-01	109
OS02T0588600-01	108
OS03T0139400-01	108
OS02T0610800-01	107
OS03T0413000-01	107
OS03T0576700-01	106
OS08T0502700-03	106
OS10T0556200-01	106
OS03T0781501-01	105
OS05T0420600-01	105
OS04T0537100-01	104
OS07T0544800-01	104
OS08T0408500-01	104
OS02T0797200-01	103
OS07T0695100-01	103
OS08T0547900-01	103
OS09T0553900-01	103
OS05T0155100-01	102
OS02T0532800-00	101
OS03T0197100-01	101
OS05T0346300-01	100
OS01T0658900-01	99
OS03T0704100-01	99
OS06T0484500-01	99
OS03T0170500-00	98
OS01T0138500-01	97
OS01T0775100-01	97
OS04T0564600-01	97
OS09T0485900-01	97
OS03T0319300-01	96
OS10T0539650-01	96
OS12T0620400-02	96
OS06T0606700-00	95
OS10T0496900-01	95
OS01T0825500-01	94
OS09T0258600-01	94
OS06T0172600-00	93
OS06T0320500-01	92
OS08T0432500-01	92
OS01T0700100-01	90
OS02T0680600-01	90
OS03T0249200-01	90
OS01T0281000-01	89
OS02T0124800-01	89
OS10T0411700-01	89
OS02T0731600-01	88
OS05T0108800-01	87
OS01T0938100-01	86
OS02T0469600-01	86
OS02T0744900-01	86
OS03T0710600-01	86
OS03T0756800-01	86
OS06T0484600-01	86
OS12T0567700-01	86
OS03T0232600-01	85
OS06T0694800-01	85
OS07T0582400-01	85
OS10T0573000-01	85
OS02T0726600-01	84
OS02T0760300-01	84
OS04T0583101-01	84
OS05T0122900-01	84
OS06T0665500-01	84
OS08T0200300-02	84
OS08T0490100-01	84
OS02T0130100-01	83
OS02T0759900-01	83
OS05T0459900-01	83
OS06T0701400-01	83
OS09T0507800-01	83
OS01T0833200-01	82
OS03T0343900-01	81
OS05T0388600-01	81
OS09T0327300-01	81
OS01T0372700-01	80
OS04T0493000-01	80
OS08T0109300-01	80
OS11T0267300-01	80
OS05T0503300-02	79
OS11T0181500-01	79
OS12T0188700-02	79
OS02T0581100-01	78
OS07T0631300-01	78
OS09T0565200-02	78
OS01T0228400-01	77
OS02T0750200-01	77
OS04T0504700-01	76
OS07T0546700-01	76
OS01T0191100-01	75
OS06T0714700-00	75
OS02T0699600-01	74
OS03T0116300-01	74
OS04T0660600-01	74
OS04T0677500-02	74
OS05T0176700-01	74
OS05T0207300-01	74
OS07T0529800-01	74
OS11T0130200-01	74
OS02T0686600-01	73
OS07T0662500-01	73
OS01T0804400-01	72
OS05T0557000-01	72
OS02T0178400-01	71
OS03T0305000-01	71
OS03T0331600-01	71
OS08T0323400-01	71
OS10T0478200-01	71
OS04T0671300-01	70
OS05T0576600-01	70
OS06T0342200-01	70
OS02T0226200-01	69
OS02T0591700-01	69
OS05T0496200-03	69
OS06T0167400-01	69
OS07T0658400-02	69
OS12T0291100-02	69
OS02T0129900-01	68
OS05T0107700-01	68
OS09T0457100-01	67
OS09T0530300-01	67
OS12T0502200-01	67
OS01T0659200-01	66
OS03T0100200-01	66
OS11T0135400-00	66
OS01T0343300-01	65
OS01T0542000-00	65
OS05T0574400-01	65
OS06T0663800-01	65
OS02T0567100-01	64
OS03T0285700-01	64
OS06T0152100-01	64
OS10T0181600-02	64
OS02T0229400-01	63
OS07T0492000-01	63
OS07T0556200-01	63
OS10T0551600-01	63
OS10T0569200-01	63
OS01T0635550-00	62
OS03T0139100-00	62
OS03T0234200-01	62
OS06T0185900-01	62
OS06T0286400-01	62
OS09T0470000-01	62
OS10T0465800-00	62
OS01T0649000-01	61
OS02T0189000-01	61
OS03T0263700-01	61
OS03T0577000-01	61
OS07T0681400-01	61
OS02T0788500-01	60
OS03T0141000-01	60
OS03T0227800-02	60
OS03T0428800-01	60
OS03T0717700-02	60
OS07T0622100-01	60
OS07T0662900-01	60
OS11T0660500-01	60
OS02T0105900-01	59
OS03T0187600-01	59
OS03T0377700-01	59
OS04T0501000-00	59
OS05T0113400-01	59
OS02T0321900-02	58
OS03T0607500-01	58
OS03T0622300-01	58
OS03T0773150-00	58
OS05T0548900-01	58
OS08T0269700-01	58
OS10T0494000-01	58
OS10T0553800-01	58
OS03T0100030-01	57
OS04T0349500-01	57
OS08T0117300-01	57
OS10T0479001-01	57
OS02T0799000-01	56
OS03T0710800-01	56
OS04T0105700-01	56
OS04T0387900-01	56
OS04T0416000-01	56
OS07T0412100-01	56
OS08T0562600-03	56
OS09T0375900-01	56
OS12T0611200-01	56
OS01T0761000-01	55
OS01T0866600-01	55
OS11T0634500-00	55
OS02T0162500-01	54
OS03T0168200-01	54
OS03T0798600-01	54
OS11T0151300-01	54
OS12T0507200-01	54
OS03T0337800-01	53
OS03T0764600-01	53
OS06T0604600-01	53
OS06T0686700-01	53
OS10T0411800-01	53
OS11T0145400-01	53
OS06T0715200-01	52
OS07T0207400-01	52
OS08T0118900-01	52
OS08T0120600-01	52
OS09T0434000-01	52
OS02T0534800-01	51
OS04T0610500-01	51
OS06T0332800-01	51
OS10T0564900-01	51
OS11T0107450-01	51
OS01T0239200-01	50
OS01T0813400-01	50
OS04T0605900-01	50
OS11T0148500-02	50
OS01T0884300-01	49
OS02T0628800-01	49
OS02T0665250-01	49
OS03T0331700-02	49
OS03T0766800-01	49
OS06T0158600-01	49
OS08T0532300-01	49
OS09T0517000-01	49
OS11T0242800-01	49
OS12T0115801-00	49
OS12T0615400-01	49
OS03T0192500-01	48
OS03T0594900-01	48
OS04T0652400-01	48
OS05T0533100-01	48
OS10T0562100-01	48
OS01T0908200-01	47
OS03T0169800-01	47
OS03T0595300-01	47
OS05T0516300-01	47
OS06T0601500-01	47
OS07T0170200-00	47
OS08T0359000-01	47
OS09T0253000-01	47
OS10T0486600-01	47
OS12T0420400-02	47
OS01T0100700-01	46
OS01T0556700-00	46
OS02T0646400-01	46
OS03T0263900-01	46
OS04T0191500-01	46
OS05T0348100-01	46
OS09T0465600-01	46
OS12T0556400-02	46
OS01T0507000-02	45
OS01T0834600-00	45
OS02T0175600-01	45
OS03T0200200-01	45
OS03T0218400-01	45
OS05T0565000-01	45
OS05T0585900-01	45
OS06T0181566-01	45
OS07T0630800-01	45
OS09T0346500-04	45
OS10T0321700-01	45
OS10T0503800-01	45
OS01T0750800-02	44
OS01T0948300-01	44
OS03T0126300-04	44
OS03T0313600-01	44
OS03T0385301-01	44
OS03T0390000-02	44
OS03T0807800-01	44
OS04T0528100-01	44
OS07T0139600-01	44
OS12T0292400-01	44
OS02T0489400-01	43
OS02T0534400-01	43
OS02T0761400-01	43
OS03T0424500-01	43
OS05T0295100-02	43
OS05T0564200-01	43
OS06T0102100-01	43
OS07T0674200-01	43
OS10T0564300-01	43
OS11T0216100-01	43
OS01T0711400-01	42
OS02T0814700-01	42
OS03T0175200-01	42
OS03T0756000-01	42
OS04T0527700-01	42
OS04T0592400-02	42
OS05T0490100-01	42
OS02T0620200-01	41
OS02T0749800-01	41
OS03T0169600-01	41
OS03T0811900-01	41
OS05T0110900-01	41
OS05T0149400-01	41
OS05T0275000-01	41
OS05T0539700-01	41
OS07T0597000-01	41
OS08T0483600-02	41
OS02T0567900-01	40
OS03T0289100-02	40
OS03T0337500-00	40
OS03T0695500-01	40
OS05T0552300-02	40
OS08T0366100-01	40
OS11T0115800-01	40
OS01T0881300-02	39
OS02T0478600-01	39
OS02T0664000-01	39
OS02T0717400-01	39
OS04T0435700-01	39
OS08T0545200-02	39
OS09T0426500-01	39
OS01T0173000-01	38
OS02T0814000-01	38
OS02T0815000-00	38
OS03T0254250-00	38
OS04T0662100-01	38
OS08T0205400-01	38
OS10T0539700-01	38
OS11T0107500-01	38
OS01T0771200-01	37
OS02T0116900-01	37
OS02T0284600-01	37
OS02T0611250-00	37
OS03T0337600-01	37
OS05T0355500-01	37
OS07T0647500-01	37
OS01T0752300-01	36
OS02T0706400-01	36
OS03T0273800-01	36
OS03T0803000-01	36
OS05T0303000-01	36
OS05T0373700-01	36
OS05T0555900-01	36
OS01T0276000-01	35
OS01T0328400-01	35
OS04T0645100-01	35
OS05T0516100-01	35
OS05T0534400-01	35
OS06T0714100-01	35
OS07T0435300-01	35
OS08T0128500-00	35
OS08T0171700-01	35
OS08T0435900-04	35
OS12T0115100-00	35
OS12T0167900-01	35
OS01T0600000-01	34
OS01T0723200-01	34
OS02T0622300-00	34
OS02T0821200-01	34
OS03T0210700-01	34
OS04T0444800-02	34
OS07T0180900-01	34
OS08T0359500-01	34
OS01T0734600-01	33
OS02T0621700-01	33
OS03T0345700-01	33
OS03T0775500-01	33
OS04T0457000-01	33
OS05T0536200-01	33
OS06T0503400-01	33
OS07T0577600-02	33
OS09T0258000-02	33
OS10T0532300-01	33
OS12T0291400-01	33
OS01T0164600-01	32
OS01T0585300-01	32
OS04T0583800-01	32
OS07T0106100-01	32
OS07T0475000-01	32
OS08T0313200-01	32
OS08T0436800-01	32
OS08T0510400-01	32
OS09T0571400-01	32
OS01T0281100-01	31
OS02T0732900-01	31
OS03T0817900-01	31
OS04T0590900-01	31
OS05T0508500-01	31
OS11T0220800-01	31
OS11T0482000-01	31
OS11T0602600-01	31
OS01T0235900-00	30
OS01T0971100-01	30
OS02T0794400-01	30
OS03T0182700-02	30
OS03T0751000-01	30
OS04T0607000-02	30
OS05T0432700-01	30
OS07T0150200-01	30
OS08T0481500-01	30
OS08T0559200-01	30
OS09T0369050-01	30
OS12T0291100-01	30
OS01T0304000-01	29
OS01T0681900-01	29
OS01T0834500-01	29
OS01T0866400-01	29
OS02T0657700-01	29
OS03T0107800-01	29
OS03T0152600-01	29
OS03T0206700-00	29
OS03T0274300-01	29
OS03T0320000-01	29
OS04T0399200-01	29
OS04T0432600-01	29
OS04T0482800-01	29
OS05T0560000-01	29
OS06T0146400-01	29
OS07T0659900-01	29
OS09T0509000-01	29
OS10T0530500-01	29
OS12T0152750-00	29
OS01T0184500-01	28
OS01T0329000-01	28
OS01T0673800-03	28
OS01T0786800-01	28
OS01T0830000-01	28
OS02T0603900-00	28
OS02T0744000-01	28
OS03T0231600-01	28
OS03T0424800-00	28
OS05T0488600-01	28
OS06T0199300-01	28
OS07T0617700-01	28
OS10T0170200-01	28
OS10T0417600-01	28
OS10T0483500-01	28
OS12T0508300-01	28
OS01T0172300-01	27
OS02T0468400-01	27
OS02T0478700-01	27
OS02T0717300-01	27
OS03T0129300-01	27
OS03T0217000-01	27
OS03T0429000-01	27
OS05T0101200-01	27
OS05T0477300-03	27
OS06T0116100-01	27
OS06T0555400-01	27
OS06T0562600-01	27
OS07T0224000-00	27
OS10T0491400-01	27
OS11T0153500-01	27
OS01T0138900-01	26
OS01T0208700-01	26
OS01T0507700-01	26
OS01T0621300-01	26
OS02T0564400-01	26
OS03T0628800-01	26
OS03T0744600-01	26
OS03T0764100-01	26
OS06T0143100-02	26
OS06T0196300-02	26
OS07T0462700-01	26
OS08T0411200-01	26
OS09T0394900-01	26
OS09T0502000-01	26
OS12T0189300-01	26
OS01T0658400-01	25
OS03T0835100-00	25
OS04T0376000-01	25
OS04T0644600-02	25
OS04T0662000-00	25
OS05T0540900-01	25
OS06T0591600-01	25
OS07T0148900-01	25
OS08T0547300-01	25
OS10T0395200-01	25
OS01T0104350-00	24
OS01T0147900-01	24
OS01T0896700-00	24
OS01T0975900-02	24
OS03T0180400-01	24
OS03T0835150-01	24
OS03T0857400-01	24
OS06T0153800-01	24
OS07T0583200-01	24
OS09T0525900-01	24
OS10T0483000-01	24
OS12T0625000-01	24
OS01T0120500-01	23
OS01T0555100-01	23
OS01T0565900-01	23
OS02T0122000-01	23
OS02T0127900-01	23
OS02T0229000-01	23
OS02T0539600-01	23
OS02T0608700-01	23
OS03T0134300-01	23
OS03T0290300-01	23
OS03T0572900-01	23
OS03T0756400-01	23
OS04T0665000-01	23
OS07T0232800-00	23
OS09T0279400-01	23
OS01T0182600-03	22
OS01T0752500-00	22
OS02T0120600-01	22
OS02T0257400-01	22
OS02T0537700-01	22
OS02T0575700-01	22
OS03T0219200-01	22
OS03T0238600-01	22
OS03T0341100-01	22
OS04T0598200-00	22
OS05T0147150-01	22
OS05T0444200-01	22
OS05T0496200-01	22
OS05T0501700-01	22
OS05T0566500-02	22
OS06T0115500-01	22
OS06T0116600-01	22
OS07T0499300-02	22
OS10T0577800-01	22
OS11T0184900-02	22
OS12T0271700-02	22
OS01T0805200-01	21
OS01T0839700-02	21
OS01T0905700-01	21
OS02T0469900-01	21
OS02T0740300-01	21
OS02T0804100-01	21
OS03T0245100-02	21
OS03T0343400-01	21
OS03T0618300-01	21
OS04T0525000-01	21
OS05T0137400-01	21
OS05T0137800-01	21
OS05T0548100-02	21
OS05T0567600-00	21
OS06T0729650-00	21
OS08T0420700-01	21
OS08T0444100-01	21
OS09T0413600-01	21
OS10T0442800-01	21
OS12T0502000-01	21
OS01T0131600-02	20
OS01T0316800-01	20
OS01T0874900-01	20
OS01T0895600-01	20
OS01T0976800-01	20
OS02T0125100-01	20
OS02T0499000-01	20
OS02T0814400-01	20
OS02T0815700-01	20
OS03T0351800-01	20
OS03T0431100-01	20
OS03T0844900-01	20
OS05T0563950-01	20
OS06T0320000-01	20
OS07T0558500-02	20
OS08T0180500-00	20
OS08T0463900-01	20
OS10T0445500-01	20
OS10T0491900-01	20
OS10T0528100-01	20
OS01T0102300-01	19
OS01T0132800-01	19
OS01T0226600-01	19
OS02T0815400-01	19
OS03T0187000-01	19
OS03T0321100-01	19
OS03T0322500-01	19
OS03T0340900-01	19
OS03T0349000-01	19
OS03T0765200-02	19
OS03T0804800-01	19
OS03T0806900-01	19
OS04T0490800-01	19
OS04T0508100-01	19
OS04T0566400-02	19
OS05T0147200-01	19
OS05T0152400-01	19
OS05T0160200-01	19
OS05T0163700-01	19
OS05T0302700-01	19
OS05T0401100-01	19
OS05T0527900-01	19
OS06T0257200-01	19
OS06T0316000-01	19
OS07T0212200-01	19
OS08T0480800-01	19
OS08T0566600-01	19
OS09T0367900-01	19
OS11T0127900-01	19
OS11T0242500-01	19
OS12T0150100-01	19
OS12T0617800-01	19
OS01T0762300-01	18
OS01T0897000-01	18
OS01T0930800-01	18
OS01T0963400-01	18
OS02T0228300-01	18
OS02T0549600-01	18
OS02T0604100-01	18
OS02T0618250-01	18
OS02T0697300-01	18
OS04T0303950-01	18
OS04T0604500-00	18
OS05T0116100-01	18
OS05T0151300-01	18
OS05T0179100-01	18
OS05T0346400-01	18
OS05T0402300-02	18
OS05T0424000-01	18
OS11T0106200-01	18
OS11T0602500-00	18
OS11T0657300-01	18
OS12T0169400-01	18
OS12T0641400-01	18
OS01T0815400-01	17
OS01T0928000-01	17
OS02T0673600-01	17
OS03T0142900-01	17
OS03T0682100-00	17
OS03T0836000-01	17
OS04T0346100-01	17
OS04T0611300-01	17
OS05T0105800-01	17
OS05T0230900-01	17
OS06T0318800-01	17
OS06T0327300-01	17
OS07T0546400-01	17
OS09T0434500-01	17
OS09T0520500-01	17
OS10T0492300-01	17
OS11T0433900-01	17
OS11T0456300-01	17
OS11T0644600-00	17
OS01T0810200-01	16
OS01T0823300-00	16
OS01T0886500-01	16
OS03T0109800-01	16
OS03T0167700-01	16
OS03T0568500-01	16
OS03T0737400-01	16
OS03T0757900-01	16
OS03T0758800-01	16
OS05T0296600-01	16
OS06T0150400-01	16
OS06T0216300-01	16
OS06T0326500-01	16
OS07T0605800-01	16
OS08T0395300-01	16
OS09T0237900-01	16
OS09T0505600-01	16
OS12T0207600-00	16
OS12T0481100-01	16
OS12T0640600-01	16
OS01T0140500-01	15
OS01T0200700-01	15
OS01T0293000-01	15
OS01T0356400-01	15
OS01T0882500-00	15
OS02T0169300-01	15
OS02T0324300-01	15
OS02T0326000-02	15
OS02T0729700-02	15
OS03T0174800-01	15
OS03T0815100-01	15
OS04T0191400-01	15
OS04T0515300-02	15
OS04T0690800-01	15
OS05T0247100-01	15
OS05T0397300-02	15
OS05T0486700-01	15
OS06T0129400-01	15
OS06T0246000-01	15
OS06T0635200-01	15
OS07T0173501-00	15
OS07T0208000-01	15
OS07T0495100-01	15
OS07T0689600-01	15
OS08T0440800-01	15
OS10T0563600-01	15
OS11T0592800-01	15
OS01T0227200-01	14
OS01T0264500-01	14
OS01T0358400-01	14
OS01T0510100-01	14
OS01T0682500-01	14
OS01T0884900-01	14
OS02T0117100-01	14
OS02T0190600-00	14
OS02T0220500-01	14
OS02T0465900-01	14
OS02T0593900-01	14
OS02T0745100-01	14
OS02T0788400-01	14
OS03T0105600-01	14
OS03T0297100-01	14
OS03T0765900-01	14
OS04T0605100-01	14
OS05T0521400-01	14
OS06T0133800-01	14
OS06T0174300-01	14
OS06T0661766-00	14
OS06T0694500-01	14
OS07T0575800-01	14
OS08T0112800-01	14
OS08T0530000-01	14
OS08T0558200-01	14
OS09T0572700-02	14
OS10T0471300-01	14
OS10T0518200-01	14
OS10T0545100-01	14
OS10T0579300-01	14
OS11T0153800-01	14
OS11T0520500-00	14
OS12T0124200-01	14
OS12T0281966-00	14
OS01T0205500-01	13
OS01T0819500-01	13
OS01T0826900-01	13
OS01T0912700-01	13
OS02T0184200-01	13
OS02T0496900-01	13
OS02T0503400-01	13
OS02T0725100-01	13
OS02T0734300-01	13
OS03T0141200-01	13
OS03T0243300-01	13
OS03T0293100-01	13
OS03T0565200-01	13
OS03T0744700-01	13
OS03T0746700-01	13
OS04T0585200-01	13
OS04T0591000-01	13
OS05T0103400-01	13
OS05T0121200-01	13
OS05T0128400-01	13
OS05T0407500-01	13
OS05T0490900-01	13
OS05T0589600-01	13
OS06T0697600-01	13
OS07T0160400-01	13
OS08T0104600-02	13
OS08T0162800-01	13
OS09T0408600-01	13
OS09T0481800-01	13
OS10T0493900-01	13
OS11T0191400-02	13
OS11T0282300-01	13
OS11T0621000-02	13
OS12T0226900-01	13
OS12T0504050-00	13
OS01T0201200-01	12
OS01T0267200-01	12
OS01T0913000-01	12
OS01T0949750-00	12
OS02T0578800-01	12
OS02T0611800-01	12
OS03T0261100-01	12
OS03T0580200-01	12
OS03T0581800-01	12
OS03T0794700-01	12
OS04T0111200-01	12
OS04T0460350-00	12
OS04T0483500-01	12
OS04T0559700-01	12
OS04T0602100-01	12
OS05T0159100-01	12
OS05T0541900-01	12
OS06T0134900-01	12
OS06T0320700-01	12
OS06T0499900-01	12
OS06T0634600-01	12
OS06T0687800-01	12
OS06T0708600-01	12
OS07T0186000-02	12
OS07T0188266-00	12
OS07T0626400-01	12
OS07T0687700-01	12
OS08T0384500-01	12
OS08T0545700-01	12
OS08T0549100-01	12
OS09T0568800-01	12
OS11T0484400-01	12
OS01T0910500-01	11
OS01T0924300-01	11
OS02T0123500-01	11
OS02T0814800-01	11
OS02T0817700-02	11
OS03T0232400-00	11
OS03T0360600-00	11
OS03T0563300-01	11
OS03T0605300-01	11
OS03T0625300-00	11
OS03T0638200-02	11
OS03T0769600-01	11
OS03T0843200-01	11
OS03T0851700-01	11
OS04T0657900-01	11
OS05T0128200-01	11
OS05T0295800-01	11
OS05T0411600-01	11
OS05T0542100-01	11
OS05T0549100-01	11
OS06T0223700-01	11
OS06T0232800-02	11
OS07T0109500-01	11
OS07T0123300-01	11
OS07T0546000-01	11
OS07T0585000-01	11
OS07T0599000-01	11
OS07T0685700-01	11
OS07T0689300-01	11
OS09T0442600-01	11
OS09T0529100-01	11
OS11T0629400-01	11
OS12T0529900-01	11
OS12T0560400-01	11
OS01T0254000-01	10
OS01T0604500-01	10
OS01T0654500-01	10
OS01T0847800-01	10
OS01T0896800-01	10
OS01T0926800-01	10
OS02T0177700-01	10
OS02T0793700-02	10
OS02T0812400-01	10
OS03T0123100-01	10
OS03T0711400-01	10
OS04T0397000-01	10
OS04T0413600-01	10
OS04T0447700-01	10
OS04T0473400-01	10
OS04T0650800-01	10
OS05T0204600-01	10
OS05T0343400-01	10
OS05T0400400-01	10
OS05T0539500-01	10
OS05T0568100-01	10
OS05T0571100-01	10
OS06T0219700-01	10
OS06T0507400-01	10
OS07T0227800-00	10
OS07T0512200-01	10
OS07T0562700-01	10
OS08T0101400-01	10
OS09T0373000-01	10
OS09T0482100-01	10
OS10T0112500-00	10
OS10T0343100-01	10
OS10T0356000-00	10
OS10T0406800-01	10
OS10T0489000-00	10
OS11T0151700-01	10
OS11T0242400-01	10
OS11T0456100-01	10
OS12T0288400-01	10
OS01T0169800-01	9
OS01T0171800-01	9
OS01T0641700-01	9
OS01T0961200-01	9
OS02T0177800-02	9
OS02T0255500-01	9
OS02T0328300-01	9
OS02T0750600-01	9
OS02T0829200-01	9
OS03T0140700-01	9
OS03T0634000-01	9
OS03T0707600-01	9
OS03T0743400-01	9
OS03T0753500-01	9
OS03T0774400-01	9
OS03T0795500-01	9
OS04T0578200-01	9
OS04T0674200-01	9
OS05T0489600-03	9
OS05T0576500-02	9
OS06T0326700-01	9
OS06T0608700-01	9
OS06T0704700-01	9
OS07T0656700-01	9
OS08T0116500-01	9
OS08T0161700-01	9
OS08T0562800-02	9
OS09T0251800-01	9
OS09T0363700-01	9
OS09T0533100-01	9
OS10T0101200-01	9
OS10T0557900-00	9
OS10T0577700-01	9
OS11T0171300-01	9
OS11T0704500-01	9
OS12T0406200-01	9
OS12T0616900-01	9
OS01T0209000-01	8
OS01T0348700-01	8
OS01T0570800-01	8
OS02T0121100-01	8
OS02T0125700-01	8
OS02T0564300-01	8
OS02T0671200-01	8
OS02T0815300-01	8
OS03T0169100-01	8
OS03T0297300-01	8
OS03T0345200-01	8
OS03T0810500-01	8
OS03T0837900-01	8
OS04T0306400-01	8
OS04T0403701-01	8
OS04T0459500-02	8
OS06T0213400-01	8
OS06T0646500-01	8
OS07T0111100-01	8
OS07T0122400-01	8
OS07T0172900-02	8
OS07T0609766-00	8
OS08T0137200-01	8
OS08T0190800-01	8
OS09T0376350-00	8
OS09T0402300-01	8
OS10T0476900-01	8
OS10T0516100-01	8
OS10T0533100-01	8
OS11T0236100-01	8
OS11T0302900-01	8
OS12T0160100-01	8
OS01T0259600-01	7
OS01T0277700-01	7
OS01T0558300-01	7
OS01T0673600-01	7
OS01T0725800-01	7
OS01T0894700-01	7
OS01T0900900-01	7
OS01T0924400-01	7
OS01T0974200-01	7
OS02T0197200-01	7
OS02T0221500-01	7
OS02T0695600-01	7
OS02T0697400-01	7
OS03T0360700-01	7
OS04T0102600-01	7
OS04T0282000-01	7
OS04T0376300-01	7
OS04T0446300-01	7
OS04T0601400-01	7
OS04T0639300-01	7
OS05T0170950-00	7
OS05T0294800-01	7
OS05T0368300-01	7
OS05T0375600-00	7
OS05T0414700-01	7
OS06T0115100-01	7
OS06T0134000-01	7
OS06T0238300-01	7
OS06T0646400-01	7
OS06T0672801-01	7
OS06T0725900-01	7
OS07T0165000-01	7
OS07T0168800-01	7
OS07T0435100-01	7
OS07T0530400-01	7
OS08T0326400-01	7
OS08T0558000-01	7
OS09T0375100-01	7
OS09T0484900-01	7
OS09T0569100-01	7
OS10T0573100-01	7
OS01T0323600-01	6
OS01T0616500-01	6
OS01T0644600-00	6
OS01T0695800-01	6
OS01T0708400-01	6
OS01T0732000-01	6
OS01T0763700-01	6
OS01T0864700-00	6
OS01T0901600-01	6
OS02T0116600-01	6
OS02T0187300-01	6
OS02T0318600-00	6
OS02T0610700-02	6
OS02T0617800-01	6
OS02T0629200-01	6
OS02T0823100-01	6
OS03T0133900-01	6
OS03T0292200-01	6
OS03T0366000-01	6
OS03T0566800-01	6
OS03T0593200-01	6
OS03T0651900-01	6
OS03T0749800-02	6
OS03T0757200-01	6
OS03T0831900-01	6
OS03T0839300-01	6
OS03T0850600-01	6
OS04T0394300-01	6
OS04T0414400-01	6
OS04T0452100-01	6
OS04T0589500-01	6
OS04T0650500-01	6
OS05T0104800-01	6
OS05T0170800-01	6
OS05T0232200-01	6
OS05T0318700-02	6
OS05T0406000-01	6
OS05T0465100-01	6
OS05T0543200-01	6
OS05T0594900-01	6
OS06T0233800-01	6
OS06T0611900-01	6
OS07T0185000-03	6
OS07T0185432-00	6
OS07T0448800-01	6
OS08T0172200-01	6
OS08T0398400-01	6
OS08T0412200-01	6
OS09T0436900-01	6
OS10T0536400-01	6
OS11T0112800-01	6
OS11T0484000-01	6
OS11T0707700-01	6
OS12T0156400-01	6
OS12T0174000-01	6
OS12T0570700-01	6
OS01T0645200-02	5
OS01T0731000-01	5
OS01T0738800-01	5
OS01T0793500-01	5
OS01T0817000-01	5
OS01T0851100-01	5
OS01T0863400-01	5
OS02T0227200-01	5
OS02T0234400-01	5
OS02T0329800-01	5
OS02T0498300-01	5
OS02T0520750-01	5
OS02T0570400-01	5
OS02T0573200-01	5
OS02T0612900-01	5
OS02T0613400-01	5
OS02T0704600-01	5
OS03T0127900-01	5
OS03T0157900-01	5
OS03T0229575-01	5
OS03T0263400-01	5
OS03T0293900-01	5
OS03T0321700-01	5
OS03T0390200-01	5
OS03T0390600-02	5
OS03T0684700-01	5
OS03T0701600-01	5
OS03T0791432-01	5
OS04T0414700-01	5
OS04T0638700-01	5
OS05T0135800-01	5
OS05T0372800-01	5
OS06T0112400-01	5
OS06T0179000-01	5
OS06T0468400-01	5
OS06T0600100-01	5
OS06T0644200-01	5
OS07T0209000-01	5
OS07T0274700-01	5
OS07T0470700-01	5
OS07T0548800-01	5
OS07T0613200-00	5
OS07T0623400-00	5
OS07T0639600-01	5
OS08T0159500-01	5
OS08T0467600-00	5
OS08T0524600-00	5
OS08T0537800-01	5
OS08T0542000-01	5
OS08T0561700-01	5
OS09T0394500-01	5
OS09T0516600-01	5
OS09T0546900-01	5
OS10T0190500-01	5
OS10T0447100-01	5
OS10T0481450-01	5
OS10T0490900-00	5
OS11T0105800-01	5
OS12T0123900-01	5
OS12T0165700-01	5
OS12T0181500-01	5
OS12T0583500-02	5
OS12T0605400-01	5
OS01T0134500-01	4
OS01T0196600-01	4
OS01T0197400-01	4
OS01T0328600-01	4
OS01T0559200-01	4
OS01T0624500-01	4
OS01T0678900-01	4
OS01T0712600-00	4
OS01T0730500-01	4
OS01T0878300-01	4
OS02T0165100-01	4
OS02T0199300-01	4
OS02T0206700-01	4
OS02T0326700-01	4
OS02T0538000-01	4
OS02T0678400-01	4
OS02T0680700-01	4
OS02T0708300-01	4
OS02T0709800-01	4
OS02T0816800-01	4
OS02T0820300-01	4
OS03T0106000-01	4
OS03T0136500-01	4
OS03T0170400-01	4
OS03T0176700-00	4
OS03T0180900-01	4
OS03T0271500-01	4
OS03T0276500-01	4
OS03T0358000-00	4
OS03T0408300-00	4
OS03T0684000-01	4
OS03T0691800-01	4
OS03T0781300-01	4
OS03T0785200-01	4
OS04T0181100-01	4
OS04T0227500-01	4
OS04T0399000-00	4
OS04T0412500-01	4
OS04T0418000-01	4
OS04T0442200-01	4
OS04T0465800-02	4
OS04T0517400-01	4
OS04T0644300-01	4
OS04T0652900-01	4
OS04T0685800-01	4
OS05T0103300-02	4
OS05T0114700-02	4
OS05T0408200-01	4
OS05T0553700-01	4
OS06T0157000-01	4
OS06T0158200-01	4
OS06T0602700-00	4
OS06T0607200-01	4
OS07T0264100-01	4
OS07T0479200-01	4
OS07T0479600-01	4
OS07T0495000-01	4
OS07T0496000-01	4
OS07T0577700-01	4
OS07T0615200-01	4
OS07T0678300-01	4
OS08T0127100-02	4
OS08T0159100-01	4
OS08T0206900-01	4
OS08T0434700-01	4
OS08T0440900-01	4
OS08T0553800-03	4
OS08T0564500-01	4
OS09T0115400-01	4
OS09T0347500-01	4
OS09T0419200-01	4
OS10T0100300-01	4
OS10T0135600-01	4
OS10T0359500-01	4
OS10T0388200-01	4
OS10T0415600-03	4
OS11T0123400-00	4
OS11T0142500-00	4
OS12T0115500-01	4
OS12T0233400-01	4
OS12T0294100-01	4
OS12T0476200-01	4
OS12T0581900-01	4
OS12T0619000-01	4
OS12T0636800-01	4
OS01T0109750-01	3
OS01T0226300-01	3
OS01T0376700-01	3
OS01T0389700-01	3
OS01T0501800-01	3
OS01T0615050-00	3
OS01T0621700-01	3
OS01T0655800-01	3
OS01T0662600-04	3
OS01T0692700-01	3
OS01T0716400-01	3
OS01T0727400-01	3
OS01T0752800-01	3
OS01T0832000-01	3
OS01T0837800-01	3
OS02T0131300-01	3
OS02T0131600-00	3
OS02T0134300-01	3
OS02T0157700-01	3
OS02T0161900-01	3
OS02T0167100-01	3
OS02T0300700-01	3
OS02T0510200-01	3
OS02T0529400-02	3
OS02T0600400-01	3
OS02T0622400-01	3
OS02T0629200-02	3
OS02T0636300-01	3
OS02T0665200-01	3
OS02T0670500-01	3
OS02T0750400-01	3
OS02T0760500-01	3
OS02T0802400-01	3
OS02T0821900-01	3
OS02T0832600-02	3
OS03T0175600-01	3
OS03T0182400-01	3
OS03T0190000-01	3
OS03T0198400-01	3
OS03T0211700-01	3
OS03T0223400-01	3
OS03T0278700-01	3
OS03T0283200-00	3
OS03T0301400-01	3
OS03T0388100-01	3
OS03T0655400-01	3
OS03T0685500-01	3
OS03T0732100-01	3
OS03T0788800-01	3
OS03T0805300-01	3
OS04T0234600-03	3
OS04T0455800-01	3
OS04T0476800-01	3
OS04T0498200-01	3
OS04T0557000-01	3
OS04T0600200-01	3
OS04T0643300-01	3
OS04T0692600-04	3
OS05T0103100-01	3
OS05T0120700-01	3
OS05T0238200-01	3
OS05T0292200-01	3
OS05T0317900-01	3
OS05T0353300-00	3
OS05T0367400-01	3
OS05T0399100-02	3
OS05T0426200-02	3
OS05T0516600-01	3
OS05T0596200-03	3
OS06T0151900-01	3
OS06T0160700-01	3
OS06T0583400-01	3
OS06T0623300-01	3
OS06T0643700-01	3
OS06T0650600-01	3
OS06T0731700-01	3
OS07T0134800-04	3
OS07T0260300-01	3
OS07T0283200-01	3
OS07T0287100-01	3
OS07T0573100-01	3
OS08T0384000-01	3
OS08T0440500-01	3
OS08T0497600-01	3
OS08T0511900-01	3
OS08T0548400-00	3
OS09T0327400-01	3
OS09T0369400-01	3
OS09T0491852-01	3
OS09T0494300-02	3
OS09T0513000-01	3
OS10T0316400-01	3
OS10T0423000-01	3
OS10T0447600-01	3
OS10T0552400-01	3
OS10T0577900-01	3
OS11T0226933-01	3
OS11T0678000-01	3
OS12T0169600-01	3
OS12T0188566-01	3
OS12T0287200-01	3
OS01T0150100-01	2
OS01T0168200-01	2
OS01T0246700-01	2
OS01T0254900-01	2
OS01T0276100-01	2
OS01T0279100-01	2
OS01T0338600-01	2
OS01T0511100-01	2
OS01T0524700-01	2
OS01T0527400-01	2
OS01T0550000-01	2
OS01T0556400-01	2
OS01T0574600-01	2
OS01T0716500-01	2
OS01T0749400-02	2
OS01T0784800-01	2
OS01T0887100-01	2
OS01T0911300-01	2
OS01T0952700-01	2
OS01T0965900-01	2
OS02T0102600-01	2
OS02T0174200-01	2
OS02T0179100-01	2
OS02T0252100-02	2
OS02T0255700-02	2
OS02T0260200-01	2
OS02T0280500-01	2
OS02T0553200-01	2
OS02T0594900-01	2
OS02T0612300-01	2
OS02T0634900-01	2
OS02T0639900-01	2
OS02T0643500-01	2
OS02T0748300-01	2
OS02T0773300-01	2
OS02T0793900-01	2
OS02T0823600-01	2
OS02T0827400-00	2
OS02T0831100-01	2
OS03T0125300-01	2
OS03T0152400-01	2
OS03T0197000-01	2
OS03T0205500-01	2
OS03T0219500-01	2
OS03T0263800-02	2
OS03T0309000-01	2
OS03T0334100-01	2
OS03T0358100-01	2
OS03T0399900-01	2
OS03T0441000-01	2
OS03T0577200-01	2
OS03T0611200-01	2
OS03T0683833-00	2
OS03T0735000-01	2
OS03T0741100-01	2
OS03T0764300-01	2
OS03T0787300-01	2
OS03T0796600-01	2
OS03T0828701-00	2
OS04T0102500-01	2
OS04T0105400-01	2
OS04T0137500-00	2
OS04T0228300-01	2
OS04T0304200-01	2
OS04T0404800-01	2
OS04T0405000-01	2
OS04T0411800-01	2
OS04T0442100-01	2
OS04T0488600-04	2
OS04T0513000-01	2
OS04T0537900-01	2
OS04T0593400-00	2
OS04T0611400-01	2
OS04T0624000-01	2
OS04T0678200-01	2
OS05T0100800-01	2
OS05T0106100-01	2
OS05T0106600-01	2
OS05T0129800-01	2
OS05T0155500-01	2
OS05T0161200-01	2
OS05T0169400-01	2
OS05T0215800-01	2
OS05T0270200-01	2
OS05T0390100-01	2
OS05T0418000-01	2
OS05T0460200-01	2
OS05T0478200-01	2
OS05T0498700-01	2
OS05T0520600-01	2
OS05T0568600-01	2
OS05T0579000-01	2
OS05T0590300-01	2
OS06T0110100-01	2
OS06T0210500-01	2
OS06T0225100-01	2
OS06T0269200-01	2
OS06T0301000-01	2
OS06T0316300-00	2
OS06T0594100-01	2
OS06T0624900-01	2
OS06T0643100-01	2
OS06T0667500-01	2
OS06T0725300-01	2
OS07T0137900-02	2
OS07T0151200-00	2
OS07T0166700-01	2
OS07T0206800-00	2
OS07T0239400-01	2
OS07T0459400-01	2
OS07T0499800-01	2
OS07T0502200-01	2
OS07T0585800-01	2
OS07T0680300-01	2
OS07T0682800-01	2
OS08T0117900-01	2
OS08T0159000-01	2
OS08T0233300-02	2
OS08T0270500-02	2
OS08T0282400-01	2
OS08T0447000-01	2
OS08T0478200-01	2
OS08T0482100-02	2
OS08T0508800-01	2
OS09T0110400-02	2
OS09T0124100-00	2
OS09T0299400-00	2
OS09T0458700-01	2
OS09T0525400-01	2
OS09T0532700-01	2
OS09T0536400-01	2
OS10T0213700-01	2
OS10T0213800-01	2
OS10T0320400-01	2
OS10T0370700-01	2
OS10T0432300-01	2
OS10T0437600-00	2
OS10T0444700-01	2
OS10T0477000-01	2
OS10T0495900-01	2
OS10T0580400-01	2
OS11T0105750-01	2
OS11T0162200-01	2
OS11T0210201-00	2
OS11T0267100-01	2
OS11T0456200-01	2
OS11T0592400-00	2
OS11T0620100-03	2
OS11T0637501-00	2
OS12T0125500-01	2
OS12T0155200-01	2
OS12T0182700-01	2
OS12T0210800-01	2
OS12T0274700-01	2
OS12T0285600-01	2
OS12T0429200-01	2
OS01T0157900-01	1
OS01T0170600-02	1
OS01T0189800-01	1
OS01T0260800-01	1
OS01T0279300-01	1
OS01T0327400-01	1
OS01T0328700-01	1
OS01T0500500-01	1
OS01T0505400-01	1
OS01T0566900-01	1
OS01T0627500-01	1
OS01T0648000-01	1
OS01T0649200-01	1
OS01T0674800-01	1
OS01T0675700-01	1
OS01T0680700-01	1
OS01T0681600-02	1
OS01T0703400-01	1
OS01T0719700-00	1
OS01T0744400-01	1
OS01T0749900-01	1
OS01T0778800-01	1
OS01T0814900-01	1
OS01T0849500-01	1
OS01T0853400-01	1
OS01T0915600-01	1
OS01T0919800-01	1
OS01T0920100-01	1
OS01T0926300-01	1
OS01T0945800-01	1
OS01T0950866-00	1
OS01T0954400-01	1
OS02T0118200-01	1
OS02T0121500-01	1
OS02T0126600-01	1
OS02T0135200-00	1
OS02T0149800-01	1
OS02T0166600-01	1
OS02T0181800-01	1
OS02T0307200-01	1
OS02T0317300-01	1
OS02T0317800-01	1
OS02T0320300-01	1
OS02T0321800-01	1
OS02T0435000-01	1
OS02T0541700-01	1
OS02T0610400-01	1
OS02T0610600-01	1
OS02T0625000-01	1
OS02T0653800-01	1
OS02T0654500-01	1
OS02T0655700-01	1
OS02T0697700-01	1
OS02T0716600-01	1
OS02T0722500-01	1
OS02T0722700-01	1
OS02T0800100-01	1
OS02T0815500-01	1
OS02T0816900-01	1
OS02T0823500-00	1
OS03T0129900-01	1
OS03T0144200-01	1
OS03T0191400-00	1
OS03T0195450-00	1
OS03T0208900-01	1
OS03T0213500-01	1
OS03T0232000-01	1
OS03T0259700-01	1
OS03T0265700-01	1
OS03T0267600-01	1
OS03T0287100-01	1
OS03T0305700-01	1
OS03T0311300-02	1
OS03T0321400-01	1
OS03T0425800-01	1
OS03T0586600-01	1
OS03T0598100-01	1
OS03T0599800-01	1
OS03T0670100-01	1
OS03T0684400-01	1
OS03T0718600-00	1
OS03T0738400-01	1
OS03T0752700-01	1
OS03T0774600-01	1
OS03T0786400-01	1
OS03T0821250-00	1
OS03T0823100-01	1
OS04T0311400-02	1
OS04T0390000-02	1
OS04T0416400-01	1
OS04T0431200-01	1
OS04T0449900-01	1
OS04T0450100-02	1
OS04T0459900-01	1
OS04T0467100-01	1
OS04T0467700-01	1
OS04T0499200-01	1
OS04T0521300-01	1
OS04T0537800-01	1
OS04T0556600-00	1
OS04T0560500-00	1
OS04T0626000-01	1
OS04T0640500-01	1
OS04T0640900-01	1
OS04T0643100-01	1
OS04T0653200-01	1
OS04T0658300-01	1
OS04T0667500-01	1
OS04T0669800-01	1
OS04T0684800-01	1
OS05T0113000-01	1
OS05T0157100-01	1
OS05T0180600-02	1
OS05T0200500-02	1
OS05T0324700-01	1
OS05T0333200-00	1
OS05T0374200-00	1
OS05T0402700-01	1
OS05T0443500-01	1
OS05T0446300-01	1
OS05T0457700-01	1
OS05T0463800-01	1
OS05T0509200-01	1
OS05T0509400-01	1
OS05T0582400-01	1
OS06T0112200-01	1
OS06T0116300-01	1
OS06T0125400-00	1
OS06T0180000-01	1
OS06T0208300-01	1
OS06T0210100-01	1
OS06T0256500-01	1
OS06T0354500-01	1
OS06T0506600-01	1
OS06T0528600-01	1
OS06T0548200-01	1
OS06T0556000-01	1
OS06T0564500-01	1
OS06T0600700-02	1
OS06T0607100-01	1
OS06T0614000-01	1
OS06T0638000-00	1
OS06T0639100-04	1
OS06T0644100-01	1
OS06T0664300-01	1
OS06T0694000-01	1
OS06T0728500-01	1
OS07T0166800-02	1
OS07T0192900-00	1
OS07T0223100-01	1
OS07T0223400-01	1
OS07T0288700-02	1
OS07T0446600-01	1
OS07T0463100-01	1
OS07T0470800-00	1
OS07T0531600-01	1
OS07T0571100-02	1
OS07T0605200-01	1
OS07T0656800-01	1
OS07T0657900-01	1
OS07T0665700-01	1
OS08T0114100-01	1
OS08T0126300-01	1
OS08T0159500-02	1
OS08T0243600-01	1
OS08T0250200-01	1
OS08T0374800-01	1
OS08T0412600-01	1
OS08T0440100-01	1
OS08T0470700-00	1
OS08T0486100-01	1
OS08T0509100-01	1
OS08T0513700-01	1
OS08T0540300-01	1
OS08T0557900-01	1
OS08T0567000-01	1
OS09T0103700-01	1
OS09T0104200-01	1
OS09T0109800-03	1
OS09T0382500-01	1
OS09T0385300-01	1
OS09T0468900-01	1
OS09T0482740-01	1
OS09T0553300-01	1
OS09T0558000-01	1
OS10T0188300-01	1
OS10T0209700-01	1
OS10T0369600-01	1
OS10T0370000-02	1
OS10T0442600-01	1
OS10T0481400-01	1
OS10T0492200-01	1
OS10T0493800-01	1
OS10T0516300-01	1
OS10T0565600-01	1
OS11T0112100-00	1
OS11T0169600-01	1
OS11T0171500-01	1
OS11T0244600-01	1
OS11T0302700-01	1
OS12T0123500-01	1
OS12T0163400-01	1
OS12T0165900-01	1
OS12T0193800-01	1
OS12T0198000-01	1
OS12T0228900-01	1
OS12T0498500-01	1
OS12T0560300-01	1
OS12T0562300-01	1
OS12T0567200-01	1
OS12T0574800-02	1
OS12T0583500-01	1
OS12T0595000-01	1
