# Supplementary material for: Systems genomics of salinity stress response in rice
Source: bioRxiv. 2024 Dec 22:2024.05.31.596807. Originally published 2024 Jun 3. Preprint. [Version 2] doi: 10.1101/2024.05.31.596807 (PMC11185513; doi:10.1101/2024.05.31.596807)
Supplement: Supplement 1 [file media-1.zip › SupplementaryTables/S10.xlsx]

## Sheet: ciseQTL_normal
S9: eQTLs in normal and saline environment
#cis-eQTLs with FDR < 0.001 in the normal conditions.
#Abbreviations: SNPid-SNP ID; Chr-Chromosome SNP is persent on; Pos- Position on chromosome for the SNP; Gene-Gene regulated by SNP; Statistic and Pvalue- Statistic and P value assocaited with association analysis; FDR- False Discovery Rate; beta - Effect size of gene regulation by the SNP
SNPid	Chr	Pos	Gene	Statistic	Pvalue	FDR	beta
1_8645	1	8645	OS01T0100100-01	4.82571	4.28642e-06	0.000294886	0.359463
1_74391	1	74391	OS01T0100100-01	4.6607	8.47879e-06	0.00052843	0.347031
1_79082	1	79082	OS01T0100100-01	4.78912	4.99251e-06	0.000336296	0.354405
1_20418	1	20418	OS01T0100100-01	4.79106	4.9523e-06	0.000333999	0.352909
1_97862	1	97862	OS01T0100100-01	4.50118	1.61701e-05	0.000907518	0.309579
1_33842	1	33842	OS01T0100100-01	4.56573	1.24732e-05	0.000731042	0.393869
1_38730	1	38730	OS01T0100100-01	4.56573	1.24732e-05	0.000731042	0.393869
1_11884	1	11884	OS01T0100100-01	4.68312	7.73482e-06	0.000487451	0.358309
1_103819	1	103819	OS01T0100100-01	4.56573	1.24732e-05	0.000731042	0.393869
1_4618	1	4618	OS01T0100100-01	4.79901	4.79127e-06	0.000324693	0.352728
1_10692	1	10692	OS01T0100100-01	4.79901	4.79127e-06	0.000324693	0.352728
1_52471	1	52471	OS01T0100100-01	4.58242	1.16594e-05	0.000691634	0.327475
1_57911	1	57911	OS01T0100100-01	4.56573	1.24732e-05	0.000731042	0.393869
1_25922	1	25922	OS01T0100100-01	4.6607	8.47879e-06	0.00052843	0.347031
1_2280	1	2280	OS01T0100100-01	4.79106	4.9523e-06	0.000333999	0.352909
1_19267	1	19267	OS01T0100100-01	4.79106	4.9523e-06	0.000333999	0.352909
1_91669	1	91669	OS01T0100100-01	4.56147	1.26895e-05	0.000742176	0.359061
1_22551	1	22551	OS01T0100100-01	4.79106	4.9523e-06	0.000333999	0.352909
1_39827	1	39827	OS01T0100100-01	4.79106	4.9523e-06	0.000333999	0.352909
1_40917	1	40917	OS01T0100100-01	4.79106	4.9523e-06	0.000333999	0.352909
1_15986	1	15986	OS01T0100100-01	4.79106	4.9523e-06	0.000333999	0.352909
1_67610	1	67610	OS01T0100100-01	4.79106	4.9523e-06	0.000333999	0.352909
1_92692	1	92692	OS01T0100100-01	4.5682	1.23495e-05	0.000724879	0.356923
1_76852	1	76852	OS01T0100100-01	4.79106	4.9523e-06	0.000333999	0.352909
1_96855	1	96855	OS01T0100100-01	4.54351	1.36427e-05	0.000790066	0.342598
1_93713	1	93713	OS01T0100100-01	4.94285	2.61867e-06	0.000193628	0.344568
1_43107	1	43107	OS01T0100100-01	4.79106	4.9523e-06	0.000333999	0.352909
1_229659	1	229659	OS01T0102900-01	-4.68884	7.55549e-06	0.000477804	-0.442852
1_237358	1	237358	OS01T0102900-01	-4.7579	5.68318e-06	0.000374969	-0.44061
1_137993	1	137993	OS01T0102900-01	-12.765	7.61106e-24	3.52781e-20	-0.904684
1_192552	1	192552	OS01T0102900-01	-5.62081	1.32911e-07	1.44865e-05	-0.526674
1_132804	1	132804	OS01T0102900-01	-10.2919	4.83337e-18	5.78839e-15	-0.810571
1_92692	1	92692	OS01T0102900-01	-8.59789	4.45701e-14	2.26965e-11	-0.803196
1_82388	1	82388	OS01T0102900-01	-10.0898	1.44768e-17	1.5522e-14	-0.800529
1_256314	1	256314	OS01T0102900-01	-4.53262	1.42536e-05	0.000820098	-0.404868
1_164102	1	164102	OS01T0102900-01	-10.965	1.25022e-19	2.18062e-16	-0.828317
1_169799	1	169799	OS01T0102900-01	-8.86374	1.07922e-14	6.36776e-12	-0.903189
1_178258	1	178258	OS01T0102900-01	-8.86374	1.07922e-14	6.36776e-12	-0.903189
1_81132	1	81132	OS01T0102900-01	-10.0575	1.7242e-17	1.82332e-14	-0.807394
1_166227	1	166227	OS01T0102900-01	-8.86374	1.07922e-14	6.36776e-12	-0.903189
1_85532	1	85532	OS01T0102900-01	-10.2919	4.83337e-18	5.78839e-15	-0.810571
1_224128	1	224128	OS01T0102900-01	-4.89576	3.19511e-06	0.000229456	-0.45752
1_146252	1	146252	OS01T0102900-01	-10.2919	4.83337e-18	5.78839e-15	-0.810571
1_196985	1	196985	OS01T0102900-01	-8.86374	1.07922e-14	6.36776e-12	-0.903189
1_162962	1	162962	OS01T0102900-01	-10.965	1.25022e-19	2.18062e-16	-0.828317
1_198085	1	198085	OS01T0102900-01	-6.60485	1.25903e-09	2.32641e-07	-0.615832
1_103819	1	103819	OS01T0102900-01	-8.86374	1.07922e-14	6.36776e-12	-0.903189
1_160920	1	160920	OS01T0102900-01	-10.6079	8.68894e-19	1.22135e-15	-0.807836
1_248805	1	248805	OS01T0102900-01	-5.30699	5.42195e-07	4.92878e-05	-0.473693
1_182692	1	182692	OS01T0102900-01	-10.6275	7.81468e-19	1.12872e-15	-0.818416
1_176219	1	176219	OS01T0102900-01	-9.06196	3.73082e-15	2.39365e-12	-0.742748
1_194844	1	194844	OS01T0102900-01	-4.6737	8.03924e-06	0.000504477	-0.429898
1_74391	1	74391	OS01T0102900-01	-11.9891	4.89422e-22	1.51479e-18	-0.915537
1_154911	1	154911	OS01T0102900-01	-8.81412	1.40707e-14	8.09098e-12	-0.914212
1_214775	1	214775	OS01T0102900-01	-4.75972	5.64038e-06	0.000372566	-0.402054
1_254805	1	254805	OS01T0102900-01	-8.86374	1.07922e-14	6.36776e-12	-0.903189
1_228592	1	228592	OS01T0102900-01	-4.89576	3.19511e-06	0.000229456	-0.45752
1_213693	1	213693	OS01T0102900-01	-5.26202	6.6084e-07	5.84049e-05	-0.490547
1_201819	1	201819	OS01T0102900-01	-5.06921	1.52719e-06	0.000120939	-0.473359
1_173987	1	173987	OS01T0102900-01	-8.54578	5.87989e-14	2.93326e-11	-0.925285
1_210196	1	210196	OS01T0102900-01	-4.73188	6.32865e-06	0.000411217	-0.43309
1_147560	1	147560	OS01T0102900-01	-8.86374	1.07922e-14	6.36776e-12	-0.903189
1_156265	1	156265	OS01T0102900-01	-13.734	4.47694e-26	3.53506e-22	-0.929324
1_222096	1	222096	OS01T0102900-01	-8.07858	6.93178e-13	2.66723e-10	-0.847513
1_136894	1	136894	OS01T0102900-01	-7.93689	1.45516e-12	5.23928e-10	-0.717742
1_87002	1	87002	OS01T0102900-01	-10.0458	1.83714e-17	1.93262e-14	-0.805859
1_267818	1	267818	OS01T0102900-01	-5.24802	7.02689e-07	6.16607e-05	-0.468404
1_97862	1	97862	OS01T0102900-01	-13.1283	1.09942e-24	5.94258e-21	-0.874207
1_70075	1	70075	OS01T0102900-01	-10.2919	4.83337e-18	5.78839e-15	-0.810571
1_258537	1	258537	OS01T0102900-01	-8.86374	1.07922e-14	6.36776e-12	-0.903189
1_88456	1	88456	OS01T0102900-01	-11.0212	9.21455e-20	1.66709e-16	-0.90889
1_172972	1	172972	OS01T0102900-01	-14.1558	4.91693e-27	4.70432e-23	-0.91794
1_96855	1	96855	OS01T0102900-01	-11.7878	1.45031e-21	3.89952e-18	-0.916495
1_207548	1	207548	OS01T0102900-01	-4.73188	6.32865e-06	0.000411217	-0.43309
1_133873	1	133873	OS01T0102900-01	-7.52096	1.25623e-11	3.67958e-09	-0.95854
1_76852	1	76852	OS01T0102900-01	-12.1943	1.62149e-22	5.6677e-19	-0.916609
1_83476	1	83476	OS01T0102900-01	-7.52765	1.21375e-11	3.56313e-09	-0.636224
1_220027	1	220027	OS01T0102900-01	-8.86374	1.07922e-14	6.36776e-12	-0.903189
1_78018	1	78018	OS01T0102900-01	-10.2213	7.09122e-18	8.13202e-15	-0.807332
1_152259	1	152259	OS01T0102900-01	-14.5382	6.74435e-28	7.65388e-24	-0.903903
1_216965	1	216965	OS01T0102900-01	-8.86374	1.07922e-14	6.36776e-12	-0.903189
1_71087	1	71087	OS01T0102900-01	-7.39202	2.43307e-11	6.6922e-09	-0.624158
1_93713	1	93713	OS01T0102900-01	-13.3712	3.03292e-25	1.84904e-21	-0.906114
1_91669	1	91669	OS01T0102900-01	-9.28557	1.12099e-15	8.14043e-13	-0.846739
1_157275	1	157275	OS01T0102900-01	-10.8831	1.95018e-19	3.26882e-16	-0.822623
1_242949	1	242949	OS01T0102900-01	-4.58696	1.14468e-05	0.000680679	-0.427611
1_188755	1	188755	OS01T0102900-01	-9.5095	3.35029e-16	2.68836e-13	-0.891772
1_239550	1	239550	OS01T0102900-01	-4.68884	7.55549e-06	0.000477804	-0.442852
1_84528	1	84528	OS01T0102900-01	-10.2919	4.83337e-18	5.78839e-15	-0.810571
1_139092	1	139092	OS01T0102900-01	-13.3712	3.03292e-25	1.84904e-21	-0.906114
1_79082	1	79082	OS01T0102900-01	-11.9455	6.19247e-22	1.8724e-18	-0.912431
1_168409	1	168409	OS01T0102900-01	-14.5128	7.69005e-28	8.6895e-24	-0.927914
1_135372	1	135372	OS01T0102900-01	-8.86374	1.07922e-14	6.36776e-12	-0.903189
1_257520	1	257520	OS01T0102900-01	-4.56691	1.24142e-05	0.000728121	-0.426893
1_175207	1	175207	OS01T0102900-01	-14.5382	6.74435e-28	7.65388e-24	-0.903903
1_161957	1	161957	OS01T0102900-01	-14.5382	6.74435e-28	7.65388e-24	-0.903903
1_251541	1	251541	OS01T0105400-01	-4.51618	1.52268e-05	0.000865007	-0.354028
1_263086	1	263086	OS01T0105400-01	-4.51618	1.52268e-05	0.000865007	-0.354028
1_261829	1	261829	OS01T0105400-01	-4.48244	1.74279e-05	0.000965503	-0.349829
1_259598	1	259598	OS01T0105800-01	4.78864	5.00248e-06	0.000336786	0.531075
1_246368	1	246368	OS01T0105800-01	4.58171	1.16928e-05	0.000693432	0.556086
1_314345	1	314345	OS01T0105800-01	4.5783	1.18555e-05	0.000701965	0.519276
1_289231	1	289231	OS01T0105800-01	4.59084	1.12685e-05	0.000671696	0.464016
1_226478	1	226478	OS01T0105800-01	4.47605	1.78782e-05	0.000985224	0.489765
1_266806	1	266806	OS01T0105800-01	4.78864	5.00248e-06	0.000336786	0.531075
1_228592	1	228592	OS01T0105900-01	4.47507	1.79483e-05	0.000988565	0.220396
1_328764	1	328764	OS01T0105900-01	-4.77346	5.32808e-06	0.000355123	-0.424922
1_224128	1	224128	OS01T0105900-01	4.47507	1.79483e-05	0.000988565	0.220396
1_305972	1	305972	OS01T0105900-01	-5.05009	1.65787e-06	0.000130093	-0.436223
1_217966	1	217966	OS01T0105900-01	4.50218	1.61055e-05	0.000904243	0.220103
1_306980	1	306980	OS01T0105900-01	-5.05009	1.65787e-06	0.000130093	-0.436223
1_367924	1	367924	OS01T0105900-01	4.75728	5.69759e-06	0.000375748	0.240275
1_344235	1	344235	OS01T0105900-01	-4.60106	1.08108e-05	0.000648796	-0.396153
1_332832	1	332832	OS01T0105900-01	4.47586	1.78918e-05	0.00098587	0.222497
1_318634	1	318634	OS01T0105900-01	-4.84074	4.02535e-06	0.000279481	-0.424326
1_309356	1	309356	OS01T0105900-01	-5.05009	1.65787e-06	0.000130093	-0.436223
1_304919	1	304919	OS01T0105900-01	-5.05009	1.65787e-06	0.000130093	-0.436223
1_349920	1	349920	OS01T0105900-01	5.01704	1.90986e-06	0.000147015	0.244282
1_342200	1	342200	OS01T0105900-01	-4.60106	1.08108e-05	0.000648796	-0.396153
1_236345	1	236345	OS01T0105900-01	-4.62459	9.82502e-06	0.000598362	-0.398415
1_356038	1	356038	OS01T0105900-01	-4.60106	1.08108e-05	0.000648796	-0.396153
1_300823	1	300823	OS01T0105900-01	-5.05009	1.65787e-06	0.000130093	-0.436223
1_331743	1	331743	OS01T0105900-01	-4.76205	5.5863e-06	0.000369412	-0.408617
1_373783	1	373783	OS01T0105900-01	-4.80419	4.68901e-06	0.000318545	-0.412242
1_315347	1	315347	OS01T0105900-01	4.71926	6.66669e-06	0.000429375	0.237924
1_390586	1	390586	OS01T0105900-01	-4.82978	4.21424e-06	0.000290797	-0.411627
1_295547	1	295547	OS01T0105900-01	5.16361	1.01564e-06	8.494e-05	0.250603
1_297567	1	297567	OS01T0105900-01	-4.74195	6.07075e-06	0.000396646	-0.413809
1_294479	1	294479	OS01T0105900-01	-5.05009	1.65787e-06	0.000130093	-0.436223
1_375130	1	375130	OS01T0105900-01	4.75728	5.69759e-06	0.000375748	0.240275
1_348773	1	348773	OS01T0105900-01	-4.60106	1.08108e-05	0.000648796	-0.396153
1_274796	1	274796	OS01T0105900-01	-5.1206	1.22373e-06	9.99174e-05	-0.453345
1_302873	1	302873	OS01T0105900-01	-5.05009	1.65787e-06	0.000130093	-0.436223
1_303886	1	303886	OS01T0105900-01	-5.05009	1.65787e-06	0.000130093	-0.436223
1_389068	1	389068	OS01T0105900-01	-4.60106	1.08108e-05	0.000648796	-0.396153
1_323473	1	323473	OS01T0105900-01	-4.82905	4.22698e-06	0.00029157	-0.415748
1_221029	1	221029	OS01T0105900-01	-4.59751	1.09679e-05	0.000656754	-0.402074
1_265304	1	265304	OS01T0105900-01	-4.81556	4.47193e-06	0.000305779	-0.426093
1_271295	1	271295	OS01T0105900-01	4.48332	1.73666e-05	0.00096243	0.213973
1_371586	1	371586	OS01T0105900-01	-4.60106	1.08108e-05	0.000648796	-0.396153
1_308158	1	308158	OS01T0105900-01	5.14403	1.10569e-06	9.1409e-05	0.248011
1_364325	1	364325	OS01T0105900-01	-4.79085	4.95664e-06	0.000334249	-0.406165
1_296552	1	296552	OS01T0105900-01	-5.05009	1.65787e-06	0.000130093	-0.436223
1_301827	1	301827	OS01T0105900-01	-5.05009	1.65787e-06	0.000130093	-0.436223
1_327613	1	327613	OS01T0105900-01	-4.84074	4.02535e-06	0.000279481	-0.424326
1_380686	1	380686	OS01T0105900-01	4.70797	6.98417e-06	0.000446445	0.236949
1_359419	1	359419	OS01T0105900-01	-4.79085	4.95664e-06	0.000334249	-0.406165
1_311449	1	311449	OS01T0105900-01	-4.66658	8.27733e-06	0.000517475	-0.426234
1_248805	1	248805	OS01T0105900-01	4.48332	1.73666e-05	0.00096243	0.213973
1_357052	1	357052	OS01T0105900-01	-4.60106	1.08108e-05	0.000648796	-0.396153
1_352280	1	352280	OS01T0105900-01	-4.79085	4.95664e-06	0.000334249	-0.406165
1_369451	1	369451	OS01T0105900-01	-4.60106	1.08108e-05	0.000648796	-0.396153
1_360745	1	360745	OS01T0105900-01	-4.60106	1.08108e-05	0.000648796	-0.396153
1_430794	1	430794	OS01T0108400-00	-4.74413	6.01626e-06	0.000393477	-0.532896
1_465025	1	465025	OS01T0108400-00	-4.53379	1.41867e-05	0.000816678	-0.537839
1_463989	1	463989	OS01T0108400-00	-5.01872	1.89617e-06	0.000146047	-0.609487
1_424260	1	424260	OS01T0108400-00	-4.52427	1.47398e-05	0.000841881	-0.534592
1_426479	1	426479	OS01T0108400-00	-4.5321	1.42834e-05	0.000821076	-0.534254
1_442102	1	442102	OS01T0108400-00	-4.52427	1.47398e-05	0.000841881	-0.534592
1_435263	1	435263	OS01T0108400-00	-4.72971	6.38549e-06	0.000414015	-0.553157
1_444178	1	444178	OS01T0108400-00	-4.52427	1.47398e-05	0.000841881	-0.534592
1_478022	1	478022	OS01T0108400-00	-4.53379	1.41867e-05	0.000816678	-0.537839
1_427499	1	427499	OS01T0108400-00	-4.85872	3.7333e-06	0.000262272	-0.590647
1_445213	1	445213	OS01T0108400-00	-5.04609	1.68653e-06	0.000132017	-0.612073
1_459579	1	459579	OS01T0108400-00	-4.53379	1.41867e-05	0.000816678	-0.537839
1_457346	1	457346	OS01T0108400-00	-4.52427	1.47398e-05	0.000841881	-0.534592
1_428633	1	428633	OS01T0108800-01	-4.57668	1.19333e-05	0.000705184	-0.399261
1_425269	1	425269	OS01T0108800-01	-4.57668	1.19333e-05	0.000705184	-0.399261
1_481341	1	481341	OS01T0108800-01	-5.03935	1.73595e-06	0.000135502	-0.435045
1_436858	1	436858	OS01T0108800-01	-4.57668	1.19333e-05	0.000705184	-0.399261
1_492018	1	492018	OS01T0108800-01	-4.71435	6.80298e-06	0.000436267	-0.387954
1_442102	1	442102	OS01T0108800-01	-4.49675	1.64594e-05	0.000920012	-0.394912
1_465025	1	465025	OS01T0108800-01	-4.62062	9.98496e-06	0.00060644	-0.405848
1_439989	1	439989	OS01T0108800-01	-4.84019	4.03458e-06	0.00028003	-0.420207
1_457346	1	457346	OS01T0108800-01	-4.49675	1.64594e-05	0.000920012	-0.394912
1_433829	1	433829	OS01T0108800-01	-4.57668	1.19333e-05	0.000705184	-0.399261
1_479137	1	479137	OS01T0108800-01	-4.61878	1.00598e-05	0.000610349	-0.399797
1_489499	1	489499	OS01T0108800-01	-4.9931	2.11531e-06	0.000160744	-0.392234
1_456313	1	456313	OS01T0108800-01	-4.57668	1.19333e-05	0.000705184	-0.399261
1_459579	1	459579	OS01T0108800-01	-4.62062	9.98496e-06	0.00060644	-0.405848
1_444178	1	444178	OS01T0108800-01	-4.49675	1.64594e-05	0.000920012	-0.394912
1_478022	1	478022	OS01T0108800-01	-4.62062	9.98496e-06	0.00060644	-0.405848
1_498380	1	498380	OS01T0108800-01	-4.7606	5.61994e-06	0.000371402	-0.413352
1_454134	1	454134	OS01T0108800-01	-4.73457	6.25878e-06	0.000407317	-0.412123
1_429657	1	429657	OS01T0108800-01	-4.57668	1.19333e-05	0.000705184	-0.399261
1_453106	1	453106	OS01T0108800-01	-4.57668	1.19333e-05	0.000705184	-0.399261
1_452096	1	452096	OS01T0108800-01	-4.57668	1.19333e-05	0.000705184	-0.399261
1_424260	1	424260	OS01T0108800-01	-4.49675	1.64594e-05	0.000920012	-0.394912
1_488296	1	488296	OS01T0110100-01	5.51478	2.14755e-07	2.20226e-05	0.815141
1_510868	1	510868	OS01T0110100-01	5.92126	3.32795e-08	4.2806e-06	0.78864
1_576553	1	576553	OS01T0110100-01	7.38448	2.52862e-11	6.92957e-09	0.864089
1_504289	1	504289	OS01T0110100-01	7.31689	3.57013e-11	9.4604e-09	0.908178
1_599671	1	599671	OS01T0110100-01	4.8013	4.74584e-06	0.000321905	0.636126
1_444178	1	444178	OS01T0110100-01	6.98185	1.94145e-10	4.31281e-08	0.829626
1_505555	1	505555	OS01T0110100-01	9.15235	2.29572e-15	1.5605e-12	0.936052
1_536093	1	536093	OS01T0110100-01	10.1723	9.24855e-18	1.0325e-14	0.985897
1_479137	1	479137	OS01T0110100-01	6.9902	1.86182e-10	4.15424e-08	0.82172
1_465025	1	465025	OS01T0110100-01	7.37567	2.64506e-11	7.21698e-09	0.865446
1_490686	1	490686	OS01T0110100-01	5.54888	1.84147e-07	1.92513e-05	0.802584
1_438902	1	438902	OS01T0110100-01	7.14645	8.47887e-11	2.05373e-08	0.850237
1_553720	1	553720	OS01T0110100-01	8.08685	6.63736e-13	2.56221e-10	0.933124
1_564716	1	564716	OS01T0110100-01	5.29819	5.63654e-07	5.09036e-05	0.737016
1_498380	1	498380	OS01T0110100-01	7.68618	5.35747e-12	1.7057e-09	0.883754
1_627459	1	627459	OS01T0110100-01	4.52063	1.4957e-05	0.000851986	0.601143
1_520809	1	520809	OS01T0110100-01	7.53691	1.15728e-11	3.41148e-09	0.898492
1_632255	1	632255	OS01T0110100-01	4.52063	1.4957e-05	0.000851986	0.601143
1_526617	1	526617	OS01T0110100-01	7.72292	4.42915e-12	1.44651e-09	0.876591
1_525378	1	525378	OS01T0110100-01	7.72292	4.42915e-12	1.44651e-09	0.876591
1_481341	1	481341	OS01T0110100-01	7.44814	1.82549e-11	5.17863e-09	0.868801
1_522954	1	522954	OS01T0110100-01	7.02512	1.56254e-10	3.54346e-08	0.840987
1_514225	1	514225	OS01T0110100-01	7.56104	1.02212e-11	3.05984e-09	0.870737
1_560407	1	560407	OS01T0110100-01	6.96233	2.14083e-10	4.70548e-08	0.889347
1_478022	1	478022	OS01T0110100-01	7.37567	2.64506e-11	7.21698e-09	0.865446
1_459579	1	459579	OS01T0110100-01	7.37567	2.64506e-11	7.21698e-09	0.865446
1_492018	1	492018	OS01T0110100-01	6.12268	1.28977e-08	1.85727e-06	0.711466
1_555916	1	555916	OS01T0110100-01	8.20178	3.62786e-13	1.49021e-10	0.946842
1_445213	1	445213	OS01T0110100-01	6.67163	9.06808e-10	1.73203e-07	0.839419
1_442102	1	442102	OS01T0110100-01	6.98185	1.94145e-10	4.31281e-08	0.829626
1_463989	1	463989	OS01T0110100-01	6.76875	5.61349e-10	1.12301e-07	0.848391
1_541138	1	541138	OS01T0110100-01	7.7678	3.50934e-12	1.1724e-09	0.916955
1_516876	1	516876	OS01T0110100-01	7.37729	2.62327e-11	7.162e-09	0.879125
1_559321	1	559321	OS01T0110100-01	7.41542	2.15853e-11	6.01984e-09	0.900822
1_446240	1	446240	OS01T0110100-01	6.17276	1.01659e-08	1.5043e-06	0.818802
1_515525	1	515525	OS01T0110100-01	7.53691	1.15728e-11	3.41148e-09	0.898492
1_500506	1	500506	OS01T0110100-01	7.53691	1.15728e-11	3.41148e-09	0.898492
1_533790	1	533790	OS01T0110100-01	8.22743	3.16945e-13	1.31662e-10	0.913425
1_542643	1	542643	OS01T0110100-01	7.76113	3.63297e-12	1.20877e-09	0.919376
1_530756	1	530756	OS01T0110100-01	5.97102	2.63684e-08	3.48168e-06	0.810386
1_592115	1	592115	OS01T0110100-01	4.94046	2.64535e-06	0.000195342	0.671831
1_577905	1	577905	OS01T0110100-01	7.85822	2.1932e-12	7.63853e-10	0.839894
1_573081	1	573081	OS01T0110100-01	5.39919	3.60346e-07	3.45761e-05	0.752548
1_609135	1	609135	OS01T0110100-01	4.91015	3.00698e-06	0.000217759	0.631804
1_570938	1	570938	OS01T0110100-01	5.22297	7.84123e-07	6.79154e-05	0.729812
1_537547	1	537547	OS01T0110100-01	9.20664	1.71447e-15	1.19186e-12	0.93325
1_489499	1	489499	OS01T0110100-01	6.45145	2.66146e-09	4.56914e-07	0.713058
1_531761	1	531761	OS01T0110100-01	8.75721	1.90692e-14	1.05845e-11	0.914434
1_497265	1	497265	OS01T0110100-01	5.2206	7.92309e-07	6.85316e-05	0.708979
1_527693	1	527693	OS01T0110100-01	5.89871	3.69699e-08	4.70656e-06	0.788277
1_501696	1	501696	OS01T0110100-01	7.35926	2.87633e-11	7.78399e-09	0.869266
1_538758	1	538758	OS01T0110100-01	7.08158	1.17619e-10	2.76218e-08	0.923109
1_460607	1	460607	OS01T0110100-01	8.64342	3.49782e-14	1.83246e-11	0.924161
1_439989	1	439989	OS01T0110100-01	7.11396	9.99048e-11	2.38288e-08	0.840686
1_454134	1	454134	OS01T0110100-01	7.2095	6.16194e-11	1.542e-08	0.847651
1_447258	1	447258	OS01T0110100-01	6.17276	1.01659e-08	1.5043e-06	0.818802
1_550140	1	550140	OS01T0110100-01	8.4926	7.79828e-14	3.75521e-11	0.974169
1_452096	1	452096	OS01T0110100-01	7.10907	1.02399e-10	2.43308e-08	0.83682
1_456313	1	456313	OS01T0110100-01	7.10907	1.02399e-10	2.43308e-08	0.83682
1_567583	1	567583	OS01T0110100-01	7.59032	8.78988e-12	2.67629e-09	0.881897
1_462661	1	462661	OS01T0110100-01	6.10008	1.43555e-08	2.04084e-06	0.797388
1_457346	1	457346	OS01T0110100-01	6.98185	1.94145e-10	4.31281e-08	0.829626
1_453106	1	453106	OS01T0110100-01	7.10907	1.02399e-10	2.43308e-08	0.83682
1_441074	1	441074	OS01T0110100-01	6.17276	1.01659e-08	1.5043e-06	0.818802
1_519563	1	519563	OS01T0110100-01	7.42895	2.01414e-11	5.65868e-09	0.893929
1_449701	1	449701	OS01T0110100-01	6.65091	1.00415e-09	1.89831e-07	0.818866
1_483466	1	483466	OS01T0110100-01	6.10008	1.43555e-08	2.04084e-06	0.797388
1_785354	1	785354	OS01T0113600-01	5.49116	2.38827e-07	2.41565e-05	0.533756
1_745228	1	745228	OS01T0113600-01	5.65622	1.13113e-07	1.26032e-05	0.549543
1_673670	1	673670	OS01T0113600-01	5.49116	2.38827e-07	2.41565e-05	0.533756
1_643206	1	643206	OS01T0113600-01	4.5719	1.2166e-05	0.000716467	0.327405
1_791745	1	791745	OS01T0113600-01	-4.75862	5.66615e-06	0.000373928	-0.346823
1_646269	1	646269	OS01T0113600-01	5.07279	1.50385e-06	0.000119314	0.427429
1_812858	1	812858	OS01T0113600-01	5.65622	1.13113e-07	1.26032e-05	0.549543
1_795084	1	795084	OS01T0113600-01	4.8793	3.42428e-06	0.000243512	0.521181
1_642023	1	642023	OS01T0113600-01	5.22637	7.72559e-07	6.70356e-05	0.441571
1_640808	1	640808	OS01T0113600-01	-5.03608	1.76048e-06	0.000137217	-0.301785
1_807017	1	807017	OS01T0113900-01	4.48714	1.71042e-05	0.000950644	0.488725
1_805971	1	805971	OS01T0113900-01	-5.16902	9.92034e-07	8.31646e-05	-0.646691
1_773472	1	773472	OS01T0113900-01	-4.93699	2.68456e-06	0.000197714	-0.641787
1_764683	1	764683	OS01T0113900-01	4.7379	6.17325e-06	0.00040246	0.501803
1_765795	1	765795	OS01T0113900-01	-5.15354	1.061e-06	8.83781e-05	-0.737196
1_840471	1	840471	OS01T0113900-01	4.82428	4.31218e-06	0.000296394	0.513283
1_834056	1	834056	OS01T0113900-01	-5.37472	4.01763e-07	3.80296e-05	-0.716095
1_766827	1	766827	OS01T0113900-01	-5.15354	1.061e-06	8.83781e-05	-0.737196
1_811689	1	811689	OS01T0113900-01	4.53738	1.39835e-05	0.000807026	0.490136
1_832024	1	832024	OS01T0113900-01	-5.58798	1.54282e-07	1.65002e-05	-0.734247
1_686248	1	686248	OS01T0114100-01	8.0536	7.90206e-13	2.98708e-10	1.33413
1_812858	1	812858	OS01T0114100-01	6.41823	3.12675e-09	5.26891e-07	1.42795
1_843018	1	843018	OS01T0114100-01	-4.54995	1.32933e-05	0.000772324	-0.717651
1_752114	1	752114	OS01T0114100-01	6.23849	7.42895e-09	1.14024e-06	1.09888
1_688459	1	688459	OS01T0114100-01	4.78878	4.99961e-06	0.000336619	0.726088
1_745228	1	745228	OS01T0114100-01	6.41823	3.12675e-09	5.26891e-07	1.42795
1_859496	1	859496	OS01T0114100-01	8.75215	1.95917e-14	1.084e-11	1.44284
1_741058	1	741058	OS01T0114100-01	-7.03368	1.49677e-10	3.40699e-08	-0.955207
1_858261	1	858261	OS01T0114100-01	9.1321	2.55965e-15	1.72012e-12	1.47531
1_750467	1	750467	OS01T0114100-01	-6.27024	6.38075e-09	9.95079e-07	-0.962039
1_772247	1	772247	OS01T0114100-01	-7.50921	1.33436e-11	3.88081e-09	-1.04753
1_748376	1	748376	OS01T0114100-01	6.31821	5.06777e-09	8.08599e-07	1.03641
1_689708	1	689708	OS01T0114100-01	4.53592	1.40658e-05	0.000811037	0.707194
1_763667	1	763667	OS01T0114100-01	5.6189	1.34069e-07	1.45976e-05	1.18283
1_795084	1	795084	OS01T0114100-01	5.97614	2.57429e-08	3.41163e-06	1.44618
1_746240	1	746240	OS01T0114100-01	6.24725	7.12366e-09	1.09832e-06	1.02692
1_714860	1	714860	OS01T0114100-01	-6.70766	7.5926e-10	1.47646e-07	-0.966993
1_867370	1	867370	OS01T0114100-01	6.11491	1.33818e-08	1.91802e-06	1.36927
1_721387	1	721387	OS01T0114100-01	-5.31383	5.26072e-07	4.80041e-05	-0.78396
1_799736	1	799736	OS01T0114100-01	5.91364	3.44841e-08	4.42037e-06	0.96935
1_770138	1	770138	OS01T0114100-01	-4.61391	1.02611e-05	0.000620565	-0.566629
1_785354	1	785354	OS01T0114100-01	6.11491	1.33818e-08	1.91802e-06	1.36927
1_769126	1	769126	OS01T0114100-01	-4.76632	5.48823e-06	0.000364213	-0.584886
1_677261	1	677261	OS01T0114100-01	7.67248	5.75093e-12	1.82079e-09	1.28768
1_673670	1	673670	OS01T0114100-01	6.11491	1.33818e-08	1.91802e-06	1.36927
1_804739	1	804739	OS01T0114300-01	-5.57303	1.65093e-07	1.74959e-05	-0.838348
1_833037	1	833037	OS01T0114300-01	-8.91292	8.29473e-15	5.00917e-12	-1.03767
1_721387	1	721387	OS01T0114300-01	-8.16647	4.36862e-13	1.76436e-10	-1.04127
1_858261	1	858261	OS01T0114300-01	5.71993	8.45108e-08	9.78305e-06	1.04074
1_686248	1	686248	OS01T0114300-01	4.98633	2.17718e-06	0.000164686	0.91038
1_714860	1	714860	OS01T0114300-01	-8.75107	1.97049e-14	1.08981e-11	-1.12195
1_746240	1	746240	OS01T0114300-01	4.49924	1.62961e-05	0.0009126	0.767358
1_811689	1	811689	OS01T0114300-01	-7.64549	6.61186e-12	2.07056e-09	-0.948452
1_671498	1	671498	OS01T0114300-01	-4.5541	1.30725e-05	0.000761719	-0.600164
1_843018	1	843018	OS01T0114300-01	-5.73624	7.84118e-08	9.1473e-06	-0.843199
1_807017	1	807017	OS01T0114300-01	-8.61694	4.02736e-14	2.06369e-11	-1.03039
1_742097	1	742097	OS01T0114300-01	-6.97804	1.97881e-10	4.38356e-08	-1.03767
1_745228	1	745228	OS01T0114300-01	8.68736	2.7678e-14	1.47958e-11	1.70339
1_772247	1	772247	OS01T0114300-01	-9.46408	4.28119e-16	3.37947e-13	-1.17595
1_741058	1	741058	OS01T0114300-01	-9.29681	1.05515e-15	7.70285e-13	-1.11029
1_791745	1	791745	OS01T0114300-01	-6.4574	2.5856e-09	4.44853e-07	-1.01299
1_690919	1	690919	OS01T0114300-01	-7.11496	9.94021e-11	2.37219e-08	-1.02873
1_812858	1	812858	OS01T0114300-01	8.68736	2.7678e-14	1.47958e-11	1.70339
1_801930	1	801930	OS01T0114300-01	-8.5597	5.46056e-14	2.73971e-11	-1.00718
1_717021	1	717021	OS01T0114300-01	-5.97909	2.539e-08	3.371e-06	-0.85263
1_809246	1	809246	OS01T0114300-01	-8.47209	8.69447e-14	4.13887e-11	-1.00805
1_840471	1	840471	OS01T0114300-01	-8.38145	1.40531e-13	6.38595e-11	-1.00084
1_793763	1	793763	OS01T0114300-01	-8.24028	2.9619e-13	1.24155e-10	-1.1292
1_810637	1	810637	OS01T0114300-01	-8.5597	5.46056e-14	2.73971e-11	-1.00718
1_859496	1	859496	OS01T0114300-01	5.31046	5.33956e-07	4.86304e-05	0.984104
1_795084	1	795084	OS01T0114300-01	8.1002	6.18825e-13	2.42745e-10	1.74261
1_873200	1	873200	OS01T0114300-01	6.50794	2.02194e-09	3.5759e-07	1.28836
1_677261	1	677261	OS01T0114300-01	5.09676	1.35639e-06	0.00010903	0.923362
1_750467	1	750467	OS01T0114300-01	-4.79804	4.81063e-06	0.000325895	-0.756837
1_673670	1	673670	OS01T0114300-01	8.39883	1.28184e-13	5.90577e-11	1.65881
1_739694	1	739694	OS01T0114300-01	-6.4615	2.53468e-09	4.37124e-07	-0.928117
1_867370	1	867370	OS01T0114300-01	8.39883	1.28184e-13	5.90577e-11	1.65881
1_838123	1	838123	OS01T0114300-01	4.60241	1.07518e-05	0.000645717	1.52956
1_770138	1	770138	OS01T0114300-01	-8.27938	2.40999e-13	1.02729e-10	-0.853004
1_799736	1	799736	OS01T0114300-01	6.53257	1.79315e-09	3.21069e-07	1.01593
1_785354	1	785354	OS01T0114300-01	8.39883	1.28184e-13	5.90577e-11	1.65881
1_752114	1	752114	OS01T0114300-01	5.03885	1.73967e-06	0.000135764	0.903663
1_769126	1	769126	OS01T0114300-01	-7.8007	2.95824e-12	1.00559e-09	-0.824606
1_854045	1	854045	OS01T0114300-01	-5.57608	1.62823e-07	1.7293e-05	-0.777559
1_798632	1	798632	OS01T0114300-01	-8.91292	8.29473e-15	5.00917e-12	-1.03767
1_750467	1	750467	OS01T0115600-01	-7.58957	8.82411e-12	2.68609e-09	-1.02463
1_795084	1	795084	OS01T0115600-01	5.1879	9.13811e-07	7.75091e-05	1.20331
1_859496	1	859496	OS01T0115600-01	7.35328	2.96546e-11	8.00868e-09	1.20007
1_858261	1	858261	OS01T0115600-01	7.54612	1.1037e-11	3.27343e-09	1.21772
1_763667	1	763667	OS01T0115600-01	7.30597	3.7743e-11	9.96415e-09	1.33547
1_812858	1	812858	OS01T0115600-01	5.63912	1.22282e-07	1.34918e-05	1.20364
1_745228	1	745228	OS01T0115600-01	5.63912	1.22282e-07	1.34918e-05	1.20364
1_799736	1	799736	OS01T0115600-01	5.80482	5.71627e-08	6.90632e-06	0.888924
1_923093	1	923093	OS01T0115600-01	5.77879	6.44629e-08	7.68909e-06	1.21977
1_746240	1	746240	OS01T0115600-01	8.60346	4.32696e-14	2.206e-11	1.18833
1_752114	1	752114	OS01T0115600-01	8.67709	2.9235e-14	1.55111e-11	1.27955
1_867370	1	867370	OS01T0115600-01	5.77879	6.44629e-08	7.68909e-06	1.21977
1_919203	1	919203	OS01T0115600-01	6.88872	3.0925e-10	6.57507e-08	1.25686
1_748376	1	748376	OS01T0115600-01	8.70422	2.52999e-14	1.37545e-11	1.19769
1_928311	1	928311	OS01T0115600-01	5.61533	1.36264e-07	1.48008e-05	1.11649
1_785354	1	785354	OS01T0115600-01	5.77879	6.44629e-08	7.68909e-06	1.21977
1_810637	1	810637	OS01T0115700-00	-5.14399	1.1059e-06	9.14153e-05	-0.54116
1_833037	1	833037	OS01T0115700-00	-5.33694	4.75002e-07	4.39203e-05	-0.560552
1_809246	1	809246	OS01T0115700-00	-5.03631	1.7587e-06	0.000137094	-0.535721
1_801930	1	801930	OS01T0115700-00	-5.14399	1.1059e-06	9.14153e-05	-0.54116
1_793763	1	793763	OS01T0115700-00	-6.21722	8.224e-09	1.247e-06	-0.720645
1_874212	1	874212	OS01T0115700-00	5.58449	1.56739e-07	1.67201e-05	0.605104
1_791745	1	791745	OS01T0115700-00	-5.83657	4.93475e-08	6.08521e-06	-0.72805
1_798632	1	798632	OS01T0115700-00	-5.33694	4.75002e-07	4.39203e-05	-0.560552
1_921850	1	921850	OS01T0115700-00	-5.14185	1.1162e-06	9.21733e-05	-0.540855
1_807017	1	807017	OS01T0115700-00	-5.27914	6.1295e-07	5.47688e-05	-0.563086
1_840471	1	840471	OS01T0115700-00	-4.85973	3.71752e-06	0.000261312	-0.5199
1_811689	1	811689	OS01T0115700-00	-5.86698	4.28517e-08	5.37277e-06	-0.607988
1_859496	1	859496	OS01T0115800-01	-4.52347	1.47875e-05	0.000844219	-0.551719
1_858261	1	858261	OS01T0115800-01	-4.6815	7.78651e-06	0.000490332	-0.566326
1_843018	1	843018	OS01T0115800-01	4.50318	1.60409e-05	0.000901487	0.443017
1_932866	1	932866	OS01T0115800-01	4.94306	2.61642e-06	0.00019349	0.448466
1_936688	1	936688	OS01T0115800-01	4.89154	3.25234e-06	0.000232934	0.43999
1_875212	1	875212	OS01T0116000-00	5.7349	7.88953e-08	9.20044e-06	0.374284
1_904017	1	904017	OS01T0116000-00	5.55866	1.7618e-07	1.85152e-05	0.365828
1_774528	1	774528	OS01T0116000-00	4.93695	2.68495e-06	0.000197732	0.486043
1_924100	1	924100	OS01T0116800-00	-6.12708	1.26312e-08	1.822e-06	-0.423493
1_871164	1	871164	OS01T0116800-00	5.08207	1.44502e-06	0.000115285	0.380266
1_987687	1	987687	OS01T0116800-00	5.29081	5.82263e-07	5.23767e-05	0.418449
1_906553	1	906553	OS01T0116800-00	4.95217	2.51733e-06	0.000187164	0.449456
1_1015871	1	1015871	OS01T0116800-00	5.05024	1.65681e-06	0.00013006	0.377879
1_866279	1	866279	OS01T0116800-00	4.56532	1.2494e-05	0.000732131	0.334704
1_958870	1	958870	OS01T0116800-00	-5.16132	1.02579e-06	8.56764e-05	-0.370765
1_998124	1	998124	OS01T0116900-00	-5.35798	4.32752e-07	4.05907e-05	-0.999281
1_1030424	1	1030424	OS01T0116900-00	4.83635	4.10002e-06	0.000284083	1.01428
1_1009490	1	1009490	OS01T0116900-00	-4.6949	7.36956e-06	0.000467773	-1.01079
1_1003049	1	1003049	OS01T0116900-00	-4.6949	7.36956e-06	0.000467773	-1.01079
1_984392	1	984392	OS01T0116900-00	-5.14718	1.09069e-06	9.03377e-05	-0.949931
1_1007258	1	1007258	OS01T0116900-00	-4.6949	7.36956e-06	0.000467773	-1.01079
1_1032463	1	1032463	OS01T0116900-00	-4.9687	2.34667e-06	0.000175973	-0.884444
1_1021393	1	1021393	OS01T0116900-00	4.639	9.26449e-06	0.000569691	0.997992
1_924100	1	924100	OS01T0116900-00	-6.19059	9.33833e-09	1.39594e-06	-1.23893
1_957855	1	957855	OS01T0116900-00	-5.97139	2.63236e-08	3.47927e-06	-0.839473
1_1015871	1	1015871	OS01T0116900-00	5.68341	9.9902e-08	1.13552e-05	1.20584
1_958870	1	958870	OS01T0116900-00	-6.89244	3.03562e-10	6.46252e-08	-1.34243
1_953873	1	953873	OS01T0116900-00	-6.53968	1.73194e-09	3.11301e-07	-1.15645
1_987687	1	987687	OS01T0116900-00	6.11253	1.35333e-08	1.93625e-06	1.35981
1_986626	1	986626	OS01T0116900-00	-5.13879	1.13107e-06	9.32608e-05	-0.966991
1_871164	1	871164	OS01T0116900-00	5.62037	1.33178e-07	1.45131e-05	1.19672
1_1003049	1	1003049	OS01T0117000-00	-5.33005	4.89711e-07	4.50974e-05	-0.546323
1_1009490	1	1009490	OS01T0117000-00	-5.33005	4.89711e-07	4.50974e-05	-0.546323
1_1013729	1	1013729	OS01T0117000-00	-4.94082	2.6413e-06	0.00019507	-0.494642
1_958870	1	958870	OS01T0117000-00	-4.82134	4.36532e-06	0.000299513	-0.495494
1_953873	1	953873	OS01T0117000-00	-5.60833	1.40669e-07	1.5205e-05	-0.501111
1_1007258	1	1007258	OS01T0117000-00	-5.33005	4.89711e-07	4.50974e-05	-0.546323
1_961693	1	961693	OS01T0117050-01	-7.2943	4.00541e-11	1.05192e-08	-0.477658
1_1035954	1	1035954	OS01T0117050-01	4.66104	8.46697e-06	0.000527818	0.458133
1_1000993	1	1000993	OS01T0117050-01	-8.07108	7.21004e-13	2.76213e-10	-0.507884
1_1005145	1	1005145	OS01T0117050-01	5.92898	3.21005e-08	4.13951e-06	0.52133
1_964939	1	964939	OS01T0117050-01	-5.51442	2.15102e-07	2.20529e-05	-0.429636
1_1034867	1	1034867	OS01T0117050-01	5.49625	2.33426e-07	2.37234e-05	0.398829
1_1019117	1	1019117	OS01T0117050-01	5.70343	9.1154e-08	1.04744e-05	0.509427
1_1008487	1	1008487	OS01T0117050-01	5.25809	6.72345e-07	5.93493e-05	0.496648
1_1014829	1	1014829	OS01T0117050-01	5.96531	2.7084e-08	3.5679e-06	0.539521
1_1016944	1	1016944	OS01T0117050-01	5.96531	2.7084e-08	3.5679e-06	0.539521
1_999973	1	999973	OS01T0117050-01	-7.46309	1.69085e-11	4.82381e-09	-0.473284
1_1006148	1	1006148	OS01T0117050-01	5.92898	3.21005e-08	4.13951e-06	0.52133
1_1002019	1	1002019	OS01T0117050-01	-7.74304	3.99048e-12	1.31405e-09	-0.49722
1_963726	1	963726	OS01T0117050-01	-6.8839	3.16765e-10	6.71686e-08	-0.461038
1_1010510	1	1010510	OS01T0117050-01	-7.74304	3.99048e-12	1.31405e-09	-0.49722
1_1004125	1	1004125	OS01T0117050-01	5.92898	3.21005e-08	4.13951e-06	0.52133
1_1018046	1	1018046	OS01T0117050-01	6.05199	1.80187e-08	2.49111e-06	0.526526
1_987687	1	987687	OS01T0117100-00	4.86103	3.69727e-06	0.000260047	0.414385
1_924100	1	924100	OS01T0117100-00	-4.48729	1.70939e-05	0.000950194	-0.349604
1_1043413	1	1043413	OS01T0117200-01	5.52981	2.00691e-07	2.07492e-05	0.59943
1_1018046	1	1018046	OS01T0117200-01	8.55774	5.51758e-14	2.76673e-11	1.13614
1_1008487	1	1008487	OS01T0117200-01	8.11241	5.80407e-13	2.2877e-10	1.1573
1_1000993	1	1000993	OS01T0117200-01	-9.21105	1.67425e-15	1.16483e-12	-0.93532
1_1010510	1	1010510	OS01T0117200-01	-9.2912	1.08752e-15	7.91496e-13	-0.945408
1_1016944	1	1016944	OS01T0117200-01	7.97954	1.16443e-12	4.26159e-10	1.12636
1_1002019	1	1002019	OS01T0117200-01	-9.2912	1.08752e-15	7.91496e-13	-0.945408
1_1045445	1	1045445	OS01T0117200-01	5.14608	1.09593e-06	9.07281e-05	0.584703
1_964939	1	964939	OS01T0117200-01	-5.79159	6.07655e-08	7.29087e-06	-0.75864
1_1006148	1	1006148	OS01T0117200-01	8.75445	1.93519e-14	1.07209e-11	1.1586
1_1014829	1	1014829	OS01T0117200-01	7.97954	1.16443e-12	4.26159e-10	1.12636
1_1019117	1	1019117	OS01T0117200-01	7.51406	1.30154e-11	3.79958e-09	1.05832
1_1005145	1	1005145	OS01T0117200-01	8.75445	1.93519e-14	1.07209e-11	1.1586
1_1034867	1	1034867	OS01T0117200-01	7.0324	1.50639e-10	3.42798e-08	0.815095
1_1042259	1	1042259	OS01T0117200-01	5.07879	1.46558e-06	0.000116659	0.555235
1_1035954	1	1035954	OS01T0117200-01	6.68458	8.5075e-10	1.63581e-07	1.03357
1_1004125	1	1004125	OS01T0117200-01	8.75445	1.93519e-14	1.07209e-11	1.1586
1_961693	1	961693	OS01T0117200-01	-8.95419	6.64972e-15	4.07871e-12	-0.925296
1_999973	1	999973	OS01T0117200-01	-8.55087	5.7229e-14	2.86202e-11	-0.877944
1_963726	1	963726	OS01T0117200-01	-7.51278	1.31011e-11	3.82246e-09	-0.832202
1_963726	1	963726	OS01T0117300-00	-4.94838	2.55803e-06	0.000189738	-0.368162
1_1014829	1	1014829	OS01T0117300-00	8.62059	3.94986e-14	2.02794e-11	0.716779
1_1010510	1	1010510	OS01T0117300-00	-6.0707	1.64959e-08	2.30588e-06	-0.430843
1_1031454	1	1031454	OS01T0117300-00	5.22115	7.90399e-07	6.83844e-05	0.404472
1_1040105	1	1040105	OS01T0117300-00	5.32825	4.93621e-07	4.54192e-05	0.456008
1_1006148	1	1006148	OS01T0117300-00	8.11172	5.82524e-13	2.29501e-10	0.669941
1_1002019	1	1002019	OS01T0117300-00	-6.0707	1.64959e-08	2.30588e-06	-0.430843
1_999973	1	999973	OS01T0117300-00	-5.66231	1.10011e-07	1.23262e-05	-0.398326
1_1005145	1	1005145	OS01T0117300-00	8.11172	5.82524e-13	2.29501e-10	0.669941
1_1016944	1	1016944	OS01T0117300-00	8.62059	3.94986e-14	2.02794e-11	0.716779
1_1034867	1	1034867	OS01T0117300-00	5.13968	1.12675e-06	9.29686e-05	0.389263
1_1004125	1	1004125	OS01T0117300-00	8.11172	5.82524e-13	2.29501e-10	0.669941
1_1000993	1	1000993	OS01T0117300-00	-6.57813	1.43513e-09	2.62484e-07	-0.454733
1_1008487	1	1008487	OS01T0117300-00	7.89269	1.8326e-12	6.45986e-10	0.689297
1_961693	1	961693	OS01T0117300-00	-5.47334	2.58714e-07	2.58047e-05	-0.397523
1_1019117	1	1019117	OS01T0117300-00	8.10763	5.95166e-13	2.33954e-10	0.674386
1_1035954	1	1035954	OS01T0117300-00	7.52646	1.22118e-11	3.58373e-09	0.680622
1_1018046	1	1018046	OS01T0117300-00	8.02634	9.11533e-13	3.40012e-10	0.661591
1_921850	1	921850	OS01T0117300-00	4.59825	1.09349e-05	0.000655253	0.317802
1_1006148	1	1006148	OS01T0117600-01	4.67224	8.08768e-06	0.000507238	0.45805
1_1004125	1	1004125	OS01T0117600-01	4.67224	8.08768e-06	0.000507238	0.45805
1_1005145	1	1005145	OS01T0117600-01	4.67224	8.08768e-06	0.000507238	0.45805
1_1105586	1	1105586	OS01T0119500-01	-4.84232	3.99888e-06	0.000278237	-0.467018
1_1122806	1	1122806	OS01T0119500-01	-4.47544	1.79214e-05	0.000987376	-0.43289
1_1124912	1	1124912	OS01T0119500-01	-4.55139	1.32162e-05	0.000768695	-0.441998
1_1247574	1	1247574	OS01T0120300-00	4.55873	1.28306e-05	0.000749075	0.534687
1_1236418	1	1236418	OS01T0121700-01	5.10008	1.33709e-06	0.000107707	0.382866
1_1249039	1	1249039	OS01T0121700-01	5.21614	8.07885e-07	6.9633e-05	0.391861
1_1292883	1	1292883	OS01T0121700-01	5.16082	1.02803e-06	8.58252e-05	0.384808
1_1265155	1	1265155	OS01T0121700-01	4.87767	3.44776e-06	0.000244982	0.365967
1_1253450	1	1253450	OS01T0121700-01	5.32197	5.0752e-07	4.65478e-05	0.390512
1_1233581	1	1233581	OS01T0121700-01	5.04346	1.70566e-06	0.000133344	0.38487
1_1223082	1	1223082	OS01T0122000-01	-4.86321	3.66368e-06	0.000257975	-0.438184
1_1234863	1	1234863	OS01T0122000-01	-4.54891	1.3349e-05	0.00077509	-0.442199
1_1254538	1	1254538	OS01T0122000-01	-4.79837	4.80407e-06	0.000325527	-0.432225
1_1224088	1	1224088	OS01T0122000-01	-4.4784	1.77113e-05	0.000977753	-0.431732
1_1334018	1	1334018	OS01T0122000-01	-4.63587	9.38365e-06	0.000575911	-0.464178
1_1345788	1	1345788	OS01T0122000-01	-4.86667	3.61087e-06	0.000254688	-0.454242
1_1325045	1	1325045	OS01T0122000-01	-4.95348	2.50333e-06	0.00018625	-0.455289
1_1264130	1	1264130	OS01T0122000-01	-4.61022	1.04162e-05	0.000628953	-0.424424
1_1255549	1	1255549	OS01T0122000-01	-4.77682	5.25424e-06	0.000351013	-0.438965
1_1338076	1	1338076	OS01T0122000-01	-4.67113	8.12441e-06	0.000509196	-0.434714
1_1336732	1	1336732	OS01T0122000-01	-4.88386	3.35927e-06	0.000239506	-0.44579
1_1344676	1	1344676	OS01T0122000-01	-4.68978	7.52635e-06	0.000476249	-0.437566
1_1346791	1	1346791	OS01T0122000-01	-4.68978	7.52635e-06	0.000476249	-0.437566
1_1226375	1	1226375	OS01T0122000-01	-4.86321	3.66368e-06	0.000257975	-0.438184
1_1328213	1	1328213	OS01T0122000-01	-4.77682	5.25424e-06	0.000351013	-0.438965
1_1305639	1	1305639	OS01T0122000-01	-4.77682	5.25424e-06	0.000351013	-0.438965
1_1250047	1	1250047	OS01T0122000-01	-4.95348	2.50333e-06	0.00018625	-0.455289
1_1484675	1	1484675	OS01T0126600-01	7.30217	3.84807e-11	1.01426e-08	0.905522
1_1419989	1	1419989	OS01T0126600-01	5.45903	2.75849e-07	2.72772e-05	0.701339
1_1449535	1	1449535	OS01T0126600-01	4.7269	6.45993e-06	0.000418217	0.642572
1_1447493	1	1447493	OS01T0126600-01	7.30217	3.84807e-11	1.01426e-08	0.905522
1_1415204	1	1415204	OS01T0126600-01	4.98742	2.16705e-06	0.000164114	0.641281
1_1374740	1	1374740	OS01T0126600-01	5.06433	1.55959e-06	0.000123225	0.677297
1_1413090	1	1413090	OS01T0126600-01	4.75151	5.83547e-06	0.000383693	0.613015
1_1446465	1	1446465	OS01T0126600-01	6.81849	4.38615e-10	9.02543e-08	0.870528
1_1422980	1	1422980	OS01T0126600-01	5.26252	6.59386e-07	5.82961e-05	0.679742
1_1443131	1	1443131	OS01T0126600-01	4.7269	6.45993e-06	0.000418217	0.642572
1_1416427	1	1416427	OS01T0126600-01	4.74576	5.97586e-06	0.000391617	0.613449
1_1428348	1	1428348	OS01T0126600-01	4.75151	5.83547e-06	0.000383693	0.613015
1_1408172	1	1408172	OS01T0126600-01	5.11309	1.26409e-06	0.000102656	0.661839
1_1418984	1	1418984	OS01T0126600-01	5.26252	6.59386e-07	5.82961e-05	0.679742
1_1486147	1	1486147	OS01T0126600-01	5.52788	2.02451e-07	2.09171e-05	0.702612
1_1400271	1	1400271	OS01T0126600-01	4.90725	3.04403e-06	0.00022015	0.615742
1_1417860	1	1417860	OS01T0126600-01	5.26252	6.59386e-07	5.82961e-05	0.679742
1_1437002	1	1437002	OS01T0126600-01	5.63173	1.26467e-07	1.38892e-05	0.720123
1_1445414	1	1445414	OS01T0126600-01	6.91103	2.76667e-10	5.92315e-08	0.874324
1_1568573	1	1568573	OS01T0128100-01	-5.94473	2.98223e-08	3.88587e-06	-0.621806
1_1573116	1	1573116	OS01T0128100-01	-8.41968	1.14782e-13	5.3314e-11	-0.662321
1_1567505	1	1567505	OS01T0128100-01	-7.4288	2.01566e-11	5.66235e-09	-0.802123
1_1575488	1	1575488	OS01T0128100-01	-5.5762	1.6274e-07	1.72898e-05	-0.591249
1_1562879	1	1562879	OS01T0128100-01	-5.6301	1.27412e-07	1.39866e-05	-0.513757
1_1597219	1	1597219	OS01T0128100-01	-6.04658	1.84848e-08	2.54709e-06	-0.576308
1_1561690	1	1561690	OS01T0128100-01	-5.62975	1.27616e-07	1.40026e-05	-0.515467
1_1574479	1	1574479	OS01T0128100-01	-8.10457	6.04802e-13	2.37493e-10	-0.643198
1_1598219	1	1598219	OS01T0128100-01	-6.11028	1.36784e-08	1.95339e-06	-0.587251
1_1565105	1	1565105	OS01T0128100-01	-4.89115	3.25776e-06	0.000233212	-0.589819
1_1569575	1	1569575	OS01T0128100-01	-8.9562	6.57867e-15	4.03701e-12	-0.69015
1_1576542	1	1576542	OS01T0128100-01	-5.51717	2.12463e-07	2.18165e-05	-0.602675
1_1560603	1	1560603	OS01T0128100-01	-5.70942	8.8684e-08	1.02161e-05	-0.668869
1_1631602	1	1631602	OS01T0128100-01	4.97413	2.29316e-06	0.000172281	0.991881
1_1566223	1	1566223	OS01T0128100-01	-8.9562	6.57867e-15	4.03701e-12	-0.69015
1_1700300	1	1700300	OS01T0130400-01	4.95344	2.50373e-06	0.000186275	0.712757
1_1701427	1	1701427	OS01T0130400-01	4.5688	1.23194e-05	0.000723292	0.71643
1_1696165	1	1696165	OS01T0130400-01	4.8324	4.16822e-06	0.000288146	0.725603
1_1686408	1	1686408	OS01T0130400-01	4.8324	4.16822e-06	0.000288146	0.725603
1_1699023	1	1699023	OS01T0130400-01	4.99048	2.13906e-06	0.000162299	0.722604
1_1875598	1	1875598	OS01T0133500-01	6.34779	4.3948e-09	7.1307e-07	0.497654
1_1817650	1	1817650	OS01T0133500-01	-6.5351	1.7711e-09	3.17447e-07	-0.44852
1_1912846	1	1912846	OS01T0133500-01	-5.12573	1.19687e-06	9.79622e-05	-0.365538
1_1789080	1	1789080	OS01T0133500-01	-6.54979	1.64844e-09	2.97905e-07	-0.450632
1_1778839	1	1778839	OS01T0133500-01	6.52272	1.88142e-09	3.3525e-07	0.505443
1_1896147	1	1896147	OS01T0133500-01	6.48842	2.22365e-09	3.87976e-07	0.503575
1_1763563	1	1763563	OS01T0133500-01	-5.67246	1.05031e-07	1.18589e-05	-0.412075
1_1905800	1	1905800	OS01T0133500-01	6.07833	1.59117e-08	2.23075e-06	0.474026
1_1890814	1	1890814	OS01T0133500-01	6.48842	2.22365e-09	3.87976e-07	0.503575
1_1818984	1	1818984	OS01T0133500-01	6.50781	2.02324e-09	3.57747e-07	0.499871
1_1753859	1	1753859	OS01T0133500-01	5.9716	2.62973e-08	3.47614e-06	0.502859
1_1775390	1	1775390	OS01T0133500-01	6.38842	3.61202e-09	5.99116e-07	0.521899
1_1751702	1	1751702	OS01T0133500-01	-6.1536	1.11364e-08	1.62661e-06	-0.433258
1_1812832	1	1812832	OS01T0133500-01	-6.5351	1.7711e-09	3.17447e-07	-0.44852
1_1892343	1	1892343	OS01T0133500-01	-6.3946	3.50561e-09	5.83346e-07	-0.442398
1_1786995	1	1786995	OS01T0133500-01	-6.54979	1.64844e-09	2.97905e-07	-0.450632
1_1782649	1	1782649	OS01T0133500-01	6.52272	1.88142e-09	3.3525e-07	0.505443
1_1755009	1	1755009	OS01T0133500-01	5.9716	2.62973e-08	3.47614e-06	0.502859
1_1877767	1	1877767	OS01T0133500-01	-6.28587	5.91969e-09	9.286e-07	-0.426346
1_1889608	1	1889608	OS01T0133500-01	-6.49602	2.14286e-09	3.76916e-07	-0.446184
1_1863601	1	1863601	OS01T0133500-01	6.22813	7.80609e-09	1.189e-06	0.498955
1_1773296	1	1773296	OS01T0133500-01	6.0311	1.98831e-08	2.71933e-06	0.478182
1_1871234	1	1871234	OS01T0133500-01	-6.5351	1.7711e-09	3.17447e-07	-0.44852
1_1860785	1	1860785	OS01T0133500-01	6.34779	4.3948e-09	7.1307e-07	0.497654
1_1883041	1	1883041	OS01T0133500-01	6.34779	4.3948e-09	7.1307e-07	0.497654
1_1844850	1	1844850	OS01T0133500-01	-6.5351	1.7711e-09	3.17447e-07	-0.44852
1_1903530	1	1903530	OS01T0133500-01	-6.1705	1.02759e-08	1.51681e-06	-0.426752
1_1811585	1	1811585	OS01T0133500-01	6.50781	2.02324e-09	3.57747e-07	0.499871
1_1841322	1	1841322	OS01T0133500-01	-6.46845	2.45043e-09	4.23597e-07	-0.466249
1_1816415	1	1816415	OS01T0133500-01	-6.5351	1.7711e-09	3.17447e-07	-0.44852
1_1886210	1	1886210	OS01T0133500-01	6.34779	4.3948e-09	7.1307e-07	0.497654
1_1813868	1	1813868	OS01T0133500-01	-6.5351	1.7711e-09	3.17447e-07	-0.44852
1_1806581	1	1806581	OS01T0133500-01	6.34779	4.3948e-09	7.1307e-07	0.497654
1_1887422	1	1887422	OS01T0133500-01	6.48842	2.22365e-09	3.87976e-07	0.503575
1_1838033	1	1838033	OS01T0133500-01	-6.5351	1.7711e-09	3.17447e-07	-0.44852
1_1785881	1	1785881	OS01T0133500-01	-6.54979	1.64844e-09	2.97905e-07	-0.450632
1_1810356	1	1810356	OS01T0133500-01	6.50781	2.02324e-09	3.57747e-07	0.499871
1_1855227	1	1855227	OS01T0133500-01	-6.40766	3.29101e-09	5.51239e-07	-0.442751
1_1845850	1	1845850	OS01T0133500-01	-6.5351	1.7711e-09	3.17447e-07	-0.44852
1_1833131	1	1833131	OS01T0133500-01	-6.5351	1.7711e-09	3.17447e-07	-0.44852
1_1853811	1	1853811	OS01T0133500-01	6.34779	4.3948e-09	7.1307e-07	0.497654
1_1851924	1	1851924	OS01T0133500-01	-6.5351	1.7711e-09	3.17447e-07	-0.44852
1_1885169	1	1885169	OS01T0133500-01	6.34779	4.3948e-09	7.1307e-07	0.497654
1_1793375	1	1793375	OS01T0133500-01	-6.5351	1.7711e-09	3.17447e-07	-0.44852
1_1842451	1	1842451	OS01T0133500-01	-6.69131	8.23015e-10	1.58865e-07	-0.453188
1_1884146	1	1884146	OS01T0133500-01	-6.17946	9.84691e-09	1.46587e-06	-0.427967
1_1867492	1	1867492	OS01T0133500-01	-6.67886	8.75066e-10	1.67531e-07	-0.458825
1_1876718	1	1876718	OS01T0133500-01	6.34779	4.3948e-09	7.1307e-07	0.497654
1_1873516	1	1873516	OS01T0133500-01	6.34779	4.3948e-09	7.1307e-07	0.497654
1_1772207	1	1772207	OS01T0133500-01	-6.17925	9.85664e-09	1.46723e-06	-0.422066
1_1761253	1	1761253	OS01T0133500-01	5.62297	1.31615e-07	1.43649e-05	0.491295
1_1750498	1	1750498	OS01T0133500-01	-5.71269	8.73633e-08	1.00816e-05	-0.417572
1_1769901	1	1769901	OS01T0133500-01	-6.54979	1.64844e-09	2.97905e-07	-0.450632
1_1836828	1	1836828	OS01T0133500-01	-6.5351	1.7711e-09	3.17447e-07	-0.44852
1_1881821	1	1881821	OS01T0134700-01	-5.00998	1.96832e-06	0.00015079	-0.64637
1_1907458	1	1907458	OS01T0135700-01	-6.49217	2.18341e-09	3.83457e-07	-0.724016
1_1914998	1	1914998	OS01T0135700-01	-5.914	3.44258e-08	4.41447e-06	-0.662722
1_1928796	1	1928796	OS01T0135700-01	-5.37892	3.9435e-07	3.74117e-05	-0.616551
1_1933793	1	1933793	OS01T0135700-01	-5.68179	1.00642e-07	1.14299e-05	-0.633458
1_1935839	1	1935839	OS01T0135700-01	-6.03287	1.97186e-08	2.7002e-06	-0.679169
1_1942136	1	1942136	OS01T0135700-01	-5.82517	5.20262e-08	6.36345e-06	-0.688773
1_1981131	1	1981131	OS01T0135700-01	-4.66987	8.16641e-06	0.000511394	-0.692577
1_1927411	1	1927411	OS01T0135700-01	4.9976	2.07505e-06	0.000158032	0.603245
1_1956774	1	1956774	OS01T0135700-01	-4.56569	1.24754e-05	0.00073112	-0.632465
1_1959007	1	1959007	OS01T0135700-01	-4.56569	1.24754e-05	0.00073112	-0.632465
1_1929830	1	1929830	OS01T0135700-01	-6.30586	5.3779e-09	8.54131e-07	-0.695221
1_1938061	1	1938061	OS01T0135700-01	-6.38896	3.60252e-09	5.97802e-07	-0.686172
1_1931154	1	1931154	OS01T0135700-01	-5.94543	2.97248e-08	3.8749e-06	-0.652491
1_1998832	1	1998832	OS01T0136400-01	5.48332	2.47391e-07	2.48569e-05	0.339862
1_2048886	1	2048886	OS01T0136400-01	5.43547	3.06513e-07	2.99445e-05	0.32659
1_2042201	1	2042201	OS01T0136400-01	5.25849	6.7116e-07	5.92491e-05	0.321831
1_2021280	1	2021280	OS01T0136400-01	5.10003	1.3374e-06	0.000107729	0.308859
1_1965982	1	1965982	OS01T0136400-01	5.25849	6.7116e-07	5.92491e-05	0.321831
1_1997641	1	1997641	OS01T0136400-01	5.58836	1.54011e-07	1.64739e-05	0.345252
1_1973658	1	1973658	OS01T0136400-01	4.91179	2.98628e-06	0.000216398	0.294663
1_2050016	1	2050016	OS01T0136400-01	5.5802	1.59812e-07	1.7016e-05	0.339684
1_1985680	1	1985680	OS01T0136400-01	5.5802	1.59812e-07	1.7016e-05	0.339684
1_1994422	1	1994422	OS01T0136400-01	5.50516	2.24256e-07	2.29063e-05	0.335813
1_2038595	1	2038595	OS01T0136400-01	5.47864	2.52638e-07	2.52929e-05	0.334631
1_1983490	1	1983490	OS01T0136400-01	5.47864	2.52638e-07	2.52929e-05	0.334631
1_1967205	1	1967205	OS01T0136400-01	5.21265	8.20319e-07	7.05771e-05	0.310976
1_2022761	1	2022761	OS01T0136400-01	4.86594	3.62193e-06	0.000255371	0.307588
1_1986812	1	1986812	OS01T0136400-01	5.60923	1.40095e-07	1.51523e-05	0.341075
1_1984596	1	1984596	OS01T0136400-01	5.5802	1.59812e-07	1.7016e-05	0.339684
1_2105969	1	2105969	OS01T0140100-01	5.33652	4.75896e-07	4.39921e-05	0.376336
1_2113467	1	2113467	OS01T0140100-01	5.66233	1.1e-07	1.23255e-05	0.379467
1_2215628	1	2215628	OS01T0140100-01	5.13838	1.13308e-06	9.34028e-05	0.373475
1_2221357	1	2221357	OS01T0140100-01	5.13838	1.13308e-06	9.34028e-05	0.373475
1_2110260	1	2110260	OS01T0140100-01	5.52887	2.01551e-07	2.08307e-05	0.380666
1_2143289	1	2143289	OS01T0140100-01	5.58368	1.57316e-07	1.67761e-05	0.351453
1_2157044	1	2157044	OS01T0140100-01	5.20742	8.39251e-07	7.20404e-05	0.341918
1_2098241	1	2098241	OS01T0140100-01	5.02415	1.85266e-06	0.000143298	0.374553
1_2109258	1	2109258	OS01T0140100-01	5.33652	4.75896e-07	4.39921e-05	0.376336
1_2172747	1	2172747	OS01T0140100-01	5.2056	8.45935e-07	7.24694e-05	0.379695
1_2200621	1	2200621	OS01T0140100-01	5.13838	1.13308e-06	9.34028e-05	0.373475
1_2102637	1	2102637	OS01T0140100-01	5.02415	1.85266e-06	0.000143298	0.374553
1_2174918	1	2174918	OS01T0141700-01	-4.48197	1.7461e-05	0.000967053	-0.595399
1_2445886	1	2445886	OS01T0144200-01	5.23972	7.28721e-07	6.36574e-05	1.45154
1_2375941	1	2375941	OS01T0144200-01	-4.49656	1.64715e-05	0.000920571	-0.705007
1_2381463	1	2381463	OS01T0144200-01	5.28659	5.93195e-07	5.32377e-05	0.975337
1_2396498	1	2396498	OS01T0144200-01	6.78468	5.18727e-10	1.0487e-07	1.249
1_2403284	1	2403284	OS01T0144200-01	4.62827	9.67877e-06	0.000590594	1.09709
1_2392254	1	2392254	OS01T0144200-01	6.32495	4.90605e-09	7.86865e-07	1.14749
1_2373233	1	2373233	OS01T0144200-01	-4.55566	1.29906e-05	0.000757554	-0.715742
1_2387986	1	2387986	OS01T0144200-01	-7.04412	1.42026e-10	3.25033e-08	-0.99789
1_2372186	1	2372186	OS01T0144200-01	-4.65678	8.61575e-06	0.000535743	-0.73448
1_2390091	1	2390091	OS01T0144200-01	6.32495	4.90605e-09	7.86865e-07	1.14749
1_2378139	1	2378139	OS01T0144200-01	-5.02481	1.84747e-06	0.000142998	-0.729967
1_2376968	1	2376968	OS01T0144800-01	6.01916	2.10331e-08	2.85147e-06	0.466558
1_2385780	1	2385780	OS01T0144800-01	5.39925	3.60251e-07	3.45683e-05	0.42998
1_2348393	1	2348393	OS01T0144800-01	-4.62468	9.82138e-06	0.000598154	-0.390693
1_2345139	1	2345139	OS01T0144800-01	-4.49789	1.63843e-05	0.000916754	-0.380889
1_2445886	1	2445886	OS01T0144900-01	5.08173	1.44714e-06	0.000115412	1.18619
1_2415453	1	2415453	OS01T0144900-01	6.03382	1.96308e-08	2.68889e-06	0.778635
1_2381463	1	2381463	OS01T0144900-01	7.17756	7.24423e-11	1.7857e-08	1.02841
1_2512569	1	2512569	OS01T0145200-01	5.0362	1.75956e-06	0.000137157	0.351343
1_2427164	1	2427164	OS01T0145200-01	6.03089	1.99035e-08	2.72169e-06	0.824102
1_2398585	1	2398585	OS01T0145200-01	5.16416	1.01322e-06	8.47538e-05	0.538275
1_2381463	1	2381463	OS01T0145200-01	5.52882	2.01588e-07	2.08337e-05	0.429455
1_2401166	1	2401166	OS01T0145200-01	4.74241	6.0593e-06	0.000395976	0.48745
1_2356482	1	2356482	OS01T0145200-01	6.0871	1.52652e-08	2.15424e-06	0.735597
1_2389018	1	2389018	OS01T0145200-01	6.62416	1.14517e-09	2.13748e-07	0.690512
1_2400089	1	2400089	OS01T0145200-01	5.16416	1.01322e-06	8.47538e-05	0.538275
1_2445886	1	2445886	OS01T0145200-01	6.13137	1.23769e-08	1.78866e-06	0.697383
1_2353405	1	2353405	OS01T0145200-01	5.15323	1.06245e-06	8.84844e-05	0.595991
1_2379156	1	2379156	OS01T0145200-01	4.74241	6.0593e-06	0.000395976	0.48745
1_2601736	1	2601736	OS01T0148100-01	-4.61586	1.01799e-05	0.000616455	-0.962929
1_2667090	1	2667090	OS01T0148100-01	-4.87934	3.42365e-06	0.00024348	-1.11618
1_2565628	1	2565628	OS01T0148100-01	-4.61586	1.01799e-05	0.000616455	-0.962929
1_2699066	1	2699066	OS01T0148100-01	-5.15092	1.07314e-06	8.91598e-05	-0.998569
1_2649664	1	2649664	OS01T0148100-01	-4.51982	1.50055e-05	0.000854303	-0.846802
1_2654008	1	2654008	OS01T0148100-01	-5.15092	1.07314e-06	8.91598e-05	-0.998569
1_2660490	1	2660490	OS01T0148100-01	-5.15092	1.07314e-06	8.91598e-05	-0.998569
1_2612605	1	2612605	OS01T0148100-01	-4.61586	1.01799e-05	0.000616455	-0.962929
1_2695808	1	2695808	OS01T0148100-01	-5.15092	1.07314e-06	8.91598e-05	-0.998569
1_2676476	1	2676476	OS01T0148100-01	-5.15092	1.07314e-06	8.91598e-05	-0.998569
1_2722616	1	2722616	OS01T0148100-01	-5.15092	1.07314e-06	8.91598e-05	-0.998569
1_2677511	1	2677511	OS01T0148100-01	-5.15092	1.07314e-06	8.91598e-05	-0.998569
1_2635978	1	2635978	OS01T0148500-01	-8.92582	7.74108e-15	4.71501e-12	-1.20182
1_2643118	1	2643118	OS01T0148500-01	-8.92582	7.74108e-15	4.71501e-12	-1.20182
1_2640983	1	2640983	OS01T0148500-01	-8.36923	1.49917e-13	6.77256e-11	-1.16217
1_2638243	1	2638243	OS01T0148500-01	5.48077	2.50229e-07	2.50767e-05	1.24223
1_2603897	1	2603897	OS01T0148500-01	-7.41835	2.12642e-11	5.93785e-09	-1.08041
1_2580745	1	2580745	OS01T0148500-01	-5.61103	1.38951e-07	1.50478e-05	-0.769596
1_2613616	1	2613616	OS01T0148500-01	-7.55515	1.05361e-11	3.13622e-09	-1.08045
1_2642002	1	2642002	OS01T0148500-01	-8.92582	7.74108e-15	4.71501e-12	-1.20182
1_2634799	1	2634799	OS01T0148500-01	-8.60543	4.28185e-14	2.18427e-11	-1.17425
1_2622275	1	2622275	OS01T0148500-01	-7.55515	1.05361e-11	3.13622e-09	-1.08045
1_2602798	1	2602798	OS01T0148500-01	-7.15875	7.96751e-11	1.93793e-08	-1.05458
1_2678519	1	2678519	OS01T0148500-01	-4.78812	5.01331e-06	0.00033742	-0.852887
1_2581824	1	2581824	OS01T0148500-01	-5.18081	9.42459e-07	7.95723e-05	-0.709779
1_2625487	1	2625487	OS01T0148500-01	-4.73267	6.308e-06	0.000410011	-0.610638
1_2626497	1	2626497	OS01T0148500-01	-4.73267	6.308e-06	0.000410011	-0.610638
1_2703459	1	2703459	OS01T0148500-01	-5.03846	1.74263e-06	0.000135987	-1.14965
1_2647581	1	2647581	OS01T0148500-01	-8.60026	4.40129e-14	2.24215e-11	-1.17442
1_2654008	1	2654008	OS01T0149200-01	5.64828	1.17282e-07	1.30069e-05	1.36373
1_2693656	1	2693656	OS01T0149200-01	-4.54242	1.37026e-05	0.000793165	-0.745939
1_2700105	1	2700105	OS01T0149200-01	-4.54242	1.37026e-05	0.000793165	-0.745939
1_2682721	1	2682721	OS01T0149200-01	-4.81991	4.39152e-06	0.000301129	-0.87233
1_2695808	1	2695808	OS01T0149200-01	5.64828	1.17282e-07	1.30069e-05	1.36373
1_2725854	1	2725854	OS01T0149200-01	5.64828	1.17282e-07	1.30069e-05	1.36373
1_2744471	1	2744471	OS01T0149200-01	4.83696	4.08953e-06	0.000283447	1.09795
1_2656315	1	2656315	OS01T0149200-01	-4.88366	3.36211e-06	0.000239695	-0.878202
1_2677511	1	2677511	OS01T0149200-01	5.64828	1.17282e-07	1.30069e-05	1.36373
1_2612605	1	2612605	OS01T0149200-01	5.21301	8.19019e-07	7.05e-05	1.35111
1_2670823	1	2670823	OS01T0149200-01	-4.63666	9.3533e-06	0.00057437	-0.847578
1_2673164	1	2673164	OS01T0149200-01	-4.81991	4.39152e-06	0.000301129	-0.87233
1_2694716	1	2694716	OS01T0149200-01	-5.51267	2.16806e-07	2.22111e-05	-0.853395
1_2623279	1	2623279	OS01T0149200-01	-4.55911	1.28111e-05	0.00074802	-0.760148
1_2730619	1	2730619	OS01T0149200-01	5.64828	1.17282e-07	1.30069e-05	1.36373
1_2601736	1	2601736	OS01T0149200-01	5.21301	8.19019e-07	7.05e-05	1.35111
1_2742362	1	2742362	OS01T0149200-01	4.83696	4.08953e-06	0.000283447	1.09795
1_2722616	1	2722616	OS01T0149200-01	5.64828	1.17282e-07	1.30069e-05	1.36373
1_2660490	1	2660490	OS01T0149200-01	5.64828	1.17282e-07	1.30069e-05	1.36373
1_2755337	1	2755337	OS01T0149200-01	5.42856	3.16121e-07	3.07616e-05	1.04488
1_2699066	1	2699066	OS01T0149200-01	5.64828	1.17282e-07	1.30069e-05	1.36373
1_2649664	1	2649664	OS01T0149200-01	5.22736	7.69227e-07	6.67841e-05	1.21223
1_2565628	1	2565628	OS01T0149200-01	5.21301	8.19019e-07	7.05e-05	1.35111
1_2676476	1	2676476	OS01T0149200-01	5.64828	1.17282e-07	1.30069e-05	1.36373
1_2667090	1	2667090	OS01T0149200-01	5.49137	2.38599e-07	2.41381e-05	1.55869
1_2706614	1	2706614	OS01T0149900-01	4.4785	1.7704e-05	0.000977392	0.497082
1_2708864	1	2708864	OS01T0149900-01	4.78219	5.13847e-06	0.000344641	0.570388
1_2704552	1	2704552	OS01T0149900-01	4.81878	4.41219e-06	0.000302285	0.577316
1_2707808	1	2707808	OS01T0149900-01	4.714	6.81296e-06	0.000436811	0.577057
1_2710885	1	2710885	OS01T0149900-01	4.78219	5.13847e-06	0.000344641	0.570388
1_2709868	1	2709868	OS01T0149900-01	4.78219	5.13847e-06	0.000344641	0.570388
1_2711897	1	2711897	OS01T0149900-01	4.78219	5.13847e-06	0.000344641	0.570388
1_2715100	1	2715100	OS01T0149900-01	4.78219	5.13847e-06	0.000344641	0.570388
1_2690498	1	2690498	OS01T0149900-01	5.0842	1.4318e-06	0.000114297	0.481246
1_2717199	1	2717199	OS01T0149900-01	4.78219	5.13847e-06	0.000344641	0.570388
1_2716109	1	2716109	OS01T0149900-01	4.78219	5.13847e-06	0.000344641	0.570388
1_2690498	1	2690498	OS01T0150200-02	-4.51355	1.53877e-05	0.000872916	-0.296535
1_2724812	1	2724812	OS01T0152300-00	-6.36732	3.99954e-09	6.56125e-07	-1.52489
1_2723737	1	2723737	OS01T0152300-00	-6.36732	3.99954e-09	6.56125e-07	-1.52489
1_2883231	1	2883231	OS01T0152300-00	-4.58702	1.14443e-05	0.000680583	-0.838586
1_2721561	1	2721561	OS01T0152300-00	-6.36732	3.99954e-09	6.56125e-07	-1.52489
1_2766393	1	2766393	OS01T0152300-00	-6.02141	2.08116e-08	2.82275e-06	-1.47839
1_2849467	1	2849467	OS01T0152300-00	-5.33886	4.70984e-07	4.35964e-05	-0.945241
1_2903137	1	2903137	OS01T0152300-00	-5.38644	3.8138e-07	3.63645e-05	-1.37889
1_2720304	1	2720304	OS01T0152300-00	-6.36732	3.99954e-09	6.56125e-07	-1.52489
1_2854381	1	2854381	OS01T0152300-00	-5.2281	7.66736e-07	6.65965e-05	-0.978146
1_2726934	1	2726934	OS01T0152300-00	-4.53602	1.406e-05	0.000810756	-0.960549
1_2876704	1	2876704	OS01T0152300-00	-4.72652	6.47007e-06	0.00041879	-0.904731
1_2878795	1	2878795	OS01T0152300-00	-4.72652	6.47007e-06	0.00041879	-0.904731
1_2858857	1	2858857	OS01T0152300-00	-5.70197	9.17638e-08	1.05389e-05	-1.06098
1_2801655	1	2801655	OS01T0152300-00	-5.64361	1.1981e-07	1.32575e-05	-1.2783
1_2777011	1	2777011	OS01T0152300-00	-4.85336	3.81809e-06	0.00026709	-1.0344
1_2902106	1	2902106	OS01T0152300-00	-5.13158	1.16697e-06	9.57899e-05	-1.36277
1_2746535	1	2746535	OS01T0152300-00	-4.53602	1.406e-05	0.000810756	-0.960549
1_2856513	1	2856513	OS01T0152300-00	-6.36732	3.99954e-09	6.56125e-07	-1.52489
1_2751317	1	2751317	OS01T0152300-00	-6.36732	3.99954e-09	6.56125e-07	-1.52489
1_2866957	1	2866957	OS01T0152300-00	-4.89013	3.27171e-06	0.000234047	-1.06672
1_2747651	1	2747651	OS01T0152300-00	-6.36732	3.99954e-09	6.56125e-07	-1.52489
1_2819197	1	2819197	OS01T0152300-00	-6.3206	5.00975e-09	8.01242e-07	-0.991063
1_2728051	1	2728051	OS01T0152300-00	-5.75677	7.13466e-08	8.42432e-06	-1.45371
1_2757666	1	2757666	OS01T0152300-00	-6.36732	3.99954e-09	6.56125e-07	-1.52489
1_2873607	1	2873607	OS01T0152300-00	-4.60807	1.05077e-05	0.000633436	-0.862272
1_2799497	1	2799497	OS01T0152300-00	-5.94809	2.93573e-08	3.83119e-06	-1.13652
1_2898163	1	2898163	OS01T0152300-00	-4.53512	1.41109e-05	0.000813318	-0.884249
1_2743457	1	2743457	OS01T0152300-00	-6.36732	3.99954e-09	6.56125e-07	-1.52489
1_2762120	1	2762120	OS01T0152300-00	-6.36732	3.99954e-09	6.56125e-07	-1.52489
1_2864538	1	2864538	OS01T0152300-00	-4.89013	3.27171e-06	0.000234047	-1.06672
1_2874653	1	2874653	OS01T0152300-00	-4.53801	1.39482e-05	0.000805233	-0.86829
1_2875674	1	2875674	OS01T0152300-00	-4.60807	1.05077e-05	0.000633436	-0.862272
1_2729324	1	2729324	OS01T0152300-00	-6.36732	3.99954e-09	6.56125e-07	-1.52489
1_2880873	1	2880873	OS01T0152300-00	-4.53801	1.39482e-05	0.000805233	-0.86829
1_2872355	1	2872355	OS01T0152300-00	-4.91773	2.91234e-06	0.000211838	-0.931312
1_2879808	1	2879808	OS01T0152300-00	-4.53801	1.39482e-05	0.000805233	-0.86829
1_2763123	1	2763123	OS01T0152300-00	-5.02844	1.81896e-06	0.000141199	-1.11025
1_2745522	1	2745522	OS01T0152300-00	-6.36732	3.99954e-09	6.56125e-07	-1.52489
1_2758721	1	2758721	OS01T0152300-00	-6.36732	3.99954e-09	6.56125e-07	-1.52489
1_2834472	1	2834472	OS01T0152700-01	-12.2994	9.21783e-23	3.3987e-19	-1.61049
1_2780080	1	2780080	OS01T0152700-01	4.52928	1.44466e-05	0.000829363	0.883897
1_2791775	1	2791775	OS01T0152700-01	4.54651	1.3479e-05	0.000781446	0.887974
1_2779063	1	2779063	OS01T0152700-01	4.54405	1.36132e-05	0.000788531	0.879441
1_2848409	1	2848409	OS01T0152700-01	-13.2522	5.69536e-25	3.28143e-21	-1.66227
1_2839672	1	2839672	OS01T0152700-01	-13.0755	1.45521e-24	7.62974e-21	-1.65221
1_2805799	1	2805799	OS01T0152700-01	5.49781	2.31796e-07	2.35819e-05	1.02537
1_2797443	1	2797443	OS01T0152700-01	-9.26006	1.28605e-15	9.22156e-13	-1.48556
1_2809458	1	2809458	OS01T0152700-01	5.49781	2.31796e-07	2.35819e-05	1.02537
1_2833281	1	2833281	OS01T0152700-01	-13.1202	1.14728e-24	6.1255e-21	-1.66985
1_2832251	1	2832251	OS01T0152700-01	-12.5226	2.78274e-23	1.17472e-19	-1.63894
1_2821252	1	2821252	OS01T0152700-01	-13.1202	1.14728e-24	6.1255e-21	-1.66985
1_2761095	1	2761095	OS01T0152700-01	-6.3944	3.50896e-09	5.83829e-07	-1.20782
1_2813524	1	2813524	OS01T0152700-01	-13.5301	1.31008e-25	8.76125e-22	-1.67144
1_2853323	1	2853323	OS01T0152700-01	-9.52224	3.1275e-16	2.52894e-13	-1.37267
1_2837591	1	2837591	OS01T0152700-01	-12.2266	1.36275e-22	4.82766e-19	-1.59632
1_2868018	1	2868018	OS01T0152700-01	-9.67929	1.33811e-16	1.16194e-13	-1.39255
1_2814553	1	2814553	OS01T0152700-01	-11.547	5.33077e-21	1.31218e-17	-1.55645
1_2893974	1	2893974	OS01T0152700-01	-8.63118	3.7335e-14	1.93123e-11	-1.31735
1_2778042	1	2778042	OS01T0152700-01	4.60507	1.06363e-05	0.000640024	0.885002
1_2818087	1	2818087	OS01T0152700-01	5.12898	1.18014e-06	9.67556e-05	0.950844
1_2835559	1	2835559	OS01T0152700-01	-12.6225	1.63002e-23	7.20595e-20	-1.61166
1_2860886	1	2860886	OS01T0152700-01	-9.09817	3.07157e-15	2.02367e-12	-1.32923
1_2881891	1	2881891	OS01T0152700-01	6.43264	2.91584e-09	4.94849e-07	1.14074
1_2800505	1	2800505	OS01T0152700-01	4.88671	3.3192e-06	0.000237049	0.97117
1_2843018	1	2843018	OS01T0152700-01	-13.396	2.66002e-25	1.65637e-21	-1.60604
1_2870041	1	2870041	OS01T0152700-01	-8.66647	3.09369e-14	1.63611e-11	-1.28677
1_2815580	1	2815580	OS01T0152700-01	5.4451	2.93599e-07	2.88333e-05	1.02413
1_2817069	1	2817069	OS01T0152700-01	-12.2266	1.36275e-22	4.82766e-19	-1.59632
1_2783184	1	2783184	OS01T0152700-01	4.56154	1.26863e-05	0.000742023	0.879141
1_2831213	1	2831213	OS01T0152700-01	-12.5886	1.95394e-23	8.52294e-20	-1.66686
1_2863425	1	2863425	OS01T0152700-01	6.43264	2.91584e-09	4.94849e-07	1.14074
1_2830206	1	2830206	OS01T0152700-01	7.02111	1.59429e-10	3.60393e-08	1.05573
1_2785685	1	2785685	OS01T0152700-01	-9.81076	6.568e-17	6.00773e-14	-1.52009
1_2894991	1	2894991	OS01T0152700-01	5.23114	7.56626e-07	6.57947e-05	0.963234
1_2787943	1	2787943	OS01T0152700-01	4.54405	1.36132e-05	0.000788531	0.879441
1_2845058	1	2845058	OS01T0152700-01	-13.4096	2.47545e-25	1.54511e-21	-1.61941
1_2804707	1	2804707	OS01T0152700-01	5.16317	1.01756e-06	8.50514e-05	0.96458
1_2775972	1	2775972	OS01T0152700-01	4.66208	8.43102e-06	0.000525865	0.890478
1_2798450	1	2798450	OS01T0152700-01	-5.76856	6.75741e-08	8.02114e-06	-0.910562
1_2842018	1	2842018	OS01T0152700-01	-12.873	4.27757e-24	2.06515e-20	-1.6037
1_2806821	1	2806821	OS01T0152700-01	5.4451	2.93599e-07	2.88333e-05	1.02413
1_2840674	1	2840674	OS01T0152700-01	-12.56	2.27733e-23	9.8516e-20	-1.58714
1_2767475	1	2767475	OS01T0152700-01	-5.67136	1.05556e-07	1.19039e-05	-0.977722
1_2822299	1	2822299	OS01T0152700-01	-11.547	5.33077e-21	1.31218e-17	-1.55645
1_2857697	1	2857697	OS01T0152700-01	6.26576	6.51937e-09	1.01374e-06	1.10527
1_2865888	1	2865888	OS01T0152700-01	6.32704	4.85692e-09	7.79605e-07	1.09932
1_2846071	1	2846071	OS01T0152700-01	-11.8705	9.28255e-22	2.63931e-18	-1.57789
1_2847275	1	2847275	OS01T0152700-01	-11.547	5.33077e-21	1.31218e-17	-1.55645
1_2838602	1	2838602	OS01T0152700-01	-11.547	5.33077e-21	1.31218e-17	-1.55645
1_2808455	1	2808455	OS01T0152700-01	-13.5711	1.05567e-25	7.62384e-22	-1.68514
1_2810460	1	2810460	OS01T0152700-01	5.4451	2.93599e-07	2.88333e-05	1.02413
1_2795211	1	2795211	OS01T0152700-01	-9.02909	4.45051e-15	2.82839e-12	-1.46719
1_2871200	1	2871200	OS01T0152700-01	6.22329	7.9886e-09	1.21412e-06	1.10775
1_2811467	1	2811467	OS01T0152700-01	5.4451	2.93599e-07	2.88333e-05	1.02413
1_2861927	1	2861927	OS01T0152700-01	-8.75621	1.91709e-14	1.06364e-11	-1.29927
1_2844022	1	2844022	OS01T0152700-01	-13.4096	2.47545e-25	1.54511e-21	-1.61941
1_2885468	1	2885468	OS01T0152700-01	-9.09817	3.07157e-15	2.02367e-12	-1.32923
1_2782123	1	2782123	OS01T0152700-01	4.54405	1.36132e-05	0.000788531	0.879441
1_2796382	1	2796382	OS01T0152700-01	4.62017	1.00032e-05	0.000607419	0.910219
1_2802658	1	2802658	OS01T0152700-01	4.67549	7.98072e-06	0.000501261	0.911843
1_2812469	1	2812469	OS01T0152700-01	-4.98762	2.16522e-06	0.000163996	-1.06806
1_2893974	1	2893974	OS01T0152900-00	-4.9548	2.48936e-06	0.000185321	-0.494048
1_2870041	1	2870041	OS01T0152900-00	-4.84184	4.00697e-06	0.000278638	-0.47227
1_2832251	1	2832251	OS01T0152900-00	-5.92196	3.31715e-08	4.26713e-06	-0.584469
1_2845058	1	2845058	OS01T0152900-00	-8.0132	9.76416e-13	3.62153e-10	-0.695745
1_2848409	1	2848409	OS01T0152900-00	-6.16719	1.04393e-08	1.53833e-06	-0.597288
1_2860886	1	2860886	OS01T0152900-00	-4.91326	2.96778e-06	0.000215289	-0.479732
1_2837591	1	2837591	OS01T0152900-00	-6.02736	2.02366e-08	2.75876e-06	-0.582983
1_2844022	1	2844022	OS01T0152900-00	-8.0132	9.76416e-13	3.62153e-10	-0.695745
1_2785685	1	2785685	OS01T0152900-00	-5.16293	1.01865e-06	8.51314e-05	-0.547552
1_2839672	1	2839672	OS01T0152900-00	-6.13722	1.20375e-08	1.74404e-06	-0.594689
1_2813524	1	2813524	OS01T0152900-00	-6.20688	8.6402e-09	1.30243e-06	-0.598585
1_2817069	1	2817069	OS01T0152900-00	-6.02736	2.02366e-08	2.75876e-06	-0.582983
1_2831213	1	2831213	OS01T0152900-00	-6.09077	1.50025e-08	2.12007e-06	-0.605957
1_2833281	1	2833281	OS01T0152900-00	-6.22268	8.01215e-09	1.21727e-06	-0.606486
1_2797443	1	2797443	OS01T0152900-00	-5.23087	7.57516e-07	6.58612e-05	-0.558626
1_2861927	1	2861927	OS01T0152900-00	-4.98388	2.19997e-06	0.00016617	-0.485378
1_2853323	1	2853323	OS01T0152900-00	-5.05179	1.64579e-06	0.0001293	-0.493839
1_2868018	1	2868018	OS01T0152900-00	-5.03814	1.74498e-06	0.000136162	-0.495347
1_2822299	1	2822299	OS01T0152900-00	-5.92328	3.29677e-08	4.24216e-06	-0.575555
1_2830206	1	2830206	OS01T0152900-00	5.70279	9.14206e-08	1.05036e-05	0.507637
1_2840674	1	2840674	OS01T0152900-00	-7.78821	3.15657e-12	1.06761e-09	-0.68748
1_2838602	1	2838602	OS01T0152900-00	-5.92328	3.29677e-08	4.24216e-06	-0.575555
1_2843018	1	2843018	OS01T0152900-00	-7.90455	1.72266e-12	6.10021e-10	-0.684207
1_2885468	1	2885468	OS01T0152900-00	-4.91326	2.96778e-06	0.000215289	-0.479732
1_2835559	1	2835559	OS01T0152900-00	-6.11273	1.35206e-08	1.93456e-06	-0.586822
1_2842018	1	2842018	OS01T0152900-00	-7.85013	2.28753e-12	7.93021e-10	-0.691124
1_2808455	1	2808455	OS01T0152900-00	-6.31032	5.26372e-09	8.37672e-07	-0.610281
1_2795211	1	2795211	OS01T0152900-00	-5.07403	1.49585e-06	0.000118755	-0.546175
1_2821252	1	2821252	OS01T0152900-00	-6.22268	8.01215e-09	1.21727e-06	-0.606486
1_2847275	1	2847275	OS01T0152900-00	-5.92328	3.29677e-08	4.24216e-06	-0.575555
1_2846071	1	2846071	OS01T0152900-00	-5.82753	5.14591e-08	6.30203e-06	-0.568953
1_2814553	1	2814553	OS01T0152900-00	-5.92328	3.29677e-08	4.24216e-06	-0.575555
1_2834472	1	2834472	OS01T0152900-00	-6.02776	2.01992e-08	2.75638e-06	-0.586669
1_3048572	1	3048572	OS01T0158200-01	-4.63499	9.41725e-06	0.00057744	-0.38213
1_3044724	1	3044724	OS01T0158200-01	-4.77224	5.35508e-06	0.000356696	-0.445198
1_3054226	1	3054226	OS01T0158200-01	-4.85458	3.79866e-06	0.000265979	-0.43704
1_3093355	1	3093355	OS01T0158500-01	-4.69126	7.48066e-06	0.000473895	-0.537152
1_3132262	1	3132262	OS01T0158500-01	-5.10126	1.33034e-06	0.000107239	-0.48469
1_3091206	1	3091206	OS01T0158500-01	-4.69126	7.48066e-06	0.000473895	-0.537152
1_3084699	1	3084699	OS01T0158500-01	-4.49659	1.647e-05	0.000920512	-0.508104
1_3082615	1	3082615	OS01T0158500-01	-4.97015	2.33231e-06	0.000174976	-0.583833
1_3094372	1	3094372	OS01T0158500-01	-4.69126	7.48066e-06	0.000473895	-0.537152
1_3058936	1	3058936	OS01T0158500-01	-4.52644	1.46118e-05	0.000837182	-0.518871
1_3085749	1	3085749	OS01T0158500-01	-4.97015	2.33231e-06	0.000174976	-0.583833
1_3092208	1	3092208	OS01T0158500-01	-4.61876	1.00606e-05	0.000610387	-0.51487
1_3000127	1	3000127	OS01T0158500-01	-4.51286	1.54307e-05	0.000874108	-0.535013
1_3079588	1	3079588	OS01T0158500-01	4.59732	1.09763e-05	0.000657241	0.550838
1_3004547	1	3004547	OS01T0158500-01	-4.63348	9.47536e-06	0.000580628	-0.551892
1_2964449	1	2964449	OS01T0158500-01	-5.40463	3.51728e-07	3.38607e-05	-0.565963
1_3129760	1	3129760	OS01T0161000-00	4.99946	2.05866e-06	0.000156975	0.561012
1_3298279	1	3298279	OS01T0161000-00	5.71872	8.49814e-08	9.83231e-06	0.556401
1_3293645	1	3293645	OS01T0161000-00	5.6203	1.33221e-07	1.45154e-05	0.688734
1_3134412	1	3134412	OS01T0161000-00	5.53898	1.92563e-07	2.00186e-05	0.693765
1_3262679	1	3262679	OS01T0161000-00	5.71872	8.49814e-08	9.83231e-06	0.556401
1_3140427	1	3140427	OS01T0161000-00	5.73541	7.87107e-08	9.18095e-06	0.550717
1_3198642	1	3198642	OS01T0161000-00	7.26427	4.66622e-11	1.20269e-08	0.70072
1_3286347	1	3286347	OS01T0161000-00	5.53762	1.93746e-07	2.01288e-05	0.522037
1_3259442	1	3259442	OS01T0161000-00	5.66095	1.10697e-07	1.23899e-05	0.548688
1_3251232	1	3251232	OS01T0161000-00	7.54237	1.1252e-11	3.33342e-09	0.700795
1_3282804	1	3282804	OS01T0161000-00	5.7907	6.10154e-08	7.31717e-06	0.558013
1_3136446	1	3136446	OS01T0161000-00	4.99946	2.05866e-06	0.000156975	0.561012
1_3226238	1	3226238	OS01T0161000-00	8.69486	2.65941e-14	1.44193e-11	0.89526
1_3221058	1	3221058	OS01T0161000-00	6.4914	2.19167e-09	3.83457e-07	0.443431
1_3245850	1	3245850	OS01T0161000-00	5.32382	5.03372e-07	4.62288e-05	0.501151
1_3242260	1	3242260	OS01T0161000-00	6.23298	7.62706e-09	1.16498e-06	0.758393
1_3179070	1	3179070	OS01T0161000-00	5.23134	7.55956e-07	6.57429e-05	0.441273
1_3238852	1	3238852	OS01T0161000-00	5.20497	8.4826e-07	7.26638e-05	0.499052
1_3203181	1	3203181	OS01T0161000-00	8.26562	2.59143e-13	1.09785e-10	0.636559
1_3285102	1	3285102	OS01T0161000-00	5.69753	9.3648e-08	1.07215e-05	0.541892
1_3289224	1	3289224	OS01T0161000-00	5.71872	8.49814e-08	9.83231e-06	0.556401
1_3303323	1	3303323	OS01T0161000-00	5.76648	6.82258e-08	8.09228e-06	0.553387
1_3297218	1	3297218	OS01T0161000-00	5.53981	1.91842e-07	1.99531e-05	0.520677
1_3250227	1	3250227	OS01T0161000-00	4.55869	1.28328e-05	0.000749171	0.438402
1_3255629	1	3255629	OS01T0161000-00	10.1575	1.00254e-17	1.10893e-14	1.01963
1_3135418	1	3135418	OS01T0161000-00	4.69312	7.42367e-06	0.000470751	0.584094
1_3204196	1	3204196	OS01T0161000-00	8.26562	2.59143e-13	1.09785e-10	0.636559
1_3242260	1	3242260	OS01T0163000-01	6.51385	1.96456e-09	3.48477e-07	0.62841
1_3251232	1	3251232	OS01T0163000-01	4.77143	5.37317e-06	0.000357619	0.396864
1_3390719	1	3390719	OS01T0168200-01	5.83033	5.07958e-08	6.23947e-06	0.555859
1_3515543	1	3515543	OS01T0168200-01	4.85597	3.7766e-06	0.000264704	0.47649
1_3402857	1	3402857	OS01T0168200-01	-4.82383	4.32025e-06	0.000296793	-0.562161
1_3400523	1	3400523	OS01T0168200-01	4.90292	3.10007e-06	0.000223536	0.482311
1_3475567	1	3475567	OS01T0168200-01	7.05378	1.35289e-10	3.10999e-08	0.634287
1_3511255	1	3511255	OS01T0168200-01	6.6384	1.06781e-09	2.00911e-07	0.59366
1_3397447	1	3397447	OS01T0168200-01	5.47228	2.59953e-07	2.59174e-05	0.558979
1_3499789	1	3499789	OS01T0168200-01	5.91667	3.40001e-08	4.36301e-06	0.535996
1_3389527	1	3389527	OS01T0168200-01	5.83033	5.07958e-08	6.23947e-06	0.555859
1_3398491	1	3398491	OS01T0168200-01	5.6924	9.58733e-08	1.09533e-05	0.540759
1_3423723	1	3423723	OS01T0168200-01	-4.85878	3.73245e-06	0.000262219	-0.560748
1_3507466	1	3507466	OS01T0168200-01	5.07274	1.5042e-06	0.000119338	0.490519
1_3516580	1	3516580	OS01T0168200-01	4.49054	1.68732e-05	0.00093978	0.44973
1_3486536	1	3486536	OS01T0168200-01	-4.6904	7.50718e-06	0.000475456	-0.599297
1_3396097	1	3396097	OS01T0168200-01	5.39335	3.69828e-07	3.53876e-05	0.551982
1_3416267	1	3416267	OS01T0168200-01	5.30777	5.40345e-07	4.91337e-05	0.535834
1_3492004	1	3492004	OS01T0168200-01	7.73795	4.09719e-12	1.34682e-09	0.657048
1_3430454	1	3430454	OS01T0168200-01	4.8001	4.76961e-06	0.000323351	0.508334
1_3509726	1	3509726	OS01T0168200-01	-5.04312	1.70815e-06	0.000133523	-0.611098
1_3520103	1	3520103	OS01T0168200-01	6.2703	6.37884e-09	9.9484e-07	0.569182
1_3473502	1	3473502	OS01T0168200-01	4.9364	2.69122e-06	0.000198138	0.49448
1_3399521	1	3399521	OS01T0168200-01	5.6924	9.58733e-08	1.09533e-05	0.540759
1_3476704	1	3476704	OS01T0168200-01	7.05378	1.35289e-10	3.10999e-08	0.634287
1_3407704	1	3407704	OS01T0168200-01	5.00833	1.98221e-06	0.000151709	0.50565
1_3419888	1	3419888	OS01T0168200-01	-4.85878	3.73245e-06	0.000262219	-0.560748
1_3487954	1	3487954	OS01T0168200-01	5.46489	2.68702e-07	2.66568e-05	0.513814
1_3459171	1	3459171	OS01T0168200-01	4.60861	1.04845e-05	0.000632327	0.546316
1_3508493	1	3508493	OS01T0168200-01	7.51286	1.30963e-11	3.82149e-09	0.635144
1_3583912	1	3583912	OS01T0168200-01	4.55161	1.32047e-05	0.000768143	0.46503
1_3415083	1	3415083	OS01T0168200-01	-4.49161	1.68009e-05	0.000936269	-0.435935
1_3410223	1	3410223	OS01T0168200-01	-4.71982	6.65129e-06	0.000428488	-0.527819
1_3496544	1	3496544	OS01T0168200-01	7.73795	4.09719e-12	1.34682e-09	0.657048
1_3523178	1	3523178	OS01T0168500-01	-8.77512	1.73307e-14	9.73908e-12	-1.1397
1_3551570	1	3551570	OS01T0168500-01	4.59513	1.1074e-05	0.000662175	0.605765
1_3546565	1	3546565	OS01T0168500-01	4.77271	5.34476e-06	0.000356078	0.63176
1_3485504	1	3485504	OS01T0168500-01	-7.64046	6.78587e-12	2.11929e-09	-1.09019
1_3560017	1	3560017	OS01T0168500-01	-7.66878	5.86202e-12	1.85328e-09	-1.05011
1_3416267	1	3416267	OS01T0168500-01	4.68326	7.73048e-06	0.000487213	0.619482
1_3578316	1	3578316	OS01T0168500-01	-6.73772	6.54481e-10	1.291e-07	-0.945232
1_3571149	1	3571149	OS01T0168500-01	-7.98613	1.125e-12	4.1346e-10	-1.08024
1_3544218	1	3544218	OS01T0168500-01	5.22674	7.71327e-07	6.69376e-05	0.673241
1_3490895	1	3490895	OS01T0168500-01	6.97584	2.00079e-10	4.42962e-08	1.0049
1_3572247	1	3572247	OS01T0168500-01	6.82394	4.26904e-10	8.80935e-08	0.9099
1_3554876	1	3554876	OS01T0168500-01	4.67817	7.89335e-06	0.000496356	0.616728
1_3459171	1	3459171	OS01T0168500-01	6.11063	1.36557e-08	1.95046e-06	0.878268
1_3453263	1	3453263	OS01T0168500-01	5.83789	4.90474e-08	6.05875e-06	0.789259
1_3430454	1	3430454	OS01T0168500-01	5.11369	1.26081e-06	0.000102412	0.686415
1_3443332	1	3443332	OS01T0168500-01	5.31441	5.24726e-07	4.78946e-05	0.836643
1_3474504	1	3474504	OS01T0168500-01	7.8969	1.79279e-12	6.32635e-10	1.13368
1_3557041	1	3557041	OS01T0168500-01	4.83811	4.06998e-06	0.000282174	0.636276
1_3472297	1	3472297	OS01T0168500-01	-9.22836	1.52536e-15	1.08016e-12	-1.17596
1_3504329	1	3504329	OS01T0168500-01	-9.52767	3.03702e-16	2.46033e-13	-1.25532
1_3581757	1	3581757	OS01T0168500-01	-7.66878	5.86202e-12	1.85328e-09	-1.05011
1_3580745	1	3580745	OS01T0168500-01	5.00224	2.03443e-06	0.000155386	0.641184
1_3524206	1	3524206	OS01T0168500-01	-8.78449	1.6484e-14	9.29338e-12	-1.1492
1_3545361	1	3545361	OS01T0168500-01	4.71743	6.71712e-06	0.000432093	0.604584
1_3498572	1	3498572	OS01T0168500-01	-7.91975	1.59134e-12	5.68124e-10	-1.09867
1_3539958	1	3539958	OS01T0168500-01	-7.98613	1.125e-12	4.1346e-10	-1.08024
1_3576142	1	3576142	OS01T0168500-01	4.77271	5.34476e-06	0.000356078	0.63176
1_3465279	1	3465279	OS01T0168500-01	-9.37755	6.82839e-16	5.18712e-13	-1.18168
1_3497549	1	3497549	OS01T0168500-01	-7.38255	2.55371e-11	6.9903e-09	-1.1074
1_3583912	1	3583912	OS01T0168500-01	4.67911	7.8631e-06	0.00049462	0.610061
1_3461527	1	3461527	OS01T0168500-01	-9.89415	4.18069e-17	4.02341e-14	-1.23661
1_3586458	1	3586458	OS01T0168500-01	-6.665	9.36915e-10	1.78356e-07	-0.980602
1_3482893	1	3482893	OS01T0168500-01	-8.06661	7.38104e-13	2.81538e-10	-1.15078
1_3588565	1	3588565	OS01T0168500-01	-5.25345	6.86179e-07	6.03757e-05	-0.739219
1_3421322	1	3421322	OS01T0168500-01	5.8845	3.94999e-08	4.99854e-06	0.730798
1_3440283	1	3440283	OS01T0168500-01	-5.23144	7.55619e-07	6.57201e-05	-0.789979
1_3553284	1	3553284	OS01T0168500-01	-7.78429	3.22141e-12	1.08645e-09	-1.06177
1_3481677	1	3481677	OS01T0168500-01	-8.38136	1.40597e-13	6.38673e-11	-1.17749
1_3558745	1	3558745	OS01T0168500-01	5.01927	1.8917e-06	0.000145759	0.639122
1_3502204	1	3502204	OS01T0168500-01	-10.095	1.40695e-17	1.51286e-14	-1.31769
1_3537415	1	3537415	OS01T0168500-01	-7.28306	4.2412e-11	1.10444e-08	-1.00988
1_3489707	1	3489707	OS01T0168500-01	-7.81408	2.75941e-12	9.41908e-10	-1.11413
1_3530307	1	3530307	OS01T0168500-01	-8.89203	9.27614e-15	5.56849e-12	-1.14758
1_3431476	1	3431476	OS01T0168500-01	5.09447	1.36987e-06	0.000109972	0.685843
1_3587525	1	3587525	OS01T0168500-01	-5.24262	7.19538e-07	6.29412e-05	-0.743763
1_3495373	1	3495373	OS01T0168500-01	-8.38136	1.40597e-13	6.38673e-11	-1.17749
1_3590641	1	3590641	OS01T0168500-01	-7.36826	2.74703e-11	7.47187e-09	-1.0325
1_3547624	1	3547624	OS01T0168500-01	-5.12877	1.18122e-06	9.68352e-05	-0.654879
1_3456786	1	3456786	OS01T0168500-01	-9.42145	5.38881e-16	4.17461e-13	-1.18418
1_3493294	1	3493294	OS01T0168500-01	6.16803	1.03977e-08	1.53341e-06	0.873266
1_3467729	1	3467729	OS01T0168500-01	-9.58956	2.17373e-16	1.82118e-13	-1.20148
1_3540962	1	3540962	OS01T0168500-01	-8.21575	3.37048e-13	1.39542e-10	-1.11178
1_3542118	1	3542118	OS01T0168500-01	5.28587	5.95061e-07	5.33304e-05	0.692028
1_3446666	1	3446666	OS01T0168500-01	8.0421	8.39303e-13	3.15629e-10	1.01706
1_3574035	1	3574035	OS01T0168500-01	4.57752	1.18927e-05	0.000703165	0.607694
1_3562373	1	3562373	OS01T0168500-01	6.65493	9.8447e-10	1.86409e-07	0.891557
1_3425005	1	3425005	OS01T0168500-01	6.00944	2.20174e-08	2.97169e-06	0.734438
1_3525921	1	3525921	OS01T0168500-01	-8.89203	9.27614e-15	5.56849e-12	-1.14758
1_3673290	1	3673290	OS01T0170600-02	10.1664	9.55034e-18	1.06177e-14	0.572057
1_3678409	1	3678409	OS01T0170600-02	-5.83513	4.96798e-08	6.12188e-06	-0.459382
1_3583912	1	3583912	OS01T0170600-02	5.99633	2.34161e-08	3.13769e-06	0.367265
1_3633962	1	3633962	OS01T0170600-02	9.60105	2.04283e-16	1.72031e-13	0.533041
1_3646473	1	3646473	OS01T0170600-02	-5.05427	1.62838e-06	0.000128036	-0.395722
1_3636572	1	3636572	OS01T0170600-02	-7.9627	1.27159e-12	4.63306e-10	-0.423865
1_3630547	1	3630547	OS01T0170600-02	5.93112	3.17816e-08	4.10102e-06	0.517863
1_3687097	1	3687097	OS01T0170600-02	9.85329	5.21681e-17	4.84792e-14	0.548774
1_3654487	1	3654487	OS01T0170600-02	-4.55942	1.27951e-05	0.000747302	-0.43061
1_3558745	1	3558745	OS01T0170600-02	5.4188	3.30189e-07	3.19952e-05	0.335348
1_3680733	1	3680733	OS01T0170600-02	10.0306	1.99578e-17	2.08945e-14	0.542487
1_3580745	1	3580745	OS01T0170600-02	5.20736	8.3947e-07	7.20569e-05	0.326742
1_3684943	1	3684943	OS01T0170600-02	10.2443	6.25819e-18	7.24646e-15	0.570585
1_3546565	1	3546565	OS01T0170600-02	5.19171	8.98773e-07	7.64402e-05	0.333911
1_3648673	1	3648673	OS01T0170600-02	5.76007	7.02695e-08	8.31211e-06	0.47203
1_3713437	1	3713437	OS01T0170600-02	5.20671	8.41837e-07	7.21749e-05	0.337813
1_3661768	1	3661768	OS01T0170600-02	-4.63324	9.48456e-06	0.000581084	-0.519191
1_3700533	1	3700533	OS01T0170600-02	-6.67679	8.84036e-10	1.691e-07	-0.408087
1_3666333	1	3666333	OS01T0170600-02	-5.01226	1.94927e-06	0.000149622	-0.406153
1_3686070	1	3686070	OS01T0170600-02	10.2108	7.50782e-18	8.57599e-15	0.556713
1_3554876	1	3554876	OS01T0170600-02	4.89703	3.17803e-06	0.000228411	0.315969
1_3644702	1	3644702	OS01T0170600-02	-5.31076	5.33261e-07	4.85789e-05	-0.399838
1_3699530	1	3699530	OS01T0170600-02	-4.87166	3.53591e-06	0.000250196	-0.476496
1_3698249	1	3698249	OS01T0170600-02	-4.63324	9.48456e-06	0.000581084	-0.519191
1_3681772	1	3681772	OS01T0170600-02	10.0857	1.48009e-17	1.5863e-14	0.557399
1_3618915	1	3618915	OS01T0170600-02	9.26639	1.24297e-15	8.93956e-13	0.517178
1_3653451	1	3653451	OS01T0170600-02	-4.63324	9.48456e-06	0.000581084	-0.519191
1_3594481	1	3594481	OS01T0170600-02	8.48103	8.29195e-14	3.95732e-11	0.496797
1_3652421	1	3652421	OS01T0170600-02	11.4815	7.60048e-21	1.78698e-17	0.5635
1_3669587	1	3669587	OS01T0170600-02	10.0042	2.30227e-17	2.37523e-14	0.554087
1_3701596	1	3701596	OS01T0170600-02	8.6149	4.07128e-14	2.08497e-11	0.523938
1_3557041	1	3557041	OS01T0170600-02	4.89552	3.1983e-06	0.000229623	0.316862
1_3703667	1	3703667	OS01T0170600-02	-7.47654	1.57807e-11	4.53315e-09	-0.443012
1_3621026	1	3621026	OS01T0170600-02	-4.62684	9.7354e-06	0.000593635	-0.52843
1_3611413	1	3611413	OS01T0170600-02	-4.48889	1.69849e-05	0.000945001	-0.436512
1_3576142	1	3576142	OS01T0170600-02	5.19171	8.98773e-07	7.64402e-05	0.333911
1_3665250	1	3665250	OS01T0170600-02	-5.60925	1.40085e-07	1.51519e-05	-0.409349
1_3605318	1	3605318	OS01T0170600-02	-6.44114	2.79798e-09	4.76265e-07	-0.374142
1_3599788	1	3599788	OS01T0170600-02	-4.71589	6.76012e-06	0.000434177	-0.364683
1_3614629	1	3614629	OS01T0170600-02	9.41499	5.57978e-16	4.30094e-13	0.533345
1_3702652	1	3702652	OS01T0170600-02	-6.67679	8.84036e-10	1.691e-07	-0.408087
1_3574035	1	3574035	OS01T0170600-02	4.88351	3.36412e-06	0.0002398	0.316384
1_3616817	1	3616817	OS01T0170600-02	-4.72785	6.43465e-06	0.000416776	-0.489704
1_3689151	1	3689151	OS01T0170600-02	6.32697	4.85842e-09	7.79799e-07	0.430132
1_3658072	1	3658072	OS01T0170600-02	-4.49743	1.64142e-05	0.000918093	-0.417202
1_3670652	1	3670652	OS01T0170600-02	5.18637	9.19907e-07	7.79656e-05	0.525221
1_3638959	1	3638959	OS01T0170600-02	-4.63324	9.48456e-06	0.000581084	-0.519191
1_3617907	1	3617907	OS01T0170600-02	5.41291	3.38981e-07	3.27721e-05	0.443203
1_3579727	1	3579727	OS01T0170600-02	4.62617	9.76207e-06	0.000595137	0.483331
1_3668341	1	3668341	OS01T0170600-02	-4.55942	1.27951e-05	0.000747302	-0.43061
1_3637852	1	3637852	OS01T0170600-02	-5.63326	1.2559e-07	1.3801e-05	-0.429508
1_3551570	1	3551570	OS01T0170600-02	5.092	1.38448e-06	0.000111013	0.325367
1_3640865	1	3640865	OS01T0170600-02	-5.14883	1.08291e-06	8.97586e-05	-0.40035
1_3596589	1	3596589	OS01T0170600-02	8.44589	9.98984e-14	4.68741e-11	0.493734
1_3606338	1	3606338	OS01T0170600-02	-4.80183	4.73536e-06	0.000321261	-0.400504
1_3679707	1	3679707	OS01T0170600-02	-5.45311	2.8326e-07	2.79368e-05	-0.427373
1_3601063	1	3601063	OS01T0170600-02	9.06075	3.75498e-15	2.40737e-12	0.497284
1_3637852	1	3637852	OS01T0170900-01	-5.96778	2.67715e-08	3.53136e-06	-1.30307
1_3614629	1	3614629	OS01T0170900-01	6.42219	3.06729e-09	5.18437e-07	1.20408
1_3684943	1	3684943	OS01T0170900-01	10.2175	7.23941e-18	8.28022e-15	1.65309
1_3652421	1	3652421	OS01T0170900-01	9.62169	1.82722e-16	1.56131e-13	1.49335
1_3666333	1	3666333	OS01T0170900-01	-5.66299	1.09671e-07	1.22929e-05	-1.2997
1_3687097	1	3687097	OS01T0170900-01	9.54418	2.77796e-16	2.27135e-13	1.56431
1_3673290	1	3673290	OS01T0170900-01	10.3765	3.0534e-18	3.81533e-15	1.67752
1_3713437	1	3713437	OS01T0170900-01	5.10952	1.2837e-06	0.000104081	0.96515
1_3605318	1	3605318	OS01T0170900-01	-5.00861	1.97988e-06	0.00015156	-0.891758
1_3596589	1	3596589	OS01T0170900-01	5.82543	5.19622e-08	6.35652e-06	1.10435
1_3702652	1	3702652	OS01T0170900-01	-7.69876	5.01971e-12	1.61721e-09	-1.30668
1_3679707	1	3679707	OS01T0170900-01	-5.90152	3.64892e-08	4.65124e-06	-1.319
1_3668341	1	3668341	OS01T0170900-01	-4.54653	1.34778e-05	0.000781395	-1.24628
1_3665250	1	3665250	OS01T0170900-01	-6.59418	1.32662e-09	2.44157e-07	-1.34249
1_3644702	1	3644702	OS01T0170900-01	-5.90685	3.5594e-08	4.55239e-06	-1.26129
1_3703667	1	3703667	OS01T0170900-01	-7.90726	1.6985e-12	6.02198e-10	-1.33384
1_3699530	1	3699530	OS01T0170900-01	-5.14189	1.116e-06	9.21602e-05	-1.44516
1_3701596	1	3701596	OS01T0170900-01	8.63211	3.71493e-14	1.922e-11	1.52189
1_3686070	1	3686070	OS01T0170900-01	9.51147	3.31483e-16	2.6648e-13	1.55395
1_3700533	1	3700533	OS01T0170900-01	-7.69876	5.01971e-12	1.61721e-09	-1.30668
1_3654487	1	3654487	OS01T0170900-01	-4.54653	1.34778e-05	0.000781395	-1.24628
1_3678409	1	3678409	OS01T0170900-01	-6.47731	2.34711e-09	4.07888e-07	-1.44193
1_3611413	1	3611413	OS01T0170900-01	-4.49643	1.64803e-05	0.000921008	-1.26821
1_3670652	1	3670652	OS01T0170900-01	4.77919	5.2029e-06	0.000348107	1.4245
1_3669587	1	3669587	OS01T0170900-01	11.0314	8.72036e-20	1.58754e-16	1.69007
1_3633962	1	3633962	OS01T0170900-01	7.13493	8.98663e-11	2.16631e-08	1.28348
1_3640865	1	3640865	OS01T0170900-01	-5.63311	1.25678e-07	1.38092e-05	-1.24807
1_3594481	1	3594481	OS01T0170900-01	5.83583	4.95177e-08	6.10391e-06	1.10988
1_3636572	1	3636572	OS01T0170900-01	-6.58205	1.40781e-09	2.57868e-07	-1.07865
1_3680733	1	3680733	OS01T0170900-01	9.34494	8.14098e-16	6.09939e-13	1.51342
1_3667338	1	3667338	OS01T0170900-01	-5.75385	7.23106e-08	8.52701e-06	-1.20845
1_3618915	1	3618915	OS01T0170900-01	6.70345	7.75188e-10	1.50453e-07	1.21565
1_3601063	1	3601063	OS01T0170900-01	6.17979	9.83133e-09	1.46414e-06	1.11532
1_3689151	1	3689151	OS01T0170900-01	6.0819	1.56454e-08	2.19718e-06	1.21142
1_3681772	1	3681772	OS01T0170900-01	10.0348	1.9508e-17	2.04726e-14	1.61275
1_3646473	1	3646473	OS01T0170900-01	-5.68551	9.89436e-08	1.1257e-05	-1.26159
1_3822255	1	3822255	OS01T0174900-01	-4.57891	1.18259e-05	0.000700462	-0.679507
1_3815620	1	3815620	OS01T0174900-01	-4.92012	2.88304e-06	0.000209856	-0.722919
1_3842642	1	3842642	OS01T0174900-01	-5.16339	1.01659e-06	8.49871e-05	-0.751569
1_3798381	1	3798381	OS01T0174900-01	-5.01751	1.90603e-06	0.000146742	-0.740059
1_3820157	1	3820157	OS01T0174900-01	-4.92544	2.81892e-06	0.000206275	-0.71955
1_3846135	1	3846135	OS01T0174900-01	-5.16339	1.01659e-06	8.49871e-05	-0.751569
1_3940699	1	3940699	OS01T0174900-01	4.51309	1.54166e-05	0.000873824	0.709674
1_3835241	1	3835241	OS01T0174900-01	-4.60293	1.07292e-05	0.000644429	-0.674576
1_3821172	1	3821172	OS01T0174900-01	-4.92012	2.88304e-06	0.000209856	-0.722919
1_3851388	1	3851388	OS01T0174900-01	-5.32462	5.01609e-07	4.60814e-05	-0.768866
1_3832525	1	3832525	OS01T0174900-01	-4.92012	2.88304e-06	0.000209856	-0.722919
1_3811123	1	3811123	OS01T0174900-01	-4.87016	3.55833e-06	0.000251564	-0.744242
1_3804626	1	3804626	OS01T0174900-01	-5.19484	8.8658e-07	7.54925e-05	-0.762825
1_3826792	1	3826792	OS01T0174900-01	-4.92012	2.88304e-06	0.000209856	-0.722919
1_3816649	1	3816649	OS01T0174900-01	-4.92012	2.88304e-06	0.000209856	-0.722919
1_3840639	1	3840639	OS01T0174900-01	-5.16339	1.01659e-06	8.49871e-05	-0.751569
1_3837372	1	3837372	OS01T0174900-01	-4.95392	2.49867e-06	0.000185951	-0.723651
1_3810122	1	3810122	OS01T0174900-01	-4.87016	3.55833e-06	0.000251564	-0.744242
1_3849290	1	3849290	OS01T0174900-01	-5.16339	1.01659e-06	8.49871e-05	-0.751569
1_3747529	1	3747529	OS01T0174900-01	-4.78353	5.1098e-06	0.000342972	-0.701097
1_3823375	1	3823375	OS01T0174900-01	-4.92012	2.88304e-06	0.000209856	-0.722919
1_3834008	1	3834008	OS01T0174900-01	-4.92012	2.88304e-06	0.000209856	-0.722919
1_3857624	1	3857624	OS01T0174900-01	-4.85229	3.8353e-06	0.000268144	-0.707664
1_3745505	1	3745505	OS01T0174900-01	-4.92012	2.88304e-06	0.000209856	-0.722919
1_3850292	1	3850292	OS01T0174900-01	-5.16339	1.01659e-06	8.49871e-05	-0.751569
1_3818760	1	3818760	OS01T0174900-01	-5.54453	1.87799e-07	1.95824e-05	-0.782615
1_3848168	1	3848168	OS01T0174900-01	-5.16339	1.01659e-06	8.49871e-05	-0.751569
1_3812441	1	3812441	OS01T0174900-01	-5.19484	8.8658e-07	7.54925e-05	-0.762825
1_3805795	1	3805795	OS01T0174900-01	-4.87016	3.55833e-06	0.000251564	-0.744242
1_3836269	1	3836269	OS01T0174900-01	-4.74426	6.01314e-06	0.000393283	-0.698547
1_3801356	1	3801356	OS01T0174900-01	-4.87016	3.55833e-06	0.000251564	-0.744242
1_3799596	1	3799596	OS01T0174900-01	-4.87016	3.55833e-06	0.000251564	-0.744242
1_3830399	1	3830399	OS01T0174900-01	-4.92012	2.88304e-06	0.000209856	-0.722919
1_3814573	1	3814573	OS01T0174900-01	-4.92012	2.88304e-06	0.000209856	-0.722919
1_3831481	1	3831481	OS01T0174900-01	-4.92012	2.88304e-06	0.000209856	-0.722919
1_3874434	1	3874434	OS01T0174900-01	-5.87824	4.06675e-08	5.127e-06	-0.804797
1_3858687	1	3858687	OS01T0174900-01	-5.01427	1.93262e-06	0.000148489	-0.70773
1_3813492	1	3813492	OS01T0174900-01	-4.62053	9.98839e-06	0.000606593	-0.687738
1_3817757	1	3817757	OS01T0174900-01	-5.54453	1.87799e-07	1.95824e-05	-0.782615
1_3797312	1	3797312	OS01T0174900-01	-4.87016	3.55833e-06	0.000251564	-0.744242
1_3843656	1	3843656	OS01T0174900-01	-5.47685	2.54675e-07	2.54593e-05	-0.784759
1_3777977	1	3777977	OS01T0174900-01	-5.22048	7.92723e-07	6.85567e-05	-0.765982
1_3841640	1	3841640	OS01T0174900-01	-5.47685	2.54675e-07	2.54593e-05	-0.784759
1_3807870	1	3807870	OS01T0174900-01	-5.18777	9.14301e-07	7.75438e-05	-0.780589
1_3844678	1	3844678	OS01T0174900-01	-4.8021	4.73004e-06	0.000320958	-0.698611
1_3838388	1	3838388	OS01T0174900-01	-5.16339	1.01659e-06	8.49871e-05	-0.751569
1_3809100	1	3809100	OS01T0174900-01	-5.12027	1.22544e-06	0.000100042	-0.777691
1_3848168	1	3848168	OS01T0175600-01	5.02138	1.87474e-06	0.000144658	0.78343
1_3834008	1	3834008	OS01T0175600-01	5.47491	2.56904e-07	2.56632e-05	0.840753
1_3908391	1	3908391	OS01T0175600-01	12.4508	4.08998e-23	1.66652e-19	2.2215
1_3883411	1	3883411	OS01T0175600-01	13.1676	8.92452e-25	4.94626e-21	2.14536
1_3812441	1	3812441	OS01T0175600-01	6.06833	1.66812e-08	2.32669e-06	0.919186
1_3804626	1	3804626	OS01T0175600-01	6.06833	1.66812e-08	2.32669e-06	0.919186
1_3851388	1	3851388	OS01T0175600-01	4.89826	3.16156e-06	0.000227364	0.765937
1_3807870	1	3807870	OS01T0175600-01	4.7664	5.48644e-06	0.000364205	0.776302
1_3876583	1	3876583	OS01T0175600-01	10.061	1.69177e-17	1.7912e-14	2.01429
1_3813492	1	3813492	OS01T0175600-01	5.41414	3.3712e-07	3.25981e-05	0.835512
1_3809100	1	3809100	OS01T0175600-01	4.59023	1.12963e-05	0.000673219	0.757327
1_3842642	1	3842642	OS01T0175600-01	5.02138	1.87474e-06	0.000144658	0.78343
1_3890053	1	3890053	OS01T0175600-01	13.1676	8.92452e-25	4.94626e-21	2.14536
1_3887406	1	3887406	OS01T0175600-01	13.1676	8.92452e-25	4.94626e-21	2.14536
1_3849290	1	3849290	OS01T0175600-01	5.02138	1.87474e-06	0.000144658	0.78343
1_3850292	1	3850292	OS01T0175600-01	5.02138	1.87474e-06	0.000144658	0.78343
1_3781235	1	3781235	OS01T0175600-01	8.98166	5.73938e-15	3.59005e-12	1.92183
1_3882191	1	3882191	OS01T0175600-01	12.0824	2.96141e-22	9.87711e-19	2.22982
1_3837372	1	3837372	OS01T0175600-01	4.98865	2.15573e-06	0.000163393	0.776178
1_3821172	1	3821172	OS01T0175600-01	5.47491	2.56904e-07	2.56632e-05	0.840753
1_3816649	1	3816649	OS01T0175600-01	5.47491	2.56904e-07	2.56632e-05	0.840753
1_3881092	1	3881092	OS01T0175600-01	13.1676	8.92452e-25	4.94626e-21	2.14536
1_3895217	1	3895217	OS01T0175600-01	9.91218	3.7917e-17	3.68013e-14	2.07957
1_3838388	1	3838388	OS01T0175600-01	5.02138	1.87474e-06	0.000144658	0.78343
1_3846135	1	3846135	OS01T0175600-01	5.02138	1.87474e-06	0.000144658	0.78343
1_3840639	1	3840639	OS01T0175600-01	5.02138	1.87474e-06	0.000144658	0.78343
1_3886380	1	3886380	OS01T0175600-01	13.1676	8.92452e-25	4.94626e-21	2.14536
1_3891138	1	3891138	OS01T0175600-01	7.87706	1.98811e-12	6.97986e-10	1.71096
1_3857624	1	3857624	OS01T0175600-01	5.11214	1.26927e-06	0.000103004	0.78781
1_3858687	1	3858687	OS01T0175600-01	5.07053	1.51856e-06	0.000120364	0.761681
1_3915958	1	3915958	OS01T0175600-01	9.91218	3.7917e-17	3.68013e-14	2.07957
1_3799596	1	3799596	OS01T0175600-01	4.58629	1.14781e-05	0.000682314	0.754702
1_3811123	1	3811123	OS01T0175600-01	4.58629	1.14781e-05	0.000682314	0.754702
1_3879002	1	3879002	OS01T0175600-01	13.1676	8.92452e-25	4.94626e-21	2.14536
1_3896244	1	3896244	OS01T0175600-01	9.91218	3.7917e-17	3.68013e-14	2.07957
1_3815620	1	3815620	OS01T0175600-01	5.47491	2.56904e-07	2.56632e-05	0.840753
1_3897448	1	3897448	OS01T0175600-01	9.91218	3.7917e-17	3.68013e-14	2.07957
1_3911486	1	3911486	OS01T0175600-01	13.1676	8.92452e-25	4.94626e-21	2.14536
1_3893919	1	3893919	OS01T0175600-01	13.1676	8.92452e-25	4.94626e-21	2.14536
1_3913889	1	3913889	OS01T0175600-01	9.91218	3.7917e-17	3.68013e-14	2.07957
1_3827809	1	3827809	OS01T0175600-01	8.98166	5.73938e-15	3.59005e-12	1.92183
1_3836269	1	3836269	OS01T0175600-01	5.29632	5.68306e-07	5.12903e-05	0.815477
1_3830399	1	3830399	OS01T0175600-01	5.47491	2.56904e-07	2.56632e-05	0.840753
1_3814573	1	3814573	OS01T0175600-01	5.47491	2.56904e-07	2.56632e-05	0.840753
1_3946862	1	3946862	OS01T0175600-01	4.52892	1.44671e-05	0.000830179	0.750644
1_3820157	1	3820157	OS01T0175600-01	5.31393	5.25855e-07	4.79876e-05	0.816375
1_3873306	1	3873306	OS01T0175600-01	9.91218	3.7917e-17	3.68013e-14	2.07957
1_3899617	1	3899617	OS01T0175600-01	9.91218	3.7917e-17	3.68013e-14	2.07957
1_3831481	1	3831481	OS01T0175600-01	5.47491	2.56904e-07	2.56632e-05	0.840753
1_3817757	1	3817757	OS01T0175600-01	7.38313	2.54609e-11	6.97089e-09	1.03099
1_3880087	1	3880087	OS01T0175600-01	8.38484	1.38036e-13	6.28346e-11	1.48516
1_3832525	1	3832525	OS01T0175600-01	5.47491	2.56904e-07	2.56632e-05	0.840753
1_3829299	1	3829299	OS01T0175600-01	8.98166	5.73938e-15	3.59005e-12	1.92183
1_3914911	1	3914911	OS01T0175600-01	9.91218	3.7917e-17	3.68013e-14	2.07957
1_3798381	1	3798381	OS01T0175600-01	6.03563	1.94635e-08	2.66862e-06	0.913645
1_3841640	1	3841640	OS01T0175600-01	5.20019	8.66135e-07	7.39245e-05	0.802776
1_3797312	1	3797312	OS01T0175600-01	4.58629	1.14781e-05	0.000682314	0.754702
1_3874434	1	3874434	OS01T0175600-01	6.72244	7.05837e-10	1.37953e-07	0.948575
1_3818760	1	3818760	OS01T0175600-01	7.38313	2.54609e-11	6.97089e-09	1.03099
1_3917459	1	3917459	OS01T0175600-01	8.70793	2.48041e-14	1.34957e-11	1.74167
1_3885334	1	3885334	OS01T0175600-01	10.3841	2.93046e-18	3.67045e-15	1.83564
1_3826792	1	3826792	OS01T0175600-01	5.47491	2.56904e-07	2.56632e-05	0.840753
1_3801356	1	3801356	OS01T0175600-01	4.58629	1.14781e-05	0.000682314	0.754702
1_3909401	1	3909401	OS01T0175600-01	9.57509	2.35066e-16	1.95388e-13	2.00086
1_3931645	1	3931645	OS01T0175600-01	4.52892	1.44671e-05	0.000830179	0.750644
1_3835241	1	3835241	OS01T0175600-01	4.93085	2.75516e-06	0.000202203	0.762002
1_3805795	1	3805795	OS01T0175600-01	4.58629	1.14781e-05	0.000682314	0.754702
1_3822255	1	3822255	OS01T0175600-01	5.32372	5.03596e-07	4.62358e-05	0.820707
1_3855607	1	3855607	OS01T0175600-01	8.98166	5.73938e-15	3.59005e-12	1.92183
1_3877988	1	3877988	OS01T0175600-01	9.91218	3.7917e-17	3.68013e-14	2.07957
1_3843656	1	3843656	OS01T0175600-01	5.20019	8.66135e-07	7.39245e-05	0.802776
1_3810122	1	3810122	OS01T0175600-01	4.58629	1.14781e-05	0.000682314	0.754702
1_3790690	1	3790690	OS01T0175600-01	8.98166	5.73938e-15	3.59005e-12	1.92183
1_3823375	1	3823375	OS01T0175600-01	5.47491	2.56904e-07	2.56632e-05	0.840753
1_4367629	1	4367629	OS01T0181300-00	5.17347	9.73038e-07	8.1763e-05	0.814503
1_4378632	1	4378632	OS01T0181300-00	4.59523	1.10698e-05	0.000662022	0.639817
1_4394621	1	4394621	OS01T0183633-01	-4.7445	6.00709e-06	0.000393035	-0.429396
1_4446995	1	4446995	OS01T0183800-01	-4.49469	1.65956e-05	0.0009266	-0.519572
1_4384731	1	4384731	OS01T0183800-01	-4.69827	7.26845e-06	0.000462115	-0.618171
1_4409368	1	4409368	OS01T0183800-01	-4.85253	3.83155e-06	0.00026796	-0.621526
1_4425657	1	4425657	OS01T0183800-01	-6.12884	1.25263e-08	1.80806e-06	-0.680145
1_4398344	1	4398344	OS01T0183800-01	4.48408	1.73144e-05	0.000959964	0.534452
1_4386388	1	4386388	OS01T0183800-01	-4.82058	4.37918e-06	0.000300354	-0.621908
1_4383671	1	4383671	OS01T0183800-01	-4.69827	7.26845e-06	0.000462115	-0.618171
1_4445802	1	4445802	OS01T0183800-01	-4.7491	5.89402e-06	0.000387076	-0.576832
1_4530947	1	4530947	OS01T0183800-01	4.82249	4.34439e-06	0.000298139	0.615554
1_4429258	1	4429258	OS01T0183800-01	-5.40039	3.58432e-07	3.44265e-05	-0.719567
1_4501121	1	4501121	OS01T0183800-01	4.54636	1.3487e-05	0.000781876	0.580891
1_4422958	1	4422958	OS01T0183800-01	-6.12884	1.25263e-08	1.80806e-06	-0.680145
1_4441521	1	4441521	OS01T0183800-01	-4.92383	2.83817e-06	0.000207483	-0.631648
1_4433339	1	4433339	OS01T0183800-01	5.91996	3.3482e-08	4.30243e-06	0.792296
1_4402260	1	4402260	OS01T0183800-01	-4.69827	7.26845e-06	0.000462115	-0.618171
1_4519681	1	4519681	OS01T0183800-01	-4.63666	9.35356e-06	0.000574373	-0.575181
1_4373009	1	4373009	OS01T0183800-01	-4.69827	7.26845e-06	0.000462115	-0.618171
1_4442523	1	4442523	OS01T0183800-01	5.18264	9.34965e-07	7.90197e-05	0.642643
1_4401080	1	4401080	OS01T0183800-01	-4.69827	7.26845e-06	0.000462115	-0.618171
1_4510355	1	4510355	OS01T0183800-01	4.54636	1.3487e-05	0.000781876	0.580891
1_4404317	1	4404317	OS01T0183800-01	4.91664	2.92572e-06	0.000212602	0.579529
1_4443530	1	4443530	OS01T0183800-01	4.49116	1.68314e-05	0.000937747	0.567059
1_4371927	1	4371927	OS01T0183800-01	-4.69827	7.26845e-06	0.000462115	-0.618171
1_4749466	1	4749466	OS01T0188900-01	-4.56443	1.25388e-05	0.00073433	-0.464565
1_4760534	1	4760534	OS01T0188900-01	5.75441	7.21257e-08	8.50826e-06	0.586748
1_4791369	1	4791369	OS01T0188900-01	5.75441	7.21257e-08	8.50826e-06	0.586748
1_4747348	1	4747348	OS01T0188900-01	4.66213	8.42921e-06	0.000525765	0.476026
1_4783080	1	4783080	OS01T0188900-01	5.90769	3.54546e-08	4.53567e-06	0.521211
1_4698465	1	4698465	OS01T0188900-01	4.54936	1.33248e-05	0.00077398	0.469687
1_4967133	1	4967133	OS01T0191700-01	10.8986	1.79296e-19	3.03524e-16	1.29407
1_4871786	1	4871786	OS01T0191700-01	9.39524	6.20717e-16	4.73167e-13	1.36849
1_4921236	1	4921236	OS01T0191700-01	8.36999	1.49314e-13	6.74765e-11	1.18927
1_4883860	1	4883860	OS01T0191700-01	-5.56462	1.71499e-07	1.8106e-05	-1.06394
1_4931281	1	4931281	OS01T0191700-01	8.3208	1.93657e-13	8.47962e-11	1.18906
1_4852486	1	4852486	OS01T0191700-01	11.3328	1.70064e-20	3.70287e-17	1.49451
1_4910239	1	4910239	OS01T0191700-01	17.3348	5.48788e-34	1.89297e-29	1.71572
1_4908014	1	4908014	OS01T0191700-01	17.3348	5.48788e-34	1.89297e-29	1.71572
1_4974545	1	4974545	OS01T0191700-01	7.90403	1.72739e-12	6.11613e-10	1.08151
1_4924242	1	4924242	OS01T0191700-01	9.1071	2.92761e-15	1.93808e-12	1.26977
1_4923241	1	4923241	OS01T0191700-01	13.3477	3.43413e-25	2.0554e-21	1.58872
1_4900842	1	4900842	OS01T0191700-01	-9.75521	8.87298e-17	7.93881e-14	-1.32077
1_4853558	1	4853558	OS01T0191700-01	11.3328	1.70064e-20	3.70287e-17	1.49451
1_4868935	1	4868935	OS01T0191700-01	11.3328	1.70064e-20	3.70287e-17	1.49451
1_4976788	1	4976788	OS01T0191700-01	11.553	5.16232e-21	1.28276e-17	1.35062
1_4917846	1	4917846	OS01T0191700-01	14.4338	1.15824e-27	1.2599e-23	1.59047
1_4975687	1	4975687	OS01T0191700-01	10.6134	8.43475e-19	1.19536e-15	1.26354
1_4951352	1	4951352	OS01T0191700-01	13.3477	3.43413e-25	2.0554e-21	1.58872
1_4905924	1	4905924	OS01T0191700-01	8.71605	2.37519e-14	1.29694e-11	1.23996
1_4973123	1	4973123	OS01T0191700-01	9.97016	2.7691e-17	2.77813e-14	1.25514
1_4909221	1	4909221	OS01T0191700-01	-13.4401	2.10705e-25	1.32781e-21	-1.52497
1_4911277	1	4911277	OS01T0191700-01	15.9966	4.00536e-31	9.05184e-27	1.65072
1_4946228	1	4946228	OS01T0191700-01	8.80614	1.46841e-14	8.41047e-12	1.21849
1_4945078	1	4945078	OS01T0191700-01	7.80267	2.92802e-12	9.96041e-10	1.08738
1_4963938	1	4963938	OS01T0191700-01	9.30711	9.98175e-16	7.30729e-13	1.24187
1_4850222	1	4850222	OS01T0191700-01	11.3328	1.70064e-20	3.70287e-17	1.49451
1_4962207	1	4962207	OS01T0191700-01	8.92081	7.95185e-15	4.83328e-12	1.24031
1_4965076	1	4965076	OS01T0191700-01	-11.3211	1.81216e-20	3.92935e-17	-1.35129
1_4958939	1	4958939	OS01T0191700-01	-15.5577	3.65126e-30	6.21549e-26	-1.66337
1_4927586	1	4927586	OS01T0191700-01	-10.8413	2.44611e-19	3.98789e-16	-1.41052
1_4904908	1	4904908	OS01T0191700-01	8.36999	1.49314e-13	6.74765e-11	1.18927
1_4901867	1	4901867	OS01T0191700-01	7.00366	1.7403e-10	3.90637e-08	1.09326
1_4877903	1	4877903	OS01T0191700-01	-9.75521	8.87298e-17	7.93881e-14	-1.32077
1_4855654	1	4855654	OS01T0191700-01	-8.60672	4.25259e-14	2.17061e-11	-1.20562
1_4914578	1	4914578	OS01T0191700-01	-12.749	8.28798e-24	3.78521e-20	-1.53307
1_4956777	1	4956777	OS01T0191700-01	9.17803	1.99969e-15	1.37519e-12	1.28068
1_4957881	1	4957881	OS01T0191700-01	9.60807	1.96682e-16	1.66378e-13	1.33871
1_4847801	1	4847801	OS01T0191700-01	-4.72684	6.46165e-06	0.000418318	-0.832133
1_4943372	1	4943372	OS01T0191700-01	-10.8413	2.44611e-19	3.98789e-16	-1.41052
1_4837794	1	4837794	OS01T0191700-01	-5.78417	6.28827e-08	7.52046e-06	-1.04251
1_4950248	1	4950248	OS01T0191700-01	9.17803	1.99969e-15	1.37519e-12	1.28068
1_4977927	1	4977927	OS01T0191700-01	11.0592	7.49754e-20	1.37736e-16	1.304
1_4959983	1	4959983	OS01T0191700-01	-15.5577	3.65126e-30	6.21549e-26	-1.66337
1_4912293	1	4912293	OS01T0191700-01	-12.3611	6.61726e-23	2.56617e-19	-1.46313
1_4839062	1	4839062	OS01T0191700-01	-4.52518	1.4686e-05	0.000840164	-0.778388
1_4913465	1	4913465	OS01T0191700-01	-13.9706	1.2942e-26	1.12716e-22	-1.58897
1_4987219	1	4987219	OS01T0191700-01	8.36579	1.52671e-13	6.88626e-11	1.13301
1_4970400	1	4970400	OS01T0191700-01	-10.8347	2.53566e-19	4.0982e-16	-1.30335
1_4891199	1	4891199	OS01T0191700-01	6.68508	8.48683e-10	1.63267e-07	1.04699
1_4870164	1	4870164	OS01T0191700-01	10.0304	1.99803e-17	2.09097e-14	1.37552
1_4919182	1	4919182	OS01T0191700-01	-10.6244	7.94637e-19	1.14334e-15	-1.3975
1_4876693	1	4876693	OS01T0191700-01	12.1388	2.18625e-22	7.51155e-19	1.51412
1_4955654	1	4955654	OS01T0191700-01	9.17803	1.99969e-15	1.37519e-12	1.28068
1_4926526	1	4926526	OS01T0191700-01	-9.10299	2.99303e-15	1.97839e-12	-1.20854
1_4892456	1	4892456	OS01T0191700-01	6.97037	2.0563e-10	4.53528e-08	1.10078
1_4953405	1	4953405	OS01T0191700-01	14.4338	1.15824e-27	1.2599e-23	1.59047
1_4968222	1	4968222	OS01T0191700-01	11.885	8.58216e-22	2.45883e-18	1.39336
1_4882759	1	4882759	OS01T0191700-01	6.97037	2.0563e-10	4.53528e-08	1.10078
1_4894794	1	4894794	OS01T0191700-01	-5.76162	6.97723e-08	8.25627e-06	-0.91792
1_4880269	1	4880269	OS01T0191700-01	6.97037	2.0563e-10	4.53528e-08	1.10078
1_4969392	1	4969392	OS01T0191700-01	11.1648	4.22902e-20	8.32509e-17	1.34079
1_4886058	1	4886058	OS01T0191700-01	6.68508	8.48683e-10	1.63267e-07	1.04699
1_4897980	1	4897980	OS01T0191700-01	-9.49673	3.58947e-16	2.86362e-13	-1.31124
1_4971477	1	4971477	OS01T0191700-01	11.553	5.16232e-21	1.28276e-17	1.35062
1_5718930	1	5718930	OS01T0202500-01	-5.14614	1.09561e-06	9.07051e-05	-0.633466
1_5653471	1	5653471	OS01T0202500-01	-5.90265	3.62976e-08	4.6329e-06	-0.688665
1_5615383	1	5615383	OS01T0202500-01	4.63283	9.50069e-06	0.000582018	0.540344
1_5657985	1	5657985	OS01T0202500-01	5.22325	7.83174e-07	6.78495e-05	0.609819
1_5634682	1	5634682	OS01T0202500-01	-5.9364	3.10069e-08	4.01686e-06	-0.690438
1_5613255	1	5613255	OS01T0202500-01	5.21975	7.95266e-07	6.87465e-05	0.584899
1_5620105	1	5620105	OS01T0202500-01	5.58069	1.5946e-07	1.69819e-05	0.606601
1_5688652	1	5688652	OS01T0202500-01	4.57767	1.18855e-05	0.000702822	0.556425
1_5641936	1	5641936	OS01T0202500-01	6.03749	1.92937e-08	2.64838e-06	0.673987
1_5678248	1	5678248	OS01T0202500-01	-5.39586	3.6573e-07	3.50364e-05	-0.651173
1_5677032	1	5677032	OS01T0202500-01	4.92931	2.77317e-06	0.000203338	0.588539
1_5690752	1	5690752	OS01T0202500-01	-5.10424	1.31334e-06	0.000106208	-0.628561
1_5716006	1	5716006	OS01T0202500-01	-5.583	1.578e-07	1.68208e-05	-0.683313
1_5655947	1	5655947	OS01T0202500-01	5.21822	8.00595e-07	6.91115e-05	0.611668
1_5631420	1	5631420	OS01T0202500-01	-5.49039	2.39658e-07	2.42008e-05	-0.644754
1_5627079	1	5627079	OS01T0202500-01	-5.7578	7.10099e-08	8.38796e-06	-0.676218
1_5697483	1	5697483	OS01T0202500-01	-5.10424	1.31334e-06	0.000106208	-0.628561
1_5699495	1	5699495	OS01T0202500-01	-5.10424	1.31334e-06	0.000106208	-0.628561
1_5662177	1	5662177	OS01T0202500-01	5.22325	7.83174e-07	6.78495e-05	0.609819
1_5624741	1	5624741	OS01T0202500-01	-5.79526	5.97438e-08	7.18175e-06	-0.686868
1_5648624	1	5648624	OS01T0202500-01	-5.9364	3.10069e-08	4.01686e-06	-0.690438
1_5621207	1	5621207	OS01T0202500-01	5.18574	9.22437e-07	7.81649e-05	0.585358
1_5656957	1	5656957	OS01T0202500-01	-5.03899	1.73864e-06	0.000135687	-0.593108
1_5652020	1	5652020	OS01T0202500-01	5.91083	3.49384e-08	4.47488e-06	0.666299
1_5661172	1	5661172	OS01T0202500-01	5.34487	4.58627e-07	4.2662e-05	0.614303
1_5698492	1	5698492	OS01T0202500-01	-5.10424	1.31334e-06	0.000106208	-0.628561
1_5632549	1	5632549	OS01T0202500-01	5.77715	6.49513e-08	7.73644e-06	0.652877
1_5642962	1	5642962	OS01T0202500-01	5.77995	6.41184e-08	7.65288e-06	0.661122
1_5637101	1	5637101	OS01T0202500-01	-5.99389	2.3686e-08	3.1711e-06	-0.704717
1_5628084	1	5628084	OS01T0202500-01	-5.90265	3.62976e-08	4.6329e-06	-0.688665
1_5647600	1	5647600	OS01T0202500-01	5.90605	3.57273e-08	4.56611e-06	0.672263
1_5673622	1	5673622	OS01T0202500-01	-4.89201	3.24594e-06	0.000232532	-0.628364
1_5640841	1	5640841	OS01T0202500-01	-5.57512	1.63535e-07	1.7356e-05	-0.655232
1_5654490	1	5654490	OS01T0202500-01	-5.9364	3.10069e-08	4.01686e-06	-0.690438
1_5783882	1	5783882	OS01T0205800-00	-4.53595	1.40638e-05	0.000810956	-0.239662
1_5830991	1	5830991	OS01T0205800-00	-4.51645	1.52102e-05	0.000864157	-0.241046
1_5835040	1	5835040	OS01T0205800-00	-4.5873	1.14313e-05	0.00067989	-0.241263
1_5810065	1	5810065	OS01T0205800-00	-4.51645	1.52102e-05	0.000864157	-0.241046
1_5829972	1	5829972	OS01T0205800-00	-4.48356	1.73503e-05	0.000961593	-0.237505
1_5785902	1	5785902	OS01T0207400-01	-4.51797	1.51177e-05	0.000859927	-0.654335
1_5808787	1	5808787	OS01T0207400-01	-4.51797	1.51177e-05	0.000859927	-0.654335
1_5791582	1	5791582	OS01T0207400-01	-4.51797	1.51177e-05	0.000859927	-0.654335
1_5850602	1	5850602	OS01T0207400-01	-4.87502	3.48644e-06	0.000247402	-0.713625
1_5882346	1	5882346	OS01T0207400-01	-4.61192	1.03443e-05	0.000624965	-0.664988
1_5847520	1	5847520	OS01T0207400-01	-4.68858	7.56342e-06	0.000478271	-0.663841
1_5866685	1	5866685	OS01T0207400-01	-4.51797	1.51177e-05	0.000859927	-0.654335
1_5767387	1	5767387	OS01T0207400-01	-4.51797	1.51177e-05	0.000859927	-0.654335
1_5916214	1	5916214	OS01T0210600-02	6.17647	9.9883e-09	1.48279e-06	0.212997
1_6062876	1	6062876	OS01T0210600-02	6.17647	9.9883e-09	1.48279e-06	0.212997
1_5930972	1	5930972	OS01T0210600-02	6.17647	9.9883e-09	1.48279e-06	0.212997
1_6054214	1	6054214	OS01T0210600-02	6.17647	9.9883e-09	1.48279e-06	0.212997
1_5913949	1	5913949	OS01T0210600-02	6.16587	1.05051e-08	1.54519e-06	0.213526
1_6046934	1	6046934	OS01T0210600-02	6.17647	9.9883e-09	1.48279e-06	0.212997
1_6016689	1	6016689	OS01T0210600-02	6.16587	1.05051e-08	1.54519e-06	0.213526
1_6076202	1	6076202	OS01T0210600-02	6.04902	1.82729e-08	2.52173e-06	0.21284
1_6041789	1	6041789	OS01T0210600-02	6.04902	1.82729e-08	2.52173e-06	0.21284
1_6075202	1	6075202	OS01T0210600-02	6.20742	8.61768e-09	1.29925e-06	0.22038
1_6045907	1	6045907	OS01T0210600-02	6.16587	1.05051e-08	1.54519e-06	0.213526
1_6056646	1	6056646	OS01T0210600-02	5.12767	1.18686e-06	9.727e-05	0.192795
1_5922522	1	5922522	OS01T0210600-02	6.16704	1.04469e-08	1.53927e-06	0.217596
1_6057648	1	6057648	OS01T0210600-02	6.17647	9.9883e-09	1.48279e-06	0.212997
1_6034698	1	6034698	OS01T0210600-02	6.17647	9.9883e-09	1.48279e-06	0.212997
1_6077212	1	6077212	OS01T0210600-02	6.17647	9.9883e-09	1.48279e-06	0.212997
1_6101564	1	6101564	OS01T0210600-02	6.16587	1.05051e-08	1.54519e-06	0.213526
1_5956623	1	5956623	OS01T0210600-02	6.17647	9.9883e-09	1.48279e-06	0.212997
1_5955548	1	5955548	OS01T0210600-02	-5.01321	1.94133e-06	0.000149069	-0.142817
1_6036799	1	6036799	OS01T0210600-02	6.16587	1.05051e-08	1.54519e-06	0.213526
1_5929123	1	5929123	OS01T0210600-02	5.9327	3.15479e-08	4.07406e-06	0.213189
1_6100436	1	6100436	OS01T0210600-02	6.17647	9.9883e-09	1.48279e-06	0.212997
1_6058666	1	6058666	OS01T0210600-02	6.17647	9.9883e-09	1.48279e-06	0.212997
1_6047976	1	6047976	OS01T0210600-02	6.17647	9.9883e-09	1.48279e-06	0.212997
1_6042822	1	6042822	OS01T0210600-02	6.34546	4.44436e-09	7.20443e-07	0.220798
1_6043836	1	6043836	OS01T0210600-02	6.17647	9.9883e-09	1.48279e-06	0.212997
1_5992192	1	5992192	OS01T0210600-02	6.17647	9.9883e-09	1.48279e-06	0.212997
1_6013569	1	6013569	OS01T0210600-02	6.03483	1.95372e-08	2.67648e-06	0.213192
1_5967790	1	5967790	OS01T0210600-02	5.95125	2.89263e-08	3.78265e-06	0.220767
1_6104986	1	6104986	OS01T0210600-02	6.17647	9.9883e-09	1.48279e-06	0.212997
1_6074201	1	6074201	OS01T0210600-02	6.17647	9.9883e-09	1.48279e-06	0.212997
1_5934608	1	5934608	OS01T0210600-02	6.17647	9.9883e-09	1.48279e-06	0.212997
1_5954463	1	5954463	OS01T0210600-02	6.17647	9.9883e-09	1.48279e-06	0.212997
1_5965305	1	5965305	OS01T0210600-02	6.17647	9.9883e-09	1.48279e-06	0.212997
1_6027835	1	6027835	OS01T0210600-02	6.17647	9.9883e-09	1.48279e-06	0.212997
1_5949072	1	5949072	OS01T0210600-02	6.17647	9.9883e-09	1.48279e-06	0.212997
1_6038556	1	6038556	OS01T0210600-02	6.17647	9.9883e-09	1.48279e-06	0.212997
1_6095200	1	6095200	OS01T0210600-02	6.17647	9.9883e-09	1.48279e-06	0.212997
1_6094189	1	6094189	OS01T0210600-02	6.17647	9.9883e-09	1.48279e-06	0.212997
1_6078259	1	6078259	OS01T0210600-02	6.17647	9.9883e-09	1.48279e-06	0.212997
1_6093161	1	6093161	OS01T0210600-02	6.17647	9.9883e-09	1.48279e-06	0.212997
1_5923812	1	5923812	OS01T0210600-02	4.77156	5.37013e-06	0.000357543	0.200788
1_5984939	1	5984939	OS01T0210600-02	6.17647	9.9883e-09	1.48279e-06	0.212997
1_6018077	1	6018077	OS01T0210600-02	6.16587	1.05051e-08	1.54519e-06	0.213526
1_6030069	1	6030069	OS01T0210600-02	6.17647	9.9883e-09	1.48279e-06	0.212997
1_5950115	1	5950115	OS01T0210600-02	6.17647	9.9883e-09	1.48279e-06	0.212997
1_6083418	1	6083418	OS01T0210600-02	6.17647	9.9883e-09	1.48279e-06	0.212997
1_6055255	1	6055255	OS01T0210600-02	6.16587	1.05051e-08	1.54519e-06	0.213526
1_6079278	1	6079278	OS01T0210600-02	6.16587	1.05051e-08	1.54519e-06	0.213526
1_6098310	1	6098310	OS01T0210600-02	6.17647	9.9883e-09	1.48279e-06	0.212997
1_6087647	1	6087647	OS01T0212400-01	-4.64969	8.86922e-06	0.000548823	-0.558959
1_6090095	1	6090095	OS01T0212400-01	-4.60502	1.06385e-05	0.000640129	-0.543064
1_6130240	1	6130240	OS01T0212400-01	-4.57594	1.1969e-05	0.000707072	-0.541587
1_6035713	1	6035713	OS01T0212400-01	-4.56053	1.27379e-05	0.000744456	-0.540551
1_6114148	1	6114148	OS01T0212400-01	-4.5216	1.48989e-05	0.000849459	-0.537539
1_6097272	1	6097272	OS01T0212400-01	-4.65831	8.56193e-06	0.000532915	-0.536797
1_6342659	1	6342659	OS01T0214400-01	5.45112	2.85796e-07	2.81483e-05	1.02081
1_6197964	1	6197964	OS01T0214400-01	-8.13981	5.02612e-13	2.00549e-10	-0.811682
1_6188696	1	6188696	OS01T0214400-01	-8.35274	1.63579e-13	7.33411e-11	-0.823879
1_6182307	1	6182307	OS01T0214400-01	-8.74126	2.07639e-14	1.14644e-11	-0.849527
1_6333254	1	6333254	OS01T0214400-01	6.31489	5.14922e-09	8.20745e-07	0.780595
1_6322705	1	6322705	OS01T0214400-01	-6.34923	4.36447e-09	7.09243e-07	-0.709865
1_6229587	1	6229587	OS01T0214400-01	-9.52127	3.14384e-16	2.54058e-13	-0.895572
1_6220072	1	6220072	OS01T0214400-01	-8.38133	1.40622e-13	6.38674e-11	-0.826874
1_6260744	1	6260744	OS01T0214400-01	-10.9352	1.46947e-19	2.52442e-16	-0.96413
1_6206448	1	6206448	OS01T0214400-01	5.64236	1.20493e-07	1.33269e-05	0.671804
1_6352256	1	6352256	OS01T0214400-01	5.45112	2.85796e-07	2.81483e-05	1.02081
1_6338898	1	6338898	OS01T0214400-01	-6.34923	4.36447e-09	7.09243e-07	-0.709865
1_6272980	1	6272980	OS01T0214400-01	5.28209	6.05065e-07	5.41306e-05	1.0198
1_6258461	1	6258461	OS01T0214400-01	-6.1526	1.11897e-08	1.63402e-06	-0.710868
1_6309377	1	6309377	OS01T0214400-01	5.20255	8.57267e-07	7.32583e-05	1.00911
1_6353256	1	6353256	OS01T0214400-01	5.45112	2.85796e-07	2.81483e-05	1.02081
1_6223434	1	6223434	OS01T0214400-01	-4.73563	6.23129e-06	0.000405709	-0.56954
1_6310846	1	6310846	OS01T0214400-01	5.13553	1.14717e-06	9.44543e-05	0.931969
1_6351183	1	6351183	OS01T0214400-01	5.45112	2.85796e-07	2.81483e-05	1.02081
1_6302880	1	6302880	OS01T0214400-01	-6.12997	1.24593e-08	1.79967e-06	-0.698974
1_6189821	1	6189821	OS01T0214400-01	-8.06139	7.58561e-13	2.87742e-10	-0.803504
1_6294262	1	6294262	OS01T0214400-01	-6.35149	4.31709e-09	7.02766e-07	-0.715634
1_6300803	1	6300803	OS01T0214400-01	5.10161	1.32831e-06	0.000107134	1.0418
1_6239413	1	6239413	OS01T0214400-01	5.81227	5.52255e-08	6.7128e-06	0.718839
1_6237261	1	6237261	OS01T0214400-01	6.11818	1.31756e-08	1.89075e-06	0.764668
1_6327029	1	6327029	OS01T0214400-01	-6.27411	6.26359e-09	9.77854e-07	-0.724216
1_6337845	1	6337845	OS01T0214400-01	-6.34923	4.36447e-09	7.09243e-07	-0.709865
1_6276520	1	6276520	OS01T0214400-01	-6.2303	7.72552e-09	1.17789e-06	-0.697304
1_6299629	1	6299629	OS01T0214400-01	5.45112	2.85796e-07	2.81483e-05	1.02081
1_6319719	1	6319719	OS01T0214400-01	5.45112	2.85796e-07	2.81483e-05	1.02081
1_6303926	1	6303926	OS01T0214400-01	-6.18579	9.55416e-09	1.42544e-06	-0.708841
1_6257086	1	6257086	OS01T0214400-01	-10.9008	1.77118e-19	3.01114e-16	-0.96229
1_6194922	1	6194922	OS01T0214400-01	5.74391	7.56952e-08	8.86749e-06	0.701577
1_6280239	1	6280239	OS01T0214400-01	5.45112	2.85796e-07	2.81483e-05	1.02081
1_6266102	1	6266102	OS01T0214400-01	-11.1381	4.88632e-20	9.43964e-17	-0.965744
1_6343662	1	6343662	OS01T0214400-01	-6.02594	2.03723e-08	2.77364e-06	-0.676088
1_6341603	1	6341603	OS01T0214400-01	-6.47449	2.37955e-09	4.13362e-07	-0.728635
1_6330182	1	6330182	OS01T0214400-01	-6.21962	8.12993e-09	1.23395e-06	-0.702903
1_6161618	1	6161618	OS01T0214400-01	5.55546	1.78749e-07	1.87558e-05	0.654726
1_6307298	1	6307298	OS01T0214400-01	5.56732	1.69412e-07	1.79015e-05	1.05026
1_6354627	1	6354627	OS01T0214400-01	5.45112	2.85796e-07	2.81483e-05	1.02081
1_6267135	1	6267135	OS01T0214400-01	5.45112	2.85796e-07	2.81483e-05	1.02081
1_6318199	1	6318199	OS01T0214400-01	5.45112	2.85796e-07	2.81483e-05	1.02081
1_6248679	1	6248679	OS01T0214400-01	-10.9008	1.77118e-19	3.01114e-16	-0.96229
1_6195952	1	6195952	OS01T0214400-01	5.63697	1.23486e-07	1.35983e-05	0.672128
1_6305237	1	6305237	OS01T0214400-01	5.45112	2.85796e-07	2.81483e-05	1.02081
1_6275453	1	6275453	OS01T0214400-01	-6.35149	4.31709e-09	7.02766e-07	-0.715634
1_6344751	1	6344751	OS01T0214400-01	-6.13941	1.19133e-08	1.72776e-06	-0.693516
1_6154046	1	6154046	OS01T0214400-01	5.51102	2.18426e-07	2.23623e-05	0.665862
1_6296422	1	6296422	OS01T0214400-01	-6.2303	7.72552e-09	1.17789e-06	-0.697304
1_6250884	1	6250884	OS01T0214400-01	5.13553	1.14717e-06	9.44543e-05	0.931969
1_6236179	1	6236179	OS01T0214400-01	5.45112	2.85796e-07	2.81483e-05	1.02081
1_6192323	1	6192323	OS01T0214400-01	-8.64498	3.46895e-14	1.81842e-11	-0.840105
1_6219060	1	6219060	OS01T0214400-01	5.4736	2.58412e-07	2.57775e-05	0.726043
1_6231943	1	6231943	OS01T0214400-01	-10.1295	1.16718e-17	1.27757e-14	-0.923299
1_6167760	1	6167760	OS01T0214400-01	5.61027	1.39436e-07	1.50947e-05	0.607897
1_6244294	1	6244294	OS01T0214400-01	-10.9008	1.77118e-19	3.01114e-16	-0.96229
1_6314929	1	6314929	OS01T0214400-01	5.45112	2.85796e-07	2.81483e-05	1.02081
1_6253637	1	6253637	OS01T0214400-01	5.13553	1.14717e-06	9.44543e-05	0.931969
1_6274245	1	6274245	OS01T0214400-01	-6.36427	4.05899e-09	6.65005e-07	-0.716721
1_6301871	1	6301871	OS01T0214400-01	5.45112	2.85796e-07	2.81483e-05	1.02081
1_6321664	1	6321664	OS01T0214400-01	-6.02594	2.03723e-08	2.77364e-06	-0.676088
1_6282493	1	6282493	OS01T0214400-01	5.45112	2.85796e-07	2.81483e-05	1.02081
1_6155050	1	6155050	OS01T0214400-01	5.66692	1.07721e-07	1.21015e-05	0.673407
1_6247428	1	6247428	OS01T0214400-01	5.13553	1.14717e-06	9.44543e-05	0.931969
1_6283930	1	6283930	OS01T0214400-01	5.13553	1.14717e-06	9.44543e-05	0.931969
1_6158210	1	6158210	OS01T0214400-01	5.66692	1.07721e-07	1.21015e-05	0.673407
1_6268177	1	6268177	OS01T0214400-01	5.96245	2.74486e-08	3.60995e-06	0.745262
1_6335499	1	6335499	OS01T0214400-01	5.45112	2.85796e-07	2.81483e-05	1.02081
1_6263884	1	6263884	OS01T0214400-01	7.24046	5.2663e-11	1.33686e-08	0.802708
1_6324848	1	6324848	OS01T0214400-01	-6.52313	1.87763e-09	3.34642e-07	-0.732189
1_6298476	1	6298476	OS01T0214400-01	5.35819	4.32338e-07	4.05548e-05	1.06076
1_6184376	1	6184376	OS01T0214400-01	-5.03071	1.80143e-06	0.00013995	-0.606024
1_6303926	1	6303926	OS01T0215000-01	-5.24582	7.09497e-07	6.21832e-05	-0.209768
1_6324848	1	6324848	OS01T0215000-01	-5.10317	1.31941e-06	0.000106581	-0.203693
1_6219060	1	6219060	OS01T0215000-01	5.00241	2.03294e-06	0.000155286	0.227213
1_6206448	1	6206448	OS01T0215000-01	5.79835	5.88967e-08	7.09424e-06	0.23098
1_6327029	1	6327029	OS01T0215000-01	-5.77571	6.53858e-08	7.78536e-06	-0.228863
1_6258461	1	6258461	OS01T0215000-01	-5.78816	6.17331e-08	7.39478e-06	-0.228347
1_6338898	1	6338898	OS01T0215000-01	-5.23228	7.52835e-07	6.55237e-05	-0.205588
1_6195952	1	6195952	OS01T0215000-01	6.00183	2.28193e-08	3.06776e-06	0.237483
1_6276520	1	6276520	OS01T0215000-01	-5.24608	7.08684e-07	6.21327e-05	-0.205255
1_6321664	1	6321664	OS01T0215000-01	-5.10301	1.32032e-06	0.000106641	-0.199554
1_6302880	1	6302880	OS01T0215000-01	-5.17327	9.7389e-07	8.18319e-05	-0.205929
1_6223434	1	6223434	OS01T0215000-01	-5.64411	1.19534e-07	1.3232e-05	-0.221068
1_6294262	1	6294262	OS01T0215000-01	-5.38564	3.82743e-07	3.64769e-05	-0.212076
1_6239413	1	6239413	OS01T0215000-01	4.83997	4.03835e-06	0.000280254	0.208825
1_6296422	1	6296422	OS01T0215000-01	-5.24608	7.08684e-07	6.21327e-05	-0.205255
1_6341603	1	6341603	OS01T0215000-01	-5.3723	4.06115e-07	3.8375e-05	-0.212471
1_6268177	1	6268177	OS01T0215000-01	5.00363	2.02239e-06	0.000154556	0.218211
1_6337845	1	6337845	OS01T0215000-01	-5.23228	7.52835e-07	6.55237e-05	-0.205588
1_6322705	1	6322705	OS01T0215000-01	-5.23228	7.52835e-07	6.55237e-05	-0.205588
1_6344751	1	6344751	OS01T0215000-01	-5.23655	7.38903e-07	6.4463e-05	-0.206105
1_6274245	1	6274245	OS01T0215000-01	-5.33313	4.83076e-07	4.45474e-05	-0.210423
1_6343662	1	6343662	OS01T0215000-01	-5.10301	1.32032e-06	0.000106641	-0.199554
1_6275453	1	6275453	OS01T0215000-01	-5.38564	3.82743e-07	3.64769e-05	-0.212076
1_6194922	1	6194922	OS01T0215000-01	6.3787	3.78568e-09	6.25031e-07	0.255717
1_6330182	1	6330182	OS01T0215000-01	-5.13269	1.16134e-06	9.53931e-05	-0.203527
1_6399888	1	6399888	OS01T0217500-01	4.87062	3.55153e-06	0.000251178	0.699928
1_6362695	1	6362695	OS01T0217500-01	6.37079	3.93313e-09	6.46485e-07	0.888158
1_6431178	1	6431178	OS01T0217500-01	5.24279	7.18979e-07	6.29049e-05	0.735046
1_6409887	1	6409887	OS01T0217500-01	5.54866	1.84326e-07	1.92677e-05	0.773515
1_6430116	1	6430116	OS01T0217500-01	4.74473	6.0013e-06	0.000392715	0.686699
1_6429034	1	6429034	OS01T0217500-01	4.90327	3.09553e-06	0.00022324	0.701904
1_6411978	1	6411978	OS01T0217500-01	5.11417	1.25821e-06	0.000102248	0.827063
1_6467855	1	6467855	OS01T0217500-01	-4.97417	2.29277e-06	0.000172256	-0.812466
1_6398883	1	6398883	OS01T0217500-01	5.29388	5.74442e-07	5.17745e-05	0.746562
1_6367142	1	6367142	OS01T0217500-01	4.76537	5.50994e-06	0.00036522	0.675852
1_6397767	1	6397767	OS01T0217500-01	5.29388	5.74442e-07	5.17745e-05	0.746562
1_6403101	1	6403101	OS01T0217500-01	5.17454	9.68501e-07	8.146e-05	0.859655
1_6368144	1	6368144	OS01T0217500-01	6.08999	1.5058e-08	2.12665e-06	0.858255
1_6405157	1	6405157	OS01T0217500-01	5.45071	2.86313e-07	2.81843e-05	0.759271
1_6371260	1	6371260	OS01T0217500-01	5.80128	5.81044e-08	7.00685e-06	0.836712
1_6381912	1	6381912	OS01T0217500-01	6.51256	1.97695e-09	3.50508e-07	0.885988
1_6376063	1	6376063	OS01T0217500-01	6.29208	5.74594e-09	9.03605e-07	0.876872
1_6466848	1	6466848	OS01T0217500-01	5.53458	1.96421e-07	2.03776e-05	0.900633
1_6393474	1	6393474	OS01T0217500-01	5.24282	7.18897e-07	6.28998e-05	0.749698
1_6423879	1	6423879	OS01T0217500-01	5.56848	1.68528e-07	1.78221e-05	0.770179
1_6364924	1	6364924	OS01T0217500-01	6.16275	1.06623e-08	1.56407e-06	0.876395
1_6494290	1	6494290	OS01T0218200-00	-4.48165	1.74829e-05	0.000968072	-0.260617
1_6545107	1	6545107	OS01T0219100-01	4.91959	2.88954e-06	0.000210294	0.492545
1_6563063	1	6563063	OS01T0219100-01	4.94095	2.63986e-06	0.000194976	0.508523
1_6556158	1	6556158	OS01T0219100-01	4.93036	2.76093e-06	0.000202582	0.505588
1_6555111	1	6555111	OS01T0219100-01	4.68625	7.63602e-06	0.000482222	0.474566
1_6573236	1	6573236	OS01T0219100-01	4.92803	2.78824e-06	0.000204225	0.499991
1_6567633	1	6567633	OS01T0219100-01	4.85356	3.81494e-06	0.000266905	0.493291
1_6566409	1	6566409	OS01T0219100-01	4.75219	5.81895e-06	0.000382787	0.474112
1_6578376	1	6578376	OS01T0219100-01	5.08789	1.40927e-06	0.000112694	0.505359
1_6542060	1	6542060	OS01T0219100-01	4.99518	2.09658e-06	0.000159497	0.511743
1_6512731	1	6512731	OS01T0219300-01	4.84587	3.93992e-06	0.000274499	0.597457
1_6596483	1	6596483	OS01T0219300-01	4.65195	8.7876e-06	0.000544582	0.593816
1_6440817	1	6440817	OS01T0219300-01	4.52083	1.49451e-05	0.000851454	0.536719
1_6504300	1	6504300	OS01T0219300-01	4.84587	3.93992e-06	0.000274499	0.597457
1_6473372	1	6473372	OS01T0219300-01	4.48686	1.71233e-05	0.000951605	0.518763
1_6468858	1	6468858	OS01T0219300-01	4.84587	3.93992e-06	0.000274499	0.597457
1_6514069	1	6514069	OS01T0219300-01	4.84587	3.93992e-06	0.000274499	0.597457
1_6509978	1	6509978	OS01T0219300-01	4.84587	3.93992e-06	0.000274499	0.597457
1_6490903	1	6490903	OS01T0219300-01	4.78625	5.05248e-06	0.000339576	0.573102
1_6574668	1	6574668	OS01T0219300-01	4.84587	3.93992e-06	0.000274499	0.597457
1_6573236	1	6573236	OS01T0219300-01	-4.52103	1.49331e-05	0.000850918	-0.343673
1_6475568	1	6475568	OS01T0219300-01	4.84587	3.93992e-06	0.000274499	0.597457
1_6527448	1	6527448	OS01T0219300-01	4.78625	5.05248e-06	0.000339576	0.573102
1_6505468	1	6505468	OS01T0219300-01	4.78625	5.05248e-06	0.000339576	0.573102
1_6588851	1	6588851	OS01T0219300-01	4.84587	3.93992e-06	0.000274499	0.597457
1_6531967	1	6531967	OS01T0219300-01	4.84587	3.93992e-06	0.000274499	0.597457
1_6459082	1	6459082	OS01T0219300-01	4.52083	1.49451e-05	0.000851454	0.536719
1_6500827	1	6500827	OS01T0219300-01	4.78625	5.05248e-06	0.000339576	0.573102
1_6449454	1	6449454	OS01T0219300-01	4.52083	1.49451e-05	0.000851454	0.536719
1_6457038	1	6457038	OS01T0219300-01	4.52083	1.49451e-05	0.000851454	0.536719
1_6497446	1	6497446	OS01T0219300-01	4.84587	3.93992e-06	0.000274499	0.597457
1_6575746	1	6575746	OS01T0219300-01	4.84587	3.93992e-06	0.000274499	0.597457
1_6543091	1	6543091	OS01T0219300-01	4.84587	3.93992e-06	0.000274499	0.597457
1_6525129	1	6525129	OS01T0219300-01	4.78625	5.05248e-06	0.000339576	0.573102
1_6526234	1	6526234	OS01T0219300-01	4.78625	5.05248e-06	0.000339576	0.573102
1_6625327	1	6625327	OS01T0219300-01	4.84587	3.93992e-06	0.000274499	0.597457
1_6565278	1	6565278	OS01T0219300-01	4.84587	3.93992e-06	0.000274499	0.597457
1_6492918	1	6492918	OS01T0219300-01	4.78625	5.05248e-06	0.000339576	0.573102
1_6616755	1	6616755	OS01T0219300-01	4.84587	3.93992e-06	0.000274499	0.597457
1_6609981	1	6609981	OS01T0220700-00	-5.10168	1.32794e-06	0.000107108	-0.674819
1_6614660	1	6614660	OS01T0220700-00	-5.44726	2.90769e-07	2.85822e-05	-0.681511
1_6623566	1	6623566	OS01T0220700-00	-6.16666	1.04658e-08	1.54127e-06	-0.863626
1_6626408	1	6626408	OS01T0220700-00	-5.17427	9.69665e-07	8.15527e-05	-0.681573
1_6594448	1	6594448	OS01T0220700-00	-5.33411	4.81001e-07	4.43952e-05	-0.689221
1_6608979	1	6608979	OS01T0220700-00	-6.91509	2.71119e-10	5.82243e-08	-0.935698
1_6612198	1	6612198	OS01T0220700-00	-4.69278	7.43413e-06	0.000471369	-0.613511
1_6620201	1	6620201	OS01T0220700-00	-5.01722	1.90836e-06	0.000146908	-0.637409
1_6604826	1	6604826	OS01T0220700-00	-6.54056	1.72451e-09	3.10028e-07	-0.891498
1_6632662	1	6632662	OS01T0220700-00	5.84548	4.73501e-08	5.86655e-06	0.804503
1_6628432	1	6628432	OS01T0220700-00	-5.10168	1.32794e-06	0.000107108	-0.674819
1_6629455	1	6629455	OS01T0220700-00	-6.06444	1.69905e-08	2.3658e-06	-0.823483
1_6621313	1	6621313	OS01T0220700-00	-6.14674	1.15052e-08	1.67479e-06	-0.837471
1_6591103	1	6591103	OS01T0220700-00	-5.42427	3.22225e-07	3.13045e-05	-0.714579
1_6598563	1	6598563	OS01T0220700-00	-4.85684	3.76282e-06	0.000263872	-0.647697
1_6592263	1	6592263	OS01T0220700-00	-5.10168	1.32794e-06	0.000107108	-0.674819
1_6631623	1	6631623	OS01T0220700-00	-5.63753	1.23173e-07	1.35668e-05	-0.783945
1_6595473	1	6595473	OS01T0220700-00	-5.12538	1.19866e-06	9.80965e-05	-0.683959
1_6607966	1	6607966	OS01T0220700-00	-5.04443	1.69859e-06	0.000132843	-0.673308
1_6615700	1	6615700	OS01T0220700-00	-5.2475	7.0429e-07	6.17847e-05	-0.671111
1_6601633	1	6601633	OS01T0220700-00	-4.886	3.32916e-06	0.000237598	-0.622075
1_6630620	1	6630620	OS01T0220700-00	-6.10429	1.40721e-08	2.00426e-06	-0.828693
1_6618132	1	6618132	OS01T0220900-01	5.0444	1.69885e-06	0.000132856	0.436946
1_6627414	1	6627414	OS01T0220900-01	4.84309	3.98595e-06	0.00027747	0.415204
1_6545107	1	6545107	OS01T0220900-01	-4.66417	8.3594e-06	0.000521907	-0.366902
1_6582633	1	6582633	OS01T0220900-01	4.50609	1.5855e-05	0.000893622	0.690122
1_6566409	1	6566409	OS01T0220900-01	-4.52441	1.47318e-05	0.000841591	-0.354258
1_6578376	1	6578376	OS01T0220900-01	-4.49018	1.68974e-05	0.000941046	-0.354571
1_6611180	1	6611180	OS01T0220900-01	4.94275	2.61982e-06	0.000193681	0.428792
1_6597500	1	6597500	OS01T0220900-01	4.94275	2.61982e-06	0.000193681	0.428792
1_6649076	1	6649076	OS01T0220900-01	4.50609	1.5855e-05	0.000893622	0.690122
1_6586847	1	6586847	OS01T0220900-01	4.94275	2.61982e-06	0.000193681	0.428792
1_6542060	1	6542060	OS01T0220900-01	-4.73558	6.23279e-06	0.000405787	-0.381271
1_6599579	1	6599579	OS01T0220900-01	4.89099	3.25992e-06	0.000233343	0.424889
1_6556158	1	6556158	OS01T0220900-01	-4.82985	4.213e-06	0.000290728	-0.387088
1_6630620	1	6630620	OS01T0220900-01	4.55546	1.30012e-05	0.000758105	0.407447
1_6644899	1	6644899	OS01T0220900-01	4.94154	2.63324e-06	0.000194536	0.769744
1_6600611	1	6600611	OS01T0220900-01	5.3016	5.55236e-07	5.03237e-05	0.512581
1_6567633	1	6567633	OS01T0220900-01	-4.66424	8.35695e-06	0.000521767	-0.371603
1_6563063	1	6563063	OS01T0220900-01	-5.03491	1.76928e-06	0.000137853	-0.402236
1_6555111	1	6555111	OS01T0220900-01	-4.52313	1.48074e-05	0.000845116	-0.358692
1_6664744	1	6664744	OS01T0220900-01	4.50609	1.5855e-05	0.000893622	0.690122
1_6667511	1	6667511	OS01T0220900-01	4.50609	1.5855e-05	0.000893622	0.690122
1_6631623	1	6631623	OS01T0220900-01	4.61575	1.01845e-05	0.000616671	0.414416
1_6718760	1	6718760	OS01T0221500-01	-4.71169	6.87792e-06	0.000440493	-0.200459
1_6663501	1	6663501	OS01T0221500-01	-4.6937	7.40608e-06	0.000469749	-0.180528
1_6672040	1	6672040	OS01T0221500-01	-5.34343	4.61562e-07	4.28301e-05	-0.177868
1_6684462	1	6684462	OS01T0221500-01	-5.20984	8.30419e-07	7.13477e-05	-0.201367
1_6641102	1	6641102	OS01T0221500-01	4.65353	8.73117e-06	0.000541943	0.169261
1_6673412	1	6673412	OS01T0221500-01	-4.47858	1.76983e-05	0.000977199	-0.170923
1_6710070	1	6710070	OS01T0221500-01	-4.71169	6.87792e-06	0.000440493	-0.200459
1_6655055	1	6655055	OS01T0221500-01	-5.24626	7.08132e-07	6.20906e-05	-0.172578
1_6724005	1	6724005	OS01T0221500-01	-4.71169	6.87792e-06	0.000440493	-0.200459
1_6714377	1	6714377	OS01T0221500-01	-4.82095	4.37255e-06	0.000299954	-0.205512
1_6683418	1	6683418	OS01T0221500-01	-5.12392	1.2063e-06	9.86378e-05	-0.19499
1_6729391	1	6729391	OS01T0221500-01	-4.71169	6.87792e-06	0.000440493	-0.200459
1_6725036	1	6725036	OS01T0221500-01	-4.71169	6.87792e-06	0.000440493	-0.200459
1_6682409	1	6682409	OS01T0221500-01	-5.05657	1.61243e-06	0.000126899	-0.167022
1_6686490	1	6686490	OS01T0221500-01	-5.01761	1.90523e-06	0.000146684	-0.165659
1_6681331	1	6681331	OS01T0221500-01	-5.09757	1.35168e-06	0.000108725	-0.16845
1_6668596	1	6668596	OS01T0221500-01	-4.74698	5.94579e-06	0.000389958	-0.183119
1_6640020	1	6640020	OS01T0221500-01	-4.92586	2.81391e-06	0.000205967	-0.159776
1_6648042	1	6648042	OS01T0221500-01	-5.03332	1.78139e-06	0.000138682	-0.165144
1_6637924	1	6637924	OS01T0221500-01	4.85636	3.77048e-06	0.000264345	0.210252
1_6674439	1	6674439	OS01T0221500-01	-5.27426	6.26254e-07	5.57808e-05	-0.174706
1_6711118	1	6711118	OS01T0221500-01	-4.81336	4.51308e-06	0.000308255	-0.205473
1_6678196	1	6678196	OS01T0221500-01	-5.05657	1.61243e-06	0.000126899	-0.167022
1_6669642	1	6669642	OS01T0221500-01	-5.24626	7.08132e-07	6.20906e-05	-0.172578
1_6653962	1	6653962	OS01T0221500-01	-4.74698	5.94579e-06	0.000389958	-0.183119
1_6694796	1	6694796	OS01T0221500-01	-5.53245	1.98316e-07	2.05344e-05	-0.215803
1_6690221	1	6690221	OS01T0221500-01	-5.53245	1.98316e-07	2.05344e-05	-0.215803
1_6677190	1	6677190	OS01T0221500-01	-5.00728	1.99116e-06	0.000152325	-0.163429
1_6661627	1	6661627	OS01T0221500-01	-4.74698	5.94579e-06	0.000389958	-0.183119
1_6703724	1	6703724	OS01T0221500-01	-5.23627	7.39816e-07	6.45384e-05	-0.173439
1_6638957	1	6638957	OS01T0221500-01	-5.24626	7.08132e-07	6.20906e-05	-0.172578
1_6793755	1	6793755	OS01T0223000-01	-5.93406	3.13477e-08	4.05301e-06	-0.652642
1_6627414	1	6627414	OS01T0223000-01	5.07016	1.52097e-06	0.000120523	0.604024
1_6672040	1	6672040	OS01T0223000-01	-5.78296	6.32343e-08	7.56078e-06	-0.631642
1_6721990	1	6721990	OS01T0223000-01	-5.42033	3.2795e-07	3.18006e-05	-0.599684
1_6688973	1	6688973	OS01T0223000-01	5.53378	1.97137e-07	2.0422e-05	1.40028
1_6804511	1	6804511	OS01T0223000-01	5.53378	1.97137e-07	2.0422e-05	1.40028
1_6772708	1	6772708	OS01T0223000-01	-5.66028	1.11035e-07	1.24229e-05	-0.627687
1_6789395	1	6789395	OS01T0223000-01	5.53378	1.97137e-07	2.0422e-05	1.40028
1_6764815	1	6764815	OS01T0223000-01	-5.72284	8.33893e-08	9.67092e-06	-0.631214
1_6713360	1	6713360	OS01T0223000-01	5.53378	1.97137e-07	2.0422e-05	1.40028
1_6712250	1	6712250	OS01T0223000-01	8.57406	5.05932e-14	2.55256e-11	1.29342
1_6771631	1	6771631	OS01T0223000-01	8.57406	5.05932e-14	2.55256e-11	1.29342
1_6699044	1	6699044	OS01T0223000-01	8.57406	5.05932e-14	2.55256e-11	1.29342
1_6677190	1	6677190	OS01T0223000-01	-5.39906	3.60557e-07	3.45939e-05	-0.5796
1_6700279	1	6700279	OS01T0223000-01	5.53378	1.97137e-07	2.0422e-05	1.40028
1_6797555	1	6797555	OS01T0223000-01	5.53378	1.97137e-07	2.0422e-05	1.40028
1_6691362	1	6691362	OS01T0223000-01	5.53378	1.97137e-07	2.0422e-05	1.40028
1_6735415	1	6735415	OS01T0223000-01	5.53378	1.97137e-07	2.0422e-05	1.40028
1_6779569	1	6779569	OS01T0223000-01	5.40353	3.53455e-07	3.40121e-05	1.44367
1_6726095	1	6726095	OS01T0223000-01	5.53378	1.97137e-07	2.0422e-05	1.40028
1_6697973	1	6697973	OS01T0223000-01	5.53378	1.97137e-07	2.0422e-05	1.40028
1_6805574	1	6805574	OS01T0223000-01	5.53378	1.97137e-07	2.0422e-05	1.40028
1_6682409	1	6682409	OS01T0223000-01	-5.67847	1.02182e-07	1.15787e-05	-0.61152
1_6696823	1	6696823	OS01T0223000-01	8.57406	5.05932e-14	2.55256e-11	1.29342
1_6777172	1	6777172	OS01T0223000-01	5.53378	1.97137e-07	2.0422e-05	1.40028
1_6791482	1	6791482	OS01T0223000-01	5.53378	1.97137e-07	2.0422e-05	1.40028
1_6685473	1	6685473	OS01T0223000-01	5.53378	1.97137e-07	2.0422e-05	1.40028
1_6704747	1	6704747	OS01T0223000-01	5.53378	1.97137e-07	2.0422e-05	1.40028
1_6703724	1	6703724	OS01T0223000-01	-6.08781	1.52138e-08	2.14785e-06	-0.651215
1_6670743	1	6670743	OS01T0223000-01	5.53378	1.97137e-07	2.0422e-05	1.40028
1_6795093	1	6795093	OS01T0223000-01	-5.94488	2.9802e-08	3.88381e-06	-0.656273
1_6728379	1	6728379	OS01T0223000-01	5.84215	4.80885e-08	5.94984e-06	1.01058
1_6708055	1	6708055	OS01T0223000-01	-5.38892	3.77194e-07	3.60161e-05	-0.596076
1_6640020	1	6640020	OS01T0223000-01	-5.51139	2.18059e-07	2.233e-05	-0.583847
1_6813582	1	6813582	OS01T0223000-01	5.53378	1.97137e-07	2.0422e-05	1.40028
1_6765867	1	6765867	OS01T0223000-01	5.53378	1.97137e-07	2.0422e-05	1.40028
1_6730598	1	6730598	OS01T0223000-01	-5.72284	8.33893e-08	9.67092e-06	-0.631214
1_6719934	1	6719934	OS01T0223000-01	-5.31522	5.22859e-07	4.7754e-05	-0.582517
1_6808022	1	6808022	OS01T0223000-01	5.53378	1.97137e-07	2.0422e-05	1.40028
1_6649076	1	6649076	OS01T0223000-01	4.58088	1.17323e-05	0.000695563	0.980314
1_6816932	1	6816932	OS01T0223000-01	5.53378	1.97137e-07	2.0422e-05	1.40028
1_6770627	1	6770627	OS01T0223000-01	5.01038	1.96493e-06	0.000150683	1.1801
1_6787933	1	6787933	OS01T0223000-01	5.53378	1.97137e-07	2.0422e-05	1.40028
1_6644899	1	6644899	OS01T0223000-01	4.73391	6.27578e-06	0.000408221	1.04041
1_6678196	1	6678196	OS01T0223000-01	-5.67847	1.02182e-07	1.15787e-05	-0.61152
1_6681331	1	6681331	OS01T0223000-01	-5.674	1.04293e-07	1.17935e-05	-0.61231
1_6733240	1	6733240	OS01T0223000-01	5.53378	1.97137e-07	2.0422e-05	1.40028
1_6706884	1	6706884	OS01T0223000-01	-5.51042	2.19012e-07	2.24144e-05	-0.606497
1_6781630	1	6781630	OS01T0223000-01	5.53378	1.97137e-07	2.0422e-05	1.40028
1_6811299	1	6811299	OS01T0223000-01	5.53378	1.97137e-07	2.0422e-05	1.40028
1_6731711	1	6731711	OS01T0223000-01	5.01038	1.96493e-06	0.000150683	1.1801
1_6705810	1	6705810	OS01T0223000-01	5.01038	1.96493e-06	0.000150683	1.1801
1_6809125	1	6809125	OS01T0223000-01	-5.34143	4.65675e-07	4.31569e-05	-0.588479
1_6658086	1	6658086	OS01T0223000-01	6.65512	9.83555e-10	1.86301e-07	0.895698
1_6638957	1	6638957	OS01T0223000-01	-5.93456	3.12747e-08	4.04416e-06	-0.634529
1_6686490	1	6686490	OS01T0223000-01	-5.87668	4.0963e-08	5.16102e-06	-0.626874
1_6669642	1	6669642	OS01T0223000-01	-5.93456	3.12747e-08	4.04416e-06	-0.634529
1_6674439	1	6674439	OS01T0223000-01	-5.87961	4.0409e-08	5.09882e-06	-0.635042
1_6817980	1	6817980	OS01T0223000-01	-6.4632	2.51385e-09	4.33761e-07	-0.722926
1_6692398	1	6692398	OS01T0223000-01	5.01038	1.96493e-06	0.000150683	1.1801
1_6648042	1	6648042	OS01T0223000-01	-5.7357	7.86058e-08	9.16913e-06	-0.611704
1_6680328	1	6680328	OS01T0223000-01	5.01038	1.96493e-06	0.000150683	1.1801
1_6693749	1	6693749	OS01T0223000-01	8.57406	5.05932e-14	2.55256e-11	1.29342
1_6768384	1	6768384	OS01T0223000-01	5.01038	1.96493e-06	0.000150683	1.1801
1_6655055	1	6655055	OS01T0223000-01	-5.93456	3.12747e-08	4.04416e-06	-0.634529
1_6803254	1	6803254	OS01T0223000-01	-5.21126	8.25304e-07	7.09548e-05	-0.573392
1_6667511	1	6667511	OS01T0223000-01	4.58088	1.17323e-05	0.000695563	0.980314
1_6679257	1	6679257	OS01T0223000-01	8.57406	5.05932e-14	2.55256e-11	1.29342
1_6687604	1	6687604	OS01T0223000-01	5.01038	1.96493e-06	0.000150683	1.1801
1_6701309	1	6701309	OS01T0223000-01	5.01038	1.96493e-06	0.000150683	1.1801
1_6776100	1	6776100	OS01T0223000-01	-5.70869	8.89815e-08	1.02472e-05	-0.626521
1_6664744	1	6664744	OS01T0223000-01	4.58088	1.17323e-05	0.000695563	0.980314
1_6695802	1	6695802	OS01T0223000-01	8.57406	5.05932e-14	2.55256e-11	1.29342
1_6735415	1	6735415	OS01T0223200-01	-8.18122	4.04241e-13	1.63892e-10	-2.25875
1_6768384	1	6768384	OS01T0223200-01	-7.0234	1.57608e-10	3.56952e-08	-1.86247
1_6680328	1	6680328	OS01T0223200-01	-7.0234	1.57608e-10	3.56952e-08	-1.86247
1_6687604	1	6687604	OS01T0223200-01	-7.0234	1.57608e-10	3.56952e-08	-1.86247
1_6649076	1	6649076	OS01T0223200-01	-5.67219	1.05159e-07	1.18698e-05	-1.42238
1_6731711	1	6731711	OS01T0223200-01	-7.0234	1.57608e-10	3.56952e-08	-1.86247
1_6804511	1	6804511	OS01T0223200-01	-8.18122	4.04241e-13	1.63892e-10	-2.25875
1_6699044	1	6699044	OS01T0223200-01	-15.1712	2.60456e-29	3.63187e-25	-2.06372
1_6811299	1	6811299	OS01T0223200-01	-8.18122	4.04241e-13	1.63892e-10	-2.25875
1_6726095	1	6726095	OS01T0223200-01	-8.18122	4.04241e-13	1.63892e-10	-2.25875
1_6816932	1	6816932	OS01T0223200-01	-8.18122	4.04241e-13	1.63892e-10	-2.25875
1_6670743	1	6670743	OS01T0223200-01	-8.18122	4.04241e-13	1.63892e-10	-2.25875
1_6813582	1	6813582	OS01T0223200-01	-8.18122	4.04241e-13	1.63892e-10	-2.25875
1_6770627	1	6770627	OS01T0223200-01	-7.0234	1.57608e-10	3.56952e-08	-1.86247
1_6692398	1	6692398	OS01T0223200-01	-7.0234	1.57608e-10	3.56952e-08	-1.86247
1_6704747	1	6704747	OS01T0223200-01	-8.18122	4.04241e-13	1.63892e-10	-2.25875
1_6781630	1	6781630	OS01T0223200-01	-8.18122	4.04241e-13	1.63892e-10	-2.25875
1_6696823	1	6696823	OS01T0223200-01	-15.1712	2.60456e-29	3.63187e-25	-2.06372
1_6667511	1	6667511	OS01T0223200-01	-5.67219	1.05159e-07	1.18698e-05	-1.42238
1_6772708	1	6772708	OS01T0223200-01	4.62187	9.93409e-06	0.000603966	0.648452
1_6728379	1	6728379	OS01T0223200-01	-11.1156	5.52134e-20	1.05498e-16	-1.85507
1_6679257	1	6679257	OS01T0223200-01	-15.1712	2.60456e-29	3.63187e-25	-2.06372
1_6797555	1	6797555	OS01T0223200-01	-8.18122	4.04241e-13	1.63892e-10	-2.25875
1_6808022	1	6808022	OS01T0223200-01	-8.18122	4.04241e-13	1.63892e-10	-2.25875
1_6658086	1	6658086	OS01T0223200-01	-8.61922	3.97886e-14	2.04043e-11	-1.29753
1_6787933	1	6787933	OS01T0223200-01	-8.18122	4.04241e-13	1.63892e-10	-2.25875
1_6789395	1	6789395	OS01T0223200-01	-8.18122	4.04241e-13	1.63892e-10	-2.25875
1_6700279	1	6700279	OS01T0223200-01	-8.18122	4.04241e-13	1.63892e-10	-2.25875
1_6695802	1	6695802	OS01T0223200-01	-15.1712	2.60456e-29	3.63187e-25	-2.06372
1_6805574	1	6805574	OS01T0223200-01	-8.18122	4.04241e-13	1.63892e-10	-2.25875
1_6824517	1	6824517	OS01T0223200-01	5.01965	1.88864e-06	0.000145604	0.711708
1_6765867	1	6765867	OS01T0223200-01	-8.18122	4.04241e-13	1.63892e-10	-2.25875
1_6822171	1	6822171	OS01T0223200-01	5.25369	6.85445e-07	6.03212e-05	0.749173
1_6713360	1	6713360	OS01T0223200-01	-8.18122	4.04241e-13	1.63892e-10	-2.25875
1_6795093	1	6795093	OS01T0223200-01	4.74759	5.93091e-06	0.000389216	0.667585
1_6634694	1	6634694	OS01T0223200-01	-5.2063	8.43374e-07	7.22973e-05	-1.25352
1_6644899	1	6644899	OS01T0223200-01	-5.48122	2.49729e-07	2.50304e-05	-1.42923
1_6701309	1	6701309	OS01T0223200-01	-7.0234	1.57608e-10	3.56952e-08	-1.86247
1_6825534	1	6825534	OS01T0223200-01	5.01965	1.88864e-06	0.000145604	0.711708
1_6771631	1	6771631	OS01T0223200-01	-15.1712	2.60456e-29	3.63187e-25	-2.06372
1_6685473	1	6685473	OS01T0223200-01	-8.18122	4.04241e-13	1.63892e-10	-2.25875
1_6691362	1	6691362	OS01T0223200-01	-8.18122	4.04241e-13	1.63892e-10	-2.25875
1_6733240	1	6733240	OS01T0223200-01	-8.18122	4.04241e-13	1.63892e-10	-2.25875
1_6777172	1	6777172	OS01T0223200-01	-8.18122	4.04241e-13	1.63892e-10	-2.25875
1_6712250	1	6712250	OS01T0223200-01	-15.1712	2.60456e-29	3.63187e-25	-2.06372
1_6793755	1	6793755	OS01T0223200-01	4.92714	2.79877e-06	0.000204934	0.685676
1_6705810	1	6705810	OS01T0223200-01	-7.0234	1.57608e-10	3.56952e-08	-1.86247
1_6791482	1	6791482	OS01T0223200-01	-8.18122	4.04241e-13	1.63892e-10	-2.25875
1_6688973	1	6688973	OS01T0223200-01	-8.18122	4.04241e-13	1.63892e-10	-2.25875
1_6779569	1	6779569	OS01T0223200-01	-7.53417	1.17371e-11	3.45526e-09	-2.24894
1_6776100	1	6776100	OS01T0223200-01	4.82691	4.26502e-06	0.000293723	0.666788
1_6817980	1	6817980	OS01T0223200-01	5.13738	1.13803e-06	9.37845e-05	0.737156
1_6693749	1	6693749	OS01T0223200-01	-15.1712	2.60456e-29	3.63187e-25	-2.06372
1_6664744	1	6664744	OS01T0223200-01	-5.67219	1.05159e-07	1.18698e-05	-1.42238
1_6697973	1	6697973	OS01T0223200-01	-8.18122	4.04241e-13	1.63892e-10	-2.25875
1_7092470	1	7092470	OS01T0227400-01	-4.58273	1.16448e-05	0.000690875	-0.444596
1_7080013	1	7080013	OS01T0227400-01	-4.47285	1.81078e-05	0.000996348	-0.424574
1_7097720	1	7097720	OS01T0227400-01	-4.58273	1.16448e-05	0.000690875	-0.444596
1_7148404	1	7148404	OS01T0227400-01	4.95296	2.50883e-06	0.000186598	0.478479
1_7149510	1	7149510	OS01T0227500-01	-4.8889	3.28872e-06	0.00023509	-0.496973
1_7129382	1	7129382	OS01T0227500-01	-4.61538	1.02001e-05	0.000617306	-0.462812
1_7146077	1	7146077	OS01T0227500-01	-4.8889	3.28872e-06	0.00023509	-0.496973
1_7153050	1	7153050	OS01T0227500-01	-4.6052	1.06307e-05	0.000639779	-0.46852
1_7095643	1	7095643	OS01T0227500-01	-4.47489	1.79609e-05	0.000989114	-0.442952
1_7139541	1	7139541	OS01T0227500-01	-4.7304	6.36751e-06	0.0004131	-0.493393
1_7092470	1	7092470	OS01T0227500-01	-4.49236	1.67504e-05	0.000933811	-0.447369
1_7097720	1	7097720	OS01T0227500-01	-4.49236	1.67504e-05	0.000933811	-0.447369
1_7080013	1	7080013	OS01T0227500-01	-4.64635	8.99087e-06	0.000555334	-0.448761
1_7102701	1	7102701	OS01T0227500-01	-4.47489	1.79609e-05	0.000989114	-0.442952
1_7156085	1	7156085	OS01T0227500-01	-4.5177	1.51341e-05	0.000860596	-0.469996
1_7154073	1	7154073	OS01T0227500-01	-4.75657	5.71451e-06	0.00037676	-0.484666
1_7088178	1	7088178	OS01T0227500-01	-4.63224	9.5233e-06	0.000583239	-0.445079
1_7141617	1	7141617	OS01T0228400-01	-4.55316	1.31221e-05	0.000764051	-0.218311
1_7086521	1	7086521	OS01T0229600-01	-4.83252	4.16614e-06	0.000288033	-0.569187
1_7264791	1	7264791	OS01T0229600-01	-8.05639	7.78738e-13	2.94841e-10	-0.780393
1_7190280	1	7190280	OS01T0229600-01	5.55429	1.79694e-07	1.88459e-05	0.679974
1_7246005	1	7246005	OS01T0229600-01	5.26384	6.55575e-07	5.80274e-05	0.628968
1_7107817	1	7107817	OS01T0229600-01	-4.5776	1.18889e-05	0.00070299	-0.550457
1_7118187	1	7118187	OS01T0229600-01	-5.20381	8.52572e-07	7.29379e-05	-0.601422
1_7106777	1	7106777	OS01T0229600-01	-5.20381	8.52572e-07	7.29379e-05	-0.601422
1_7248744	1	7248744	OS01T0229600-01	4.8737	3.50581e-06	0.000248501	0.586197
1_7108849	1	7108849	OS01T0229600-01	-5.09215	1.38359e-06	0.000110945	-0.594011
1_7269823	1	7269823	OS01T0229600-01	-7.81853	2.69633e-12	9.21936e-10	-0.778587
1_7225672	1	7225672	OS01T0229600-01	-8.09845	6.24536e-13	2.4355e-10	-0.799858
1_7159434	1	7159434	OS01T0229600-01	4.62722	9.72025e-06	0.000592822	0.515715
1_7195565	1	7195565	OS01T0229600-01	5.89786	3.71176e-08	4.72169e-06	0.635322
1_7117173	1	7117173	OS01T0229600-01	-4.90976	3.01193e-06	0.000218051	-0.575558
1_7253297	1	7253297	OS01T0229600-01	5.26384	6.55575e-07	5.80274e-05	0.628968
1_7267584	1	7267584	OS01T0229600-01	-8.43992	1.03115e-13	4.82969e-11	-0.825878
1_7185126	1	7185126	OS01T0229600-01	6.27885	6.12273e-09	9.5729e-07	0.691762
1_7163449	1	7163449	OS01T0229600-01	-6.67842	8.77005e-10	1.67878e-07	-0.678469
1_7103717	1	7103717	OS01T0229600-01	-5.20381	8.52572e-07	7.29379e-05	-0.601422
1_7140542	1	7140542	OS01T0229600-01	-4.52182	1.48855e-05	0.000848763	-0.547328
1_7115119	1	7115119	OS01T0229600-01	-5.20381	8.52572e-07	7.29379e-05	-0.601422
1_7254306	1	7254306	OS01T0229600-01	-7.81853	2.69633e-12	9.21936e-10	-0.778587
1_7193465	1	7193465	OS01T0229600-01	-7.81853	2.69633e-12	9.21936e-10	-0.778587
1_7120463	1	7120463	OS01T0229600-01	-5.20381	8.52572e-07	7.29379e-05	-0.601422
1_7212939	1	7212939	OS01T0229600-01	-8.4503	9.75931e-14	4.59075e-11	-0.795344
1_7231293	1	7231293	OS01T0229600-01	8.07145	7.19601e-13	2.75757e-10	0.758837
1_7251125	1	7251125	OS01T0229600-01	5.11044	1.27865e-06	0.000103697	0.616167
1_7220540	1	7220540	OS01T0229600-01	-8.04093	8.44456e-13	3.17431e-10	-0.766197
1_7175191	1	7175191	OS01T0229600-01	6.27885	6.12273e-09	9.5729e-07	0.691762
1_7172005	1	7172005	OS01T0229600-01	-6.44657	2.72523e-09	4.66609e-07	-0.662381
1_7224266	1	7224266	OS01T0229600-01	-7.65035	6.44774e-12	2.02527e-09	-0.74873
1_7263386	1	7263386	OS01T0229600-01	-7.69769	5.04746e-12	1.62536e-09	-0.810251
1_7119190	1	7119190	OS01T0229600-01	-5.20381	8.52572e-07	7.29379e-05	-0.601422
1_7272108	1	7272108	OS01T0229600-01	6.33509	4.67213e-09	7.52155e-07	0.66201
1_7210857	1	7210857	OS01T0229600-01	-8.5881	4.69533e-14	2.37991e-11	-0.79751
1_7275756	1	7275756	OS01T0229600-01	4.75287	5.80259e-06	0.000381837	0.59246
1_7104744	1	7104744	OS01T0229600-01	-5.20381	8.52572e-07	7.29379e-05	-0.601422
1_7123620	1	7123620	OS01T0229600-01	-5.20381	8.52572e-07	7.29379e-05	-0.601422
1_7266475	1	7266475	OS01T0229600-01	-8.09845	6.24536e-13	2.4355e-10	-0.799858
1_7186157	1	7186157	OS01T0229600-01	-7.95485	1.32484e-12	4.81371e-10	-0.797146
1_7262302	1	7262302	OS01T0229600-01	-7.89042	1.8544e-12	6.53233e-10	-0.769377
1_7256495	1	7256495	OS01T0229600-01	-4.96235	2.41081e-06	0.000180231	-0.547095
1_7270882	1	7270882	OS01T0229600-01	6.29678	5.61754e-09	8.84741e-07	0.65891
1_7167489	1	7167489	OS01T0229600-01	-8.29151	2.26048e-13	9.69393e-11	-0.823476
1_7138503	1	7138503	OS01T0229600-01	-5.22898	7.63785e-07	6.63644e-05	-0.607101
1_7188478	1	7188478	OS01T0229600-01	5.77463	6.57114e-08	7.82093e-06	0.656791
1_7215669	1	7215669	OS01T0229600-01	-7.26689	4.60471e-11	1.18847e-08	-0.768156
1_7162309	1	7162309	OS01T0229600-01	-6.44365	2.76416e-09	4.71304e-07	-0.682692
1_7105771	1	7105771	OS01T0229600-01	-5.20381	8.52572e-07	7.29379e-05	-0.601422
1_7259108	1	7259108	OS01T0229600-01	4.75287	5.80259e-06	0.000381837	0.59246
1_7274465	1	7274465	OS01T0229600-01	-8.09845	6.24536e-13	2.4355e-10	-0.799858
1_7084191	1	7084191	OS01T0229600-01	-5.20381	8.52572e-07	7.29379e-05	-0.601422
1_7082709	1	7082709	OS01T0229600-01	-4.775	5.29406e-06	0.000353376	-0.583792
1_7173090	1	7173090	OS01T0229600-01	6.27885	6.12273e-09	9.5729e-07	0.691762
1_7273255	1	7273255	OS01T0229600-01	6.20912	8.54802e-09	1.28942e-06	0.660215
1_7203093	1	7203093	OS01T0229600-01	5.92767	3.22977e-08	4.16392e-06	0.667563
1_7206481	1	7206481	OS01T0229600-01	-8.22905	3.14246e-13	1.307e-10	-0.801542
1_7197021	1	7197021	OS01T0229600-01	-8.24983	2.81645e-13	1.18671e-10	-0.781319
1_7177697	1	7177697	OS01T0229600-01	-8.1623	4.4655e-13	1.79932e-10	-0.774924
1_7200679	1	7200679	OS01T0229600-01	-8.22905	3.14246e-13	1.307e-10	-0.801542
1_7261274	1	7261274	OS01T0229600-01	-8.22905	3.14246e-13	1.307e-10	-0.801542
1_7260203	1	7260203	OS01T0229600-01	-8.22905	3.14246e-13	1.307e-10	-0.801542
1_7143817	1	7143817	OS01T0229600-01	-5.54945	1.8367e-07	1.92137e-05	-0.638465
1_7249850	1	7249850	OS01T0229600-01	-8.09845	6.24536e-13	2.4355e-10	-0.799858
1_7219320	1	7219320	OS01T0229600-01	6.09155	1.49473e-08	2.11284e-06	0.725986
1_7168520	1	7168520	OS01T0229600-01	-8.09845	6.24536e-13	2.4355e-10	-0.799858
1_7198073	1	7198073	OS01T0229600-01	5.94521	2.97562e-08	3.87841e-06	0.653303
1_7142788	1	7142788	OS01T0229600-01	-5.54945	1.8367e-07	1.92137e-05	-0.638465
1_7109882	1	7109882	OS01T0229600-01	-4.94583	2.58591e-06	0.00019153	-0.571599
1_7158323	1	7158323	OS01T0229600-01	-6.44365	2.76416e-09	4.71304e-07	-0.682692
1_7209839	1	7209839	OS01T0229600-01	-8.22905	3.14246e-13	1.307e-10	-0.801542
1_7093510	1	7093510	OS01T0229600-01	-4.77374	5.32179e-06	0.000354829	-0.589775
1_7207616	1	7207616	OS01T0229600-01	5.94521	2.97562e-08	3.87841e-06	0.653303
1_7244845	1	7244845	OS01T0229600-01	-8.22905	3.14246e-13	1.307e-10	-0.801542
1_7237245	1	7237245	OS01T0229600-01	-6.23309	7.62324e-09	1.16453e-06	-0.642469
1_7116156	1	7116156	OS01T0229600-01	-5.20381	8.52572e-07	7.29379e-05	-0.601422
1_7170681	1	7170681	OS01T0229600-01	6.27885	6.12273e-09	9.5729e-07	0.691762
1_7236126	1	7236126	OS01T0229600-01	5.71509	8.64093e-08	9.98079e-06	0.675646
1_7184090	1	7184090	OS01T0229600-01	6.23944	7.39501e-09	1.13535e-06	0.696147
1_7183063	1	7183063	OS01T0229600-01	-7.7416	4.02036e-12	1.32355e-09	-0.755938
1_7181995	1	7181995	OS01T0229600-01	-8.22905	3.14246e-13	1.307e-10	-0.801542
1_7268729	1	7268729	OS01T0229600-01	4.75287	5.80259e-06	0.000381837	0.59246
1_7191392	1	7191392	OS01T0229600-01	5.92767	3.22977e-08	4.16392e-06	0.667563
1_7232352	1	7232352	OS01T0229600-01	-8.22905	3.14246e-13	1.307e-10	-0.801542
1_7239465	1	7239465	OS01T0229600-01	-8.09845	6.24536e-13	2.4355e-10	-0.799858
1_7125275	1	7125275	OS01T0229600-01	-5.20381	8.52572e-07	7.29379e-05	-0.601422
1_7134225	1	7134225	OS01T0229600-01	-4.88636	3.32407e-06	0.000237342	-0.594403
1_7204409	1	7204409	OS01T0229600-01	-8.09845	6.24536e-13	2.4355e-10	-0.799858
1_7094641	1	7094641	OS01T0229600-01	-4.88636	3.32407e-06	0.000237342	-0.594403
1_7131288	1	7131288	OS01T0229600-01	-5.20381	8.52572e-07	7.29379e-05	-0.601422
1_7255356	1	7255356	OS01T0229600-01	4.72748	6.44453e-06	0.000417364	0.598732
1_7126284	1	7126284	OS01T0229600-01	-5.20381	8.52572e-07	7.29379e-05	-0.601422
1_7136409	1	7136409	OS01T0229600-01	-5.20381	8.52572e-07	7.29379e-05	-0.601422
1_7213961	1	7213961	OS01T0229600-01	-8.4503	9.75931e-14	4.59075e-11	-0.795344
1_7165727	1	7165727	OS01T0229600-01	-4.83222	4.17147e-06	0.000288325	-0.510991
1_7127300	1	7127300	OS01T0229600-01	-5.20381	8.52572e-07	7.29379e-05	-0.601422
1_7135310	1	7135310	OS01T0229600-01	-5.20381	8.52572e-07	7.29379e-05	-0.601422
1_7122599	1	7122599	OS01T0229600-01	-5.18371	9.30611e-07	7.86923e-05	-0.606229
1_7447251	1	7447251	OS01T0235100-01	4.57871	1.18357e-05	0.000701015	0.191501
1_7471167	1	7471167	OS01T0235100-01	-4.52756	1.45463e-05	0.000833864	-0.185144
1_7450815	1	7450815	OS01T0235100-01	4.48905	1.69741e-05	0.000944494	0.184912
1_7501742	1	7501742	OS01T0235100-01	4.48239	1.74315e-05	0.000965684	0.186034
1_7616599	1	7616599	OS01T0236800-01	7.2696	4.54165e-11	1.1744e-08	0.899759
1_7520107	1	7520107	OS01T0236800-01	5.89928	3.68719e-08	4.69499e-06	0.849296
1_7495478	1	7495478	OS01T0236800-01	5.89928	3.68719e-08	4.69499e-06	0.849296
1_7605593	1	7605593	OS01T0236800-01	7.25024	5.01123e-11	1.28066e-08	0.843156
1_7513405	1	7513405	OS01T0236800-01	-6.36327	4.07858e-09	6.68047e-07	-0.94768
1_7566207	1	7566207	OS01T0236800-01	6.75579	5.98536e-10	1.19158e-07	0.907351
1_7633080	1	7633080	OS01T0236800-01	-4.75063	5.85662e-06	0.000384938	-0.773047
1_7531293	1	7531293	OS01T0236800-01	5.89928	3.68719e-08	4.69499e-06	0.849296
1_7665288	1	7665288	OS01T0236800-01	-5.27272	6.30508e-07	5.61062e-05	-0.820125
1_7575516	1	7575516	OS01T0236800-01	-7.54679	1.09993e-11	3.2626e-09	-0.956074
1_7567207	1	7567207	OS01T0236800-01	6.75579	5.98536e-10	1.19158e-07	0.907351
1_7601059	1	7601059	OS01T0236800-01	-7.54679	1.09993e-11	3.2626e-09	-0.956074
1_7523857	1	7523857	OS01T0236800-01	5.89928	3.68719e-08	4.69499e-06	0.849296
1_7543966	1	7543966	OS01T0236800-01	-7.32013	3.51168e-11	9.32152e-09	-1.06999
1_7628322	1	7628322	OS01T0236800-01	-5.27272	6.30508e-07	5.61062e-05	-0.820125
1_7588929	1	7588929	OS01T0236800-01	7.56164	1.01895e-11	3.05209e-09	0.976661
1_7635124	1	7635124	OS01T0236800-01	4.9418	2.63043e-06	0.000194345	0.685894
1_7489823	1	7489823	OS01T0236800-01	5.89928	3.68719e-08	4.69499e-06	0.849296
1_7594651	1	7594651	OS01T0236800-01	-7.54679	1.09993e-11	3.2626e-09	-0.956074
1_7536669	1	7536669	OS01T0236800-01	5.72477	8.26534e-08	9.59345e-06	0.82596
1_7655443	1	7655443	OS01T0236800-01	5.17011	9.87344e-07	8.2819e-05	0.712736
1_7659616	1	7659616	OS01T0236800-01	-5.16969	9.89146e-07	8.29543e-05	-0.798568
1_7591482	1	7591482	OS01T0236800-01	6.9327	2.4829e-10	5.37844e-08	0.868122
1_7603196	1	7603196	OS01T0236800-01	7.25024	5.01123e-11	1.28066e-08	0.843156
1_7568230	1	7568230	OS01T0236800-01	-7.50197	1.38494e-11	4.01356e-09	-1.03593
1_7645632	1	7645632	OS01T0236800-01	4.97618	2.2733e-06	0.000170955	0.687668
1_7530002	1	7530002	OS01T0236800-01	-6.52175	1.89028e-09	3.36484e-07	-0.978171
1_7648858	1	7648858	OS01T0236800-01	4.87644	3.46565e-06	0.00024608	0.660882
1_7484594	1	7484594	OS01T0236800-01	-6.36327	4.07858e-09	6.68047e-07	-0.94768
1_7570361	1	7570361	OS01T0236800-01	-7.51937	1.2665e-11	3.70553e-09	-0.955859
1_7625233	1	7625233	OS01T0236800-01	4.71585	6.76122e-06	0.000434216	0.712566
1_7553853	1	7553853	OS01T0236800-01	-7.29997	3.89139e-11	1.02423e-08	-0.965613
1_7584427	1	7584427	OS01T0236800-01	-7.46619	1.66417e-11	4.76064e-09	-0.93858
1_7590144	1	7590144	OS01T0236800-01	7.25024	5.01123e-11	1.28066e-08	0.843156
1_7660633	1	7660633	OS01T0236800-01	-5.27272	6.30508e-07	5.61062e-05	-0.820125
1_7663138	1	7663138	OS01T0236800-01	-5.27272	6.30508e-07	5.61062e-05	-0.820125
1_7533607	1	7533607	OS01T0236800-01	6.06838	1.66775e-08	2.32641e-06	0.892043
1_7558252	1	7558252	OS01T0236800-01	-7.32399	3.44315e-11	9.17306e-09	-0.990605
1_7596817	1	7596817	OS01T0236800-01	7.25024	5.01123e-11	1.28066e-08	0.843156
1_7606715	1	7606715	OS01T0236800-01	-7.51937	1.2665e-11	3.70553e-09	-0.955859
1_7587915	1	7587915	OS01T0236800-01	7.49438	1.44002e-11	4.1635e-09	0.965094
1_7503883	1	7503883	OS01T0236800-01	5.73712	7.80963e-08	9.11333e-06	0.828287
1_7624225	1	7624225	OS01T0236800-01	-5.27272	6.30508e-07	5.61062e-05	-0.820125
1_7595811	1	7595811	OS01T0236800-01	-7.32444	3.43539e-11	9.15426e-09	-0.92008
1_7550453	1	7550453	OS01T0236800-01	6.2882	5.85394e-09	9.19211e-07	0.899471
1_7649894	1	7649894	OS01T0236800-01	4.87644	3.46565e-06	0.00024608	0.660882
1_7629328	1	7629328	OS01T0236800-01	-5.27272	6.30508e-07	5.61062e-05	-0.820125
1_7651969	1	7651969	OS01T0236800-01	5.28954	5.85547e-07	5.26342e-05	0.744108
1_7501742	1	7501742	OS01T0236800-01	5.81436	5.46934e-08	6.65707e-06	0.838236
1_7506330	1	7506330	OS01T0236800-01	5.89928	3.68719e-08	4.69499e-06	0.849296
1_7564128	1	7564128	OS01T0236800-01	6.53704	1.75436e-09	3.15049e-07	0.919591
1_7563089	1	7563089	OS01T0236800-01	-7.28005	4.30647e-11	1.11988e-08	-0.966753
1_7555949	1	7555949	OS01T0236800-01	-6.91479	2.71525e-10	5.8302e-08	-0.953984
1_7647856	1	7647856	OS01T0236800-01	-5.27272	6.30508e-07	5.61062e-05	-0.820125
1_7574387	1	7574387	OS01T0236800-01	-7.47603	1.58221e-11	4.54304e-09	-0.948896
1_7682237	1	7682237	OS01T0236800-01	5.16349	1.01615e-06	8.49774e-05	0.726971
1_7654184	1	7654184	OS01T0236800-01	5.28954	5.85547e-07	5.26342e-05	0.744108
1_7502815	1	7502815	OS01T0236800-01	-6.52175	1.89028e-09	3.36484e-07	-0.978171
1_7593638	1	7593638	OS01T0236800-01	-7.51937	1.2665e-11	3.70553e-09	-0.955859
1_7528628	1	7528628	OS01T0236800-01	-6.52175	1.89028e-09	3.36484e-07	-0.978171
1_7598954	1	7598954	OS01T0236800-01	-7.54679	1.09993e-11	3.2626e-09	-0.956074
1_7500709	1	7500709	OS01T0236800-01	-5.77052	6.69686e-08	7.95648e-06	-0.802003
1_7613445	1	7613445	OS01T0236800-01	7.24849	5.05586e-11	1.29081e-08	0.900315
1_7650900	1	7650900	OS01T0236800-01	-5.27272	6.30508e-07	5.61062e-05	-0.820125
1_7630339	1	7630339	OS01T0236800-01	4.87644	3.46565e-06	0.00024608	0.660882
1_7653048	1	7653048	OS01T0236800-01	-5.27272	6.30508e-07	5.61062e-05	-0.820125
1_7622004	1	7622004	OS01T0236800-01	5.17011	9.87344e-07	8.2819e-05	0.712736
1_7542949	1	7542949	OS01T0236800-01	6.53704	1.75436e-09	3.15049e-07	0.919591
1_7507929	1	7507929	OS01T0236800-01	-5.77052	6.69686e-08	7.95648e-06	-0.802003
1_7582084	1	7582084	OS01T0236800-01	6.90104	2.90813e-10	6.21179e-08	0.863247
1_7640441	1	7640441	OS01T0236800-01	4.8048	4.6771e-06	0.000317868	0.667865
1_7668055	1	7668055	OS01T0236800-01	-5.27272	6.30508e-07	5.61062e-05	-0.820125
1_7573063	1	7573063	OS01T0236800-01	-7.51937	1.2665e-11	3.70553e-09	-0.955859
1_7583290	1	7583290	OS01T0236800-01	8.0498	8.06086e-13	3.04448e-10	0.945089
1_7552692	1	7552692	OS01T0236800-01	6.53704	1.75436e-09	3.15049e-07	0.919591
1_7509017	1	7509017	OS01T0236800-01	-6.52175	1.89028e-09	3.36484e-07	-0.978171
1_7540928	1	7540928	OS01T0236800-01	6.75018	6.1537e-10	1.22065e-07	0.933938
1_7498438	1	7498438	OS01T0236800-01	-6.57919	1.42767e-09	2.61268e-07	-0.96986
1_7541930	1	7541930	OS01T0236800-01	6.53704	1.75436e-09	3.15049e-07	0.919591
1_7534628	1	7534628	OS01T0236800-01	-6.35566	4.23116e-09	6.89977e-07	-0.934346
1_7481450	1	7481450	OS01T0236800-01	-6.57976	1.42367e-09	2.60573e-07	-1.00403
1_7545156	1	7545156	OS01T0236800-01	6.53704	1.75436e-09	3.15049e-07	0.919591
1_7505226	1	7505226	OS01T0236800-01	-6.52175	1.89028e-09	3.36484e-07	-0.978171
1_7561850	1	7561850	OS01T0236800-01	6.25794	6.76818e-09	1.04882e-06	0.881586
1_7577190	1	7577190	OS01T0236800-01	7.75556	3.7396e-12	1.23875e-09	0.922902
1_7597903	1	7597903	OS01T0236800-01	-7.51937	1.2665e-11	3.70553e-09	-0.955859
1_7482488	1	7482488	OS01T0236800-01	-6.52175	1.89028e-09	3.36484e-07	-0.978171
1_7554878	1	7554878	OS01T0236800-01	-7.29997	3.89139e-11	1.02423e-08	-0.965613
1_7511844	1	7511844	OS01T0236800-01	-5.52416	2.05869e-07	2.1236e-05	-0.765642
1_7480325	1	7480325	OS01T0236800-01	-6.53632	1.76055e-09	3.15934e-07	-0.975669
1_7510717	1	7510717	OS01T0236800-01	6.30865	5.30625e-09	8.43824e-07	0.905084
1_7677839	1	7677839	OS01T0236800-01	5.28954	5.85547e-07	5.26342e-05	0.744108
1_7514435	1	7514435	OS01T0236800-01	-5.77052	6.69686e-08	7.95648e-06	-0.802003
1_7667023	1	7667023	OS01T0236800-01	-5.27272	6.30508e-07	5.61062e-05	-0.820125
1_7492236	1	7492236	OS01T0236800-01	-6.52175	1.89028e-09	3.36484e-07	-0.978171
1_7671486	1	7671486	OS01T0236800-01	-5.27272	6.30508e-07	5.61062e-05	-0.820125
1_7487770	1	7487770	OS01T0236800-01	-6.52175	1.89028e-09	3.36484e-07	-0.978171
1_7491222	1	7491222	OS01T0236800-01	6.06838	1.66775e-08	2.32641e-06	0.892043
1_7483503	1	7483503	OS01T0236800-01	-6.52175	1.89028e-09	3.36484e-07	-0.978171
1_7499469	1	7499469	OS01T0236800-01	-6.52175	1.89028e-09	3.36484e-07	-0.978171
1_7488818	1	7488818	OS01T0236800-01	-6.53632	1.76055e-09	3.15934e-07	-0.975669
1_7664185	1	7664185	OS01T0236800-01	5.26513	6.5188e-07	5.7724e-05	0.740272
1_7537883	1	7537883	OS01T0236800-01	6.37451	3.8631e-09	6.36691e-07	0.904174
1_7640441	1	7640441	OS01T0238200-01	8.1301	5.28918e-13	2.10341e-10	0.647866
1_7610973	1	7610973	OS01T0238200-01	-5.59947	1.46441e-07	1.57497e-05	-0.574455
1_7622004	1	7622004	OS01T0238200-01	7.45368	1.77439e-11	5.04557e-09	0.614808
1_7649894	1	7649894	OS01T0238200-01	7.76251	3.60705e-12	1.20091e-09	0.614554
1_7651969	1	7651969	OS01T0238200-01	7.75347	3.78041e-12	1.25012e-09	0.646922
1_7677839	1	7677839	OS01T0238200-01	7.75347	3.78041e-12	1.25012e-09	0.646922
[truncated: 45,679 more rows]

## Sheet: ciseQTL_normal_leadSNPs
S10: eQTLs in normal and saline environment
#leadSNP cis-eQTLs with FDR < 0.001 in the normal conditions.
#Abbreviations: SNPid-SNP ID; Chr-Chromosome SNP is persent on; Pos- Position on chromosome for the SNP; Gene-Gene regulated by SNP; Statistic and Pvalue- Statistic and P value assocaited with association analysis; FDR- False Discovery Rate; beta - Effect size of gene regulation by the SNP
SNPid	Chr	Pos	Gene	Statistic	Pvalue	FDR	beta
1_93713	1	93713	OS01T0100100-01	4.94285	2.61867e-06	0.000193628	0.344568
1_152259	1	152259	OS01T0102900-01	-14.5382	6.74435e-28	7.65388e-24	-0.903903
1_251541	1	251541	OS01T0105400-01	-4.51618	1.52268e-05	0.000865007	-0.354028
1_259598	1	259598	OS01T0105800-01	4.78864	5.00248e-06	0.000336786	0.531075
1_295547	1	295547	OS01T0105900-01	5.16361	1.01564e-06	8.494e-05	0.250603
1_445213	1	445213	OS01T0108400-00	-5.04609	1.68653e-06	0.000132017	-0.612073
1_481341	1	481341	OS01T0108800-01	-5.03935	1.73595e-06	0.000135502	-0.435045
1_536093	1	536093	OS01T0110100-01	10.1723	9.24855e-18	1.0325e-14	0.985897
1_745228	1	745228	OS01T0113600-01	5.65622	1.13113e-07	1.26032e-05	0.549543
1_832024	1	832024	OS01T0113900-01	-5.58798	1.54282e-07	1.65002e-05	-0.734247
1_858261	1	858261	OS01T0114100-01	9.1321	2.55965e-15	1.72012e-12	1.47531
1_772247	1	772247	OS01T0114300-01	-9.46408	4.28119e-16	3.37947e-13	-1.17595
1_748376	1	748376	OS01T0115600-01	8.70422	2.52999e-14	1.37545e-11	1.19769
1_793763	1	793763	OS01T0115700-00	-6.21722	8.224e-09	1.247e-06	-0.720645
1_932866	1	932866	OS01T0115800-01	4.94306	2.61642e-06	0.00019349	0.448466
1_875212	1	875212	OS01T0116000-00	5.7349	7.88953e-08	9.20044e-06	0.374284
1_924100	1	924100	OS01T0116800-00	-6.12708	1.26312e-08	1.822e-06	-0.423493
1_958870	1	958870	OS01T0116900-00	-6.89244	3.03562e-10	6.46252e-08	-1.34243
1_953873	1	953873	OS01T0117000-00	-5.60833	1.40669e-07	1.5205e-05	-0.501111
1_1000993	1	1000993	OS01T0117050-01	-8.07108	7.21004e-13	2.76213e-10	-0.507884
1_987687	1	987687	OS01T0117100-00	4.86103	3.69727e-06	0.000260047	0.414385
1_1002019	1	1002019	OS01T0117200-01	-9.2912	1.08752e-15	7.91496e-13	-0.945408
1_1014829	1	1014829	OS01T0117300-00	8.62059	3.94986e-14	2.02794e-11	0.716779
1_1004125	1	1004125	OS01T0117600-01	4.67224	8.08768e-06	0.000507238	0.45805
1_1105586	1	1105586	OS01T0119500-01	-4.84232	3.99888e-06	0.000278237	-0.467018
1_1247574	1	1247574	OS01T0120300-00	4.55873	1.28306e-05	0.000749075	0.534687
1_1253450	1	1253450	OS01T0121700-01	5.32197	5.0752e-07	4.65478e-05	0.390512
1_1250047	1	1250047	OS01T0122000-01	-4.95348	2.50333e-06	0.00018625	-0.455289
1_1447493	1	1447493	OS01T0126600-01	7.30217	3.84807e-11	1.01426e-08	0.905522
1_1566223	1	1566223	OS01T0128100-01	-8.9562	6.57867e-15	4.03701e-12	-0.69015
1_1699023	1	1699023	OS01T0130400-01	4.99048	2.13906e-06	0.000162299	0.722604
1_1842451	1	1842451	OS01T0133500-01	-6.69131	8.23015e-10	1.58865e-07	-0.453188
1_1881821	1	1881821	OS01T0134700-01	-5.00998	1.96832e-06	0.00015079	-0.64637
1_1907458	1	1907458	OS01T0135700-01	-6.49217	2.18341e-09	3.83457e-07	-0.724016
1_1986812	1	1986812	OS01T0136400-01	5.60923	1.40095e-07	1.51523e-05	0.341075
1_2113467	1	2113467	OS01T0140100-01	5.66233	1.1e-07	1.23255e-05	0.379467
1_2174918	1	2174918	OS01T0141700-01	-4.48197	1.7461e-05	0.000967053	-0.595399
1_2387986	1	2387986	OS01T0144200-01	-7.04412	1.42026e-10	3.25033e-08	-0.99789
1_2376968	1	2376968	OS01T0144800-01	6.01916	2.10331e-08	2.85147e-06	0.466558
1_2381463	1	2381463	OS01T0144900-01	7.17756	7.24423e-11	1.7857e-08	1.02841
1_2389018	1	2389018	OS01T0145200-01	6.62416	1.14517e-09	2.13748e-07	0.690512
1_2654008	1	2654008	OS01T0148100-01	-5.15092	1.07314e-06	8.91598e-05	-0.998569
1_2635978	1	2635978	OS01T0148500-01	-8.92582	7.74108e-15	4.71501e-12	-1.20182
1_2654008	1	2654008	OS01T0149200-01	5.64828	1.17282e-07	1.30069e-05	1.36373
1_2690498	1	2690498	OS01T0149900-01	5.0842	1.4318e-06	0.000114297	0.481246
1_2690498	1	2690498	OS01T0150200-02	-4.51355	1.53877e-05	0.000872916	-0.296535
1_2720304	1	2720304	OS01T0152300-00	-6.36732	3.99954e-09	6.56125e-07	-1.52489
1_2808455	1	2808455	OS01T0152700-01	-13.5711	1.05567e-25	7.62384e-22	-1.68514
1_2844022	1	2844022	OS01T0152900-00	-8.0132	9.76416e-13	3.62153e-10	-0.695745
1_3054226	1	3054226	OS01T0158200-01	-4.85458	3.79866e-06	0.000265979	-0.43704
1_2964449	1	2964449	OS01T0158500-01	-5.40463	3.51728e-07	3.38607e-05	-0.565963
1_3255629	1	3255629	OS01T0161000-00	10.1575	1.00254e-17	1.10893e-14	1.01963
1_3242260	1	3242260	OS01T0163000-01	6.51385	1.96456e-09	3.48477e-07	0.62841
1_3492004	1	3492004	OS01T0168200-01	7.73795	4.09719e-12	1.34682e-09	0.657048
1_3502204	1	3502204	OS01T0168500-01	-10.095	1.40695e-17	1.51286e-14	-1.31769
1_3652421	1	3652421	OS01T0170600-02	11.4815	7.60048e-21	1.78698e-17	0.5635
1_3669587	1	3669587	OS01T0170900-01	11.0314	8.72036e-20	1.58754e-16	1.69007
1_3874434	1	3874434	OS01T0174900-01	-5.87824	4.06675e-08	5.127e-06	-0.804797
1_3879002	1	3879002	OS01T0175600-01	13.1676	8.92452e-25	4.94626e-21	2.14536
1_4367629	1	4367629	OS01T0181300-00	5.17347	9.73038e-07	8.1763e-05	0.814503
1_4394621	1	4394621	OS01T0183633-01	-4.7445	6.00709e-06	0.000393035	-0.429396
1_4422958	1	4422958	OS01T0183800-01	-6.12884	1.25263e-08	1.80806e-06	-0.680145
1_4783080	1	4783080	OS01T0188900-01	5.90769	3.54546e-08	4.53567e-06	0.521211
1_4908014	1	4908014	OS01T0191700-01	17.3348	5.48788e-34	1.89297e-29	1.71572
1_5641936	1	5641936	OS01T0202500-01	6.03749	1.92937e-08	2.64838e-06	0.673987
1_5835040	1	5835040	OS01T0205800-00	-4.5873	1.14313e-05	0.00067989	-0.241263
1_5850602	1	5850602	OS01T0207400-01	-4.87502	3.48644e-06	0.000247402	-0.713625
1_6042822	1	6042822	OS01T0210600-02	6.34546	4.44436e-09	7.20443e-07	0.220798
1_6097272	1	6097272	OS01T0212400-01	-4.65831	8.56193e-06	0.000532915	-0.536797
1_6266102	1	6266102	OS01T0214400-01	-11.1381	4.88632e-20	9.43964e-17	-0.965744
1_6194922	1	6194922	OS01T0215000-01	6.3787	3.78568e-09	6.25031e-07	0.255717
1_6381912	1	6381912	OS01T0217500-01	6.51256	1.97695e-09	3.50508e-07	0.885988
1_6494290	1	6494290	OS01T0218200-00	-4.48165	1.74829e-05	0.000968072	-0.260617
1_6578376	1	6578376	OS01T0219100-01	5.08789	1.40927e-06	0.000112694	0.505359
1_6468858	1	6468858	OS01T0219300-01	4.84587	3.93992e-06	0.000274499	0.597457
1_6608979	1	6608979	OS01T0220700-00	-6.91509	2.71119e-10	5.82243e-08	-0.935698
1_6600611	1	6600611	OS01T0220900-01	5.3016	5.55236e-07	5.03237e-05	0.512581
1_6690221	1	6690221	OS01T0221500-01	-5.53245	1.98316e-07	2.05344e-05	-0.215803
1_6679257	1	6679257	OS01T0223000-01	8.57406	5.05932e-14	2.55256e-11	1.29342
1_6679257	1	6679257	OS01T0223200-01	-15.1712	2.60456e-29	3.63187e-25	-2.06372
1_7148404	1	7148404	OS01T0227400-01	4.95296	2.50883e-06	0.000186598	0.478479
1_7146077	1	7146077	OS01T0227500-01	-4.8889	3.28872e-06	0.00023509	-0.496973
1_7141617	1	7141617	OS01T0228400-01	-4.55316	1.31221e-05	0.000764051	-0.218311
1_7210857	1	7210857	OS01T0229600-01	-8.5881	4.69533e-14	2.37991e-11	-0.79751
1_7447251	1	7447251	OS01T0235100-01	4.57871	1.18357e-05	0.000701015	0.191501
1_7583290	1	7583290	OS01T0236800-01	8.0498	8.06086e-13	3.04448e-10	0.945089
1_7640441	1	7640441	OS01T0238200-01	8.1301	5.28918e-13	2.10341e-10	0.647866
1_7983230	1	7983230	OS01T0246400-01	-7.81916	2.68751e-12	9.19329e-10	-0.690988
1_8215339	1	8215339	OS01T0249900-01	10.7595	3.81459e-19	5.89277e-16	1.05541
1_8214303	1	8214303	OS01T0250900-01	-5.00328	2.02542e-06	0.000154769	-0.444003
1_8554426	1	8554426	OS01T0255000-01	-6.89589	2.98379e-10	6.35993e-08	-0.489027
1_8511571	1	8511571	OS01T0256500-02	-6.89055	3.06443e-10	6.5212e-08	-0.748099
1_8534496	1	8534496	OS01T0256600-01	-10.3858	2.90354e-18	3.63847e-15	-1.30642
1_8727604	1	8727604	OS01T0258600-00	-5.8722	4.18252e-08	5.26105e-06	-1.18881
1_8889930	1	8889930	OS01T0262700-02	-4.98404	2.19849e-06	0.000166068	-0.451113
1_9021667	1	9021667	OS01T0264700-01	7.48309	1.52593e-11	4.38913e-09	0.631917
1_9086222	1	9086222	OS01T0265400-01	5.19898	8.7071e-07	7.42787e-05	0.495799
1_9038649	1	9038649	OS01T0266800-01	6.20083	8.89308e-09	1.33532e-06	0.159103
1_9180782	1	9180782	OS01T0267900-01	5.31605	5.20951e-07	4.76099e-05	0.369982
1_9259709	1	9259709	OS01T0268900-01	-5.97624	2.57309e-08	3.41021e-06	-0.687137
1_9319514	1	9319514	OS01T0269900-01	-4.78221	5.13793e-06	0.000344641	-0.704912
1_9732127	1	9732127	OS01T0278050-00	6.58858	1.36349e-09	2.50256e-07	0.706057
1_10177389	1	10177389	OS01T0283700-01	5.05357	1.6333e-06	0.000128407	0.737397
1_11057662	1	11057662	OS01T0301300-01	4.53063	1.4368e-05	0.000825447	0.605195
1_11154142	1	11154142	OS01T0302800-01	4.73176	6.33165e-06	0.000411217	0.435691
1_11234162	1	11234162	OS01T0305300-01	-9.24188	1.4183e-15	1.00926e-12	-0.990234
1_11652378	1	11652378	OS01T0309451-01	4.69622	7.32977e-06	0.000465517	0.483062
1_11581063	1	11581063	OS01T0310550-01	-4.98955	2.14751e-06	0.000162841	-0.644468
1_11581063	1	11581063	OS01T0310600-01	-4.87478	3.49e-06	0.000247605	-0.504958
1_11893521	1	11893521	OS01T0316600-01	4.51381	1.53722e-05	0.00087213	0.217991
1_12072407	1	12072407	OS01T0316900-01	5.41311	3.38675e-07	3.27436e-05	0.484167
1_12242604	1	12242604	OS01T0320700-01	-8.35967	1.57689e-13	7.09927e-11	-1.13954
1_12654618	1	12654618	OS01T0328300-01	14.0936	6.80289e-27	6.39209e-23	1.13522
1_13266965	1	13266965	OS01T0337900-01	6.74597	6.28348e-10	1.243e-07	0.748377
1_13472656	1	13472656	OS01T0341200-01	-7.38126	2.57053e-11	7.03341e-09	-0.490906
1_13561011	1	13561011	OS01T0343500-01	7.51876	1.27051e-11	3.71644e-09	0.894939
1_13837613	1	13837613	OS01T0346600-01	5.34921	4.49895e-07	4.19515e-05	0.59095
1_13799743	1	13799743	OS01T0347100-01	4.68825	7.57362e-06	0.000478835	0.43221
1_13817014	1	13817014	OS01T0348900-01	7.76893	3.48886e-12	1.1669e-09	1.03025
1_13940757	1	13940757	OS01T0349600-01	12.4758	3.57569e-23	1.46924e-19	0.986585
1_13966778	1	13966778	OS01T0349800-01	-8.07248	7.15709e-13	2.74707e-10	-0.536179
1_13966778	1	13966778	OS01T0350000-01	-8.89998	8.8896e-15	5.3487e-12	-0.927062
1_14077206	1	14077206	OS01T0351800-01	10.4879	1.6671e-18	2.21507e-15	0.858692
1_14077206	1	14077206	OS01T0352100-01	12.2889	9.74874e-23	3.5446e-19	1.9055
1_14263592	1	14263592	OS01T0355800-00	14.5627	5.93971e-28	6.85951e-24	1.2188
1_14456059	1	14456059	OS01T0357800-01	-5.5964	1.48498e-07	1.59467e-05	-0.539841
1_14507157	1	14507157	OS01T0359400-03	-4.80824	4.61048e-06	0.000314024	-0.360467
1_14747547	1	14747547	OS01T0361000-02	-7.51672	1.28385e-11	3.75086e-09	-1.65009
1_14764861	1	14764861	OS01T0362100-01	-5.84294	4.79123e-08	5.92887e-06	-0.278699
1_14767010	1	14767010	OS01T0362400-01	-13.1076	1.22702e-24	6.52468e-21	-1.44421
1_14806303	1	14806303	OS01T0363500-03	5.87866	4.05878e-08	5.11793e-06	0.35692
1_14857173	1	14857173	OS01T0364400-00	10.9385	1.44346e-19	2.48462e-16	1.21461
1_14935228	1	14935228	OS01T0364450-00	15.5737	3.36762e-30	5.84655e-26	2.28652
1_14904861	1	14904861	OS01T0366100-01	-15.7349	1.49178e-30	2.77357e-26	-1.23811
1_15096660	1	15096660	OS01T0367900-01	4.56472	1.25242e-05	0.000733569	0.352755
1_15180793	1	15180793	OS01T0369600-01	-11.1529	4.50899e-20	8.76235e-17	-0.934862
1_15140889	1	15140889	OS01T0369700-03	5.04712	1.67911e-06	0.000131492	0.440708
1_15286273	1	15286273	OS01T0371200-01	8.43048	1.08401e-13	5.0547e-11	0.94239
1_15325878	1	15325878	OS01T0372400-01	10.2931	4.80084e-18	5.76567e-15	0.832735
1_15864316	1	15864316	OS01T0380800-00	5.09711	1.35433e-06	0.000108902	0.751701
1_16279463	1	16279463	OS01T0386700-01	-11.1321	5.04853e-20	9.71721e-17	-1.90758
1_16511536	1	16511536	OS01T0390300-02	-5.45483	2.81089e-07	2.77503e-05	-0.421084
1_16598692	1	16598692	OS01T0392100-01	-5.96811	2.67307e-08	3.5265e-06	-0.53895
1_17516573	1	17516573	OS01T0502800-01	-5.96201	2.75059e-08	3.61658e-06	-1.03849
1_17455077	1	17455077	OS01T0504500-02	-6.75527	6.00065e-10	1.19454e-07	-0.973509
1_17785141	1	17785141	OS01T0507300-01	-4.50915	1.56617e-05	0.000884951	-0.651598
1_17922741	1	17922741	OS01T0511700-01	-4.99518	2.09662e-06	0.000159497	-0.728089
1_18370351	1	18370351	OS01T0518800-01	-4.62496	9.80991e-06	0.000597595	-0.283701
1_18441412	1	18441412	OS01T0519400-01	-11.8145	1.2559e-21	3.42243e-18	-1.60803
1_18554024	1	18554024	OS01T0520800-01	-10.4156	2.46921e-18	3.1377e-15	-0.823925
1_18554024	1	18554024	OS01T0521200-01	-5.52631	2.03883e-07	2.10567e-05	-0.354376
1_18742156	1	18742156	OS01T0524400-01	4.68908	7.54782e-06	0.0004774	0.429187
1_19073408	1	19073408	OS01T0530316-01	7.71634	4.58269e-12	1.49219e-09	0.642101
1_19069057	1	19069057	OS01T0530650-01	5.07677	1.47835e-06	0.000117561	0.476541
1_19402055	1	19402055	OS01T0534700-00	6.90095	2.90948e-10	6.21417e-08	0.467078
1_19644941	1	19644941	OS01T0538000-02	-7.50083	1.3931e-11	4.03602e-09	-1.52749
1_19915392	1	19915392	OS01T0539400-02	-11.3198	1.82491e-20	3.94398e-17	-0.937196
1_19915392	1	19915392	OS01T0539900-01	-15.667	2.10176e-30	3.74817e-26	-1.4691
1_19915392	1	19915392	OS01T0541000-01	-8.64022	3.55802e-14	1.84738e-11	-0.716678
1_19977110	1	19977110	OS01T0541900-01	-4.82119	4.36812e-06	0.000299673	-0.178553
1_20294000	1	20294000	OS01T0544700-02	-5.85322	4.56799e-08	5.6851e-06	-0.441378
1_20306392	1	20306392	OS01T0547500-02	4.62523	9.79917e-06	0.000597093	0.337449
1_20727567	1	20727567	OS01T0552100-01	-6.5203	1.90375e-09	3.38698e-07	-0.387777
1_20813663	1	20813663	OS01T0552500-01	-5.81328	5.49679e-08	6.68458e-06	-0.4297
1_20709275	1	20709275	OS01T0553200-00	-5.11625	1.24695e-06	0.00010156	-0.227898
1_20720170	1	20720170	OS01T0553400-01	-9.68191	1.31931e-16	1.14789e-13	-0.879097
1_20720170	1	20720170	OS01T0553600-01	-13.8435	2.51855e-26	2.10269e-22	-1.40012
1_20939449	1	20939449	OS01T0555100-01	5.30141	5.55713e-07	5.03513e-05	0.342025
1_21047137	1	21047137	OS01T0557100-01	-8.98116	5.75491e-15	3.59891e-12	-1.3175
1_21120406	1	21120406	OS01T0557500-01	-5.05324	1.63559e-06	0.000128537	-0.213525
1_21190939	1	21190939	OS01T0558600-01	-5.16754	9.98423e-07	8.36653e-05	-0.210929
1_21259534	1	21259534	OS01T0559750-01	4.48091	1.7535e-05	0.000970332	0.329535
1_21269623	1	21269623	OS01T0559900-01	-6.26358	6.58766e-09	1.02339e-06	-0.475675
1_21624821	1	21624821	OS01T0564300-01	12.6884	1.14578e-23	5.17877e-20	1.55192
1_21448399	1	21448399	OS01T0564400-01	-7.23988	5.28173e-11	1.34039e-08	-1.10009
1_21934782	1	21934782	OS01T0571300-01	4.81703	4.44469e-06	0.000304187	0.334609
1_21975990	1	21975990	OS01T0571700-01	5.02181	1.87133e-06	0.000144447	0.665253
1_22091630	1	22091630	OS01T0574600-01	6.09322	1.48296e-08	2.09881e-06	0.321039
1_22436415	1	22436415	OS01T0578700-01	-5.31601	5.2105e-07	4.76171e-05	-0.528516
1_22429210	1	22429210	OS01T0579900-01	-8.79434	1.56397e-14	8.88791e-12	-0.793009
1_22446249	1	22446249	OS01T0580000-02	-4.97944	2.24193e-06	0.000168926	-0.46866
1_22588438	1	22588438	OS01T0581900-01	4.57262	1.21308e-05	0.000714889	0.4525
1_22616606	1	22616606	OS01T0583100-01	4.64361	9.09197e-06	0.000560634	0.783242
1_22706404	1	22706404	OS01T0584300-01	-7.42565	2.04845e-11	5.74522e-09	-0.536768
1_22758167	1	22758167	OS01T0585100-01	6.14145	1.17981e-08	1.71361e-06	0.590031
1_22795017	1	22795017	OS01T0585300-01	4.48413	1.73105e-05	0.000959771	0.129598
1_22889494	1	22889494	OS01T0588900-01	5.18402	9.29373e-07	7.86155e-05	0.255244
1_23269330	1	23269330	OS01T0593200-01	-4.77003	5.40452e-06	0.000359376	-0.506337
1_23551782	1	23551782	OS01T0598900-00	7.62276	7.43534e-12	2.29965e-09	1.14378
1_23550674	1	23550674	OS01T0599550-00	-9.01491	4.80225e-15	3.04381e-12	-0.972523
1_23622242	1	23622242	OS01T0600900-02	10.6893	5.58667e-19	8.25568e-16	0.650157
1_23765874	1	23765874	OS01T0603500-00	5.69301	9.56086e-08	1.09249e-05	0.853786
1_23879345	1	23879345	OS01T0605700-01	4.90823	3.0315e-06	0.000219304	0.553913
1_23869071	1	23869071	OS01T0606000-00	5.86664	4.29194e-08	5.37933e-06	0.513463
1_23815666	1	23815666	OS01T0606400-01	6.07868	1.58854e-08	2.22772e-06	1.02782
1_23967549	1	23967549	OS01T0607300-01	5.13995	1.12542e-06	9.28675e-05	0.320921
1_23969629	1	23969629	OS01T0607800-02	-4.52754	1.45478e-05	0.000833931	-0.475162
1_24112063	1	24112063	OS01T0610300-01	-5.70164	9.19013e-08	1.05491e-05	-0.570962
1_24197596	1	24197596	OS01T0611300-01	-7.64388	6.66713e-12	2.08543e-09	-0.792184
1_24349042	1	24349042	OS01T0615000-01	-6.44265	2.77764e-09	4.73263e-07	-1.26786
1_24572567	1	24572567	OS01T0617700-01	-5.24378	7.15861e-07	6.2653e-05	-0.429965
1_24813140	1	24813140	OS01T0621900-01	-7.51326	1.30693e-11	3.81487e-09	-0.884973
1_24847805	1	24847805	OS01T0622600-01	4.78998	4.97467e-06	0.000335327	0.558768
1_24937714	1	24937714	OS01T0624500-01	4.8079	4.617e-06	0.000314418	0.106908
1_25068841	1	25068841	OS01T0627933-00	-4.59286	1.11765e-05	0.000667445	-0.50456
1_25573688	1	25573688	OS01T0637300-00	5.13328	1.15839e-06	9.51941e-05	0.539076
1_25985816	1	25985816	OS01T0645200-01	-8.883	9.73558e-15	5.80178e-12	-0.80478
1_27779079	1	27779079	OS01T0678000-00	-5.81935	5.34462e-08	6.51373e-06	-0.732138
1_28271783	1	28271783	OS01T0686100-01	-4.5536	1.30989e-05	0.000762974	-0.402376
1_28398061	1	28398061	OS01T0687400-01	4.7871	5.03464e-06	0.00033863	0.535921
1_28495714	1	28495714	OS01T0690600-01	5.3342	4.80806e-07	4.43803e-05	0.562965
1_28523776	1	28523776	OS01T0690800-01	4.98491	2.19037e-06	0.00016557	0.706812
1_28582106	1	28582106	OS01T0692100-01	6.65625	9.78091e-10	1.85293e-07	0.631324
1_28746014	1	28746014	OS01T0695100-01	-7.81377	2.76395e-12	9.43211e-10	-0.504408
1_28927984	1	28927984	OS01T0697100-01	4.73147	6.3393e-06	0.000411607	0.728756
1_29262251	1	29262251	OS01T0704400-01	-4.54695	1.34549e-05	0.000780221	-0.547678
1_29676498	1	29676498	OS01T0714600-01	-5.86731	4.27861e-08	5.36725e-06	-0.438614
1_29986022	1	29986022	OS01T0719100-04	5.01683	1.91157e-06	0.000147134	0.529354
1_30374416	1	30374416	OS01T0728300-01	-5.00673	1.99581e-06	0.000152649	-1.02395
1_30411702	1	30411702	OS01T0728400-01	-5.51523	2.14324e-07	2.19895e-05	-0.585966
1_30521891	1	30521891	OS01T0733500-01	-4.93468	2.71084e-06	0.000199431	-0.50528
1_30600887	1	30600887	OS01T0734800-01	5.67639	1.0316e-07	1.16773e-05	0.923403
1_30739202	1	30739202	OS01T0736900-01	5.6586	1.1189e-07	1.24942e-05	0.778153
1_30797592	1	30797592	OS01T0737401-01	5.33628	4.76399e-07	4.40324e-05	0.399971
1_31069472	1	31069472	OS01T0743600-01	4.87209	3.52965e-06	0.000249873	0.242214
1_31288248	1	31288248	OS01T0747300-01	5.05691	1.61004e-06	0.000126738	0.225966
1_32042509	1	32042509	OS01T0762300-01	-6.76158	5.81629e-10	1.16039e-07	-0.423598
1_32771486	1	32771486	OS01T0776300-01	-4.9129	2.97224e-06	0.000215588	-2.23088
1_32852583	1	32852583	OS01T0776800-01	4.49955	1.62759e-05	0.000911855	0.501887
1_32876044	1	32876044	OS01T0776800-02	5.67082	1.05819e-07	1.19299e-05	0.763315
1_33077233	1	33077233	OS01T0780800-01	-7.76473	3.56586e-12	1.18901e-09	-1.00772
1_33605478	1	33605478	OS01T0794800-01	-6.04749	1.84053e-08	2.53827e-06	-0.339902
1_33677216	1	33677216	OS01T0794900-01	-7.36285	2.82402e-11	7.65667e-09	-0.401173
1_33697531	1	33697531	OS01T0795832-00	9.58214	2.26273e-16	1.88611e-13	0.853143
1_33638707	1	33638707	OS01T0796000-01	5.24132	7.23628e-07	6.32673e-05	0.483556
1_34034655	1	34034655	OS01T0803200-01	5.0851	1.42629e-06	0.000113926	0.901397
1_34084566	1	34084566	OS01T0805500-00	5.94162	3.02603e-08	3.93473e-06	0.607165
1_34220751	1	34220751	OS01T0805900-01	5.19565	8.83453e-07	7.52507e-05	0.657391
1_34453331	1	34453331	OS01T0810833-01	4.52158	1.49e-05	0.000849459	0.188619
1_34978870	1	34978870	OS01T0820800-01	-5.39706	3.63784e-07	3.48678e-05	-0.753866
1_35329858	1	35329858	OS01T0824700-01	6.29532	5.65725e-09	8.90513e-07	0.900542
1_35246166	1	35246166	OS01T0825800-02	11.4047	1.15203e-20	2.58126e-17	1.73339
1_35482746	1	35482746	OS01T0830500-01	5.38831	3.78221e-07	3.61011e-05	0.649162
1_35891507	1	35891507	OS01T0837500-01	7.72606	4.3577e-12	1.42513e-09	0.772393
1_36042247	1	36042247	OS01T0840100-01	4.82	4.38989e-06	0.000301049	0.412211
1_36186104	1	36186104	OS01T0843500-01	8.04839	8.12056e-13	3.06305e-10	0.818244
1_36300306	1	36300306	OS01T0844300-01	5.10771	1.29378e-06	0.000104788	0.771009
1_36487683	1	36487683	OS01T0849500-01	-9.25979	1.28792e-15	9.23245e-13	-0.795807
1_36739253	1	36739253	OS01T0853000-01	-4.59371	1.11379e-05	0.000665504	-0.281277
1_36836193	1	36836193	OS01T0855200-01	5.16753	9.98464e-07	8.36662e-05	0.220476
1_37020997	1	37020997	OS01T0857700-01	-5.53647	1.94759e-07	2.0226e-05	-0.76769
1_37192702	1	37192702	OS01T0859200-02	-5.94045	3.04263e-08	3.95357e-06	-0.723155
1_37150228	1	37150228	OS01T0860500-02	-4.8467	3.92616e-06	0.000273693	-1.28501
1_37364853	1	37364853	OS01T0863400-01	-4.9324	2.73723e-06	0.000201017	-0.394321
1_37531611	1	37531611	OS01T0866100-01	-5.28174	6.05989e-07	5.42022e-05	-0.320316
1_37636234	1	37636234	OS01T0869800-01	-5.81904	5.35225e-08	6.52273e-06	-0.2664
1_38037691	1	38037691	OS01T0876650-00	5.87327	4.16186e-08	5.23733e-06	0.848626
1_38151229	1	38151229	OS01T0879000-01	-9.6368	1.68379e-16	1.44298e-13	-0.690731
1_38243601	1	38243601	OS01T0879200-01	-4.72594	6.48574e-06	0.000419577	-0.518801
1_38451061	1	38451061	OS01T0885000-01	-4.88913	3.28561e-06	0.000234887	-0.400315
1_38778657	1	38778657	OS01T0891400-01	4.9778	2.25767e-06	0.000169941	0.405272
1_38751389	1	38751389	OS01T0892600-02	-10.2482	6.12738e-18	7.1044e-15	-1.6314
1_38840579	1	38840579	OS01T0893300-01	-8.67259	2.99456e-14	1.58624e-11	-0.625617
1_38921840	1	38921840	OS01T0897100-01	5.20108	8.628e-07	7.36807e-05	1.03435
1_39024780	1	39024780	OS01T0897800-04	-4.67544	7.98216e-06	0.00050134	-0.914655
1_38979016	1	38979016	OS01T0898400-01	4.50727	1.578e-05	0.00089093	0.473945
1_39617093	1	39617093	OS01T0910500-01	-5.10022	1.33632e-06	0.000107655	-0.282969
1_39778887	1	39778887	OS01T0912700-01	-4.85938	3.72308e-06	0.00026168	-0.272271
1_39885167	1	39885167	OS01T0915400-00	4.95849	2.45071e-06	0.000182933	0.65048
1_39907054	1	39907054	OS01T0915900-01	-4.94535	2.59112e-06	0.000191889	-0.481646
1_39933230	1	39933230	OS01T0916700-01	-4.88623	3.32593e-06	0.000237413	-0.790166
1_40301363	1	40301363	OS01T0923400-01	5.35371	4.41025e-07	4.12295e-05	0.487985
1_40435012	1	40435012	OS01T0923900-01	5.02617	1.83671e-06	0.000142329	0.409303
1_40702999	1	40702999	OS01T0926800-01	-4.61524	1.02056e-05	0.00061761	-0.696511
1_40828184	1	40828184	OS01T0931000-00	4.51403	1.53587e-05	0.000871421	0.784924
1_40928402	1	40928402	OS01T0932550-00	9.68413	1.30351e-16	1.1349e-13	1.41796
1_40952244	1	40952244	OS01T0933600-01	-8.97137	6.06489e-15	3.76581e-12	-1.59897
1_41139787	1	41139787	OS01T0937200-01	4.91521	2.94341e-06	0.000213717	0.578096
1_41203243	1	41203243	OS01T0937400-02	4.93246	2.7365e-06	0.000200986	0.75627
1_41534177	1	41534177	OS01T0944100-02	-4.87559	3.47807e-06	0.000246861	-0.281751
1_41534177	1	41534177	OS01T0944200-01	-17.7839	6.31135e-35	3.00824e-30	-2.19241
1_41556612	1	41556612	OS01T0945300-01	-6.09344	1.48141e-08	2.0982e-06	-0.753444
1_41629509	1	41629509	OS01T0947700-01	-10.5398	1.25812e-18	1.71423e-15	-0.781415
1_41854284	1	41854284	OS01T0950300-01	-4.75788	5.68363e-06	0.000374969	-0.603676
1_41913889	1	41913889	OS01T0951500-01	-5.44932	2.88106e-07	2.83459e-05	-0.518023
1_41920398	1	41920398	OS01T0952700-01	5.84491	4.74765e-08	5.87966e-06	0.584339
1_42007961	1	42007961	OS01T0953500-01	5.75864	7.07356e-08	8.35782e-06	0.342045
1_42016945	1	42016945	OS01T0954000-01	-7.79405	3.06214e-12	1.03875e-09	-0.964589
1_42019507	1	42019507	OS01T0954400-01	-4.50957	1.56356e-05	0.000883726	-0.103053
1_42173712	1	42173712	OS01T0956500-01	7.20181	6.40685e-11	1.60006e-08	0.961328
1_42163473	1	42163473	OS01T0956700-01	-4.74131	6.08679e-06	0.000397585	-0.512849
1_42287440	1	42287440	OS01T0959750-00	-10.0296	2.00662e-17	2.09661e-14	-1.25272
1_42268702	1	42268702	OS01T0959800-01	-5.45255	2.83967e-07	2.79996e-05	-0.669888
1_42218949	1	42218949	OS01T0960000-01	-4.47481	1.79665e-05	0.00098934	-0.532227
1_42408698	1	42408698	OS01T0961300-01	-4.51319	1.54105e-05	0.000873824	-0.907584
1_42425472	1	42425472	OS01T0962700-01	-5.65021	1.16254e-07	1.29177e-05	-0.533054
1_42543941	1	42543941	OS01T0964133-01	-16.5881	2.11446e-32	5.96032e-28	-1.76148
1_42473668	1	42473668	OS01T0965400-01	-9.63523	1.69815e-16	1.45387e-13	-0.465889
1_42582980	1	42582980	OS01T0965900-01	7.59102	8.75823e-12	2.66851e-09	0.340404
1_42582980	1	42582980	OS01T0966400-01	-6.43314	2.9087e-09	4.93798e-07	-0.962229
1_42696219	1	42696219	OS01T0967400-01	-4.51037	1.55854e-05	0.000881537	-0.570687
1_42639723	1	42639723	OS01T0967600-01	5.58387	1.57179e-07	1.67635e-05	0.950256
1_42758771	1	42758771	OS01T0969200-01	5.62839	1.28406e-07	1.40821e-05	0.514242
1_43126086	1	43126086	OS01T0976200-01	6.78353	5.21692e-10	1.0538e-07	0.376322
1_43163655	1	43163655	OS01T0978400-01	-4.77189	5.36295e-06	0.000357138	-0.507387
1_43151841	1	43151841	OS01T0978500-01	5.91482	3.42952e-08	4.39894e-06	1.99418
2_62747	2	62747	OS02T0100050-00	5.51771	2.11942e-07	2.17657e-05	0.257702
2_78043	2	78043	OS02T0101300-01	-6.4159	3.16224e-09	5.32222e-07	-0.466348
2_105848	2	105848	OS02T0101500-02	-5.10098	1.33194e-06	0.000107358	-0.484196
2_264674	2	264674	OS02T0104150-00	7.57102	9.70897e-12	2.9306e-09	0.894882
2_636439	2	636439	OS02T0111600-01	-4.6645	8.34787e-06	0.000521237	-0.498815
2_1086240	2	1086240	OS02T0120400-01	5.68419	9.95439e-08	1.13194e-05	0.640816
2_1086240	2	1086240	OS02T0121000-01	6.65163	1.00059e-09	1.89213e-07	0.640059
2_1362522	2	1362522	OS02T0125800-01	-4.49819	1.63646e-05	0.000915885	-0.509039
2_1382959	2	1382959	OS02T0126000-01	-4.95945	2.44077e-06	0.000182289	-0.823632
2_1869585	2	1869585	OS02T0136800-02	-4.93904	2.66132e-06	0.000196201	-0.739062
2_2034605	2	2034605	OS02T0138100-00	5.32109	5.09489e-07	4.6712e-05	0.633648
2_2064517	2	2064517	OS02T0138600-01	-5.20303	8.55479e-07	7.31317e-05	-0.518743
2_2064517	2	2064517	OS02T0140101-00	-4.58586	1.14982e-05	0.0006834	-0.560379
2_2093549	2	2093549	OS02T0140200-01	4.58002	1.1773e-05	0.000697569	0.304336
2_2140325	2	2140325	OS02T0140400-01	6.83813	3.97834e-10	8.25429e-08	0.978941
2_2374358	2	2374358	OS02T0142800-01	12.5768	2.08201e-23	9.03649e-20	1.5637
2_2473324	2	2473324	OS02T0145000-02	5.42047	3.2774e-07	3.17873e-05	0.564926
2_2561083	2	2561083	OS02T0145500-02	-4.93286	2.73187e-06	0.000200736	-0.960281
2_2608327	2	2608327	OS02T0147200-01	-8.11689	5.66922e-13	2.24196e-10	-0.996172
2_2608327	2	2608327	OS02T0147300-01	-5.29237	5.78278e-07	5.20683e-05	-0.601205
2_2633814	2	2633814	OS02T0147600-01	5.45646	2.79043e-07	2.75722e-05	0.598533
2_2802120	2	2802120	OS02T0149500-01	5.77673	6.50783e-08	7.7498e-06	0.525964
2_2824033	2	2824033	OS02T0150600-01	9.55257	2.65479e-16	2.18032e-13	1.05357
2_2863874	2	2863874	OS02T0151800-01	-9.76494	8.41754e-17	7.56229e-14	-1.02736
2_2952466	2	2952466	OS02T0152900-01	5.01256	1.94674e-06	0.000149441	0.60843
2_2947878	2	2947878	OS02T0154200-01	-7.64519	6.62222e-12	2.07238e-09	-0.608996
2_2945847	2	2945847	OS02T0154600-01	6.44838	2.70141e-09	4.63105e-07	0.510094
2_3064134	2	3064134	OS02T0156100-01	-7.98779	1.1153e-12	4.103e-10	-0.512621
2_3030145	2	3030145	OS02T0156300-01	-8.7758	1.72671e-14	9.70958e-12	-0.623777
2_3137069	2	3137069	OS02T0157600-01	12.735	8.93242e-24	4.07244e-20	1.71743
2_3278960	2	3278960	OS02T0160500-01	4.75355	5.78635e-06	0.000380988	0.167525
2_3282113	2	3282113	OS02T0160800-01	4.90426	3.08269e-06	0.00022255	0.713556
2_3186673	2	3186673	OS02T0160900-01	-15.4827	5.3372e-30	8.18221e-26	-1.79314
2_3336242	2	3336242	OS02T0163300-01	-7.27768	4.35877e-11	1.13012e-08	-0.662413
2_3433507	2	3433507	OS02T0163500-01	-12.8102	5.97744e-24	2.80322e-20	-2.58781
2_3431392	2	3431392	OS02T0163533-01	9.90607	3.9193e-17	3.78995e-14	0.915683
2_3367836	2	3367836	OS02T0163600-01	-6.81191	4.53203e-10	9.29932e-08	-1.18886
2_3582646	2	3582646	OS02T0166200-01	5.03577	1.76277e-06	0.000137375	1.08066
2_3573476	2	3573476	OS02T0166600-01	-4.92561	2.81697e-06	0.00020618	-1.1002
2_3517277	2	3517277	OS02T0167100-01	6.82315	4.28577e-10	8.83968e-08	0.927252
2_4043534	2	4043534	OS02T0173900-01	5.98515	2.46778e-08	3.2846e-06	0.551612
2_4126494	2	4126494	OS02T0175500-01	-4.59172	1.12282e-05	0.000669769	-0.492916
2_4386733	2	4386733	OS02T0179100-01	-5.52835	2.02022e-07	2.08752e-05	-0.336794
2_4555050	2	4555050	OS02T0181800-01	-5.34993	4.48458e-07	4.18363e-05	-0.256017
2_4766996	2	4766996	OS02T0185300-01	4.53027	1.43891e-05	0.000826442	0.333416
2_4960732	2	4960732	OS02T0189700-01	6.09039	1.50298e-08	2.12358e-06	0.769748
2_5178644	2	5178644	OS02T0192700-02	6.00317	2.26752e-08	3.05089e-06	0.464035
2_5194368	2	5194368	OS02T0193200-01	5.39943	3.59969e-07	3.45437e-05	0.635693
2_5289025	2	5289025	OS02T0194700-01	-4.8763	3.46777e-06	0.000246204	-0.72428
2_5418928	2	5418928	OS02T0197200-01	8.46139	9.20216e-14	4.35445e-11	0.293814
2_5947956	2	5947956	OS02T0206100-01	-6.1289	1.25228e-08	1.80785e-06	-0.654078
2_6004280	2	6004280	OS02T0206100-02	-7.49947	1.4029e-11	4.06243e-09	-1.0184
2_6005644	2	6005644	OS02T0206700-01	-5.02273	1.86398e-06	0.000143974	-0.203728
2_6074967	2	6074967	OS02T0207900-01	-4.98912	2.15144e-06	0.000163115	-0.487144
2_6127092	2	6127092	OS02T0209300-01	5.09951	1.34042e-06	0.000107925	0.64735
2_6268796	2	6268796	OS02T0212500-01	-4.49894	1.63155e-05	0.000913527	-0.839351
2_6449872	2	6449872	OS02T0214300-00	4.62796	9.691e-06	0.000591299	0.661003
2_6426491	2	6426491	OS02T0214900-01	5.59871	1.46947e-07	1.5797e-05	0.395222
2_6492326	2	6492326	OS02T0216300-07	-15.9748	4.46974e-31	1.0015e-26	-1.99812
2_6492326	2	6492326	OS02T0216300-09	-9.15913	2.21352e-15	1.50761e-12	-1.02106
2_6493338	2	6493338	OS02T0216400-01	-4.99442	2.10341e-06	0.000159927	-0.379292
2_6573946	2	6573946	OS02T0216500-01	-4.72413	6.5342e-06	0.000422253	-0.237144
2_6492326	2	6492326	OS02T0216500-03	-7.07714	1.20279e-10	2.81179e-08	-0.608454
2_6492326	2	6492326	OS02T0216600-01	-4.96782	2.35545e-06	0.000176566	-0.292141
2_6823023	2	6823023	OS02T0222100-01	4.99448	2.10286e-06	0.000159895	0.639331
2_7091179	2	7091179	OS02T0226500-01	-8.25693	2.71296e-13	1.14674e-10	-0.651716
2_7154316	2	7154316	OS02T0227700-01	10.6774	5.95851e-19	8.77549e-16	1.34253
2_7214239	2	7214239	OS02T0228300-01	5.37609	3.99332e-07	3.78405e-05	0.362959
2_7559190	2	7559190	OS02T0234200-01	-4.88245	3.37914e-06	0.000240759	-0.524788
2_8306642	2	8306642	OS02T0247800-01	5.44233	2.97261e-07	2.91438e-05	0.693216
2_8594365	2	8594365	OS02T0251700-01	5.18973	9.06561e-07	7.70138e-05	0.741395
2_8719564	2	8719564	OS02T0254600-01	4.95701	2.46611e-06	0.000183909	0.276477
2_8745889	2	8745889	OS02T0255200-02	-7.47611	1.58157e-11	4.5417e-09	-0.991409
2_8812575	2	8812575	OS02T0255700-01	4.85523	3.78834e-06	0.000265328	0.56694
2_9875481	2	9875481	OS02T0271900-01	5.91833	3.37383e-08	4.3326e-06	0.639241
2_9901086	2	9901086	OS02T0272900-01	4.93822	2.67055e-06	0.000196787	0.509046
2_9936760	2	9936760	OS02T0273000-01	-5.4831	2.47632e-07	2.48783e-05	-0.681996
2_10062586	2	10062586	OS02T0276500-01	4.75204	5.82258e-06	0.000382989	0.223412
2_10229954	2	10229954	OS02T0278400-01	-7.33747	3.21459e-11	8.60438e-09	-0.895845
2_10426319	2	10426319	OS02T0280500-01	4.53249	1.4261e-05	0.000820327	0.166021
2_10399456	2	10399456	OS02T0280700-01	-5.99733	2.33067e-08	3.12415e-06	-0.921708
2_10559782	2	10559782	OS02T0282301-01	-6.20477	8.72769e-09	1.31477e-06	-0.456078
2_10560846	2	10560846	OS02T0282500-00	4.61849	1.00718e-05	0.000610978	0.263433
2_10894319	2	10894319	OS02T0288000-01	5.68208	1.00509e-07	1.14178e-05	0.841975
2_10986965	2	10986965	OS02T0289700-01	-7.43101	1.993e-11	5.60229e-09	-0.601568
2_11174635	2	11174635	OS02T0293400-01	-6.47029	2.4287e-09	4.20451e-07	-0.652506
2_12167576	2	12167576	OS02T0310200-01	-9.30831	9.91752e-16	7.26838e-13	-1.99363
2_12362933	2	12362933	OS02T0313900-01	4.65985	8.50851e-06	0.000529942	0.672833
2_12687691	2	12687691	OS02T0316900-01	-4.74866	5.90465e-06	0.000387713	-0.747243
2_12599292	2	12599292	OS02T0317700-01	-5.90296	3.62454e-08	4.62714e-06	-1.30518
2_12790892	2	12790892	OS02T0320300-01	5.82687	5.16162e-08	6.31861e-06	1.34908
2_12919857	2	12919857	OS02T0323600-01	-5.46634	2.66969e-07	2.65e-05	-1.13845
2_13914516	2	13914516	OS02T0435200-01	-11.6683	2.76589e-21	7.16487e-18	-1.22288
2_13818189	2	13818189	OS02T0435600-01	12.5529	2.36536e-23	1.0182e-19	1.66449
2_15708289	2	15708289	OS02T0467400-01	4.7427	6.05209e-06	0.000395598	0.951938
2_16064626	2	16064626	OS02T0474000-01	-4.60942	1.04503e-05	0.000630553	-0.790871
2_16424468	2	16424468	OS02T0477100-01	6.46933	2.44003e-09	4.2214e-07	0.61271
2_16342296	2	16342296	OS02T0477300-01	-9.8959	4.14137e-17	3.98703e-14	-1.11516
2_16517176	2	16517176	OS02T0479300-01	4.75737	5.69548e-06	0.000375628	0.226971
2_16686397	2	16686397	OS02T0483500-01	10.451	2.03794e-18	2.61759e-15	1.16581
2_16822884	2	16822884	OS02T0486500-00	4.9317	2.74528e-06	0.000201546	0.324834
2_17120695	2	17120695	OS02T0491400-01	4.57356	1.20849e-05	0.000712904	0.378635
2_17278483	2	17278483	OS02T0494400-01	-8.88132	9.82321e-15	5.85134e-12	-0.95884
2_17508933	2	17508933	OS02T0495400-01	-4.87923	3.42528e-06	0.000243576	-0.280367
2_17582879	2	17582879	OS02T0498666-01	8.57119	5.13696e-14	2.58974e-11	1.38046
2_17809340	2	17809340	OS02T0503100-00	5.21214	8.22118e-07	7.07156e-05	0.546493
2_18067681	2	18067681	OS02T0506500-04	-5.09565	1.36292e-06	0.000109478	-0.338978
2_18562574	2	18562574	OS02T0515100-01	-6.74896	6.19124e-10	1.2267e-07	-0.610616
2_18664794	2	18664794	OS02T0516600-01	5.34108	4.66382e-07	4.32147e-05	0.44209
2_18834874	2	18834874	OS02T0517900-01	-5.35141	4.45544e-07	4.15896e-05	-0.47938
2_18849725	2	18849725	OS02T0518000-01	-4.94802	2.56194e-06	0.000189981	-0.459649
2_18836906	2	18836906	OS02T0518400-01	-6.96672	2.09429e-10	4.60888e-08	-0.618845
2_19054460	2	19054460	OS02T0522300-01	-7.70472	4.86697e-12	1.57611e-09	-1.06238
2_19034949	2	19034949	OS02T0522300-03	-8.61132	4.14968e-14	2.12103e-11	-0.957231
2_19294779	2	19294779	OS02T0527200-01	4.65653	8.62457e-06	0.000536199	0.37503
2_19574789	2	19574789	OS02T0532300-02	7.24589	5.12317e-11	1.30533e-08	1.4648
2_19610209	2	19610209	OS02T0532500-01	-6.75151	6.11338e-10	1.21435e-07	-0.65372
2_19630647	2	19630647	OS02T0533800-01	-8.87443	1.01922e-14	6.05053e-12	-0.683556
2_19631732	2	19631732	OS02T0533900-01	-6.38787	3.62153e-09	6.00653e-07	-0.540736
2_19836199	2	19836199	OS02T0535700-01	5.3058	5.45044e-07	4.95147e-05	0.442815
2_19840433	2	19840433	OS02T0536500-01	-5.3606	4.27749e-07	4.01688e-05	-0.841309
2_19890707	2	19890707	OS02T0537700-01	5.67601	1.03341e-07	1.16969e-05	0.264836
2_19959944	2	19959944	OS02T0539100-01	-4.65507	8.67624e-06	0.000539095	-0.210976
2_20568109	2	20568109	OS02T0549700-01	-4.70275	7.13568e-06	0.000454976	-0.227208
2_20829572	2	20829572	OS02T0551900-01	-5.61411	1.37023e-07	1.48754e-05	-0.289841
2_20884260	2	20884260	OS02T0553600-01	5.32104	5.09603e-07	4.6716e-05	0.412996
2_20909168	2	20909168	OS02T0554100-01	-6.91596	2.69941e-10	5.79904e-08	-0.699541
2_21005051	2	21005051	OS02T0556100-01	5.80661	5.66893e-08	6.85734e-06	0.216858
2_21121002	2	21121002	OS02T0557700-01	-11.1573	4.40375e-20	8.61531e-17	-0.623192
2_21551595	2	21551595	OS02T0565600-01	-4.63062	9.58656e-06	0.000585952	-0.483353
2_21518301	2	21518301	OS02T0566000-01	8.16277	4.4546e-13	1.79576e-10	1.55799
2_21518301	2	21518301	OS02T0566300-02	7.15098	8.28664e-11	2.01014e-08	1.35822
2_21832174	2	21832174	OS02T0570400-01	5.45407	2.82047e-07	2.78323e-05	1.62397
2_21889719	2	21889719	OS02T0571100-01	5.23906	7.30833e-07	6.38206e-05	0.565911
2_22554902	2	22554902	OS02T0584700-01	4.52054	1.49622e-05	0.000852228	0.507728
2_22554902	2	22554902	OS02T0584800-01	6.47489	2.37496e-09	4.12619e-07	0.495731
2_22688490	2	22688490	OS02T0588600-01	-6.83091	4.12373e-10	8.53366e-08	-0.415026
2_22728628	2	22728628	OS02T0589000-01	5.41764	3.31909e-07	3.21429e-05	0.249475
2_22728628	2	22728628	OS02T0589400-01	8.07131	7.20117e-13	2.75914e-10	0.801967
2_22755438	2	22755438	OS02T0590200-01	7.56608	9.95946e-12	2.9938e-09	1.01295
2_23063640	2	23063640	OS02T0594800-01	5.20755	8.38782e-07	7.20026e-05	0.499653
2_23096273	2	23096273	OS02T0595700-01	5.68124	1.00896e-07	1.14535e-05	0.17299
2_23207588	2	23207588	OS02T0597300-01	-6.40837	3.27967e-09	5.49622e-07	-0.41978
2_23489121	2	23489121	OS02T0599700-01	-7.90368	1.73055e-12	6.12568e-10	-0.585012
2_23496449	2	23496449	OS02T0600200-01	-9.08063	3.375e-15	2.21025e-12	-0.308854
2_23510961	2	23510961	OS02T0601000-01	-6.00404	2.25834e-08	3.04103e-06	-0.488183
2_23526203	2	23526203	OS02T0601300-01	5.06394	1.56218e-06	0.000123408	0.169031
2_23544439	2	23544439	OS02T0601700-01	4.88676	3.31852e-06	0.000237007	0.533296
2_23830580	2	23830580	OS02T0608000-00	-5.20008	8.66556e-07	7.39556e-05	-0.493175
2_23875936	2	23875936	OS02T0608200-01	-6.16304	1.06474e-08	1.56215e-06	-0.698949
2_23811525	2	23811525	OS02T0608600-01	-4.49653	1.64738e-05	0.00092068	-0.619115
2_23891475	2	23891475	OS02T0608700-01	-4.69787	7.28013e-06	0.000462735	-0.363531
2_23988981	2	23988981	OS02T0609400-02	7.0852	1.15498e-10	2.71869e-08	0.593152
2_24061995	2	24061995	OS02T0611400-01	5.87246	4.1774e-08	5.25512e-06	0.550557
2_24112900	2	24112900	OS02T0612100-01	4.74525	5.98841e-06	0.000392361	1.18392
2_24395514	2	24395514	OS02T0614966-00	5.54638	1.86231e-07	1.94296e-05	0.739753
2_24626604	2	24626604	OS02T0617800-01	4.53343	1.42073e-05	0.000817758	0.195272
2_24564035	2	24564035	OS02T0618100-01	-5.46473	2.68902e-07	2.66758e-05	-0.270345
2_24730904	2	24730904	OS02T0621300-01	-6.01342	2.16089e-08	2.92182e-06	-0.495308
2_24791194	2	24791194	OS02T0621800-01	4.49556	1.65375e-05	0.000923806	0.527224
2_25154659	2	25154659	OS02T0629200-01	-4.62162	9.94454e-06	0.000604532	-0.451912
2_25287995	2	25287995	OS02T0632700-01	4.5067	1.58162e-05	0.00089274	0.260134
2_25330391	2	25330391	OS02T0632800-01	-7.79954	2.9761e-12	1.01126e-09	-0.963244
2_25423627	2	25423627	OS02T0634800-01	7.01031	1.68315e-10	3.79041e-08	0.139826
2_25446970	2	25446970	OS02T0635000-01	-6.26604	6.51061e-09	1.0125e-06	-0.473014
2_25527550	2	25527550	OS02T0635600-01	5.84436	4.75968e-08	5.89205e-06	0.63119
2_25630760	2	25630760	OS02T0639100-00	-5.83843	4.89245e-08	6.04671e-06	-0.814741
2_25926986	2	25926986	OS02T0644600-01	-6.41613	3.15865e-09	5.31788e-07	-0.887322
2_26070900	2	26070900	OS02T0646500-01	-4.79206	4.9319e-06	0.000332932	-0.735753
2_26084172	2	26084172	OS02T0648100-01	6.14502	1.16e-08	1.687e-06	0.469918
2_26658244	2	26658244	OS02T0660100-00	4.87664	3.46279e-06	0.00024593	0.459931
2_27126615	2	27126615	OS02T0668100-03	-6.52328	1.87626e-09	3.3442e-07	-0.546063
2_27796688	2	27796688	OS02T0680600-01	7.08585	1.1512e-10	2.71126e-08	0.352263
2_28177584	2	28177584	OS02T0687900-01	-8.71214	2.42526e-14	1.32125e-11	-1.88421
2_28386766	2	28386766	OS02T0690000-01	5.96808	2.67351e-08	3.5269e-06	1.02451
2_28807888	2	28807888	OS02T0700400-01	-5.10737	1.29567e-06	0.000104931	-0.479265
2_28914472	2	28914472	OS02T0701600-01	7.51793	1.27594e-11	3.73108e-09	0.240425
2_29009761	2	29009761	OS02T0704000-01	4.74565	5.97862e-06	0.000391788	0.254918
2_29056785	2	29056785	OS02T0704500-01	-5.15104	1.07259e-06	8.91341e-05	-0.442296
2_29020236	2	29020236	OS02T0705100-01	-4.674	8.02959e-06	0.000503932	-0.115115
2_29285780	2	29285780	OS02T0709200-01	-4.64611	8.99976e-06	0.000555837	-0.410285
2_29466703	2	29466703	OS02T0713400-01	4.9681	2.35268e-06	0.000176373	0.294761
2_29657409	2	29657409	OS02T0716600-01	-4.84748	3.91338e-06	0.000272913	-0.302854
2_29813089	2	29813089	OS02T0719100-01	-4.76026	5.62791e-06	0.000371855	-0.654311
2_29910862	2	29910862	OS02T0721100-01	9.86788	4.82031e-17	4.52274e-14	1.08332
2_30178497	2	30178497	OS02T0727100-01	-4.65473	8.68841e-06	0.000539698	-1.26525
2_30345735	2	30345735	OS02T0729300-01	-9.89918	4.06841e-17	3.924e-14	-1.00914
2_30459741	2	30459741	OS02T0731900-01	5.82817	5.13069e-08	6.28456e-06	0.715725
2_30692688	2	30692688	OS02T0735900-01	-4.60362	1.0699e-05	0.000643252	-0.448471
2_30817510	2	30817510	OS02T0738300-01	11.6307	3.3901e-21	8.67046e-18	1.32061
2_31005001	2	31005001	OS02T0741300-01	-6.21598	8.27268e-09	1.25358e-06	-0.442828
2_31256527	2	31256527	OS02T0745600-01	4.89569	3.19609e-06	0.00022952	0.286002
2_31666003	2	31666003	OS02T0753300-01	-5.46234	2.71794e-07	2.69086e-05	-0.743546
2_31706141	2	31706141	OS02T0755900-01	-9.26122	1.27807e-15	9.17608e-13	-1.3768
2_31771594	2	31771594	OS02T0756100-01	-5.89161	3.8213e-08	4.85068e-06	-1.07434
2_31981766	2	31981766	OS02T0759900-01	-5.20805	8.36938e-07	7.1849e-05	-0.162993
2_32369273	2	32369273	OS02T0768400-01	-4.5393	1.38756e-05	0.0008018	-0.42732
2_33053515	2	33053515	OS02T0780500-01	4.51869	1.50741e-05	0.000857742	0.434609
2_33512147	2	33512147	OS02T0787800-01	-4.48319	1.7376e-05	0.000962916	-0.292282
2_33643524	2	33643524	OS02T0793500-01	-4.77374	5.32191e-06	0.000354829	-2.17119
2_33679570	2	33679570	OS02T0793700-02	-5.07404	1.49583e-06	0.000118755	-0.494346
2_33838341	2	33838341	OS02T0794600-01	4.92955	2.77032e-06	0.000203157	0.746029
2_33816335	2	33816335	OS02T0795900-01	6.72239	7.05983e-10	1.37971e-07	0.744829
2_33953302	2	33953302	OS02T0797600-03	-4.84228	3.99946e-06	0.00027825	-0.148375
2_34198076	2	34198076	OS02T0802301-01	-5.01008	1.96745e-06	0.000150779	-0.907068
2_34391574	2	34391574	OS02T0805300-01	5.27948	6.12034e-07	5.46963e-05	0.301232
2_34364189	2	34364189	OS02T0805500-01	7.94536	1.39222e-12	5.03549e-10	0.658029
2_34470977	2	34470977	OS02T0807000-01	-4.80361	4.70029e-06	0.00031922	-0.533868
2_34902184	2	34902184	OS02T0814400-01	-5.55822	1.76534e-07	1.85412e-05	-0.526447
2_34936209	2	34936209	OS02T0815700-01	6.32143	4.98967e-09	7.98405e-07	0.335554
2_35288315	2	35288315	OS02T0821900-01	-9.89698	4.11707e-17	3.96509e-14	-0.295666
2_35517465	2	35517465	OS02T0825301-00	5.15247	1.06594e-06	8.87397e-05	0.684944
2_35476004	2	35476004	OS02T0825500-01	-9.71332	1.1131e-16	9.76247e-14	-0.757666
2_35476004	2	35476004	OS02T0825600-02	-6.16204	1.06984e-08	1.56884e-06	-0.270171
2_35476004	2	35476004	OS02T0825650-01	-14.4157	1.27218e-27	1.37812e-23	-1.98654
2_35630946	2	35630946	OS02T0828300-01	-5.35104	4.46264e-07	4.16524e-05	-0.400326
2_35579162	2	35579162	OS02T0828400-01	-11.0448	8.10931e-20	1.48144e-16	-1.32428
2_35668664	2	35668664	OS02T0829600-02	11.0943	6.1979e-20	1.16976e-16	0.818389
2_35738946	2	35738946	OS02T0829850-00	-5.88356	3.96719e-08	5.01814e-06	-0.255896
2_35701231	2	35701231	OS02T0829900-01	-5.28121	6.07404e-07	5.43121e-05	-0.455975
2_35806208	2	35806208	OS02T0833600-01	8.16587	4.38256e-13	1.76944e-10	0.77217
2_35829090	2	35829090	OS02T0834050-00	8.797	1.54187e-14	8.79088e-12	1.57307
3_168564	3	168564	OS03T0101600-01	-4.76228	5.58094e-06	0.000369086	-0.417958
3_168564	3	168564	OS03T0101700-01	-6.12285	1.28874e-08	1.85604e-06	-0.863463
3_116808	3	116808	OS03T0101800-02	4.63329	9.48275e-06	0.000581054	0.577798
3_342958	3	342958	OS03T0103700-02	-4.5262	1.46263e-05	0.000837898	-0.24545
3_262483	3	262483	OS03T0104000-01	-5.20222	8.58504e-07	7.33544e-05	-0.432842
3_199200	3	199200	OS03T0104400-02	6.87633	3.28953e-10	6.95338e-08	0.59278
3_263769	3	263769	OS03T0105401-00	-7.21097	6.11624e-11	1.53156e-08	-0.656757
3_375858	3	375858	OS03T0106400-01	8.2302	3.12345e-13	1.30074e-10	0.973607
3_641054	3	641054	OS03T0109700-02	4.6061	1.05918e-05	0.000637784	0.4148
3_650622	3	650622	OS03T0111500-01	4.61408	1.0254e-05	0.000620178	0.371793
3_1094478	3	1094478	OS03T0118450-00	-4.86565	3.62635e-06	0.000255635	-0.50922
3_1094478	3	1094478	OS03T0120100-01	-8.14146	4.98265e-13	1.99027e-10	-0.330703
3_1560483	3	1560483	OS03T0129100-01	4.80012	4.76918e-06	0.00032333	0.818896
3_1660755	3	1660755	OS03T0129800-00	-6.90181	2.89706e-10	6.18865e-08	-0.635588
3_1875983	3	1875983	OS03T0132900-01	4.83185	4.17789e-06	0.000288571	0.504159
3_2135364	3	2135364	OS03T0138700-01	5.49932	2.30227e-07	2.34477e-05	0.499949
3_2140682	3	2140682	OS03T0138900-01	-5.25544	6.80207e-07	5.99685e-05	-0.538133
3_2247414	3	2247414	OS03T0140700-01	-4.86833	3.58572e-06	0.0002532	-0.161552
3_2244364	3	2244364	OS03T0141200-01	6.3064	5.36397e-09	8.52229e-07	0.706826
3_2788161	3	2788161	OS03T0150600-01	5.09442	1.37013e-06	0.000109987	0.655628
3_2812386	3	2812386	OS03T0151500-01	-4.7937	4.89836e-06	0.000331256	-0.661504
3_3240784	3	3240784	OS03T0159100-01	-4.6614	8.45463e-06	0.000527262	-0.936763
3_3456519	3	3456519	OS03T0164300-01	5.00094	2.04572e-06	0.000156109	0.359427
3_3746068	3	3746068	OS03T0169800-01	12.9765	2.46394e-24	1.22104e-20	0.474146
3_4079247	3	4079247	OS03T0176900-01	4.63771	9.31332e-06	0.000572438	0.655936
3_4240786	3	4240786	OS03T0180500-02	6.41502	3.17572e-09	5.34216e-07	1.21993
3_4356278	3	4356278	OS03T0183300-01	-5.0193	1.89147e-06	0.000145745	-0.384015
3_4606404	3	4606404	OS03T0188100-01	4.6307	9.58324e-06	0.000585774	1.15234
3_4676473	3	4676473	OS03T0189600-01	-7.29991	3.89259e-11	1.02445e-08	-0.688365
3_4786699	3	4786699	OS03T0192700-01	-4.71473	6.79227e-06	0.000435775	-0.245225
3_4827401	3	4827401	OS03T0193075-01	5.7769	6.50258e-08	7.74425e-06	0.786769
3_4858361	3	4858361	OS03T0193700-00	5.45917	2.75674e-07	2.72619e-05	0.691883
3_4917163	3	4917163	OS03T0194300-01	-4.88299	3.37152e-06	0.000240269	-0.656631
3_4978726	3	4978726	OS03T0195300-01	-6.18945	9.38899e-09	1.40248e-06	-0.889121
3_5064107	3	5064107	OS03T0196600-01	5.02196	1.87011e-06	0.000144362	0.383277
3_5355489	3	5355489	OS03T0203800-01	-7.10275	1.05719e-10	2.50764e-08	-1.65626
3_6077451	3	6077451	OS03T0214600-02	-4.79778	4.81579e-06	0.00032622	-0.717522
3_6276947	3	6276947	OS03T0217400-01	-10.1011	1.36121e-17	1.46488e-14	-0.462747
3_6222983	3	6222983	OS03T0217801-01	-4.98738	2.16745e-06	0.000164135	-0.572557
3_6173220	3	6173220	OS03T0217900-01	-22.3919	6.29339e-44	2.40397e-38	-1.43221
3_6278465	3	6278465	OS03T0219200-01	-8.83489	1.25925e-14	7.31636e-12	-0.388171
3_6288092	3	6288092	OS03T0219400-01	-4.9811	2.22619e-06	0.000167855	-0.546696
3_6583688	3	6583688	OS03T0225100-02	-4.93616	2.69401e-06	0.000198304	-0.21584
3_6788336	3	6788336	OS03T0228200-01	-5.48848	2.4172e-07	2.43599e-05	-0.140904
3_6772510	3	6772510	OS03T0228500-01	4.9063	3.05628e-06	0.000220932	0.323845
3_6869941	3	6869941	OS03T0229575-01	4.68293	7.74094e-06	0.000487746	0.830772
3_6857878	3	6857878	OS03T0229801-01	-7.21773	5.91026e-11	1.48238e-08	-0.552004
3_6933737	3	6933737	OS03T0231400-01	-8.79765	1.53657e-14	8.76257e-12	-0.543316
3_6926226	3	6926226	OS03T0232400-00	-7.45617	1.75187e-11	4.98758e-09	-0.269057
3_7186709	3	7186709	OS03T0237100-01	6.89736	2.962e-10	6.31605e-08	0.669098
3_7457660	3	7457660	OS03T0240900-01	-5.83087	5.06696e-08	6.22715e-06	-0.583216
3_7577756	3	7577756	OS03T0243300-01	-5.86737	4.27743e-08	5.36603e-06	-0.139157
3_8153817	3	8153817	OS03T0254800-01	8.09964	6.20669e-13	2.4285e-10	0.86768
3_8247707	3	8247707	OS03T0255400-01	4.66808	8.22667e-06	0.000514527	0.525686
3_8593614	3	8593614	OS03T0263400-01	4.48494	1.72548e-05	0.000957333	0.456717
3_8562068	3	8562068	OS03T0263500-01	-6.26374	6.58287e-09	1.02277e-06	-0.667992
3_8724416	3	8724416	OS03T0263900-01	-4.65771	8.58315e-06	0.000533969	-0.141453
3_8796174	3	8796174	OS03T0265100-01	-8.6778	2.91259e-14	1.54817e-11	-0.496289
3_8745339	3	8745339	OS03T0265600-01	6.51475	1.95598e-09	3.47095e-07	0.288294
3_8842525	3	8842525	OS03T0266900-02	-5.12064	1.2235e-06	9.99042e-05	-0.462865
3_8936198	3	8936198	OS03T0269900-01	6.34994	4.34938e-09	7.06969e-07	0.66477
3_9516517	3	9516517	OS03T0278800-00	5.90245	3.63315e-08	4.63631e-06	0.692071
3_9913972	3	9913972	OS03T0286900-01	5.37385	4.03323e-07	3.81594e-05	0.513643
3_9913972	3	9913972	OS03T0287100-01	11.9243	6.94365e-22	2.07796e-18	0.752115
3_10457785	3	10457785	OS03T0298700-01	4.47746	1.77778e-05	0.00098091	0.533415
3_10924493	3	10924493	OS03T0308000-01	4.73553	6.23388e-06	0.000405837	0.232768
3_11068247	3	11068247	OS03T0310600-01	5.40357	3.53392e-07	3.40084e-05	1.28037
3_11124721	3	11124721	OS03T0313800-00	-7.06967	1.24893e-10	2.90155e-08	-1.0663
3_11408614	3	11408614	OS03T0319000-01	8.13882	5.05212e-13	2.01433e-10	1.05918
3_11764231	3	11764231	OS03T0323100-01	4.70183	7.16258e-06	0.000456511	0.668455
3_12228805	3	12228805	OS03T0331900-01	-13.0188	1.96762e-24	9.88154e-21	-1.45191
3_12353416	3	12353416	OS03T0333400-01	-7.67731	5.60899e-12	1.78059e-09	-0.499371
3_12381413	3	12381413	OS03T0333800-01	-6.69421	8.11327e-10	1.56784e-07	-0.744046
3_12982330	3	12982330	OS03T0346500-01	-4.74978	5.87725e-06	0.000386091	-0.205747
3_12903536	3	12903536	OS03T0346800-00	4.7461	5.9675e-06	0.000391176	0.283384
3_14341629	3	14341629	OS03T0365250-01	5.98673	2.44955e-08	3.26315e-06	0.344733
3_14331781	3	14331781	OS03T0366350-01	5.0208	1.87945e-06	0.000144959	0.733062
3_14584677	3	14584677	OS03T0370000-01	-5.55433	1.79666e-07	1.88437e-05	-0.56404
3_14611492	3	14611492	OS03T0371300-00	5.01186	1.95262e-06	0.000149862	0.349906
3_14648385	3	14648385	OS03T0372950-01	-7.83822	2.43384e-12	8.38419e-10	-0.67028
3_14661336	3	14661336	OS03T0374400-01	-6.13171	1.23569e-08	1.78597e-06	-0.701868
3_15190207	3	15190207	OS03T0382350-01	-7.946	1.38753e-12	5.01994e-10	-1.23248
3_15317773	3	15317773	OS03T0386000-01	5.83543	4.96094e-08	6.11424e-06	0.92015
3_15450157	3	15450157	OS03T0387500-01	4.98778	2.16377e-06	0.000163965	0.408502
3_15462688	3	15462688	OS03T0387800-01	4.54229	1.37098e-05	0.000793549	0.315701
3_15532172	3	15532172	OS03T0388900-01	-10.0751	1.56721e-17	1.66807e-14	-0.348839
3_15643925	3	15643925	OS03T0390900-01	-10.9579	1.29904e-19	2.25528e-16	-1.67532
3_15611668	3	15611668	OS03T0391000-01	-6.45371	2.63239e-09	4.52375e-07	-0.898513
3_15704813	3	15704813	OS03T0391400-01	4.59167	1.12307e-05	0.000669902	0.502636
3_15923255	3	15923255	OS03T0393900-01	5.2508	6.94191e-07	6.09988e-05	0.257679
3_16202054	3	16202054	OS03T0399900-01	5.7586	7.0747e-08	8.35855e-06	0.679191
3_16211995	3	16211995	OS03T0400600-01	-8.87609	1.01023e-14	5.99988e-12	-1.34088
3_16216240	3	16216240	OS03T0400700-01	5.59338	1.50546e-07	1.61315e-05	0.89253
3_16654048	3	16654048	OS03T0406250-00	-5.47129	2.61109e-07	2.60218e-05	-0.757745
3_16705165	3	16705165	OS03T0407000-01	-4.849	3.88864e-06	0.00027141	-0.346119
3_16750902	3	16750902	OS03T0408300-00	4.49779	1.6391e-05	0.000917053	0.224212
3_16926818	3	16926818	OS03T0410900-01	4.86277	3.6704e-06	0.000258359	0.390783
3_17035500	3	17035500	OS03T0411900-01	5.28984	5.84764e-07	5.25765e-05	0.653305
3_17116999	3	17116999	OS03T0414400-01	-7.77083	3.45466e-12	1.15678e-09	-0.356221
3_17939626	3	17939626	OS03T0428800-01	-5.83453	4.98172e-08	6.13621e-06	-0.168246
3_18462297	3	18462297	OS03T0438000-01	-6.76769	5.64295e-10	1.12856e-07	-0.620089
3_18494078	3	18494078	OS03T0439700-01	-5.44917	2.88304e-07	2.83579e-05	-0.153369
3_18643370	3	18643370	OS03T0439800-02	-7.12032	9.67484e-11	2.31349e-08	-1.22797
3_18643370	3	18643370	OS03T0441101-00	-6.15918	1.08447e-08	1.58735e-06	-0.525537
3_20229161	3	20229161	OS03T0563100-01	-5.29169	5.80024e-07	5.22093e-05	-0.79221
3_20397578	3	20397578	OS03T0565200-01	5.1748	9.67408e-07	8.13864e-05	0.225664
3_21083936	3	21083936	OS03T0575500-02	-7.70168	4.94421e-12	1.59603e-09	-0.715088
3_20953573	3	20953573	OS03T0575700-01	-10.5424	1.24051e-18	1.69553e-15	-1.2119
3_21550051	3	21550051	OS03T0583700-00	4.78848	5.00579e-06	0.000336983	0.906266
3_21591121	3	21591121	OS03T0584400-01	6.34834	4.38309e-09	7.11698e-07	0.617434
3_22019340	3	22019340	OS03T0592500-02	-8.57617	5.00278e-14	2.52939e-11	-0.681692
3_22346507	3	22346507	OS03T0598900-01	-4.53274	1.42466e-05	0.000819785	-0.438254
3_22998064	3	22998064	OS03T0608700-01	-8.49053	7.88441e-14	3.79116e-11	-2.13863
3_22998064	3	22998064	OS03T0608700-02	-6.38297	3.70836e-09	6.12961e-07	-0.837115
3_23043630	3	23043630	OS03T0610800-01	-6.38662	3.64351e-09	6.0384e-07	-1.2504
3_23442552	3	23442552	OS03T0618900-01	4.99096	2.13465e-06	0.000162002	0.547971
3_24050259	3	24050259	OS03T0629900-01	6.04355	1.87507e-08	2.57952e-06	0.79579
3_24202582	3	24202582	OS03T0633400-01	-5.01917	1.89256e-06	0.00014582	-0.725663
3_24847093	3	24847093	OS03T0644200-01	-4.72318	6.55986e-06	0.000423562	-0.513926
3_25535917	3	25535917	OS03T0655400-01	-6.93504	2.45401e-10	5.32086e-08	-0.247945
3_25937962	3	25937962	OS03T0661800-01	6.39018	3.5814e-09	5.94863e-07	1.32655
3_26657747	3	26657747	OS03T0673600-01	-13.4714	1.78602e-25	1.15607e-21	-2.33707
3_26610429	3	26610429	OS03T0673700-01	-8.93797	7.2533e-15	4.43336e-12	-1.35313
3_26742610	3	26742610	OS03T0676300-01	-5.24127	7.23803e-07	6.32784e-05	-0.465226
3_27355462	3	27355462	OS03T0684700-01	6.30005	5.53011e-09	8.75442e-07	0.595998
3_27472104	3	27472104	OS03T0689300-01	6.13342	1.22571e-08	1.77311e-06	0.782632
3_27808003	3	27808003	OS03T0695425-01	-11.3785	1.32755e-20	2.93439e-17	-0.762143
3_28213314	3	28213314	OS03T0704100-01	-5.07091	1.5161e-06	0.000120199	-0.264702
3_28583296	3	28583296	OS03T0708250-00	-9.86186	4.98016e-17	4.64447e-14	-1.53451
3_29193576	3	29193576	OS03T0720400-01	5.54569	1.86818e-07	1.94886e-05	0.691923
3_29306414	3	29306414	OS03T0722200-01	-10.7209	4.70516e-19	7.04437e-16	-1.3413
3_29414347	3	29414347	OS03T0722700-01	-7.84077	2.40168e-12	8.2786e-10	-0.736927
3_29366947	3	29366947	OS03T0723600-01	-4.83549	4.11475e-06	0.000284968	-0.408141
3_29422319	3	29422319	OS03T0724100-01	-4.89251	3.23917e-06	0.00023208	-0.519114
3_29768181	3	29768181	OS03T0729000-01	5.60886	1.40332e-07	1.51767e-05	0.702586
3_29807855	3	29807855	OS03T0729300-01	-6.32727	4.8515e-09	7.78784e-07	-0.170374
3_29930796	3	29930796	OS03T0731100-01	-4.95624	2.47415e-06	0.000184409	-0.280247
3_30138259	3	30138259	OS03T0735400-01	-4.86563	3.62666e-06	0.000255643	-0.897161
3_30489317	3	30489317	OS03T0743200-01	-7.9519	1.34546e-12	4.88322e-10	-0.477915
3_30889578	3	30889578	OS03T0749500-01	4.85125	3.85204e-06	0.000269077	0.694836
3_30984694	3	30984694	OS03T0753500-01	-4.99939	2.05931e-06	0.000156975	-0.648223
3_31006533	3	31006533	OS03T0754200-01	8.1403	5.01319e-13	2.00171e-10	0.731415
3_31056268	3	31056268	OS03T0754300-01	-5.53298	1.97849e-07	2.04909e-05	-0.97852
3_31281476	3	31281476	OS03T0756800-01	-4.58555	1.15124e-05	0.000684183	-0.14698
3_31671096	3	31671096	OS03T0765200-02	5.85574	4.51495e-08	5.62812e-06	0.202743
3_32093397	3	32093397	OS03T0774600-01	-10.1645	9.64903e-18	1.06956e-14	-1.56193
3_32296599	3	32296599	OS03T0779300-01	-7.58451	9.057e-12	2.74678e-09	-0.83848
3_32621132	3	32621132	OS03T0785100-01	-8.92403	7.81573e-15	4.75606e-12	-1.08332
3_32662291	3	32662291	OS03T0786900-01	4.71764	6.71134e-06	0.000431774	0.553527
3_32742144	3	32742144	OS03T0789500-01	-5.42263	3.24605e-07	3.151e-05	-0.371733
3_32739222	3	32739222	OS03T0789800-01	-7.32352	3.4514e-11	9.19223e-09	-0.701263
3_32924989	3	32924989	OS03T0792800-01	-4.87425	3.49771e-06	0.000248061	-0.662769
3_33087878	3	33087878	OS03T0795100-01	-7.51289	1.30938e-11	3.8214e-09	-0.324848
3_33141462	3	33141462	OS03T0797300-01	-5.35635	4.3588e-07	4.08329e-05	-1.02641
3_33278322	3	33278322	OS03T0797500-01	-7.56453	1.00391e-11	3.00981e-09	-1.4065
3_33518876	3	33518876	OS03T0803500-01	5.37356	4.03843e-07	3.81934e-05	0.38699
3_33642215	3	33642215	OS03T0805300-01	-4.97953	2.24114e-06	0.000168871	-0.148545
3_34011498	3	34011498	OS03T0811500-01	-5.50207	2.27399e-07	2.32011e-05	-0.420182
3_33992537	3	33992537	OS03T0811600-01	-5.95418	2.85323e-08	3.73692e-06	-0.566417
3_33992537	3	33992537	OS03T0811700-01	-6.46924	2.44103e-09	4.2214e-07	-0.365257
3_34034979	3	34034979	OS03T0812500-01	-14.9306	8.92394e-29	1.1639e-24	-1.60804
3_34099555	3	34099555	OS03T0813700-00	-4.89148	3.25325e-06	0.000232993	-0.368069
3_34228768	3	34228768	OS03T0816200-01	5.37559	4.00209e-07	3.79072e-05	0.744166
3_34170451	3	34170451	OS03T0817100-00	4.62158	9.94603e-06	0.000604594	0.40597
3_34345167	3	34345167	OS03T0817200-01	5.71412	8.67928e-08	1.0022e-05	0.696532
3_34370292	3	34370292	OS03T0821100-01	-5.1718	9.801e-07	8.22984e-05	-0.132624
3_34485703	3	34485703	OS03T0821250-00	-5.6978	9.35334e-08	1.07098e-05	-0.652858
3_34576116	3	34576116	OS03T0822800-02	4.74498	5.99533e-06	0.000392584	0.496622
3_34538066	3	34538066	OS03T0824500-01	-5.10863	1.28869e-06	0.000104418	-0.397497
3_34802900	3	34802900	OS03T0828800-01	5.97796	2.55246e-08	3.38767e-06	0.783694
3_34879057	3	34879057	OS03T0830300-00	5.0313	1.79689e-06	0.000139762	0.451284
3_34869111	3	34869111	OS03T0830400-01	7.45526	1.76015e-11	5.00842e-09	0.959251
3_35084910	3	35084910	OS03T0835150-01	7.40115	2.32204e-11	6.4205e-09	0.348376
3_35084910	3	35084910	OS03T0835600-01	5.33227	4.84933e-07	4.47045e-05	0.276388
3_35155257	3	35155257	OS03T0836600-01	-5.35985	4.29172e-07	4.02866e-05	-0.3752
3_35241641	3	35241641	OS03T0837800-01	4.87477	3.49005e-06	0.000247605	0.4461
3_35221709	3	35221709	OS03T0838900-01	-6.56818	1.50674e-09	2.74263e-07	-0.155919
3_35245235	3	35245235	OS03T0839000-01	-4.88111	3.3983e-06	0.000241829	-0.473427
3_35285091	3	35285091	OS03T0841100-01	-4.89064	3.26479e-06	0.000233596	-0.547624
3_35391728	3	35391728	OS03T0842501-01	5.20684	8.41384e-07	7.21518e-05	1.07335
3_35499350	3	35499350	OS03T0843000-01	-6.81836	4.38904e-10	9.02996e-08	-0.356063
3_35464621	3	35464621	OS03T0843700-01	-8.29982	2.16346e-13	9.32054e-11	-0.789296
3_35446150	3	35446150	OS03T0843800-00	5.03653	1.75705e-06	0.000137035	0.507764
3_35612291	3	35612291	OS03T0844900-01	6.22386	7.96724e-09	1.21129e-06	0.27825
3_35550085	3	35550085	OS03T0845700-01	-5.18823	9.1248e-07	7.74689e-05	-0.575458
3_35665551	3	35665551	OS03T0845800-02	-4.72103	6.61837e-06	0.000426704	-0.613695
3_35574839	3	35574839	OS03T0846400-01	-6.48932	2.21387e-09	3.86445e-07	-1.34519
3_35606724	3	35606724	OS03T0847500-01	4.72382	6.54248e-06	0.000422643	0.325591
3_35737310	3	35737310	OS03T0849600-01	-6.08404	1.54879e-08	2.17728e-06	-0.552697
3_35777063	3	35777063	OS03T0850200-00	4.77055	5.39279e-06	0.000358763	0.226253
3_35791330	3	35791330	OS03T0850400-01	5.67342	1.04569e-07	1.1821e-05	0.439911
3_35790282	3	35790282	OS03T0850600-01	6.63025	1.11144e-09	2.08194e-07	0.146769
3_35811804	3	35811804	OS03T0850800-01	4.74936	5.88754e-06	0.000386699	1.05172
3_35915996	3	35915996	OS03T0852900-01	-7.76848	3.49713e-12	1.16891e-09	-0.693601
3_36015919	3	36015919	OS03T0853200-01	-4.74493	5.99642e-06	0.000392584	-0.212328
3_36158091	3	36158091	OS03T0857000-01	7.22525	5.68889e-11	1.43427e-08	0.767734
3_36179346	3	36179346	OS03T0857100-01	-6.05971	1.73742e-08	2.4136e-06	-0.756349
3_36273249	3	36273249	OS03T0858700-01	-6.277	6.17731e-09	9.6542e-07	-0.76081
3_36379401	3	36379401	OS03T0859900-01	6.03649	1.93855e-08	2.65848e-06	0.49982
4_254083	4	254083	OS04T0103601-01	-5.66952	1.06449e-07	1.19799e-05	-0.539329
4_146676	4	146676	OS04T0103700-01	5.10274	1.32186e-06	0.000106749	0.836343
4_653850	4	653850	OS04T0111350-01	-13.211	7.08534e-25	4.02915e-21	-1.03757
4_643263	4	643263	OS04T0111500-02	6.6311	1.10681e-09	2.07386e-07	1.39882
4_738981	4	738981	OS04T0112100-01	4.87262	3.52181e-06	0.000249433	0.922391
4_738981	4	738981	OS04T0113800-01	-10.2419	6.33889e-18	7.33666e-15	-2.01206
4_1023305	4	1023305	OS04T0117900-01	5.4949	2.3485e-07	2.38131e-05	0.576807
4_1121785	4	1121785	OS04T0118700-00	5.06387	1.56267e-06	0.000123431	0.602391
4_1201163	4	1201163	OS04T0118800-00	4.54255	1.36956e-05	0.000792829	0.4781
4_1139876	4	1139876	OS04T0120100-00	6.44903	2.6929e-09	4.61707e-07	1.0486
4_1221395	4	1221395	OS04T0121100-01	4.54799	1.33984e-05	0.000777566	1.49096
4_1301909	4	1301909	OS04T0121800-01	-6.58836	1.36496e-09	2.50509e-07	-0.321812
4_1766173	4	1766173	OS04T0127300-01	5.64378	1.19717e-07	1.32478e-05	0.640575
4_1811309	4	1811309	OS04T0127500-01	5.39504	3.67058e-07	3.5143e-05	0.392084
4_1809289	4	1809289	OS04T0128300-01	-14.2802	2.57175e-27	2.61314e-23	-1.26792
4_2430302	4	2430302	OS04T0136900-01	7.21851	5.8868e-11	1.47692e-08	0.860318
4_2831439	4	2831439	OS04T0142400-01	7.5605	1.02495e-11	3.06419e-09	1.4866
4_3568434	4	3568434	OS04T0152500-01	6.8985	2.94527e-10	6.28395e-08	0.484772
4_3821856	4	3821856	OS04T0156200-00	7.14176	8.68209e-11	2.09904e-08	1.11562
4_4189615	4	4189615	OS04T0161100-00	-5.89279	3.80046e-08	4.82774e-06	-1.70066
4_4416616	4	4416616	OS04T0163700-01	-7.61417	7.77241e-12	2.39628e-09	-0.484748
4_4376822	4	4376822	OS04T0164300-01	-5.85297	4.57345e-08	5.69135e-06	-0.431578
4_4452906	4	4452906	OS04T0165700-01	-5.89966	3.68066e-08	4.68804e-06	-0.221051
4_4512761	4	4512761	OS04T0166300-01	6.61967	1.17071e-09	2.17987e-07	1.27865
4_4875234	4	4875234	OS04T0170500-01	-4.62434	9.83468e-06	0.000598687	-0.637043
4_5159349	4	5159349	OS04T0175600-01	7.77188	3.43582e-12	1.15062e-09	1.14815
4_5613163	4	5613163	OS04T0180900-01	10.3638	3.271e-18	4.07363e-15	0.970526
4_5998799	4	5998799	OS04T0188433-01	-7.0975	1.08551e-10	2.56878e-08	-1.13985
4_6619823	4	6619823	OS04T0196600-01	5.80746	5.64683e-08	6.83312e-06	0.562737
4_6565103	4	6565103	OS04T0197100-00	5.12608	1.19504e-06	9.78245e-05	0.549391
4_6596336	4	6596336	OS04T0197200-01	5.22302	7.83977e-07	6.7905e-05	0.909045
4_6927822	4	6927822	OS04T0200400-00	7.55976	1.02888e-11	3.06956e-09	0.84574
4_6894151	4	6894151	OS04T0201500-00	-4.79272	4.91824e-06	0.000332232	-0.613751
4_7070589	4	7070589	OS04T0204200-01	-4.64991	8.86094e-06	0.000548543	-0.558988
4_7169370	4	7169370	OS04T0208200-01	5.39549	3.66335e-07	3.50853e-05	0.536401
4_8264369	4	8264369	OS04T0224000-01	5.5479	1.84962e-07	1.93226e-05	0.703836
4_8528256	4	8528256	OS04T0227100-01	-8.56268	5.37472e-14	2.69923e-11	-0.869773
4_9607419	4	9607419	OS04T0247500-02	-5.39889	3.60834e-07	3.46179e-05	-0.870469
4_9619166	4	9619166	OS04T0250700-01	-5.18175	9.38584e-07	7.93025e-05	-0.53207
4_11261789	4	11261789	OS04T0269100-00	4.54945	1.33201e-05	0.000773739	0.367297
4_11238544	4	11238544	OS04T0269800-01	-4.60439	1.06658e-05	0.000641405	-0.716434
4_11366359	4	11366359	OS04T0272200-01	4.99196	2.12558e-06	0.000161417	0.42695
4_12128415	4	12128415	OS04T0282400-01	-4.58924	1.13419e-05	0.000675273	-0.696241
4_12312291	4	12312291	OS04T0284100-01	7.14237	8.65517e-11	2.09276e-08	0.591458
4_12282876	4	12282876	OS04T0286300-01	12.2855	9.93247e-23	3.59644e-19	1.28022
4_12400434	4	12400434	OS04T0286400-01	-4.98567	2.18326e-06	0.00016508	-1.59244
4_12542778	4	12542778	OS04T0288500-01	6.24073	7.34975e-09	1.12973e-06	0.552014
4_12984558	4	12984558	OS04T0295400-02	-4.51103	1.55445e-05	0.000879489	-0.559974
4_12986725	4	12986725	OS04T0295901-00	-9.38625	6.51538e-16	4.95797e-13	-0.99342
4_13015655	4	13015655	OS04T0296700-01	8.8176	1.3812e-14	7.95443e-12	0.821408
4_13148037	4	13148037	OS04T0297800-01	-8.35478	1.61819e-13	7.26143e-11	-1.37184
4_13841344	4	13841344	OS04T0307500-01	9.23012	1.51098e-15	1.07056e-12	1.12292
4_13967251	4	13967251	OS04T0308100-01	-7.45929	1.72413e-11	4.91234e-09	-0.628113
4_16008180	4	16008180	OS04T0338100-01	8.89793	8.98768e-15	5.40399e-12	0.500375
4_16391455	4	16391455	OS04T0345100-01	-10.6964	5.37407e-19	7.98654e-16	-1.84481
4_16401861	4	16401861	OS04T0345400-02	7.33334	3.28299e-11	8.77758e-09	0.707908
4_16694465	4	16694465	OS04T0350000-02	-4.81505	4.48145e-06	0.000306358	-0.461004
4_16685307	4	16685307	OS04T0350000-03	-6.65958	9.62218e-10	1.82748e-07	-0.375253
4_17492216	4	17492216	OS04T0364800-00	-14.3607	1.69257e-27	1.8037e-23	-1.72184
4_17909378	4	17909378	OS04T0370100-01	15.4132	7.59574e-30	1.13785e-25	1.40998
4_18277267	4	18277267	OS04T0373400-01	6.75231	6.08941e-10	1.21064e-07	0.900187
4_18557636	4	18557636	OS04T0378400-01	-9.22928	1.5178e-15	1.0751e-12	-0.769413
4_18599209	4	18599209	OS04T0379400-01	-5.97452	2.59394e-08	3.4316e-06	-0.637562
4_18599209	4	18599209	OS04T0379700-01	-7.41933	2.11574e-11	5.91607e-09	-0.737984
4_18536690	4	18536690	OS04T0379900-01	6.80507	4.68854e-10	9.58099e-08	0.570945
4_18622858	4	18622858	OS04T0380300-01	-9.79744	7.05927e-17	6.41457e-14	-0.460189
4_18628117	4	18628117	OS04T0380300-02	-6.31562	5.1313e-09	8.18038e-07	-0.616068
4_18612127	4	18612127	OS04T0380500-01	-10.2895	4.89626e-18	5.86103e-15	-1.00893
4_18824603	4	18824603	OS04T0384800-01	-6.75296	6.06974e-10	1.20691e-07	-0.577177
4_19023646	4	19023646	OS04T0387600-01	-7.00355	1.74127e-10	3.90821e-08	-0.625548
4_19174951	4	19174951	OS04T0389500-01	-8.93122	7.52064e-15	4.58928e-12	-0.956083
4_19972256	4	19972256	OS04T0402700-01	-12.3954	5.50512e-23	2.20333e-19	-2.07565
4_20001118	4	20001118	OS04T0403701-01	5.62113	1.32719e-07	1.44668e-05	0.218569
4_20089114	4	20089114	OS04T0405401-01	-11.0913	6.29833e-20	1.1836e-16	-1.2417
4_20283132	4	20283132	OS04T0410300-01	5.62842	1.28389e-07	1.4082e-05	0.595747
4_20339589	4	20339589	OS04T0411800-01	7.09158	1.11838e-10	2.63823e-08	0.615622
4_20399491	4	20399491	OS04T0412900-01	-5.15219	1.06724e-06	8.88089e-05	-0.601398
4_20705734	4	20705734	OS04T0418000-01	5.41841	3.30761e-07	3.20435e-05	0.145475
4_20721873	4	20721873	OS04T0419700-00	4.64499	9.041e-06	0.00055799	0.871434
4_20762277	4	20762277	OS04T0419900-01	-4.88065	3.40492e-06	0.000242267	-1.12827
4_20760124	4	20760124	OS04T0420300-00	10.4345	2.2286e-18	2.8416e-15	0.878499
4_20763464	4	20763464	OS04T0420500-01	5.62833	1.28441e-07	1.4083e-05	0.45881
4_21279166	4	21279166	OS04T0429450-01	-17.8727	4.12825e-35	2.33801e-30	-1.64906
4_21410006	4	21410006	OS04T0431000-01	4.64176	9.16077e-06	0.000564293	0.663819
4_21380130	4	21380130	OS04T0431200-01	-4.61519	1.0208e-05	0.000617723	-0.220633
4_21365460	4	21365460	OS04T0431700-01	4.91756	2.91436e-06	0.000211953	0.914147
4_21471299	4	21471299	OS04T0431800-01	5.57913	1.60594e-07	1.70888e-05	1.32647
4_21448582	4	21448582	OS04T0432400-02	-7.27752	4.36224e-11	1.1309e-08	-1.08581
4_21510297	4	21510297	OS04T0433200-01	-6.57026	1.49147e-09	2.71805e-07	-0.768507
4_21713628	4	21713628	OS04T0436100-01	-4.6875	7.59714e-06	0.000480114	-0.184879
4_21982774	4	21982774	OS04T0441800-01	-4.82091	4.37328e-06	0.000299996	-0.406454
4_22085087	4	22085087	OS04T0442800-01	-10.1182	1.2407e-17	1.3514e-14	-1.11316
4_22177893	4	22177893	OS04T0444800-02	4.65087	8.82636e-06	0.000546638	0.14966
4_22325126	4	22325126	OS04T0446100-00	4.68222	7.76345e-06	0.000489056	0.403854
4_22246723	4	22246723	OS04T0446200-01	6.07678	1.60287e-08	2.24547e-06	0.545452
4_22218030	4	22218030	OS04T0446401-00	6.62684	1.13021e-09	2.11227e-07	0.609002
4_22271305	4	22271305	OS04T0447100-01	4.65073	8.83138e-06	0.000546881	0.470144
4_22585518	4	22585518	OS04T0451700-01	-14.3992	1.38642e-27	1.48348e-23	-1.52183
4_22837188	4	22837188	OS04T0456700-01	-9.45433	4.51275e-16	3.55691e-13	-0.719524
4_22837188	4	22837188	OS04T0457000-01	-7.34874	3.03499e-11	8.17287e-09	-0.219113
4_22916771	4	22916771	OS04T0457500-01	-4.70765	6.99332e-06	0.000446892	-0.964014
4_22904200	4	22904200	OS04T0458400-01	-13.4559	1.93797e-25	1.23913e-21	-1.88508
4_23001296	4	23001296	OS04T0460900-01	6.48175	2.29699e-09	3.99868e-07	1.83522
4_23093572	4	23093572	OS04T0461600-01	-4.70489	7.07327e-06	0.000451502	-0.56987
4_23136603	4	23136603	OS04T0463100-01	5.00988	1.96918e-06	0.000150806	0.205091
4_23974886	4	23974886	OS04T0477900-01	-10.249	6.0998e-18	7.07869e-15	-1.22406
4_24177550	4	24177550	OS04T0482900-01	-7.73736	4.10977e-12	1.35078e-09	-0.34975
4_24523079	4	24523079	OS04T0489900-01	-4.75143	5.83747e-06	0.000383805	-0.527488
4_24726749	4	24726749	OS04T0494300-00	9.39232	6.30574e-16	4.80402e-13	1.65144
4_25003345	4	25003345	OS04T0498600-01	-4.73911	6.14254e-06	0.000400837	-0.677139
4_24918116	4	24918116	OS04T0498800-01	-8.8259	1.32123e-14	7.65203e-12	-0.520109
4_24943003	4	24943003	OS04T0499200-01	5.41912	3.29716e-07	3.19552e-05	0.340244
4_24960342	4	24960342	OS04T0499800-01	-5.51369	2.15811e-07	2.21171e-05	-0.707002
4_25136060	4	25136060	OS04T0502800-01	-5.03196	1.79176e-06	0.000139406	-0.144283
4_25363308	4	25363308	OS04T0508300-01	10.6122	8.49036e-19	1.19536e-15	0.477858
4_25587341	4	25587341	OS04T0511200-01	4.56312	1.26054e-05	0.000737701	0.749688
4_25681629	4	25681629	OS04T0513400-01	-7.56043	1.02533e-11	3.06419e-09	-0.642726
4_25699691	4	25699691	OS04T0513700-00	-4.5289	1.44684e-05	0.000830235	-0.610188
4_25849489	4	25849489	OS04T0516600-01	4.93062	2.75784e-06	0.000202372	0.373717
4_25933130	4	25933130	OS04T0518100-01	-5.94588	2.96631e-08	3.8684e-06	-1.22301
4_26561003	4	26561003	OS04T0531750-00	-9.94026	3.25631e-17	3.23843e-14	-1.08506
4_26559448	4	26559448	OS04T0532400-01	5.79726	5.91949e-08	7.12099e-06	0.541558
4_27127979	4	27127979	OS04T0542800-01	4.97559	2.27901e-06	0.000171355	0.208362
4_27404047	4	27404047	OS04T0546400-01	7.71831	4.53618e-12	1.47778e-09	0.580116
4_27504859	4	27504859	OS04T0549600-01	-5.98928	2.42038e-08	3.22773e-06	-0.59159
4_27765440	4	27765440	OS04T0555300-01	-9.42113	5.39814e-16	4.17567e-13	-0.833409
4_27841059	4	27841059	OS04T0556600-00	4.47954	1.76308e-05	0.00097475	0.354306
4_27984720	4	27984720	OS04T0558500-01	-6.39116	3.56449e-09	5.92242e-07	-0.696936
4_28091253	4	28091253	OS04T0561500-02	5.6397	1.21964e-07	1.34676e-05	0.277052
4_28334173	4	28334173	OS04T0565400-01	-22.2407	1.19212e-43	2.40397e-38	-1.17905
4_28389422	4	28389422	OS04T0565750-00	14.3317	1.96756e-27	2.07984e-23	2.09181
4_29059182	4	29059182	OS04T0576500-01	-5.6784	1.02214e-07	1.15818e-05	-0.575827
4_29007673	4	29007673	OS04T0576700-01	-9.92176	3.59971e-17	3.54098e-14	-0.920185
4_29159974	4	29159974	OS04T0577800-01	-9.19381	1.83692e-15	1.27126e-12	-1.21362
4_29073883	4	29073883	OS04T0578200-01	6.48915	2.2158e-09	3.86735e-07	0.173442
4_29491087	4	29491087	OS04T0583500-01	-5.89117	3.82914e-08	4.8604e-06	-0.463671
4_29456896	4	29456896	OS04T0583800-01	5.77707	6.49766e-08	7.73875e-06	0.847623
4_29555772	4	29555772	OS04T0585700-01	6.31957	5.03466e-09	8.03952e-07	0.791269
4_29654961	4	29654961	OS04T0586100-01	4.52748	1.45513e-05	0.000834095	0.409207
4_29793332	4	29793332	OS04T0589350-01	-5.60865	1.40465e-07	1.51879e-05	-0.464093
4_29777911	4	29777911	OS04T0589400-00	-4.89047	3.26708e-06	0.000233747	-0.667276
4_29778932	4	29778932	OS04T0589500-01	-5.1738	9.71627e-07	8.16654e-05	-0.23036
4_30005967	4	30005967	OS04T0593400-00	11.9007	7.88346e-22	2.27607e-18	1.7838
4_30092644	4	30092644	OS04T0596400-01	5.75012	7.35642e-08	8.65149e-06	0.129184
4_30180377	4	30180377	OS04T0596500-01	-4.54278	1.36829e-05	0.000792145	-0.426937
4_30086227	4	30086227	OS04T0596500-02	5.28947	5.8571e-07	5.26471e-05	0.577207
4_30244154	4	30244154	OS04T0599400-01	-5.85578	4.51401e-08	5.62812e-06	-0.745666
4_30237631	4	30237631	OS04T0599700-01	6.35645	4.21495e-09	6.87548e-07	0.406873
4_30296834	4	30296834	OS04T0602100-01	4.5485	1.33709e-05	0.000776278	0.22262
4_30523950	4	30523950	OS04T0603200-01	-4.75308	5.79756e-06	0.000381582	-0.374898
4_30477926	4	30477926	OS04T0604200-01	7.78862	3.14976e-12	1.06558e-09	0.919814
4_30474973	4	30474973	OS04T0604250-01	-14.502	8.13205e-28	9.1104e-24	-2.0454
4_31017162	4	31017162	OS04T0611700-00	5.6622	1.10067e-07	1.2332e-05	0.777516
4_31082616	4	31082616	OS04T0613600-00	7.33325	3.28441e-11	8.7805e-09	1.7717
4_31214479	4	31214479	OS04T0615000-01	4.5533	1.31148e-05	0.0007638	0.434042
4_31442423	4	31442423	OS04T0619000-01	-6.25103	6.99607e-09	1.08088e-06	-0.708666
4_31665149	4	31665149	OS04T0623100-01	-5.84358	4.77714e-08	5.91227e-06	-0.906081
4_31743939	4	31743939	OS04T0624000-01	4.81324	4.51541e-06	0.000308387	0.279427
4_31720478	4	31720478	OS04T0625000-01	-6.98842	1.87851e-10	4.18802e-08	-0.812407
4_31963134	4	31963134	OS04T0626500-01	-5.42733	3.17866e-07	3.09165e-05	-0.467797
4_31839518	4	31839518	OS04T0626600-01	4.67292	8.06524e-06	0.000505939	0.702963
4_31887812	4	31887812	OS04T0626700-01	5.19241	8.96007e-07	7.62383e-05	0.665973
4_32018984	4	32018984	OS04T0629500-02	-5.33389	4.81456e-07	4.44262e-05	-0.583821
4_32010738	4	32010738	OS04T0629600-02	-4.80074	4.75685e-06	0.000322586	-0.252746
4_32045792	4	32045792	OS04T0630300-01	10.8906	1.87267e-19	3.14695e-16	1.34494
4_32078944	4	32078944	OS04T0630400-01	-8.09841	6.24675e-13	2.4355e-10	-1.1952
4_32043290	4	32043290	OS04T0630551-00	4.66131	8.45757e-06	0.000527312	0.308663
4_32267518	4	32267518	OS04T0634400-00	6.61545	1.19523e-09	2.22237e-07	0.996723
4_32262985	4	32262985	OS04T0634700-01	-7.31663	3.57481e-11	9.47185e-09	-1.27966
4_32415660	4	32415660	OS04T0636800-01	-4.6433	9.10359e-06	0.000561179	-0.13046
4_32457987	4	32457987	OS04T0638300-01	8.79374	1.56901e-14	8.91267e-12	0.850908
4_32486718	4	32486718	OS04T0640500-01	-5.09713	1.3542e-06	0.000108896	-0.384039
4_32639936	4	32639936	OS04T0640800-01	-4.8723	3.52651e-06	0.000249738	-0.477734
4_32947466	4	32947466	OS04T0648700-01	-11.1564	4.42553e-20	8.62574e-17	-1.30931
4_33141447	4	33141447	OS04T0650800-01	-5.22549	7.7555e-07	6.72773e-05	-0.495764
4_33198979	4	33198979	OS04T0651700-01	-5.2166	8.0628e-07	6.95038e-05	-0.576477
4_33296737	4	33296737	OS04T0653000-01	-8.52741	6.48255e-14	3.18899e-11	-0.270903
4_33418533	4	33418533	OS04T0655300-01	8.26522	2.59693e-13	1.1e-10	1.152
4_33521934	4	33521934	OS04T0657300-00	5.76218	6.95897e-08	8.23541e-06	0.201516
4_35191071	4	35191071	OS04T0688500-01	5.56449	1.71597e-07	1.8114e-05	0.829026
4_35278417	4	35278417	OS04T0688600-01	-4.83291	4.15944e-06	0.000287643	-0.729206
4_35421590	4	35421590	OS04T0692200-02	7.57388	9.5672e-12	2.88981e-09	0.894997
4_35480950	4	35480950	OS04T0693300-00	-6.41956	3.10658e-09	5.24031e-07	-0.872475
5_116337	5	116337	OS05T0100100-01	15.511	4.62602e-30	7.82401e-26	1.40775
5_13323	5	13323	OS05T0101600-01	4.53493	1.41221e-05	0.000813861	0.702201
5_110776	5	110776	OS05T0102000-01	-11.2798	2.26655e-20	4.7687e-17	-1.95842
5_269211	5	269211	OS05T0105000-01	-6.70625	7.64567e-10	1.48623e-07	-0.335535
5_312057	5	312057	OS05T0105600-01	-12.8145	5.84397e-24	2.75046e-20	-1.24714
5_476731	5	476731	OS05T0107900-01	5.08564	1.42294e-06	0.000113683	0.647436
5_555481	5	555481	OS05T0110600-01	5.90389	3.60884e-08	4.60866e-06	0.389202
5_604402	5	604402	OS05T0111300-01	-4.63529	9.4059e-06	0.000576912	-0.644692
5_881317	5	881317	OS05T0116100-01	-6.80492	4.69197e-10	9.58099e-08	-0.225741
5_1346483	5	1346483	OS05T0124000-01	8.52949	6.41128e-14	3.16105e-11	1.18668
5_1660698	5	1660698	OS05T0129000-01	-7.42088	2.09904e-11	5.87956e-09	-0.996249
5_1857409	5	1857409	OS05T0130200-01	-7.55712	1.04298e-11	3.10809e-09	-0.655431
5_1851909	5	1851909	OS05T0130300-01	9.03397	4.3355e-15	2.76199e-12	0.817649
5_1843474	5	1843474	OS05T0130600-01	-5.42493	3.21285e-07	3.12189e-05	-0.632703
5_1791212	5	1791212	OS05T0131100-01	-4.75748	5.69305e-06	0.000375505	-0.233978
5_2001290	5	2001290	OS05T0135900-01	-9.79067	7.32301e-17	6.64501e-14	-0.851649
5_2053272	5	2053272	OS05T0136900-01	6.04048	1.9024e-08	2.6141e-06	0.84233
5_2171107	5	2171107	OS05T0137300-01	6.03149	1.98473e-08	2.71528e-06	0.30452
5_2184646	5	2184646	OS05T0137600-01	-4.71949	6.66054e-06	0.000429032	-0.486974
5_2207305	5	2207305	OS05T0137800-01	11.673	2.69651e-21	7.01982e-18	1.34884
5_2285707	5	2285707	OS05T0141100-01	4.99145	2.1302e-06	0.000161716	0.311207
5_2658247	5	2658247	OS05T0146900-00	-4.8225	4.34424e-06	0.000298136	-0.393651
5_2716881	5	2716881	OS05T0147100-01	-5.34341	4.61607e-07	4.28328e-05	-0.538096
5_3333782	5	3333782	OS05T0157100-01	8.8473	1.17839e-14	6.90935e-12	1.05146
5_3365945	5	3365945	OS05T0158200-01	-7.60711	8.06069e-12	2.47439e-09	-0.967632
5_3566757	5	3566757	OS05T0160600-01	-6.56887	1.50165e-09	2.73546e-07	-1.49047
5_3610950	5	3610950	OS05T0161500-01	6.04085	1.89906e-08	2.61006e-06	0.346253
5_3764624	5	3764624	OS05T0164100-01	-4.98975	2.14565e-06	0.000162734	-0.590608
5_4082546	5	4082546	OS05T0168300-01	5.22054	7.92502e-07	6.85415e-05	0.162621
5_4265355	5	4265355	OS05T0170800-01	-4.60607	1.05932e-05	0.000637857	-0.346497
5_4243358	5	4243358	OS05T0170950-00	6.54123	1.71884e-09	3.092e-07	0.47023
5_4479956	5	4479956	OS05T0173500-01	-5.47109	2.61343e-07	2.60431e-05	-0.974619
5_4315431	5	4315431	OS05T0173500-03	-6.85228	3.70802e-10	7.73076e-08	-0.687495
5_4822668	5	4822668	OS05T0181650-00	6.76968	5.58763e-10	1.11838e-07	0.421967
5_4842268	5	4842268	OS05T0181700-01	-7.52271	1.24497e-11	3.64823e-09	-0.742014
5_4842268	5	4842268	OS05T0182100-01	-4.83255	4.16565e-06	0.000288014	-0.19328
5_5377307	5	5377307	OS05T0187800-01	4.55142	1.32145e-05	0.000768611	0.200157
5_5515389	5	5515389	OS05T0189425-00	-4.71468	6.79383e-06	0.000435776	-0.272166
5_5599874	5	5599874	OS05T0191500-01	-8.30525	2.10238e-13	9.10528e-11	-2.14939
5_5592253	5	5592253	OS05T0192700-01	-11.9094	7.52344e-22	2.18657e-18	-1.65414
5_5904696	5	5904696	OS05T0195901-00	9.83324	5.81533e-17	5.351e-14	1.40472
5_6123484	5	6123484	OS05T0199700-01	-8.19684	3.72337e-13	1.52516e-10	-1.72751
5_6329918	5	6329918	OS05T0202800-00	7.53735	1.15468e-11	3.40535e-09	1.3127
5_6468605	5	6468605	OS05T0203900-01	-4.54073	1.37963e-05	0.000797866	-0.433394
5_6510849	5	6510849	OS05T0204600-01	4.72992	6.3799e-06	0.000413699	0.272823
5_6586962	5	6586962	OS05T0206200-01	-5.74967	7.37167e-08	8.66903e-06	-0.392102
5_6718759	5	6718759	OS05T0208500-03	-8.62126	3.93597e-14	2.0216e-11	-0.981462
5_7224065	5	7224065	OS05T0215066-00	-7.11105	1.01383e-10	2.41156e-08	-1.12004
5_7192669	5	7192669	OS05T0215300-01	-6.49727	2.12989e-09	3.74761e-07	-0.759713
5_7305385	5	7305385	OS05T0217700-01	11.5754	4.57314e-21	1.1396e-17	2.00475
5_7704845	5	7704845	OS05T0224700-00	-7.86585	2.10767e-12	7.37493e-10	-0.897139
5_7565083	5	7565083	OS05T0224900-01	4.74455	6.00597e-06	0.000392971	0.456622
5_7636178	5	7636178	OS05T0225500-01	-10.9366	1.4587e-19	2.50755e-16	-0.868066
5_8773151	5	8773151	OS05T0243100-01	4.78208	5.1408e-06	0.000344779	0.227823
5_8696357	5	8696357	OS05T0243200-02	-10.5851	9.83811e-19	1.36749e-15	-1.36018
5_8729833	5	8729833	OS05T0244500-02	-8.00387	1.02531e-12	3.79109e-10	-0.733425
5_8875084	5	8875084	OS05T0244600-01	-5.05572	1.6183e-06	0.000127319	-0.612214
5_10819899	5	10819899	OS05T0270500-01	7.83499	2.4751e-12	8.50509e-10	0.906093
5_11370138	5	11370138	OS05T0277500-01	9.22302	1.56982e-15	1.10463e-12	0.941184
5_11877765	5	11877765	OS05T0281400-01	-7.1568	8.04649e-11	1.95678e-08	-0.752815
5_13191820	5	13191820	OS05T0295700-01	-6.33525	4.66861e-09	7.51774e-07	-0.709079
5_13298417	5	13298417	OS05T0297001-01	12.5373	2.57232e-23	1.0894e-19	1.6479
5_13736897	5	13736897	OS05T0304400-01	-5.3789	3.94378e-07	3.7413e-05	-0.32224
5_14191049	5	14191049	OS05T0311500-01	5.24029	7.2692e-07	6.35191e-05	0.270723
5_14780879	5	14780879	OS05T0318300-01	-10.2543	5.92709e-18	6.89996e-15	-1.2824
5_14850103	5	14850103	OS05T0318901-00	4.6169	1.01369e-05	0.000614163	0.427573
5_14880029	5	14880029	OS05T0320300-01	-5.99162	2.39399e-08	3.19482e-06	-0.91324
5_14881083	5	14881083	OS05T0320800-01	-8.38489	1.37999e-13	6.28286e-11	-1.13184
5_15013644	5	15013644	OS05T0322900-03	-6.507	2.03127e-09	3.5895e-07	-0.297791
5_15041100	5	15041100	OS05T0323900-01	-7.88493	1.90823e-12	6.70933e-10	-0.596104
5_15267356	5	15267356	OS05T0328000-01	-4.57406	1.20603e-05	0.00071183	-0.491395
5_15540677	5	15540677	OS05T0331200-01	-5.4865	2.43874e-07	2.45468e-05	-0.386387
5_15816094	5	15816094	OS05T0338900-00	-5.9062	3.57025e-08	4.56337e-06	-0.557405
5_16432175	5	16432175	OS05T0348100-01	4.88611	3.32755e-06	0.000237504	0.263218
5_16918642	5	16918642	OS05T0357100-01	-5.11527	1.25222e-06	0.000101929	-0.440175
5_16929121	5	16929121	OS05T0357200-01	-7.1317	9.13449e-11	2.19953e-08	-0.333296
5_17152204	5	17152204	OS05T0359700-01	-4.60011	1.08527e-05	0.000651031	-0.457899
5_17486652	5	17486652	OS05T0364300-01	5.55748	1.77125e-07	1.8601e-05	1.30746
5_17578710	5	17578710	OS05T0365600-01	-4.54163	1.37462e-05	0.000795439	-0.488659
5_18373220	5	18373220	OS05T0380300-01	-5.71722	8.55693e-08	9.89466e-06	-0.906021
5_18765293	5	18765293	OS05T0389400-01	5.09106	1.39013e-06	0.00011136	0.556365
5_18878671	5	18878671	OS05T0389900-01	6.44124	2.79669e-09	4.76107e-07	0.349143
5_19031808	5	19031808	OS05T0390932-01	-4.7856	5.06607e-06	0.000340403	-1.33187
5_19363144	5	19363144	OS05T0397300-02	-5.30016	5.58774e-07	5.05989e-05	-0.519144
5_19684875	5	19684875	OS05T0404200-01	-7.44496	1.85554e-11	5.24683e-09	-1.02052
5_19696385	5	19696385	OS05T0404300-01	4.80276	4.71697e-06	0.000320146	0.57913
5_19635478	5	19635478	OS05T0404400-02	-13.6681	6.33086e-26	4.91077e-22	-1.46746
5_19763846	5	19763846	OS05T0405500-01	-5.77108	6.6794e-08	7.93789e-06	-0.582247
5_19834640	5	19834640	OS05T0406550-01	5.14274	1.1119e-06	9.18678e-05	0.446473
5_20040083	5	20040083	OS05T0410200-01	-11.5344	5.70671e-21	1.3801e-17	-1.36338
5_20513798	5	20513798	OS05T0418600-00	5.13159	1.16688e-06	9.57856e-05	0.760846
5_20717819	5	20717819	OS05T0424300-01	-4.61758	1.01092e-05	0.000612693	-0.935895
5_20919029	5	20919029	OS05T0426000-01	5.85385	4.5548e-08	5.67218e-06	0.286203
5_21369009	5	21369009	OS05T0437800-01	4.9253	2.8206e-06	0.000206376	0.716394
5_21519616	5	21519616	OS05T0438800-01	4.69916	7.24166e-06	0.000460635	0.36734
5_21527729	5	21527729	OS05T0439100-01	-4.9307	2.75688e-06	0.000202313	-0.605772
5_21521688	5	21521688	OS05T0439200-01	-14.5737	5.61234e-28	6.81152e-24	-1.50428
5_21615310	5	21615310	OS05T0441500-01	-7.08068	1.18156e-10	2.7728e-08	-2.9315
5_21780368	5	21780368	OS05T0444300-01	4.95843	2.45136e-06	0.000182976	0.300834
5_22379750	5	22379750	OS05T0455400-01	7.34026	3.16907e-11	8.49527e-09	0.249083
5_22492627	5	22492627	OS05T0457700-01	-6.31857	5.05883e-09	8.0727e-07	-0.759134
5_22664240	5	22664240	OS05T0461400-02	-5.2588	6.70252e-07	5.91809e-05	-0.248239
5_22835540	5	22835540	OS05T0463800-01	-4.53715	1.39965e-05	0.000807643	-0.810291
5_23287696	5	23287696	OS05T0473900-01	-6.64455	1.03602e-09	1.95265e-07	-1.02903
5_23364974	5	23364974	OS05T0475550-00	-7.12788	9.31273e-11	2.23424e-08	-1.35009
5_23563135	5	23563135	OS05T0479475-00	-7.97826	1.17226e-12	4.28845e-10	-0.353346
5_23984907	5	23984907	OS05T0487300-02	-4.89558	3.19748e-06	0.000229607	-0.743491
5_23983891	5	23983891	OS05T0488000-01	-10.6084	8.66836e-19	1.21912e-15	-1.76218
5_24094009	5	24094009	OS05T0492000-00	4.49662	1.64677e-05	0.000920422	0.453355
5_24181846	5	24181846	OS05T0492500-01	-12.3796	5.99095e-23	2.37946e-19	-1.13518
5_24596343	5	24596343	OS05T0498900-01	-6.85851	3.59472e-10	7.51786e-08	-0.902242
5_24613697	5	24613697	OS05T0500000-00	-13.9367	1.54565e-26	1.32851e-22	-1.36903
5_25457873	5	25457873	OS05T0512200-01	-5.44535	2.93268e-07	2.88073e-05	-0.255995
5_25526427	5	25526427	OS05T0514200-01	-6.14631	1.15292e-08	1.67809e-06	-0.881998
5_25551331	5	25551331	OS05T0515200-01	-4.97625	2.2726e-06	0.000170912	-1.01935
5_26511718	5	26511718	OS05T0533500-01	5.7223	8.35977e-08	9.6919e-06	0.391103
5_26936859	5	26936859	OS05T0542300-01	6.62529	1.13888e-09	2.12679e-07	1.38765
5_27122215	5	27122215	OS05T0546300-01	-8.93814	7.24705e-15	4.43161e-12	-1.48082
5_27120139	5	27120139	OS05T0546500-00	6.47383	2.38723e-09	4.14477e-07	1.01676
5_27182546	5	27182546	OS05T0546800-01	-14.269	2.72684e-27	2.68739e-23	-1.53724
5_27083204	5	27083204	OS05T0547100-01	7.5653	9.99944e-12	3.00066e-09	0.614502
5_27204613	5	27204613	OS05T0547850-01	-5.20731	8.39661e-07	7.20685e-05	-0.466574
5_27211260	5	27211260	OS05T0548100-02	6.34995	4.34933e-09	7.06969e-07	0.420294
5_28019367	5	28019367	OS05T0564800-01	5.24088	7.2502e-07	6.33785e-05	0.440057
5_28263887	5	28263887	OS05T0567300-01	4.51841	1.5091e-05	0.000858595	0.40293
5_28240834	5	28240834	OS05T0568100-01	6.86574	3.46771e-10	7.27079e-08	0.758077
5_28309495	5	28309495	OS05T0568900-01	-4.80084	4.75489e-06	0.000322469	-0.122132
5_28807090	5	28807090	OS05T0578100-01	-5.21968	7.95485e-07	6.87632e-05	-0.328584
5_28817619	5	28817619	OS05T0579500-01	-5.94974	2.91322e-08	3.8054e-06	-1.92454
5_28942711	5	28942711	OS05T0579600-01	-4.53405	1.4172e-05	0.000816085	-0.834252
5_28894382	5	28894382	OS05T0580900-02	-6.39072	3.57197e-09	5.9341e-07	-1.72465
5_29616587	5	29616587	OS05T0594700-01	-8.07305	7.13599e-13	2.74057e-10	-0.855597
6_215598	6	215598	OS06T0101600-01	-9.31156	9.74542e-16	7.18039e-13	-0.972383
6_143121	6	143121	OS06T0103100-01	7.06582	1.27336e-10	2.95175e-08	1.11285
6_492932	6	492932	OS06T0106000-02	-5.94919	2.92074e-08	3.81465e-06	-0.305709
6_529603	6	529603	OS06T0108900-02	4.80405	4.69172e-06	0.000318713	0.463434
6_926288	6	926288	OS06T0115300-01	6.56328	1.54324e-09	2.80382e-07	0.267387
6_882065	6	882065	OS06T0116900-01	5.45245	2.84095e-07	2.80101e-05	0.484248
6_1061521	6	1061521	OS06T0118301-00	6.26482	6.54871e-09	1.018e-06	0.385187
6_914002	6	914002	OS06T0118700-02	4.74712	5.94237e-06	0.000389851	0.788943
6_1061521	6	1061521	OS06T0119800-00	4.69163	7.46922e-06	0.000473227	0.33612
6_1108958	6	1108958	OS06T0119900-01	5.81027	5.57399e-08	6.76247e-06	1.11419
6_1094372	6	1094372	OS06T0120200-01	-7.14151	8.69284e-11	2.10032e-08	-1.23589
6_1347748	6	1347748	OS06T0124900-01	-5.75137	7.31431e-08	8.612e-06	-0.217685
6_1443146	6	1443146	OS06T0125400-00	5.07578	1.48468e-06	0.000118021	0.455084
6_1384863	6	1384863	OS06T0127700-01	5.56854	1.6848e-07	1.78181e-05	0.509873
6_1858754	6	1858754	OS06T0133000-01	-4.5085	1.57027e-05	0.000887063	-0.459934
6_1774255	6	1774255	OS06T0133200-01	-9.88825	4.3167e-17	4.13911e-14	-1.19335
6_1819881	6	1819881	OS06T0133400-01	-6.43584	2.87093e-09	4.87733e-07	-0.749601
6_1842459	6	1842459	OS06T0134300-01	-8.01177	9.83783e-13	3.6473e-10	-0.836879
6_1871338	6	1871338	OS06T0134466-01	-5.54299	1.89106e-07	1.97006e-05	-0.549192
6_1869285	6	1869285	OS06T0135000-01	-13.9977	1.12288e-26	9.94475e-23	-1.64326
6_1899128	6	1899128	OS06T0136100-02	-6.83503	4.04014e-10	8.37656e-08	-0.386624
6_2071528	6	2071528	OS06T0139000-01	-5.33985	4.68924e-07	4.34303e-05	-0.279775
6_2112702	6	2112702	OS06T0140200-01	-7.72783	4.31799e-12	1.41284e-09	-0.369613
6_2197625	6	2197625	OS06T0142000-00	5.27907	6.13136e-07	5.47836e-05	0.648064
6_2161039	6	2161039	OS06T0142050-00	5.30895	5.37542e-07	4.89128e-05	0.644763
6_2246670	6	2246670	OS06T0142500-00	7.64939	6.47985e-12	2.03195e-09	1.13653
6_2408332	6	2408332	OS06T0146300-01	-5.28657	5.93236e-07	5.32396e-05	-0.162507
6_2539761	6	2539761	OS06T0146600-01	-6.63449	1.08853e-09	2.04266e-07	-0.522993
6_2416099	6	2416099	OS06T0146800-01	-9.6869	1.28412e-16	1.11987e-13	-1.29561
6_2513994	6	2513994	OS06T0146900-01	-6.56448	1.53423e-09	2.78862e-07	-0.626887
6_2354648	6	2354648	OS06T0147000-01	-5.64247	1.20431e-07	1.33212e-05	-0.930966
6_2513994	6	2513994	OS06T0147200-01	-7.16726	7.63193e-11	1.86305e-08	-0.810655
6_2513994	6	2513994	OS06T0147400-01	-5.29735	5.65746e-07	5.10802e-05	-0.945611
6_2631179	6	2631179	OS06T0149100-01	4.66118	8.46224e-06	0.000527563	0.580959
6_2561400	6	2561400	OS06T0149500-01	-6.61379	1.20498e-09	2.23622e-07	-1.08674
6_2625894	6	2625894	OS06T0152550-01	-5.14482	1.10193e-06	9.11355e-05	-0.83547
6_2636571	6	2636571	OS06T0152700-01	-6.24477	7.20904e-09	1.11064e-06	-0.818976
6_2750681	6	2750681	OS06T0154400-01	-7.75809	3.69089e-12	1.22695e-09	-1.56467
6_2841758	6	2841758	OS06T0154800-01	-5.6698	1.06313e-07	1.19671e-05	-0.611935
6_2917824	6	2917824	OS06T0157000-01	-5.26189	6.61205e-07	5.84352e-05	-0.185146
6_3031896	6	3031896	OS06T0158900-00	-6.90639	2.83148e-10	6.05646e-08	-0.536724
6_3045133	6	3045133	OS06T0159600-01	-6.04249	1.88445e-08	2.59174e-06	-0.395028
6_3057544	6	3057544	OS06T0159900-01	-7.41258	2.19014e-11	6.08985e-09	-0.497219
6_3174383	6	3174383	OS06T0163200-01	-6.33038	4.77944e-09	7.67781e-07	-0.207169
6_3240944	6	3240944	OS06T0163900-01	7.2731	4.46147e-11	1.15446e-08	0.420468
6_3278976	6	3278976	OS06T0164400-01	-9.70936	1.13723e-16	9.96745e-14	-1.01363
6_3319590	6	3319590	OS06T0165500-00	-6.49038	2.20253e-09	3.84599e-07	-0.73224
6_3463658	6	3463658	OS06T0168600-01	-5.19675	8.79244e-07	7.49413e-05	-0.437068
6_3822955	6	3822955	OS06T0174300-01	-4.59458	1.10988e-05	0.000663348	-0.164761
6_3725166	6	3725166	OS06T0174700-01	-5.59374	1.50304e-07	1.61089e-05	-0.575391
6_3732113	6	3732113	OS06T0175500-02	-6.31766	5.08124e-09	8.10501e-07	-0.699831
6_3984230	6	3984230	OS06T0181200-01	4.55517	1.30161e-05	0.00075891	0.725285
6_4081733	6	4081733	OS06T0182400-02	-7.60002	8.36092e-12	2.55667e-09	-0.905282
6_4189648	6	4189648	OS06T0183900-01	-4.62149	9.94952e-06	0.000604722	-0.168448
6_4272921	6	4272921	OS06T0184800-01	-5.42922	3.15193e-07	3.06838e-05	-0.530812
6_4246105	6	4246105	OS06T0184900-01	8.48135	8.27773e-14	3.95197e-11	1.27595
6_4303382	6	4303382	OS06T0185100-00	6.32541	4.89505e-09	7.85294e-07	0.666319
6_4263900	6	4263900	OS06T0185900-01	4.77843	5.21921e-06	0.000349006	0.208429
6_4633960	6	4633960	OS06T0189600-05	-5.53874	1.92768e-07	2.00351e-05	-0.281924
6_4569822	6	4569822	OS06T0190500-01	-7.22282	5.75944e-11	1.44858e-08	-0.859427
6_4583200	6	4583200	OS06T0190700-00	-4.57527	1.20014e-05	0.000708827	-0.287802
6_4647329	6	4647329	OS06T0192300-00	-5.33027	4.89223e-07	4.50588e-05	-0.881052
6_5133028	6	5133028	OS06T0202100-01	-4.77009	5.40301e-06	0.000359325	-0.337794
6_5176377	6	5176377	OS06T0202300-01	-9.08287	3.33465e-15	2.18492e-12	-1.57348
6_5768491	6	5768491	OS06T0211300-01	-6.74602	6.28193e-10	1.24279e-07	-0.330713
6_5826954	6	5826954	OS06T0214100-01	4.74438	6.00998e-06	0.000393204	0.709791
6_5888300	6	5888300	OS06T0216200-00	7.26405	4.67164e-11	1.20385e-08	0.935201
6_6167611	6	6167611	OS06T0218500-01	-6.01858	2.10908e-08	2.85825e-06	-0.411985
6_6251256	6	6251256	OS06T0220800-01	-5.64297	1.20159e-07	1.32934e-05	-0.524034
6_6256876	6	6256876	OS06T0220900-00	-5.17855	9.51762e-07	8.02194e-05	-0.520183
6_6153886	6	6153886	OS06T0221100-01	-4.589	1.13527e-05	0.000675842	-0.412422
6_6242072	6	6242072	OS06T0221200-01	-5.82466	5.21479e-08	6.37625e-06	-0.550481
6_6445293	6	6445293	OS06T0224400-01	-5.53449	1.96504e-07	2.0383e-05	-0.529138
6_6484286	6	6484286	OS06T0225300-02	-10.6724	6.12291e-19	9.00244e-16	-0.874318
6_6755986	6	6755986	OS06T0232200-00	-10.9178	1.61553e-19	2.76626e-16	-0.562666
6_6878648	6	6878648	OS06T0233800-01	4.81358	4.50903e-06	0.000308011	0.531985
6_7096257	6	7096257	OS06T0236266-01	-7.49703	1.42057e-11	4.1109e-09	-0.834199
6_7165350	6	7165350	OS06T0237502-00	6.45341	2.63627e-09	4.53005e-07	0.692455
6_7234254	6	7234254	OS06T0238900-01	-4.92269	2.85194e-06	0.00020835	-0.496208
6_7241480	6	7241480	OS06T0239200-00	-8.60666	4.25377e-14	2.17079e-11	-0.943283
6_7256635	6	7256635	OS06T0240001-01	-7.59268	8.6837e-12	2.64673e-09	-0.475767
6_7241480	6	7241480	OS06T0240400-01	-7.12684	9.36141e-11	2.24468e-08	-0.628993
6_7394771	6	7394771	OS06T0241100-01	-10.1918	8.32161e-18	9.41938e-15	-0.764402
6_7342325	6	7342325	OS06T0241200-01	-9.11469	2.81066e-15	1.87343e-12	-0.937991
6_7400020	6	7400020	OS06T0244000-01	-5.52227	2.07632e-07	2.14001e-05	-0.894164
6_7510380	6	7510380	OS06T0245700-00	4.95218	2.5172e-06	0.00018716	0.494235
6_8024388	6	8024388	OS06T0254300-02	-8.22831	3.15478e-13	1.31109e-10	-0.572301
6_7968993	6	7968993	OS06T0254600-01	16.0485	3.08898e-31	7.2302e-27	1.51682
6_8024388	6	8024388	OS06T0254901-00	-10.484	1.7035e-18	2.26e-15	-1.07383
6_8038220	6	8038220	OS06T0255100-01	4.92917	2.77485e-06	0.000203404	1.06777
6_8107428	6	8107428	OS06T0256800-01	-5.96553	2.70559e-08	3.56474e-06	-0.868731
6_8663138	6	8663138	OS06T0262800-01	-8.89355	9.20088e-15	5.52711e-12	-1.164
6_8732645	6	8732645	OS06T0264500-01	-5.61145	1.38689e-07	1.50312e-05	-1.47747
6_8702011	6	8702011	OS06T0264900-00	-7.38081	2.57643e-11	7.04734e-09	-0.796173
6_8721356	6	8721356	OS06T0265000-01	-4.98222	2.21556e-06	0.000167145	-0.399535
6_8870236	6	8870236	OS06T0267900-01	-7.53272	1.18247e-11	3.47831e-09	-0.793127
6_9030643	6	9030643	OS06T0270200-00	5.47908	2.52139e-07	2.52514e-05	0.356147
6_9247699	6	9247699	OS06T0274000-01	4.60119	1.08054e-05	0.000648661	0.495775
6_9267631	6	9267631	OS06T0274300-01	-8.85131	1.15341e-14	6.76895e-12	-1.37251
6_9835321	6	9835321	OS06T0281300-01	7.59315	8.66253e-12	2.64207e-09	1.0293
6_10089141	6	10089141	OS06T0283300-01	5.98109	2.51524e-08	3.34234e-06	0.366378
6_10277752	6	10277752	OS06T0286375-00	-4.8544	3.80161e-06	0.000266172	-0.377028
6_10376393	6	10376393	OS06T0286400-01	6.2331	7.62291e-09	1.16453e-06	0.265694
6_10462811	6	10462811	OS06T0287700-01	-12.1079	2.58127e-22	8.70895e-19	-1.65314
6_10356974	6	10356974	OS06T0287700-02	-6.85591	3.64158e-10	7.60372e-08	-1.19763
6_10462811	6	10462811	OS06T0287700-03	-7.78777	3.16373e-12	1.06837e-09	-0.717316
6_10485709	6	10485709	OS06T0288300-01	-5.17953	9.47698e-07	7.99231e-05	-0.34848
6_10383937	6	10383937	OS06T0288400-02	4.98487	2.19077e-06	0.00016557	0.870191
6_10462811	6	10462811	OS06T0289300-00	5.06087	1.58293e-06	0.000124765	0.459694
6_11290682	6	11290682	OS06T0301500-01	-7.64328	6.6878e-12	2.09065e-09	-1.29438
6_11406384	6	11406384	OS06T0303600-01	-10.8266	2.65034e-19	4.27565e-16	-1.42433
6_12411663	6	12411663	OS06T0320000-01	10.2514	6.0216e-18	7.00033e-15	0.562779
6_12908378	6	12908378	OS06T0329300-01	-4.68364	7.7182e-06	0.000486544	-0.796829
6_12988025	6	12988025	OS06T0329350-01	-6.69228	8.19081e-10	1.58188e-07	-1.86553
6_13032455	6	13032455	OS06T0329900-01	4.73096	6.35271e-06	0.000412314	0.866191
6_13124737	6	13124737	OS06T0331500-01	-6.38442	3.68251e-09	6.09379e-07	-0.696699
6_13666617	6	13666617	OS06T0340301-01	-5.1059	1.30395e-06	0.00010552	-0.887283
6_13827780	6	13827780	OS06T0344201-00	10.1523	1.03122e-17	1.13873e-14	1.38893
6_13903063	6	13903063	OS06T0347100-01	13.8347	2.6382e-26	2.19559e-22	2.02696
6_13935635	6	13935635	OS06T0347966-01	9.41745	5.5062e-16	4.24798e-13	1.22333
6_14811537	6	14811537	OS06T0359400-01	-8.42405	1.12154e-13	5.2195e-11	-1.04968
6_14876347	6	14876347	OS06T0361750-01	-5.30259	5.52812e-07	5.01422e-05	-0.343683
6_15192027	6	15192027	OS06T0365700-01	-8.11629	5.687e-13	2.24798e-10	-0.811125
6_15529188	6	15529188	OS06T0470350-01	-5.50242	2.27037e-07	2.3167e-05	-0.573466
6_15626699	6	15626699	OS06T0472000-01	5.31888	5.14473e-07	4.70975e-05	0.241617
6_15641366	6	15641366	OS06T0472300-01	4.56937	1.22911e-05	0.000722	0.744201
6_16081706	6	16081706	OS06T0476200-01	5.19165	8.99006e-07	7.64513e-05	0.646891
6_16008588	6	16008588	OS06T0476900-01	7.26897	4.55611e-11	1.17698e-08	1.0245
6_16251381	6	16251381	OS06T0479200-01	-9.33195	8.73134e-16	6.49713e-13	-1.12267
6_16342735	6	16342735	OS06T0480500-01	4.98068	2.23018e-06	0.000168123	0.258626
6_16359367	6	16359367	OS06T0483200-01	7.30134	3.8644e-11	1.01825e-08	1.1471
6_16451280	6	16451280	OS06T0483200-02	11.3899	1.24794e-20	2.78426e-17	1.70456
6_16945410	6	16945410	OS06T0491300-01	-10.5651	1.09633e-18	1.51505e-15	-1.2451
6_16990479	6	16990479	OS06T0491901-01	-5.06302	1.56836e-06	0.000123803	-0.321012
6_16999357	6	16999357	OS06T0492000-01	6.85509	3.65642e-10	7.63411e-08	0.708836
6_17816406	6	17816406	OS06T0502900-02	-4.60542	1.06212e-05	0.00063925	-0.48771
6_18095189	6	18095189	OS06T0508800-01	5.54717	1.85575e-07	1.93658e-05	0.563102
6_19094098	6	19094098	OS06T0520733-00	6.36427	4.05885e-09	6.65005e-07	0.865
6_19429679	6	19429679	OS06T0524400-01	-5.22184	7.8802e-07	6.82282e-05	-0.656045
6_19578461	6	19578461	OS06T0528600-01	-8.12927	5.31218e-13	2.1116e-10	-0.204959
6_20296998	6	20296998	OS06T0539066-01	-4.51583	1.52479e-05	0.000865973	-0.650486
6_20677797	6	20677797	OS06T0547201-00	17.8566	4.45926e-35	2.33801e-30	2.77277
6_20962072	6	20962072	OS06T0551800-01	10.5242	1.36877e-18	1.85153e-15	1.18596
6_21199064	6	21199064	OS06T0556000-01	-7.03065	1.51976e-10	3.45062e-08	-0.661342
6_21299396	6	21299396	OS06T0559600-01	-10.393	2.79223e-18	3.50569e-15	-1.64165
6_21552893	6	21552893	OS06T0563000-01	-5.91782	3.38189e-08	4.3421e-06	-0.62724
6_21606135	6	21606135	OS06T0564300-01	-7.98334	1.14154e-12	4.19244e-10	-1.12127
6_21648428	6	21648428	OS06T0564500-01	7.03161	1.51242e-10	3.43513e-08	0.437057
6_21719091	6	21719091	OS06T0564800-01	4.84554	3.94526e-06	0.000274857	0.500523
6_21855673	6	21855673	OS06T0566700-00	-4.49811	1.63695e-05	0.000916066	-0.342035
6_22105558	6	22105558	OS06T0570000-00	-4.64236	9.1385e-06	0.000563066	-0.842623
6_22105558	6	22105558	OS06T0570100-01	-5.17277	9.7598e-07	8.19901e-05	-0.566838
6_22365010	6	22365010	OS06T0574500-01	-4.99972	2.05641e-06	0.000156827	-0.372781
6_22542166	6	22542166	OS06T0580100-01	-10.4494	2.05505e-18	2.63441e-15	-1.99456
6_22859201	6	22859201	OS06T0586000-01	-8.07636	7.01294e-13	2.69687e-10	-0.904631
6_23106478	6	23106478	OS06T0589600-01	-4.64629	8.99319e-06	0.000555458	-0.547151
6_23162528	6	23162528	OS06T0591200-01	6.92094	2.63313e-10	5.679e-08	1.56713
6_23169029	6	23169029	OS06T0591400-01	-5.43463	3.07665e-07	3.00503e-05	-0.736115
6_23338471	6	23338471	OS06T0594100-01	-9.20199	1.75789e-15	1.2185e-12	-0.185922
6_23712907	6	23712907	OS06T0601100-02	5.01597	1.91863e-06	0.00014759	0.1412
6_23743260	6	23743260	OS06T0601500-01	-5.54328	1.88859e-07	1.96795e-05	-0.463617
6_24304263	6	24304263	OS06T0609600-02	-5.65136	1.15649e-07	1.28574e-05	-0.258853
6_24959815	6	24959815	OS06T0620600-01	-8.12123	5.54141e-13	2.19573e-10	-0.955569
6_25281848	6	25281848	OS06T0627100-01	9.62033	1.84069e-16	1.57077e-13	0.982983
6_25521912	6	25521912	OS06T0630300-01	4.53409	1.41696e-05	0.000815961	0.709391
6_25890472	6	25890472	OS06T0637800-01	6.62516	1.1396e-09	2.12799e-07	1.3069
6_26275014	6	26275014	OS06T0644200-01	-5.93783	3.08006e-08	3.99192e-06	-0.313778
6_26707265	6	26707265	OS06T0651000-01	-5.86447	4.33563e-08	5.42942e-06	-0.65606
6_26611862	6	26611862	OS06T0651200-01	-6.22389	7.96582e-09	1.21115e-06	-0.814971
6_26937901	6	26937901	OS06T0656300-01	4.75403	5.77491e-06	0.000380341	0.581368
6_27112947	6	27112947	OS06T0658900-01	5.15302	1.06341e-06	8.85509e-05	0.37366
6_27526100	6	27526100	OS06T0665900-00	-4.48401	1.73193e-05	0.000960178	-0.288613
6_27900788	6	27900788	OS06T0672700-01	6.90233	2.88951e-10	6.17553e-08	0.745591
6_27906821	6	27906821	OS06T0672801-01	-4.62735	9.71507e-06	0.000592586	-0.812315
6_27968842	6	27968842	OS06T0673300-01	8.72654	2.24602e-14	1.23206e-11	0.903852
6_27966502	6	27966502	OS06T0674100-01	-5.17257	9.76834e-07	8.20451e-05	-0.564786
6_28296869	6	28296869	OS06T0678650-01	4.8682	3.58773e-06	0.000253276	1.5171
6_28469739	6	28469739	OS06T0682300-01	-5.27217	6.32035e-07	5.6225e-05	-0.707778
6_28482946	6	28482946	OS06T0683100-01	-4.92328	2.84478e-06	0.00020789	-0.430443
6_28432963	6	28432963	OS06T0683300-01	-5.13136	1.16805e-06	9.58692e-05	-0.673261
6_28680580	6	28680580	OS06T0687600-00	-6.03926	1.91336e-08	2.62807e-06	-0.568376
6_28682348	6	28682348	OS06T0687700-01	-4.72423	6.53151e-06	0.000422111	-0.384701
6_28699379	6	28699379	OS06T0690600-01	-6.9275	2.54823e-10	5.50765e-08	-1.46736
6_29167482	6	29167482	OS06T0698000-01	-7.32745	3.38298e-11	9.02467e-09	-0.614795
6_29428526	6	29428526	OS06T0699100-00	7.49294	1.45071e-11	4.19348e-09	0.800836
6_29480603	6	29480603	OS06T0700700-01	5.20943	8.31901e-07	7.14657e-05	0.28404
6_30260270	6	30260270	OS06T0713400-01	-11.6727	2.70205e-21	7.02031e-18	-0.982266
6_30367366	6	30367366	OS06T0715400-01	-8.16438	4.41701e-13	1.78252e-10	-1.23886
6_30541257	6	30541257	OS06T0720700-01	-12.4761	3.56991e-23	1.46917e-19	-1.49515
6_30783823	6	30783823	OS06T0724500-01	4.93148	2.74787e-06	0.000201725	0.542805
6_31182459	6	31182459	OS06T0731950-01	7.31754	3.55835e-11	9.43585e-09	0.912191
7_96003	7	96003	OS07T0103100-01	6.14767	1.14548e-08	1.66865e-06	0.519919
7_221241	7	221241	OS07T0103500-01	4.57818	1.1861e-05	0.000701965	0.862308
7_306873	7	306873	OS07T0105600-01	4.64349	9.09662e-06	0.000560842	0.488267
7_285979	7	285979	OS07T0106900-01	4.7309	6.35438e-06	0.000412371	0.352615
7_537442	7	537442	OS07T0109700-01	-7.34908	3.02959e-11	8.15918e-09	-1.60396
7_522643	7	522643	OS07T0110000-01	-7.95619	1.31558e-12	4.7843e-10	-1.61758
7_535243	7	535243	OS07T0110100-01	-7.39195	2.43389e-11	6.69306e-09	-1.86656
7_630186	7	630186	OS07T0110650-00	-5.52171	2.08156e-07	2.14497e-05	-0.456865
7_559367	7	559367	OS07T0110800-01	-8.67567	2.94582e-14	1.56137e-11	-1.19642
7_512265	7	512265	OS07T0110900-01	-6.58985	1.35504e-09	2.48968e-07	-0.822178
7_639298	7	639298	OS07T0111900-00	-5.45716	2.78172e-07	2.74923e-05	-0.484795
7_661821	7	661821	OS07T0112100-00	-5.54775	1.85087e-07	1.93349e-05	-0.52339
7_696168	7	696168	OS07T0113200-01	-4.81971	4.39513e-06	0.000301345	-0.545195
7_715849	7	715849	OS07T0113300-00	12.1156	2.47657e-22	8.39894e-19	1.36795
7_828094	7	828094	OS07T0115200-01	17.3539	5.00325e-34	1.77245e-29	2.65224
7_928524	7	928524	OS07T0116600-00	6.23195	7.66483e-09	1.17013e-06	0.703753
7_1095759	7	1095759	OS07T0119400-01	5.79507	5.97952e-08	7.18628e-06	0.523222
7_1631189	7	1631189	OS07T0131600-01	5.15982	1.03249e-06	8.61592e-05	0.655429
7_1970559	7	1970559	OS07T0137200-01	-6.32222	4.97076e-09	7.95832e-07	-1.0831
7_1966716	7	1966716	OS07T0137600-01	-9.9286	3.46877e-17	3.42116e-14	-1.89166
7_2097520	7	2097520	OS07T0139500-01	-4.6717	8.10549e-06	0.000508148	-0.800384
7_2129480	7	2129480	OS07T0140633-00	8.33588	1.78824e-13	7.93215e-11	0.779598
7_2135747	7	2135747	OS07T0142000-01	5.58678	1.55119e-07	1.65767e-05	0.172039
7_2184813	7	2184813	OS07T0143000-01	-6.3332	4.71484e-09	7.58193e-07	-0.314965
7_2693005	7	2693005	OS07T0151800-01	4.72608	6.48189e-06	0.000419369	0.517193
7_3346210	7	3346210	OS07T0162500-02	7.55785	1.03904e-11	3.09775e-09	0.403895
7_3415243	7	3415243	OS07T0162700-01	4.73166	6.33442e-06	0.000411341	0.49695
7_3524475	7	3524475	OS07T0164000-01	5.37995	3.92542e-07	3.72807e-05	0.514647
7_3559231	7	3559231	OS07T0164800-01	-6.38603	3.65395e-09	6.05263e-07	-0.782016
7_3541892	7	3541892	OS07T0165700-01	4.68818	7.57594e-06	0.00047897	0.505879
7_3628738	7	3628738	OS07T0167500-01	-4.61455	1.02347e-05	0.000619168	-0.508757
7_4173538	7	4173538	OS07T0180300-01	-9.10985	2.88476e-15	1.91315e-12	-1.42634
7_4197818	7	4197818	OS07T0180700-01	5.10357	1.31711e-06	0.000106428	0.850397
7_4378188	7	4378188	OS07T0184500-01	-5.9568	2.81847e-08	3.69804e-06	-1.20777
7_4561754	7	4561754	OS07T0185500-01	5.76468	6.87937e-08	8.15336e-06	0.64606
7_4570276	7	4570276	OS07T0185900-01	-4.76636	5.48736e-06	0.000364213	-0.127644
7_5105197	7	5105197	OS07T0194000-01	-4.90864	3.02623e-06	0.000218989	-0.325848
7_5101661	7	5101661	OS07T0194100-01	5.10534	1.3071e-06	0.000105749	0.482728
7_5217717	7	5217717	OS07T0196200-01	-16.0349	3.30809e-31	7.67454e-27	-1.60129
7_5273657	7	5273657	OS07T0197400-01	-5.88529	3.9355e-08	4.98358e-06	-0.546601
7_5269050	7	5269050	OS07T0199350-00	-5.24587	7.0935e-07	6.21724e-05	-0.929952
7_5536887	7	5536887	OS07T0204500-01	-4.5527	1.31468e-05	0.00076522	-0.475125
7_5629152	7	5629152	OS07T0204800-01	-7.01978	1.60503e-10	3.62758e-08	-1.60046
7_5678556	7	5678556	OS07T0205000-01	4.76797	5.45072e-06	0.000362061	0.855094
7_5750997	7	5750997	OS07T0206700-01	-6.33382	4.70083e-09	7.56477e-07	-0.502725
7_6097491	7	6097491	OS07T0211900-01	5.43947	3.0108e-07	2.9481e-05	0.764204
7_6419062	7	6419062	OS07T0217600-01	-8.46341	9.10417e-14	4.31353e-11	-1.06077
7_6814275	7	6814275	OS07T0223100-01	-5.31883	5.14608e-07	4.70975e-05	-0.287481
7_6842243	7	6842243	OS07T0223766-01	-9.29643	1.05728e-15	7.70985e-13	-0.851473
7_6913311	7	6913311	OS07T0225100-01	4.89527	3.2017e-06	0.000229803	0.574755
7_7336179	7	7336179	OS07T0232200-01	6.36379	4.06844e-09	6.66502e-07	0.50108
7_7524025	7	7524025	OS07T0236200-01	-6.01233	2.17201e-08	2.93549e-06	-1.13811
7_7862181	7	7862181	OS07T0242050-01	-4.47325	1.80789e-05	0.000994902	-0.524319
7_8017323	7	8017323	OS07T0245200-01	5.15294	1.06379e-06	8.85766e-05	0.635152
7_8323308	7	8323308	OS07T0249700-01	4.8522	3.83684e-06	0.000268166	0.579963
7_8316890	7	8316890	OS07T0249900-01	-9.30641	1.00196e-15	7.33092e-13	-1.529
7_8649910	7	8649910	OS07T0255300-01	-8.46454	9.04942e-14	4.29302e-11	-0.989118
7_8904713	7	8904713	OS07T0257200-01	5.06919	1.52732e-06	0.000120942	0.570316
7_8899858	7	8899858	OS07T0258100-01	-9.26827	1.23047e-15	8.85456e-13	-0.825381
7_9044618	7	9044618	OS07T0260300-01	-5.23083	7.57653e-07	6.58686e-05	-0.128346
7_9336450	7	9336450	OS07T0263400-00	-6.07615	1.60765e-08	2.25157e-06	-0.407088
7_9973599	7	9973599	OS07T0270900-01	-5.54403	1.88225e-07	1.96185e-05	-1.08213
7_10089939	7	10089939	OS07T0272800-01	-5.39263	3.7103e-07	3.54883e-05	-0.388467
7_10092058	7	10092058	OS07T0273000-01	12.0069	4.44857e-22	1.38668e-18	1.53351
7_10123704	7	10123704	OS07T0273900-01	4.68358	7.72017e-06	0.000486645	0.765876
7_10290189	7	10290189	OS07T0275100-00	-5.78226	6.34382e-08	7.57962e-06	-0.418394
7_10576106	7	10576106	OS07T0278866-00	7.33627	3.23423e-11	8.65606e-09	0.924885
7_10892671	7	10892671	OS07T0285200-01	-4.82017	4.38673e-06	0.00030084	-0.382605
7_11144196	7	11144196	OS07T0288700-02	-4.7657	5.50244e-06	0.000364805	-0.90172
7_11277511	7	11277511	OS07T0289400-01	-6.46672	2.47113e-09	4.26895e-07	-0.556919
7_11296323	7	11296323	OS07T0291200-01	-5.33797	4.72845e-07	4.37548e-05	-0.545804
7_11695152	7	11695152	OS07T0299800-01	5.14731	1.09006e-06	9.02883e-05	0.64136
7_12578387	7	12578387	OS07T0406600-01	-5.95564	2.83387e-08	3.71397e-06	-1.08675
7_13206310	7	13206310	OS07T0418000-02	-7.86197	2.15078e-12	7.49975e-10	-0.65133
7_13475680	7	13475680	OS07T0420000-01	-6.7585	5.90554e-10	1.17685e-07	-1.41235
7_13446428	7	13446428	OS07T0421200-01	4.89267	3.23692e-06	0.000231944	0.641177
7_14500414	7	14500414	OS07T0434500-01	5.67746	1.02655e-07	1.16242e-05	0.577362
7_14467126	7	14467126	OS07T0434700-01	4.65888	8.54198e-06	0.000531723	0.642622
7_14991392	7	14991392	OS07T0442900-01	-5.2277	7.68071e-07	6.66948e-05	-0.342048
7_15252214	7	15252214	OS07T0446600-01	-4.50743	1.577e-05	0.000890424	-0.577185
7_15379250	7	15379250	OS07T0447800-01	-4.5029	1.6059e-05	0.000902171	-0.276633
7_15446717	7	15446717	OS07T0449100-01	-4.72478	6.51673e-06	0.000421249	-0.612964
7_15625737	7	15625737	OS07T0452500-02	-4.62348	9.86943e-06	0.000600579	-0.484914
7_16003332	7	16003332	OS07T0457550-00	6.68172	8.62854e-10	1.65548e-07	0.73438
7_15981298	7	15981298	OS07T0459000-01	-4.70872	6.96249e-06	0.00044532	-0.33854
7_16264328	7	16264328	OS07T0463500-00	-5.19128	9.00425e-07	7.6562e-05	-0.722962
7_16255616	7	16255616	OS07T0463600-00	-8.57662	4.99078e-14	2.52381e-11	-1.55821
7_16365835	7	16365835	OS07T0464200-00	-6.04489	1.86327e-08	2.56396e-06	-0.56501
7_16409031	7	16409031	OS07T0465100-01	-4.99519	2.09655e-06	0.000159497	-0.542747
7_16793806	7	16793806	OS07T0469100-02	-5.43538	3.06627e-07	2.99523e-05	-0.663518
7_16803158	7	16803158	OS07T0469600-01	-13.4749	1.753e-25	1.13751e-21	-1.60673
7_17161519	7	17161519	OS07T0475000-01	8.75518	1.92765e-14	1.06905e-11	0.610083
7_17507769	7	17507769	OS07T0480900-01	8.77552	1.72936e-14	9.7224e-12	0.795776
7_17778205	7	17778205	OS07T0484600-01	-5.55352	1.80324e-07	1.89028e-05	-0.582242
7_17780226	7	17780226	OS07T0484800-01	-6.6365	1.07786e-09	2.02642e-07	-0.822606
7_17884561	7	17884561	OS07T0485950-01	12.8541	4.73057e-24	2.26263e-20	1.4304
7_17884561	7	17884561	OS07T0486400-01	-6.3708	3.93295e-09	6.46485e-07	-0.50318
7_17884561	7	17884561	OS07T0486500-02	-10.9489	1.36463e-19	2.35977e-16	-1.12493
7_18342434	7	18342434	OS07T0492100-01	-5.48494	2.45595e-07	2.47025e-05	-0.4052
7_18505175	7	18505175	OS07T0493850-01	-5.07865	1.46646e-06	0.000116714	-0.442019
7_18924167	7	18924167	OS07T0500300-01	-4.92284	2.85011e-06	0.000208233	-0.708805
7_19051902	7	19051902	OS07T0503900-01	5.80944	5.59547e-08	6.78581e-06	0.986028
7_19445361	7	19445361	OS07T0509700-01	5.1493	1.08071e-06	8.95955e-05	0.218706
7_19462828	7	19462828	OS07T0510800-02	-15.9087	6.22662e-31	1.33797e-26	-1.63383
7_19904213	7	19904213	OS07T0516500-02	5.38948	3.76256e-07	3.59336e-05	0.744997
7_19993061	7	19993061	OS07T0520400-01	-4.89633	3.18747e-06	0.000228951	-0.705576
7_20109424	7	20109424	OS07T0520800-01	-7.84314	2.3723e-12	8.1894e-10	-0.989033
7_20157806	7	20157806	OS07T0522600-02	4.68896	7.55154e-06	0.0004776	0.547924
7_20959290	7	20959290	OS07T0534000-01	5.91209	3.4734e-08	4.44979e-06	1.01813
7_21011943	7	21011943	OS07T0535700-01	4.81436	4.49447e-06	0.000307104	0.271759
7_21135615	7	21135615	OS07T0537500-01	-5.16102	1.0271e-06	8.57607e-05	-0.377734
7_21380428	7	21380428	OS07T0541500-01	-6.50927	2.0089e-09	3.55405e-07	-0.564804
7_21417552	7	21417552	OS07T0541900-01	4.8882	3.29839e-06	0.000235704	0.34991
7_21538660	7	21538660	OS07T0543700-01	-10.5705	1.06461e-18	1.47432e-15	-1.32305
7_22001883	7	22001883	OS07T0553700-01	4.50533	1.59036e-05	0.000895825	0.242542
7_22275272	7	22275272	OS07T0558200-02	-13.339	3.5973e-25	2.14327e-21	-1.47859
7_22403566	7	22403566	OS07T0561500-01	-6.55439	1.6118e-09	2.91727e-07	-0.391412
7_22928642	7	22928642	OS07T0569700-01	-5.06411	1.56102e-06	0.000123323	-0.712794
7_23055306	7	23055306	OS07T0571700-01	-4.84214	4.00189e-06	0.000278351	-0.903865
7_23185996	7	23185996	OS07T0573800-02	-9.69631	1.22042e-16	1.06538e-13	-1.28015
7_23210087	7	23210087	OS07T0573900-00	-7.43511	1.95152e-11	5.50281e-09	-1.47402
7_23392344	7	23392344	OS07T0575800-01	4.62057	9.98687e-06	0.000606528	0.192536
7_23655766	7	23655766	OS07T0582800-01	-6.89601	2.98198e-10	6.3571e-08	-0.58795
7_23722208	7	23722208	OS07T0584366-00	5.24673	7.06685e-07	6.19803e-05	0.58752
7_23812236	7	23812236	OS07T0585500-01	-4.82977	4.21433e-06	0.000290797	-0.169738
7_24036916	7	24036916	OS07T0591700-01	-5.78549	6.24998e-08	7.47842e-06	-0.45387
7_24340627	7	24340627	OS07T0597000-01	6.63822	1.0688e-09	2.01054e-07	0.245486
7_24453828	7	24453828	OS07T0597400-01	-5.33369	4.81892e-07	4.44601e-05	-0.468585
7_24594709	7	24594709	OS07T0601000-01	-5.77054	6.69628e-08	7.95648e-06	-1.04116
7_24783597	7	24783597	OS07T0605200-01	-4.92076	2.87523e-06	0.000209439	-0.41852
7_24959215	7	24959215	OS07T0607500-01	6.43769	2.8453e-09	4.83724e-07	0.88595
7_25296006	7	25296006	OS07T0614100-01	6.2238	7.96919e-09	1.21152e-06	0.753047
7_25600604	7	25600604	OS07T0619400-01	-16.7967	7.57094e-33	2.23004e-28	-1.38041
7_25671313	7	25671313	OS07T0621400-01	5.79722	5.92059e-08	7.12199e-06	0.517432
7_26039142	7	26039142	OS07T0627800-01	4.90384	3.08812e-06	0.000222773	0.416244
7_26034751	7	26034751	OS07T0628700-01	-10.7944	3.15574e-19	4.9987e-16	-1.40073
7_26044539	7	26044539	OS07T0628900-01	-8.24095	2.95143e-13	1.23974e-10	-0.810554
7_26009448	7	26009448	OS07T0629500-01	5.72208	8.36798e-08	9.69927e-06	0.523608
7_26359903	7	26359903	OS07T0635900-01	9.09195	3.17592e-15	2.08822e-12	0.454015
7_26496723	7	26496723	OS07T0637300-01	5.99629	2.342e-08	3.13806e-06	0.185289
7_26722154	7	26722154	OS07T0642100-01	5.31283	5.28413e-07	4.81858e-05	0.669001
7_26694193	7	26694193	OS07T0643400-01	-6.33991	4.56491e-09	7.36522e-07	-0.978957
7_26950082	7	26950082	OS07T0646600-01	-5.39312	3.7021e-07	3.54163e-05	-1.50435
7_27013471	7	27013471	OS07T0647100-01	5.03653	1.75706e-06	0.000137035	0.50959
7_27029467	7	27029467	OS07T0648100-01	4.9369	2.68557e-06	0.000197772	0.448909
7_27063939	7	27063939	OS07T0648566-01	-8.81418	1.40669e-14	8.09053e-12	-0.628118
7_27172813	7	27172813	OS07T0650375-00	5.67885	1.02007e-07	1.15609e-05	0.35207
7_27196260	7	27196260	OS07T0650600-04	-8.02491	9.18343e-13	3.42357e-10	-0.420055
7_27477565	7	27477565	OS07T0654300-01	-8.80307	1.49269e-14	8.53646e-12	-0.425318
7_27626077	7	27626077	OS07T0656600-01	-4.82367	4.32319e-06	0.000296967	-0.601721
7_27591642	7	27591642	OS07T0656700-01	4.96631	2.3707e-06	0.0001775	0.230453
7_27712401	7	27712401	OS07T0657900-01	-7.51716	1.28097e-11	3.74326e-09	-0.196682
7_27856182	7	27856182	OS07T0661000-01	5.58658	1.55264e-07	1.65903e-05	0.710925
7_27887638	7	27887638	OS07T0661400-01	-6.55505	1.60662e-09	2.90829e-07	-0.220689
7_27914926	7	27914926	OS07T0661600-01	-5.07089	1.51622e-06	0.000120201	-0.584907
7_27941653	7	27941653	OS07T0662800-01	-5.10808	1.29172e-06	0.000104644	-0.335497
7_27922945	7	27922945	OS07T0662900-01	4.68154	7.78503e-06	0.00049025	0.107533
7_27997249	7	27997249	OS07T0663600-01	-6.11925	1.31091e-08	1.88172e-06	-0.490882
7_28009084	7	28009084	OS07T0663800-01	-7.06451	1.28176e-10	2.96886e-08	-0.771552
7_28187331	7	28187331	OS07T0667300-01	-5.65362	1.14461e-07	1.27431e-05	-0.919911
7_28363755	7	28363755	OS07T0670800-01	5.57167	1.66111e-07	1.75923e-05	0.653553
7_28444596	7	28444596	OS07T0671800-01	-5.0561	1.61564e-06	0.00012714	-0.178525
7_28483086	7	28483086	OS07T0674100-01	-4.79583	4.85499e-06	0.000328578	-0.505224
7_28646655	7	28646655	OS07T0675400-01	-13.7789	3.53535e-26	2.86935e-22	-1.7371
7_28681770	7	28681770	OS07T0677100-01	5.52547	2.04655e-07	2.11299e-05	1.10338
7_28995219	7	28995219	OS07T0684000-01	9.98456	2.5612e-17	2.58439e-14	0.870255
7_28975514	7	28975514	OS07T0684700-01	-5.57992	1.60021e-07	1.70362e-05	-1.14918
7_29080488	7	29080488	OS07T0685000-02	5.74877	7.40211e-08	8.69668e-06	0.24476
7_29147580	7	29147580	OS07T0686500-01	-5.80392	5.74001e-08	6.93148e-06	-0.774039
7_29352170	7	29352170	OS07T0691300-01	-6.11402	1.34384e-08	1.92529e-06	-0.810948
8_68439	8	68439	OS08T0101700-01	-6.96379	2.12525e-10	4.67202e-08	-0.206637
8_88233	8	88233	OS08T0101800-01	4.78444	5.09061e-06	0.000341833	0.489429
8_91968	8	91968	OS08T0102000-01	4.77675	5.25589e-06	0.000351114	0.421481
8_248288	8	248288	OS08T0103400-00	-5.68914	9.7318e-08	1.10995e-05	-0.557601
8_263901	8	263901	OS08T0104400-01	-6.84636	3.8189e-10	7.94488e-08	-0.496798
8_279012	8	279012	OS08T0106100-01	-5.23537	7.42748e-07	6.4749e-05	-0.425232
8_338912	8	338912	OS08T0106300-00	6.78742	5.11742e-10	1.03634e-07	1.03216
8_564853	8	564853	OS08T0110600-00	6.31519	5.14197e-09	8.19639e-07	0.693901
8_671740	8	671740	OS08T0112700-01	-6.29097	5.7767e-09	9.08062e-07	-1.09036
8_791191	8	791191	OS08T0114100-01	-6.54788	1.66391e-09	3.00473e-07	-0.242368
8_1114689	8	1114689	OS08T0120600-01	4.97487	2.28598e-06	0.000171805	0.588396
8_1201344	8	1201344	OS08T0122800-01	-9.7161	1.09647e-16	9.63281e-14	-1.08245
8_1278912	8	1278912	OS08T0122800-02	-4.57369	1.20783e-05	0.000712626	-0.255372
8_1555005	8	1555005	OS08T0127500-01	-4.85215	3.83751e-06	0.000268199	-0.411626
8_1994976	8	1994976	OS08T0133700-00	-4.71348	6.82753e-06	0.000437681	-0.632287
8_1916931	8	1916931	OS08T0134900-01	-6.40027	3.41081e-09	5.69161e-07	-1.22884
8_1994976	8	1994976	OS08T0135100-01	-4.4951	1.65678e-05	0.000925247	-0.439724
8_2056417	8	2056417	OS08T0137600-00	-6.04892	1.82817e-08	2.52281e-06	-0.940717
8_2169070	8	2169070	OS08T0138500-01	5.35679	4.35033e-07	4.07609e-05	0.305972
8_2205354	8	2205354	OS08T0138900-01	4.90226	3.1087e-06	0.000223937	0.19816
8_2194649	8	2194649	OS08T0139700-01	-6.01877	2.10716e-08	2.85609e-06	-0.645163
8_2439459	8	2439459	OS08T0143900-01	-5.23646	7.39188e-07	6.44858e-05	-0.539162
8_2520204	8	2520204	OS08T0145600-01	-12.4297	4.57971e-23	1.84989e-19	-1.33509
8_2716505	8	2716505	OS08T0149100-01	5.0493	1.66352e-06	0.0001305	0.733697
8_3494866	8	3494866	OS08T0158900-01	-5.97434	2.59615e-08	3.43436e-06	-0.743633
8_3494866	8	3494866	OS08T0159000-01	-5.26284	6.58461e-07	5.82202e-05	-0.678494
8_4081928	8	4081928	OS08T0169800-01	-5.21746	8.03255e-07	6.93252e-05	-0.448851
8_4099459	8	4099459	OS08T0170100-01	-8.06791	7.33083e-13	2.80145e-10	-0.951814
8_4143791	8	4143791	OS08T0170200-00	5.87743	4.08196e-08	5.14419e-06	0.379347
8_4143791	8	4143791	OS08T0170700-00	12.5739	2.11472e-23	9.1633e-20	1.21914
8_4146985	8	4146985	OS08T0171700-01	5.91656	3.40178e-08	4.36494e-06	0.302905
8_4310343	8	4310343	OS08T0174100-00	-7.5802	9.26059e-12	2.80333e-09	-0.849442
8_4621599	8	4621599	OS08T0179900-01	4.64989	8.86197e-06	0.000548594	0.155665
8_4905363	8	4905363	OS08T0183900-01	-7.95082	1.35302e-12	4.90659e-10	-0.660211
8_5027663	8	5027663	OS08T0184300-01	4.96758	2.35795e-06	0.000176703	0.329093
8_5027663	8	5027663	OS08T0185701-00	16.7039	1.19529e-32	3.44339e-28	2.01818
8_5031034	8	5031034	OS08T0185900-01	-5.29464	5.72534e-07	5.16275e-05	-0.24157
8_5123381	8	5123381	OS08T0187500-01	-9.97313	2.72484e-17	2.73582e-14	-0.924892
8_5131483	8	5131483	OS08T0188151-00	9.89907	4.07074e-17	3.9248e-14	0.737426
8_5402640	8	5402640	OS08T0191000-01	-5.37379	4.03425e-07	3.81675e-05	-0.457798
8_5321495	8	5321495	OS08T0192100-00	-5.4427	2.96767e-07	2.91008e-05	-0.624917
8_5422851	8	5422851	OS08T0192800-01	-4.7093	6.94608e-06	0.000444386	-0.316747
8_5465377	8	5465377	OS08T0195400-01	5.48803	2.42204e-07	2.44049e-05	0.934966
8_5865326	8	5865326	OS08T0202300-01	-8.75076	1.97369e-14	1.09135e-11	-0.705813
8_5963247	8	5963247	OS08T0202300-02	9.20568	1.72332e-15	1.19738e-12	1.50336
8_6043945	8	6043945	OS08T0203350-01	7.01798	1.6196e-10	3.65805e-08	1.09811
8_5989803	8	5989803	OS08T0203400-01	4.48372	1.7339e-05	0.000961023	0.371043
8_6043945	8	6043945	OS08T0203800-01	9.11682	2.77878e-15	1.85454e-12	0.926391
8_6200139	8	6200139	OS08T0205100-01	5.54126	1.90591e-07	1.98395e-05	0.687314
8_6116178	8	6116178	OS08T0205150-01	6.22034	8.10205e-09	1.23e-06	0.98049
8_6180393	8	6180393	OS08T0205900-01	4.85862	3.73488e-06	0.000262375	0.724223
8_6298555	8	6298555	OS08T0208700-01	-5.81233	5.52112e-08	6.71137e-06	-0.313896
8_6718223	8	6718223	OS08T0214900-00	11.9356	6.5336e-22	1.96647e-18	1.94098
8_6718223	8	6718223	OS08T0215200-01	10.3532	3.46473e-18	4.24631e-15	1.35716
8_6718223	8	6718223	OS08T0215300-01	12.6961	1.09975e-23	4.98791e-20	1.64175
8_6695534	8	6695534	OS08T0215400-00	5.10747	1.29515e-06	0.000104895	0.487296
8_7421060	8	7421060	OS08T0220600-01	5.87535	4.12181e-08	5.19067e-06	0.474371
8_7464271	8	7464271	OS08T0221300-00	-5.19707	8.78016e-07	7.48508e-05	-1.15099
8_7567386	8	7567386	OS08T0224500-01	-5.17276	9.76022e-07	8.19901e-05	-0.87754
8_7758874	8	7758874	OS08T0227200-02	-12.0768	3.05269e-22	1.01172e-18	-1.07102
8_7821361	8	7821361	OS08T0229200-01	-8.69144	2.70837e-14	1.45881e-11	-1.32346
8_8032651	8	8032651	OS08T0231400-01	4.85268	3.82908e-06	0.000267802	0.499117
8_7982053	8	7982053	OS08T0232000-01	-6.81488	4.46561e-10	9.17237e-08	-1.61859
8_7999958	8	7999958	OS08T0232100-01	-4.90273	3.10261e-06	0.00022364	-0.515672
8_8048129	8	8048129	OS08T0233600-01	5.47669	2.54857e-07	2.54762e-05	0.629737
8_8304921	8	8304921	OS08T0236866-01	-10.7598	3.80867e-19	5.89105e-16	-0.567925
8_8528724	8	8528724	OS08T0241300-01	4.61022	1.04163e-05	0.000628953	1.15655
8_8765280	8	8765280	OS08T0242700-01	-5.27893	6.13527e-07	5.4811e-05	-0.192715
8_8765280	8	8765280	OS08T0243500-01	-6.62697	1.12949e-09	2.11137e-07	-0.722503
8_8811583	8	8811583	OS08T0243600-01	5.71976	8.4577e-08	9.78985e-06	0.320048
8_9011244	8	9011244	OS08T0246400-01	5.57299	1.65119e-07	1.74979e-05	0.645825
8_8966842	8	8966842	OS08T0246950-00	8.48934	7.93396e-14	3.80517e-11	1.07489
8_8925532	8	8925532	OS08T0247600-01	-6.21058	8.48878e-09	1.28203e-06	-0.982832
8_9224690	8	9224690	OS08T0249900-00	8.65248	3.33307e-14	1.75491e-11	1.23805
8_9146870	8	9146870	OS08T0250200-01	-6.9733	2.02641e-10	4.4799e-08	-0.204291
8_9432471	8	9432471	OS08T0254200-01	-6.16083	1.07601e-08	1.5763e-06	-0.274199
8_10062103	8	10062103	OS08T0263300-02	6.14754	1.1462e-08	1.66914e-06	0.584395
8_10119887	8	10119887	OS08T0265000-01	7.34484	3.09586e-11	8.30776e-09	1.5773
8_10259541	8	10259541	OS08T0269800-01	5.29532	5.70821e-07	5.14889e-05	0.370736
8_10846535	8	10846535	OS08T0280200-03	5.86273	4.37066e-08	5.46806e-06	1.13349
8_11110650	8	11110650	OS08T0282200-01	6.74294	6.37806e-10	1.26076e-07	0.912127
8_11387067	8	11387067	OS08T0287800-00	-4.50617	1.58502e-05	0.000893447	-2.01242
8_11807514	8	11807514	OS08T0292400-01	-5.2007	8.6423e-07	7.3789e-05	-1.07122
8_12067936	8	12067936	OS08T0297500-01	-8.66672	3.08969e-14	1.63432e-11	-0.733415
8_12271726	8	12271726	OS08T0300501-00	-6.19594	9.10302e-09	1.36381e-06	-0.751217
8_12493671	8	12493671	OS08T0301600-01	7.46488	1.67543e-11	4.79128e-09	0.687649
8_12785794	8	12785794	OS08T0307400-03	5.51002	2.19406e-07	2.24494e-05	0.655861
8_13376601	8	13376601	OS08T0313600-00	-5.12989	1.17551e-06	9.64154e-05	-0.64514
8_13688910	8	13688910	OS08T0318400-01	-6.86536	3.47425e-10	7.28277e-08	-1.55689
8_14994181	8	14994181	OS08T0335500-01	-5.01329	1.94072e-06	0.000149027	-0.794706
8_15318555	8	15318555	OS08T0340700-01	-10.0401	1.89495e-17	1.99184e-14	-1.37046
8_15896220	8	15896220	OS08T0351200-01	-5.13735	1.13815e-06	9.37911e-05	-1.78517
8_16010342	8	16010342	OS08T0352400-01	-7.56888	9.81658e-12	2.95763e-09	-2.19192
8_16621018	8	16621018	OS08T0361000-01	-5.2911	5.81518e-07	5.23223e-05	-0.97658
8_16871188	8	16871188	OS08T0363000-01	-9.51931	3.17728e-16	2.56602e-13	-0.883889
8_16871188	8	16871188	OS08T0363800-00	-5.71877	8.4963e-08	9.83149e-06	-0.452927
8_16867905	8	16867905	OS08T0365500-00	5.31766	5.17266e-07	4.73225e-05	0.506369
8_16869834	8	16869834	OS08T0365800-00	4.56365	1.25785e-05	0.000736294	0.502533
8_16963947	8	16963947	OS08T0366000-01	-6.72205	7.07191e-10	1.38187e-07	-0.715417
8_16920228	8	16920228	OS08T0366100-01	-4.66345	8.38379e-06	0.00052328	-0.124032
8_17114128	8	17114128	OS08T0367400-01	7.43048	1.99836e-11	5.61674e-09	0.721929
8_17530513	8	17530513	OS08T0374000-01	5.05478	1.62485e-06	0.000127784	0.647043
8_17511951	8	17511951	OS08T0374200-01	6.92227	2.61572e-10	5.64469e-08	0.503783
8_18643537	8	18643537	OS08T0393600-01	-5.13477	1.15097e-06	9.47203e-05	-0.429214
8_18680844	8	18680844	OS08T0394000-01	-9.16714	2.12029e-15	1.44787e-12	-1.0907
8_18766519	8	18766519	OS08T0395700-01	-10.4953	1.60178e-18	2.14898e-15	-1.80588
8_18825168	8	18825168	OS08T0396200-01	-7.76043	3.64623e-12	1.21303e-09	-0.884073
8_18854628	8	18854628	OS08T0396700-05	-4.58055	1.17477e-05	0.000696352	-0.38496
8_19432167	8	19432167	OS08T0406400-01	-8.25373	2.75916e-13	1.16383e-10	-0.332042
8_19534188	8	19534188	OS08T0408300-02	-10.3142	4.2832e-18	5.1792e-15	-0.934559
8_19761073	8	19761073	OS08T0410900-01	-6.29895	5.55926e-09	8.79313e-07	-1.44128
8_19579564	8	19579564	OS08T0410950-00	8.90563	8.62495e-15	5.2014e-12	0.983196
8_19766055	8	19766055	OS08T0412500-01	-5.15067	1.07432e-06	8.92271e-05	-0.501706
8_19766055	8	19766055	OS08T0413500-00	-12.2615	1.13008e-22	4.05271e-19	-1.08023
8_19816137	8	19816137	OS08T0413850-01	5.78442	6.28098e-08	7.51243e-06	0.317972
8_19895165	8	19895165	OS08T0416900-01	-4.73804	6.16962e-06	0.000402283	-0.440722
8_20155697	8	20155697	OS08T0420700-01	7.2162	5.95616e-11	1.49375e-08	0.884141
8_20184909	8	20184909	OS08T0421400-01	-11.3208	1.81514e-20	3.92935e-17	-1.38161
8_20370055	8	20370055	OS08T0423850-00	4.49427	1.66232e-05	0.000927764	0.408817
8_20314834	8	20314834	OS08T0424200-01	4.62124	9.95978e-06	0.000605177	0.70355
8_20398853	8	20398853	OS08T0425000-01	5.67179	1.05352e-07	1.18901e-05	0.852173
8_20631209	8	20631209	OS08T0428800-00	5.28312	6.02319e-07	5.39064e-05	0.564732
8_21039086	8	21039086	OS08T0433600-01	7.15978	7.92599e-11	1.92837e-08	0.534808
8_21087946	8	21087946	OS08T0434100-01	5.12656	1.19259e-06	9.76602e-05	0.495072
8_21103084	8	21103084	OS08T0434300-01	-4.57315	1.21049e-05	0.000713925	-0.285997
8_21379137	8	21379137	OS08T0440100-01	-5.70426	9.08074e-08	1.044e-05	-0.379958
8_22547280	8	22547280	OS08T0459600-01	-5.26123	6.63133e-07	5.85937e-05	-0.265332
8_23407389	8	23407389	OS08T0474800-01	7.29432	4.00493e-11	1.0519e-08	0.767667
8_23689729	8	23689729	OS08T0480200-01	4.49709	1.64368e-05	0.000919098	0.619966
8_23739496	8	23739496	OS08T0480500-01	-4.50623	1.58463e-05	0.000893383	-0.782629
8_24468349	8	24468349	OS08T0495500-01	-4.64364	9.09099e-06	0.000560587	-0.385479
8_24958783	8	24958783	OS08T0504700-01	-4.96516	2.38231e-06	0.000178253	-0.157183
8_25088528	8	25088528	OS08T0507000-00	21.1253	1.44339e-41	2.22581e-36	2.57574
8_25093080	8	25093080	OS08T0507701-01	12.7683	7.47636e-24	3.48125e-20	1.17426
8_25062039	8	25062039	OS08T0508000-01	5.2747	6.25045e-07	5.56788e-05	1.35351
8_25246079	8	25246079	OS08T0509400-01	4.79036	4.96675e-06	0.000334845	0.486887
8_25759329	8	25759329	OS08T0518000-01	-7.78314	3.24072e-12	1.09268e-09	-0.473948
8_26028185	8	26028185	OS08T0522100-00	-4.62566	9.78236e-06	0.00059618	-0.53684
8_26303828	8	26303828	OS08T0528200-01	8.4446	1.00585e-13	4.71881e-11	1.04182
8_26316287	8	26316287	OS08T0528700-01	-6.33202	4.74188e-09	7.62166e-07	-0.432328
8_26452580	8	26452580	OS08T0530500-01	5.13014	1.17426e-06	9.63245e-05	0.368894
8_26509021	8	26509021	OS08T0531900-01	5.57382	1.645e-07	1.74436e-05	1.29104
8_26568842	8	26568842	OS08T0532200-01	-4.97003	2.33351e-06	0.000175062	-1.10989
8_26725734	8	26725734	OS08T0535050-01	7.65779	6.20458e-12	1.95287e-09	0.920445
8_26722021	8	26722021	OS08T0535050-02	-6.06085	1.72811e-08	2.40218e-06	-0.433409
8_26722021	8	26722021	OS08T0535100-01	-8.97414	5.97563e-15	3.72096e-12	-0.66532
8_26856545	8	26856545	OS08T0537001-01	12.2462	1.22672e-22	4.38128e-19	1.67357
8_26882754	8	26882754	OS08T0538600-01	8.19871	3.68707e-13	1.51122e-10	0.450463
8_27015920	8	27015920	OS08T0539700-01	8.61764	4.01237e-14	2.05641e-11	1.26637
8_26988004	8	26988004	OS08T0539900-00	6.79816	4.852e-10	9.87242e-08	0.908157
8_27065776	8	27065776	OS08T0540500-01	-7.04254	1.43159e-10	3.27339e-08	-0.66049
8_27243632	8	27243632	OS08T0543900-00	7.50287	1.37855e-11	3.99723e-09	1.2291
8_27382636	8	27382636	OS08T0544900-01	4.63752	9.32077e-06	0.000572802	0.296201
8_27365041	8	27365041	OS08T0546533-01	-5.26569	6.50271e-07	5.76107e-05	-0.547804
8_27451561	8	27451561	OS08T0547300-01	5.15931	1.03476e-06	8.63402e-05	1.50789
8_27486521	8	27486521	OS08T0547900-01	5.83431	4.98676e-08	6.14184e-06	0.158168
8_27557248	8	27557248	OS08T0549100-01	4.91742	2.91617e-06	0.000212073	0.127739
8_27522076	8	27522076	OS08T0549300-01	4.70909	6.95192e-06	0.000444724	0.139104
8_27631532	8	27631532	OS08T0551700-01	-4.54319	1.36602e-05	0.000790993	-0.258482
8_27833555	8	27833555	OS08T0557000-01	6.02057	2.08937e-08	2.8333e-06	0.242441
8_27976947	8	27976947	OS08T0559400-01	7.9988	1.05283e-12	3.88408e-10	0.252572
8_28068171	8	28068171	OS08T0560500-01	-7.14663	8.47077e-11	2.05209e-08	-0.350743
8_28081309	8	28081309	OS08T0560900-01	5.00224	2.03443e-06	0.000155386	0.355708
8_28293008	8	28293008	OS08T0564750-00	-4.50263	1.60761e-05	0.00090302	-0.151917
8_28361422	8	28361422	OS08T0566600-01	5.08318	1.43813e-06	0.000114769	0.0966002
9_910732	9	910732	OS09T0111800-02	-4.9138	2.96104e-06	0.000214889	-0.543482
9_2355985	9	2355985	OS09T0129400-02	8.10748	5.95641e-13	2.34106e-10	1.22321
9_2997607	9	2997607	OS09T0240200-01	-5.27873	6.14069e-07	5.48385e-05	-1.27521
9_3233028	9	3233028	OS09T0241700-01	12.1968	1.60019e-22	5.60069e-19	1.71515
9_3612908	9	3612908	OS09T0247500-01	-6.2284	7.79599e-09	1.18753e-06	-0.61943
9_3755988	9	3755988	OS09T0248300-01	4.61686	1.01388e-05	0.00061423	0.462023
9_3820153	9	3820153	OS09T0249900-01	5.74948	7.37818e-08	8.67629e-06	0.2419
9_3934108	9	3934108	OS09T0250400-01	4.98431	2.19596e-06	0.000165891	0.676295
9_3954411	9	3954411	OS09T0251400-01	6.43483	2.88497e-09	4.90055e-07	0.734557
9_4006573	9	4006573	OS09T0251800-01	-8.86027	1.09946e-14	6.47988e-12	-1.87872
9_4779566	9	4779566	OS09T0264400-01	5.80296	5.76544e-08	6.95963e-06	0.51545
9_5021396	9	5021396	OS09T0267800-01	4.72554	6.49642e-06	0.000420174	0.467562
9_5403750	9	5403750	OS09T0270900-02	11.8167	1.24063e-21	3.38785e-18	1.46986
9_5381577	9	5381577	OS09T0272200-02	-11.6013	3.97362e-21	1.00744e-17	-0.786059
9_5555602	9	5555602	OS09T0273950-01	6.87674	3.28272e-10	6.93954e-08	1.22518
9_5472371	9	5472371	OS09T0274100-01	-4.55418	1.30686e-05	0.000761518	-0.603307
9_5838267	9	5838267	OS09T0280300-01	-4.88084	3.40215e-06	0.000242076	-0.580332
9_6015021	9	6015021	OS09T0280600-01	4.73566	6.2306e-06	0.000405694	0.449175
9_6389559	9	6389559	OS09T0286400-01	-7.16272	7.80895e-11	1.90254e-08	-0.844028
9_6363023	9	6363023	OS09T0286600-03	-6.86721	3.44243e-10	7.22068e-08	-1.21935
9_6390903	9	6390903	OS09T0287000-01	-6.52522	1.85856e-09	3.31446e-07	-0.860237
9_6455558	9	6455558	OS09T0287500-01	12.4506	4.09396e-23	1.66652e-19	0.820424
9_7185879	9	7185879	OS09T0296800-01	-9.75004	9.12485e-17	8.14748e-14	-0.449218
9_7351761	9	7351761	OS09T0299200-01	5.18502	9.25317e-07	7.83811e-05	0.295811
9_7347790	9	7347790	OS09T0299300-00	-4.60965	1.04403e-05	0.000630211	-0.922164
9_8190509	9	8190509	OS09T0310800-01	-7.06673	1.26753e-10	2.9398e-08	-0.596271
9_8516343	9	8516343	OS09T0313500-01	-6.01732	2.12165e-08	2.87321e-06	-0.368941
9_9322986	9	9322986	OS09T0321500-01	5.27645	6.20248e-07	5.53176e-05	0.674355
9_9628662	9	9628662	OS09T0325300-01	-7.38859	2.476e-11	6.80244e-09	-0.587458
9_9743078	9	9743078	OS09T0327400-01	-5.08916	1.40158e-06	0.000112144	-0.214266
9_9569605	9	9569605	OS09T0327575-00	7.39559	2.38897e-11	6.58473e-09	0.416422
9_10267516	9	10267516	OS09T0338400-01	-4.8506	3.86259e-06	0.000269764	-0.707459
9_10367382	9	10367382	OS09T0339000-01	4.63013	9.60557e-06	0.000586933	0.770052
9_10487324	9	10487324	OS09T0341001-01	5.7331	7.95509e-08	9.26288e-06	0.280544
9_10755633	9	10755633	OS09T0344650-01	-8.62779	3.8015e-14	1.96214e-11	-1.23793
9_10873188	9	10873188	OS09T0347800-01	4.80851	4.6053e-06	0.000313712	0.662892
9_11082711	9	11082711	OS09T0349650-00	-4.59882	1.09097e-05	0.000653891	-0.376638
9_11294904	9	11294904	OS09T0354900-01	-4.90416	3.084e-06	0.000222577	-0.310147
9_11422549	9	11422549	OS09T0355400-01	13.058	1.59673e-24	8.32179e-21	1.88477
9_11422549	9	11422549	OS09T0355400-02	7.14627	8.48648e-11	2.0552e-08	0.48909
9_11433953	9	11433953	OS09T0356200-01	5.05226	1.64249e-06	0.000129052	0.603319
9_11432928	9	11432928	OS09T0357250-00	9.91967	3.64083e-17	3.57338e-14	1.02168
9_11447672	9	11447672	OS09T0357300-01	12.5507	2.3934e-23	1.02355e-19	1.47321
9_11666799	9	11666799	OS09T0358000-00	-9.37994	6.74088e-16	5.12596e-13	-1.41038
9_11637649	9	11637649	OS09T0359500-01	6.22845	7.79418e-09	1.18746e-06	1.51368
9_11803499	9	11803499	OS09T0361300-01	-8.61163	4.1429e-14	2.11999e-11	-1.18663
9_11931459	9	11931459	OS09T0362500-01	-7.66272	6.04846e-12	1.90877e-09	-0.577496
9_11831231	9	11831231	OS09T0363800-00	4.54028	1.38214e-05	0.000799212	0.447712
9_11992919	9	11992919	OS09T0365100-01	-11.8491	1.04172e-21	2.9333e-18	-2.48132
9_11992919	9	11992919	OS09T0365300-01	-7.05714	1.33024e-10	3.06195e-08	-0.657307
9_12251500	9	12251500	OS09T0369000-01	-4.77079	5.38744e-06	0.000358441	-0.492447
9_12270703	9	12270703	OS09T0369400-01	-5.76236	6.95338e-08	8.23061e-06	-1.09328
9_12370550	9	12370550	OS09T0372100-02	-11.3943	1.21859e-20	2.7234e-17	-1.43361
9_12555083	9	12555083	OS09T0375100-01	7.52032	1.26033e-11	3.68954e-09	0.192537
9_12559958	9	12559958	OS09T0375600-01	4.94849	2.55689e-06	0.00018966	0.541046
9_12559958	9	12559958	OS09T0375900-01	6.80783	4.62462e-10	9.47744e-08	0.15774
9_12613832	9	12613832	OS09T0376300-01	-4.89768	3.16936e-06	0.00022785	-0.582234
9_12753196	9	12753196	OS09T0380050-00	-5.33498	4.79154e-07	4.42511e-05	-0.692417
9_12794370	9	12794370	OS09T0380400-01	-9.10799	2.91377e-15	1.93038e-12	-1.22711
9_12978827	9	12978827	OS09T0382500-01	-4.78361	5.10827e-06	0.000342895	-0.241375
9_13148109	9	13148109	OS09T0385300-01	-5.6795	1.01701e-07	1.15321e-05	-1.13094
9_13562078	9	13562078	OS09T0390400-01	-9.99063	2.47824e-17	2.51617e-14	-1.21114
9_13557878	9	13557878	OS09T0391501-00	-12.4939	3.24598e-23	1.35285e-19	-1.53403
9_13562078	9	13562078	OS09T0392666-01	-4.6374	9.32535e-06	0.000573017	-0.870621
9_13691595	9	13691595	OS09T0394700-01	-4.59437	1.11081e-05	0.000663829	-0.639547
9_13840802	9	13840802	OS09T0397100-01	-5.30047	5.58017e-07	5.05409e-05	-0.852738
9_14064720	9	14064720	OS09T0400000-00	-5.78723	6.19988e-08	7.42356e-06	-0.672891
9_14330801	9	14330801	OS09T0407200-01	5.54036	1.9137e-07	1.99088e-05	0.641964
9_14618751	9	14618751	OS09T0412300-01	6.28478	5.95091e-09	9.33065e-07	0.485432
9_14861701	9	14861701	OS09T0415400-01	7.27806	4.35029e-11	1.13012e-08	2.10129
9_15158457	9	15158457	OS09T0420800-01	-4.91563	2.93826e-06	0.000213399	-0.22245
9_15439249	9	15439249	OS09T0425700-01	-5.3436	4.61222e-07	4.28017e-05	-0.531464
9_15445077	9	15445077	OS09T0425900-01	6.01687	2.12611e-08	2.8779e-06	0.50002
9_15560391	9	15560391	OS09T0428900-01	7.90237	1.74235e-12	6.15498e-10	1.82913
9_15664758	9	15664758	OS09T0429600-01	-6.57697	1.44326e-09	2.63772e-07	-1.32891
9_15914947	9	15914947	OS09T0433650-01	8.73499	2.14703e-14	1.18221e-11	1.05858
9_16040526	9	16040526	OS09T0436400-01	-5.17775	9.5507e-07	8.04724e-05	-0.567318
9_16132465	9	16132465	OS09T0436500-01	-12.224	1.38205e-22	4.88946e-19	-1.43701
9_16084547	9	16084547	OS09T0436700-01	-9.32752	8.94215e-16	6.64457e-13	-1.10023
9_16367225	9	16367225	OS09T0441400-01	5.83273	5.02335e-08	6.18022e-06	0.639221
9_16501457	9	16501457	OS09T0443400-00	7.08063	1.18185e-10	2.77323e-08	1.131
9_16963373	9	16963373	OS09T0451400-01	7.86784	2.08597e-12	7.30193e-10	1.73615
9_16921970	9	16921970	OS09T0452300-01	6.34297	4.49818e-09	7.27322e-07	1.14391
9_18057246	9	18057246	OS09T0471550-01	8.69401	2.6715e-14	1.44758e-11	0.960351
9_18362529	9	18362529	OS09T0479100-01	7.77905	3.3104e-12	1.1136e-09	0.680563
9_18670814	9	18670814	OS09T0482800-01	-5.60934	1.40025e-07	1.51461e-05	-0.770164
9_18575640	9	18575640	OS09T0482860-01	-5.95973	2.78015e-08	3.65179e-06	-1.28085
9_18700040	9	18700040	OS09T0485600-01	4.53235	1.42693e-05	0.000820682	0.345457
9_19220372	9	19220372	OS09T0495500-01	4.75004	5.87109e-06	0.000385725	0.262432
9_19208037	9	19208037	OS09T0497600-01	-5.76913	6.73974e-08	8.00235e-06	-0.193292
9_19712999	9	19712999	OS09T0508000-01	4.61777	1.01012e-05	0.000612463	0.359848
9_19714003	9	19714003	OS09T0508951-01	-5.35232	4.43738e-07	4.14382e-05	-0.690407
9_19908956	9	19908956	OS09T0511700-01	-5.24755	7.04143e-07	6.17738e-05	-0.458936
9_20157715	9	20157715	OS09T0517000-01	-5.44673	2.91469e-07	2.86455e-05	-0.389869
9_20178510	9	20178510	OS09T0518200-01	5.0163	1.91588e-06	0.000147418	1.15767
9_20175931	9	20175931	OS09T0519200-02	-9.41146	5.68704e-16	4.36309e-13	-1.95983
9_20312028	9	20312028	OS09T0520550-01	8.03905	8.528e-13	3.20245e-10	1.42104
9_20364228	9	20364228	OS09T0523200-00	4.8751	3.48526e-06	0.000247332	0.506288
9_20683215	9	20683215	OS09T0528700-00	5.3293	4.9134e-07	4.52336e-05	0.546989
9_20715853	9	20715853	OS09T0528800-01	5.49079	2.39224e-07	2.41771e-05	0.665815
9_20725109	9	20725109	OS09T0529100-01	-4.56488	1.25162e-05	0.000733129	-0.167487
9_20959252	9	20959252	OS09T0532500-01	7.31611	3.58434e-11	9.49325e-09	0.988196
9_20897285	9	20897285	OS09T0532800-01	-7.44487	1.85636e-11	5.24824e-09	-0.594549
9_20925616	9	20925616	OS09T0533100-01	5.66149	1.10424e-07	1.23651e-05	0.179312
9_20927771	9	20927771	OS09T0533400-01	5.05514	1.62232e-06	0.000127599	0.102276
9_20990993	9	20990993	OS09T0534650-00	13.9104	1.77382e-26	1.50977e-22	0.854753
9_21235081	9	21235081	OS09T0539100-01	11.7253	2.03336e-21	5.3789e-18	0.260083
9_21214810	9	21214810	OS09T0541000-01	-5.65019	1.16266e-07	1.29177e-05	-0.983332
9_21342477	9	21342477	OS09T0541600-01	-4.77796	5.22943e-06	0.000349552	-0.488508
9_21372795	9	21372795	OS09T0542100-01	-5.23935	7.29893e-07	6.37492e-05	-0.365012
9_21544215	9	21544215	OS09T0544900-01	-6.31865	5.05702e-09	8.0708e-07	-0.506848
9_22133515	9	22133515	OS09T0556000-01	5.8886	3.87532e-08	4.91425e-06	0.519499
9_22133515	9	22133515	OS09T0556400-01	6.52932	1.82178e-09	3.25596e-07	0.262143
9_22192894	9	22192894	OS09T0559600-01	-8.04778	8.14678e-13	3.07206e-10	-0.271366
9_22245314	9	22245314	OS09T0560800-01	-7.87776	1.98093e-12	6.95838e-10	-0.783312
9_22333446	9	22333446	OS09T0562750-00	4.90212	3.11062e-06	0.000224064	0.374363
9_22355066	9	22355066	OS09T0563200-01	-8.48013	8.33157e-14	3.97405e-11	-0.353751
9_22862474	9	22862474	OS09T0572700-02	-5.36786	4.14186e-07	3.90364e-05	-1.42207
10_717722	10	717722	OS10T0111300-01	-7.0964	1.09155e-10	2.5812e-08	-0.388479
10_871144	10	871144	OS10T0113900-02	-7.01271	1.66305e-10	3.74707e-08	-0.590214
10_833692	10	833692	OS10T0114300-01	5.36925	4.11635e-07	3.88325e-05	0.53221
10_1125988	10	1125988	OS10T0118200-01	-6.49428	2.16111e-09	3.79852e-07	-0.901356
10_1399016	10	1399016	OS10T0122000-00	5.53578	1.9536e-07	2.02836e-05	1.20323
10_1379730	10	1379730	OS10T0122600-00	4.62175	9.93927e-06	0.000604254	0.584956
10_1639901	10	1639901	OS10T0124400-00	4.83069	4.19822e-06	0.000289807	0.665978
10_1818925	10	1818925	OS10T0130500-02	-5.82249	5.26756e-08	6.43478e-06	-0.418087
10_1914322	10	1914322	OS10T0132300-01	6.48501	2.26084e-09	3.9402e-07	1.50079
10_2052574	10	2052574	OS10T0132700-01	7.81575	2.73562e-12	9.34277e-10	0.677017
10_2199591	10	2199591	OS10T0135700-01	-6.32017	5.02015e-09	8.01976e-07	-0.331787
10_2199591	10	2199591	OS10T0136100-01	-8.21715	3.34573e-13	1.38583e-10	-0.431695
10_2329540	10	2329540	OS10T0136400-00	5.3449	4.58563e-07	4.26576e-05	0.571823
10_2199591	10	2199591	OS10T0136500-01	-9.25739	1.30471e-15	9.32731e-13	-1.49973
10_2378899	10	2378899	OS10T0137300-00	-5.56455	1.71549e-07	1.81105e-05	-0.411543
10_2549571	10	2549571	OS10T0141700-01	-5.46428	2.69442e-07	2.67141e-05	-0.49086
10_2606917	10	2606917	OS10T0142600-00	-4.92917	2.77483e-06	0.000203404	-0.685919
10_2799960	10	2799960	OS10T0145200-01	-4.91085	2.99815e-06	0.000217162	-0.557023
10_2839293	10	2839293	OS10T0147300-02	-4.82649	4.2725e-06	0.000294184	-0.541924
10_3438879	10	3438879	OS10T0154700-01	-11.179	3.91404e-20	7.72646e-17	-1.22973
10_3392969	10	3392969	OS10T0155500-01	-6.61853	1.17728e-09	2.19164e-07	-0.715219
10_3618617	10	3618617	OS10T0156300-01	-6.65503	9.84015e-10	1.86362e-07	-0.679306
10_3764445	10	3764445	OS10T0158700-01	5.91277	3.46244e-08	4.43596e-06	0.610142
10_3826034	10	3826034	OS10T0160600-02	11.1427	4.76552e-20	9.21986e-17	0.769485
10_3935190	10	3935190	OS10T0161100-01	-6.49776	2.12483e-09	3.74121e-07	-0.766602
10_3996421	10	3996421	OS10T0161625-00	-4.55736	1.29018e-05	0.000752798	-0.621546
10_3976367	10	3976367	OS10T0162100-01	4.77009	5.40306e-06	0.000359325	0.232377
10_4587929	10	4587929	OS10T0165400-01	-14.5615	5.97884e-28	6.87442e-24	-2.21339
10_4607693	10	4607693	OS10T0166600-01	-5.5506	1.82716e-07	1.91253e-05	-1.58367
10_4989356	10	4989356	OS10T0172600-01	-6.62935	1.11639e-09	2.08897e-07	-1.25944
10_4952076	10	4952076	OS10T0173000-01	-10.276	5.26775e-18	6.24301e-15	-1.41924
10_5334743	10	5334743	OS10T0178500-01	11.3499	1.55015e-20	3.40919e-17	1.31383
10_6159319	10	6159319	OS10T0188250-01	-4.66601	8.29648e-06	0.000518536	-1.19143
10_6175701	10	6175701	OS10T0189100-01	6.1796	9.84011e-09	1.46494e-06	0.205095
10_7429895	10	7429895	OS10T0204300-01	-8.14702	4.83901e-13	1.93495e-10	-0.675362
10_7435905	10	7435905	OS10T0205700-01	-8.91306	8.28872e-15	5.00785e-12	-1.38526
10_7587753	10	7587753	OS10T0206500-00	-4.56109	1.2709e-05	0.000742969	-0.427536
10_7991755	10	7991755	OS10T0212100-01	-7.68841	5.29586e-12	1.68834e-09	-1.04049
10_8026846	10	8026846	OS10T0213100-01	9.92913	3.45889e-17	3.42116e-14	1.45913
10_8470389	10	8470389	OS10T0317300-01	4.82788	4.24779e-06	0.000292859	1.2433
10_9398824	10	9398824	OS10T0331600-00	-6.09906	1.4425e-08	2.04973e-06	-0.506118
10_9540574	10	9540574	OS10T0333000-01	6.75325	6.061e-10	1.20563e-07	0.570624
10_9999126	10	9999126	OS10T0339600-01	-4.7404	6.10976e-06	0.000399025	-0.699169
10_10117411	10	10117411	OS10T0341800-01	7.46972	1.63432e-11	4.68294e-09	0.858576
10_10168892	10	10168892	OS10T0343050-01	-6.93378	2.46953e-10	5.35257e-08	-0.740957
10_10179317	10	10179317	OS10T0343100-01	-6.63391	1.09167e-09	2.04782e-07	-0.291948
10_10206286	10	10206286	OS10T0344000-01	5.06043	1.58594e-06	0.000124995	0.88666
10_10252502	10	10252502	OS10T0344500-00	-6.72238	7.06044e-10	1.37973e-07	-0.648642
10_11416780	10	11416780	OS10T0365800-01	-7.93434	1.47467e-12	5.30444e-10	-1.20667
10_11541257	10	11541257	OS10T0368100-01	-9.60154	2.03751e-16	1.71638e-13	-1.3482
10_11541257	10	11541257	OS10T0368400-01	-5.12223	1.2151e-06	9.93011e-05	-0.837442
10_12023244	10	12023244	OS10T0378100-01	-8.3216	1.92839e-13	8.44525e-11	-2.53696
10_12254798	10	12254798	OS10T0382400-01	-11.1042	5.87475e-20	1.11681e-16	-0.720106
10_12259154	10	12259154	OS10T0382600-01	5.86316	4.36199e-08	5.45773e-06	0.358602
10_12927220	10	12927220	OS10T0388500-01	-5.18947	9.07578e-07	7.70852e-05	-0.29663
10_12968015	10	12968015	OS10T0390701-00	4.89095	3.26048e-06	0.000233358	0.449234
10_13081183	10	13081183	OS10T0392500-00	6.83843	3.97245e-10	8.246e-08	0.784898
10_14054624	10	14054624	OS10T0408700-03	4.72738	6.44714e-06	0.000417513	0.236676
10_14192548	10	14192548	OS10T0409400-01	4.66582	8.30316e-06	0.000518902	1.22214
10_14592082	10	14592082	OS10T0415800-01	4.57918	1.18132e-05	0.00069981	0.412028
10_14693299	10	14693299	OS10T0418300-01	-5.72045	8.4309e-08	9.76098e-06	-0.959892
10_14747743	10	14747743	OS10T0419500-01	-8.82016	1.36242e-14	7.85143e-12	-0.492017
10_15725686	10	15725686	OS10T0437525-00	-4.58937	1.13356e-05	0.00067496	-0.604843
10_15993852	10	15993852	OS10T0443800-01	-4.78783	5.01938e-06	0.000337759	-0.195464
10_16029807	10	16029807	OS10T0445400-01	-4.95047	2.53554e-06	0.000188321	-0.467367
10_16505499	10	16505499	OS10T0450800-02	4.67325	8.05417e-06	0.000505317	0.649097
10_17301230	10	17301230	OS10T0469600-01	7.23301	5.46929e-11	1.38276e-08	0.514359
10_17448915	10	17448915	OS10T0471300-01	4.54593	1.35102e-05	0.000783047	0.171321
10_18321353	10	18321353	OS10T0483900-01	4.72084	6.62351e-06	0.000427004	1.1172
10_18368129	10	18368129	OS10T0484300-01	11.0307	8.74961e-20	1.59176e-16	1.4171
10_18491722	10	18491722	OS10T0488300-01	4.50241	1.60902e-05	0.000903616	0.645345
10_18620886	10	18620886	OS10T0489500-00	5.6384	1.22685e-07	1.35205e-05	0.899941
10_18582246	10	18582246	OS10T0489650-01	-10.1484	1.053e-17	1.16083e-14	-1.60477
10_18700792	10	18700792	OS10T0491900-01	4.87049	3.55334e-06	0.000251299	0.321451
10_18640472	10	18640472	OS10T0493600-02	-4.65944	8.52261e-06	0.000530719	-0.272423
10_18980877	10	18980877	OS10T0497700-01	4.78228	5.13648e-06	0.000344586	0.636845
10_19143861	10	19143861	OS10T0502500-04	-5.54566	1.86843e-07	1.94904e-05	-0.506864
10_19246433	10	19246433	OS10T0504200-01	-4.55621	1.2962e-05	0.000756057	-0.561597
10_19258914	10	19258914	OS10T0505700-01	5.87212	4.1841e-08	5.26279e-06	1.39494
10_19465797	10	19465797	OS10T0506900-01	-12.6374	1.50538e-23	6.68877e-20	-1.34142
10_19309571	10	19309571	OS10T0507000-01	-5.08083	1.45271e-06	0.0001158	-0.446514
10_19576972	10	19576972	OS10T0508700-01	5.19567	8.83368e-07	7.52484e-05	0.751476
10_19522247	10	19522247	OS10T0509401-00	-8.63765	3.6071e-14	1.87101e-11	-1.07182
10_20339372	10	20339372	OS10T0523700-01	5.18905	9.09242e-07	7.72191e-05	0.218931
10_20606689	10	20606689	OS10T0528150-01	-9.54362	2.78633e-16	2.27694e-13	-1.60272
10_20537329	10	20537329	OS10T0529800-00	-8.64058	3.55121e-14	1.84567e-11	-1.74118
10_20594499	10	20594499	OS10T0530500-01	-5.51111	2.18333e-07	2.23536e-05	-0.351929
10_20696027	10	20696027	OS10T0532800-01	-9.52997	2.9995e-16	2.43294e-13	-1.13473
10_20696027	10	20696027	OS10T0533500-00	-5.21936	7.96608e-07	6.87968e-05	-1.18032
10_20811760	10	20811760	OS10T0536100-01	11.6544	2.98172e-21	7.67843e-18	1.85965
10_21100180	10	21100180	OS10T0540250-01	-4.76558	5.50511e-06	0.000364955	-0.499961
10_21055091	10	21055091	OS10T0540900-01	-6.20951	8.53242e-09	1.2878e-06	-1.02971
10_21640964	10	21640964	OS10T0552600-01	5.04224	1.71463e-06	0.000133977	0.467685
10_21711793	10	21711793	OS10T0552700-01	-7.39453	2.40204e-11	6.61451e-09	-1.5949
10_22172356	10	22172356	OS10T0561800-01	4.93137	2.74912e-06	0.000201794	0.394207
10_22216970	10	22216970	OS10T0563600-01	-9.36063	7.4805e-16	5.63839e-13	-0.23426
10_22583933	10	22583933	OS10T0569400-01	-6.7109	7.47196e-10	1.45386e-07	-0.861647
10_22575180	10	22575180	OS10T0569500-01	11.3405	1.63077e-20	3.57151e-17	0.951234
10_22815514	10	22815514	OS10T0573800-01	5.16965	9.89324e-07	8.29666e-05	0.611238
10_22948493	10	22948493	OS10T0575700-00	9.5701	2.4149e-16	1.98891e-13	1.15477
10_23118877	10	23118877	OS10T0577700-01	4.61633	1.01606e-05	0.000615418	0.583936
10_22973213	10	22973213	OS10T0578050-02	-6.08534	1.53926e-08	2.16562e-06	-0.623441
11_2517	11	2517	OS11T0100100-01	-6.74228	6.39906e-10	1.26463e-07	-1.51816
11_157262	11	157262	OS11T0103800-01	-7.71604	4.58992e-12	1.49436e-09	-1.12434
11_216567	11	216567	OS11T0104900-00	-6.03908	1.91502e-08	2.62993e-06	-0.33613
11_232872	11	232872	OS11T0104933-01	-5.86571	4.31067e-08	5.40101e-06	-0.847141
11_260673	11	260673	OS11T0105750-01	-5.33727	4.74318e-07	4.38656e-05	-0.400503
11_510452	11	510452	OS11T0110901-01	-6.28147	6.04611e-09	9.46495e-07	-1.11541
11_627992	11	627992	OS11T0113200-01	-5.26517	6.51764e-07	5.77157e-05	-0.61818
11_655247	11	655247	OS11T0114600-02	-7.25477	4.89708e-11	1.25467e-08	-0.816086
11_714146	11	714146	OS11T0115400-00	7.44531	1.85222e-11	5.24142e-09	0.456703
11_717473	11	717473	OS11T0116200-02	6.41587	3.16266e-09	5.32224e-07	0.46473
11_738832	11	738832	OS11T0116300-01	-5.29958	5.60195e-07	5.06511e-05	-0.592907
11_804624	11	804624	OS11T0119200-01	-8.02762	9.05427e-13	3.37879e-10	-0.802252
11_867970	11	867970	OS11T0120100-01	-5.16005	1.03147e-06	8.60793e-05	-0.459991
11_1004367	11	1004367	OS11T0121500-01	-5.30543	5.45934e-07	4.95801e-05	-0.642138
11_1004367	11	1004367	OS11T0121600-01	-5.65774	1.12331e-07	1.25331e-05	-0.670351
11_939395	11	939395	OS11T0123033-01	4.56973	1.22734e-05	0.000721188	0.701286
11_1261717	11	1261717	OS11T0126100-01	-5.31	5.35041e-07	4.87134e-05	-0.504383
11_1724604	11	1724604	OS11T0138400-00	-6.8475	3.79729e-10	7.90367e-08	-1.02315
11_1942989	11	1942989	OS11T0141800-01	-8.86591	1.06678e-14	6.31427e-12	-0.685456
11_1917037	11	1917037	OS11T0143300-01	-4.92401	2.8361e-06	0.000207348	-0.518648
11_2052902	11	2052902	OS11T0146000-01	-6.7786	5.34608e-10	1.07699e-07	-0.727841
11_2197877	11	2197877	OS11T0147800-02	-5.21988	7.94815e-07	6.87098e-05	-0.479483
11_2280813	11	2280813	OS11T0149100-01	5.22723	7.69654e-07	6.68145e-05	0.895912
11_2372888	11	2372888	OS11T0150800-01	-17.6897	9.9136e-35	4.33146e-30	-1.59244
11_2380249	11	2380249	OS11T0151700-01	4.6624	8.42021e-06	0.000525291	0.135855
11_2555201	11	2555201	OS11T0153400-01	-5.20317	8.54961e-07	7.3097e-05	-0.619754
11_2546463	11	2546463	OS11T0153500-01	-6.58012	1.42115e-09	2.6013e-07	-0.537863
11_2546463	11	2546463	OS11T0153700-01	-4.5175	1.51458e-05	0.00086117	-0.293572
11_2514614	11	2514614	OS11T0153800-01	5.26365	6.56131e-07	5.80651e-05	0.448652
11_2605812	11	2605812	OS11T0155600-01	-9.8668	4.84848e-17	4.53618e-14	-1.17504
11_2982446	11	2982446	OS11T0161000-01	-8.90896	8.47275e-15	5.11314e-12	-0.72137
11_3026579	11	3026579	OS11T0161166-01	5.58298	1.57817e-07	1.68213e-05	0.255924
11_3026579	11	3026579	OS11T0161200-00	10.6779	5.94035e-19	8.75366e-16	0.852796
11_3080662	11	3080662	OS11T0162700-02	-8.77235	1.75884e-14	9.86697e-12	-0.559575
11_3093859	11	3093859	OS11T0162900-01	-6.76967	5.58781e-10	1.11838e-07	-0.617697
11_3081752	11	3081752	OS11T0163100-01	7.73672	4.12351e-12	1.35496e-09	0.222696
11_3081752	11	3081752	OS11T0163500-01	5.47408	2.57855e-07	2.57386e-05	0.402742
11_3379329	11	3379329	OS11T0170900-01	-7.79535	3.04155e-12	1.03226e-09	-0.891615
11_3582140	11	3582140	OS11T0172400-00	-5.56004	1.75087e-07	1.84343e-05	-0.311107
11_3622848	11	3622848	OS11T0173100-01	5.30999	5.35072e-07	4.87134e-05	0.44295
11_3951962	11	3951962	OS11T0178800-01	6.76642	5.67844e-10	1.13505e-07	1.23526
11_3951962	11	3951962	OS11T0180300-01	-5.72301	8.33235e-08	9.66481e-06	-0.268253
11_4123718	11	4123718	OS11T0181800-01	-5.69834	9.33033e-08	1.06862e-05	-0.195136
11_4116184	11	4116184	OS11T0182500-01	-12.7635	7.67055e-24	3.52781e-20	-0.795761
11_4092224	11	4092224	OS11T0182500-02	-7.121	9.64156e-11	2.30616e-08	-0.582933
11_4161344	11	4161344	OS11T0182900-00	12.0691	3.18064e-22	1.05279e-18	1.64764
11_4324598	11	4324598	OS11T0184900-02	-4.50973	1.56254e-05	0.000883286	-0.250737
11_4357259	11	4357259	OS11T0185800-01	4.57186	1.2168e-05	0.000716545	0.386068
11_4696344	11	4696344	OS11T0194800-01	12.6023	1.81607e-23	7.94802e-20	1.85763
11_4802504	11	4802504	OS11T0195600-01	-6.7603	5.85325e-10	1.16696e-07	-0.761153
11_4866308	11	4866308	OS11T0197400-01	5.96317	2.73561e-08	3.59836e-06	0.379517
11_5356106	11	5356106	OS11T0204600-01	8.88568	9.59696e-15	5.75055e-12	0.729521
11_5356106	11	5356106	OS11T0204800-01	8.91666	8.13015e-15	4.92112e-12	1.58298
11_5355089	11	5355089	OS11T0205500-02	-8.38517	1.37793e-13	6.27459e-11	-1.62861
11_5382288	11	5382288	OS11T0206000-01	7.76701	3.52394e-12	1.17623e-09	1.05782
11_5589966	11	5589966	OS11T0208900-01	-7.61641	7.68328e-12	2.36991e-09	-1.68304
11_5589966	11	5589966	OS11T0209000-01	-8.2473	2.85424e-13	1.20162e-10	-1.71198
11_5751658	11	5751658	OS11T0211200-01	8.35392	1.62562e-13	7.29225e-11	0.857675
11_5815313	11	5815313	OS11T0211300-01	6.54696	1.67145e-09	3.01689e-07	0.671354
11_5903758	11	5903758	OS11T0214400-01	7.1634	7.78215e-11	1.89707e-08	1.32476
11_6024213	11	6024213	OS11T0214700-00	5.79628	5.94623e-08	7.15086e-06	0.864636
11_5903758	11	5903758	OS11T0214900-00	4.87448	3.49437e-06	0.000247891	0.725804
11_6115586	11	6115586	OS11T0216900-02	4.48388	1.73282e-05	0.00096063	0.677767
11_6148390	11	6148390	OS11T0219000-01	-6.92405	2.59248e-10	5.59823e-08	-0.542832
11_6155565	11	6155565	OS11T0219400-01	-7.24244	5.21356e-11	1.32437e-08	-1.00619
11_6462090	11	6462090	OS11T0222900-01	-4.94815	2.56054e-06	0.000189909	-0.42429
11_6332415	11	6332415	OS11T0223000-01	-4.75564	5.7365e-06	0.000378057	-0.762484
11_6359904	11	6359904	OS11T0223400-01	-6.70575	7.66437e-10	1.48931e-07	-0.446633
11_6600767	11	6600767	OS11T0225300-01	-6.56397	1.53804e-09	2.79477e-07	-0.444244
11_6548718	11	6548718	OS11T0226400-01	8.1563	4.60877e-13	1.85307e-10	0.836271
11_6637292	11	6637292	OS11T0226700-01	10.4328	2.24902e-18	2.86485e-15	1.55706
11_6637292	11	6637292	OS11T0226800-00	4.8476	3.91142e-06	0.000272804	0.661019
11_6600767	11	6600767	OS11T0226933-01	-6.97357	2.02369e-10	4.47465e-08	-0.856015
11_6675153	11	6675153	OS11T0227200-01	8.18476	3.9679e-13	1.61546e-10	1.09177
11_6912337	11	6912337	OS11T0229500-01	5.8557	4.51587e-08	5.62851e-06	0.785561
11_6880266	11	6880266	OS11T0229700-00	13.1397	1.03491e-24	5.61708e-21	1.67616
11_7105703	11	7105703	OS11T0233201-01	6.27859	6.13025e-09	9.58351e-07	0.46691
11_7122712	11	7122712	OS11T0234100-01	-8.00822	1.00224e-12	3.71309e-10	-1.18519
11_7107785	11	7107785	OS11T0234300-01	-6.0722	1.63791e-08	2.29052e-06	-0.624089
11_7336170	11	7336170	OS11T0237700-01	-8.5634	5.35412e-14	2.68991e-11	-1.3769
11_7494744	11	7494744	OS11T0240900-01	4.49217	1.67637e-05	0.000934394	0.415513
11_7836053	11	7836053	OS11T0245800-01	-4.52435	1.47353e-05	0.000841701	-0.278927
11_7969250	11	7969250	OS11T0247300-01	5.40737	3.47447e-07	3.34917e-05	0.509863
11_7981747	11	7981747	OS11T0249000-01	4.8134	4.51249e-06	0.000308223	0.777142
11_8185071	11	8185071	OS11T0251400-02	-6.0669	1.67944e-08	2.34135e-06	-0.691875
11_8160720	11	8160720	OS11T0252400-03	-5.22048	7.9273e-07	6.85567e-05	-0.380654
11_8372745	11	8372745	OS11T0256300-01	-10.1887	8.46422e-18	9.49878e-15	-1.48224
11_8445445	11	8445445	OS11T0256400-01	-5.96438	2.72015e-08	3.58177e-06	-0.512892
11_8883678	11	8883678	OS11T0262600-00	-5.51231	2.17161e-07	2.22432e-05	-0.618038
11_9029518	11	9029518	OS11T0264500-00	7.28375	4.22617e-11	1.10129e-08	0.625721
11_9008120	11	9008120	OS11T0264700-01	-5.55577	1.78502e-07	1.87329e-05	-0.519443
11_9574084	11	9574084	OS11T0272800-01	-5.62202	1.32183e-07	1.44138e-05	-1.26242
11_10276360	11	10276360	OS11T0284300-00	5.65126	1.15699e-07	1.28613e-05	1.12753
11_10148704	11	10148704	OS11T0284900-01	-8.28397	2.35225e-13	1.00485e-10	-0.861936
11_10304355	11	10304355	OS11T0285000-01	-5.44247	2.97064e-07	2.91278e-05	-0.684455
11_10400931	11	10400931	OS11T0287000-01	-12.4887	3.33681e-23	1.3841e-19	-1.94372
11_11343055	11	11343055	OS11T0302500-01	-4.90322	3.09615e-06	0.000223279	-0.553273
11_11712088	11	11712088	OS11T0308100-01	5.2949	5.7189e-07	5.15781e-05	0.858154
11_11914202	11	11914202	OS11T0311100-01	-10.128	1.17611e-17	1.28681e-14	-1.29584
11_14330436	11	14330436	OS11T0438700-02	10.2258	6.92047e-18	7.95011e-15	1.17387
11_14297486	11	14297486	OS11T0439300-01	4.95121	2.52758e-06	0.00018782	0.794937
11_14550646	11	14550646	OS11T0440866-00	8.73429	2.15509e-14	1.18615e-11	1.42898
11_14762624	11	14762624	OS11T0444000-01	-15.8214	9.65441e-31	1.91737e-26	-1.91136
11_15489368	11	15489368	OS11T0456100-01	-4.98307	2.20754e-06	0.000166675	-0.118913
11_15810898	11	15810898	OS11T0463700-01	6.41491	3.17734e-09	5.34419e-07	0.603787
11_16236842	11	16236842	OS11T0471100-01	-6.68596	8.45014e-10	1.62669e-07	-1.13141
11_16558385	11	16558385	OS11T0475500-01	-6.54543	1.68399e-09	3.03576e-07	-1.41048
11_16864532	11	16864532	OS11T0481150-00	15.338	1.11295e-29	1.64837e-25	1.99653
11_16901756	11	16901756	OS11T0481200-01	5.27782	6.16519e-07	5.50333e-05	0.72065
11_16896602	11	16896602	OS11T0481301-01	-7.86162	2.15466e-12	7.5103e-10	-1.18398
11_16951483	11	16951483	OS11T0481500-01	-7.18284	7.05314e-11	1.74532e-08	-1.00114
11_17133930	11	17133930	OS11T0485500-01	-12.0542	3.4469e-22	1.11225e-18	-2.1258
11_17279319	11	17279319	OS11T0488600-01	-4.50882	1.56824e-05	0.000886031	-0.378997
11_19193593	11	19193593	OS11T0527250-00	-6.23848	7.42904e-09	1.14024e-06	-0.406129
11_19380822	11	19380822	OS11T0531300-01	-5.65501	1.13737e-07	1.26684e-05	-0.888326
11_19371170	11	19371170	OS11T0532200-01	8.70678	2.4956e-14	1.35732e-11	1.22436
11_19432120	11	19432120	OS11T0533800-01	-4.81642	4.45594e-06	0.000304797	-1.00352
11_19710945	11	19710945	OS11T0539600-00	17.2343	8.93397e-34	2.92757e-29	1.40893
11_19711948	11	19711948	OS11T0539901-01	-6.32969	4.79538e-09	7.702e-07	-0.763428
11_19669128	11	19669128	OS11T0540100-01	4.53492	1.41225e-05	0.000813861	0.679745
11_19711948	11	19711948	OS11T0540600-01	-7.3571	2.9082e-11	7.86375e-09	-1.066
11_19857487	11	19857487	OS11T0540800-00	4.64022	9.21872e-06	0.000567502	0.454788
11_19804384	11	19804384	OS11T0541200-00	6.09786	1.45077e-08	2.06013e-06	0.334588
11_19949178	11	19949178	OS11T0543500-01	-6.85364	3.68293e-10	7.68518e-08	-1.0446
11_19971074	11	19971074	OS11T0543600-01	-4.70151	7.17221e-06	0.000457061	-0.307611
11_20084423	11	20084423	OS11T0545300-01	-5.07142	1.51274e-06	0.000119954	-1.23733
11_20179798	11	20179798	OS11T0546200-01	5.30416	5.49013e-07	4.98304e-05	0.439464
11_20147442	11	20147442	OS11T0546300-01	-6.76835	5.62452e-10	1.12505e-07	-0.470751
11_20124834	11	20124834	OS11T0546900-01	-7.82613	2.59178e-12	8.88854e-10	-0.156217
11_20418796	11	20418796	OS11T0549655-01	-13.6251	7.93922e-26	6.06788e-22	-1.13162
11_20418796	11	20418796	OS11T0549675-01	-6.77578	5.42144e-10	1.09108e-07	-0.376244
11_20418796	11	20418796	OS11T0549680-01	-14.7372	2.41347e-28	3.07135e-24	-1.61254
11_20367375	11	20367375	OS11T0549690-01	6.81929	4.3688e-10	8.99473e-08	0.624422
11_20333445	11	20333445	OS11T0549700-01	-4.6179	1.00959e-05	0.000612183	-0.520517
11_20503853	11	20503853	OS11T0550300-01	-4.92082	2.87447e-06	0.000209439	-0.449273
11_20501819	11	20501819	OS11T0550800-01	-8.80328	1.49103e-14	8.52883e-12	-1.17304
11_20486624	11	20486624	OS11T0550900-01	-7.58541	9.01518e-12	2.73694e-09	-1.09237
11_20668124	11	20668124	OS11T0555600-01	-7.99162	1.09314e-12	4.02599e-10	-0.828989
11_21172573	11	21172573	OS11T0569600-01	4.66882	8.20176e-06	0.000513116	0.786219
11_21270266	11	21270266	OS11T0570000-01	-4.7882	5.01155e-06	0.000337318	-0.449789
11_21484408	11	21484408	OS11T0572400-01	-5.4536	2.82634e-07	2.7887e-05	-0.9419
11_21924249	11	21924249	OS11T0580800-01	-6.56297	1.54557e-09	2.8065e-07	-0.816938
11_21896702	11	21896702	OS11T0581900-01	6.32231	4.96863e-09	7.95638e-07	1.02629
11_22092289	11	22092289	OS11T0585200-01	13.4608	1.88882e-25	1.21066e-21	1.10764
11_22367556	11	22367556	OS11T0588600-01	10.2637	5.63222e-18	6.5827e-15	1.35591
11_22464051	11	22464051	OS11T0590700-01	-4.51453	1.53277e-05	0.000869984	-0.363356
11_22511911	11	22511911	OS11T0592500-02	-6.03138	1.98578e-08	2.71658e-06	-0.734734
11_22614915	11	22614915	OS11T0593700-01	-4.51284	1.54322e-05	0.000874153	-0.469778
11_22658671	11	22658671	OS11T0595200-01	-13.5359	1.27057e-25	8.51871e-22	-0.706813
11_22690887	11	22690887	OS11T0597400-00	10.0692	1.61846e-17	1.71844e-14	1.71964
11_22703099	11	22703099	OS11T0597700-01	-8.33871	1.76169e-13	7.82101e-11	-1.22153
11_22879455	11	22879455	OS11T0598300-00	5.09636	1.3587e-06	0.000109209	0.37151
11_22914753	11	22914753	OS11T0598500-00	6.2994	5.54749e-09	8.77609e-07	1.92927
11_23241662	11	23241662	OS11T0602400-01	5.05475	1.62506e-06	0.000127797	0.69305
11_23289293	11	23289293	OS11T0604700-00	4.61726	1.01225e-05	0.000613417	0.730481
11_23358487	11	23358487	OS11T0605100-01	-10.3679	3.1992e-18	3.98756e-15	-1.03915
11_23281678	11	23281678	OS11T0605300-01	7.87765	1.98207e-12	6.96146e-10	0.874477
11_23421669	11	23421669	OS11T0606400-02	10.5266	1.35121e-18	1.8344e-15	1.3013
11_23421669	11	23421669	OS11T0606500-01	8.06734	7.35292e-13	2.80825e-10	1.02065
11_23444532	11	23444532	OS11T0608000-01	-4.83603	4.10552e-06	0.000284426	-0.242681
11_23859174	11	23859174	OS11T0614500-02	5.77681	6.50545e-08	7.74733e-06	0.574334
11_23900591	11	23900591	OS11T0615600-01	7.15472	8.13144e-11	1.97689e-08	0.712958
11_23931097	11	23931097	OS11T0615800-00	15.9039	6.37742e-31	1.3424e-26	2.02835
11_24158663	11	24158663	OS11T0618700-01	4.95357	2.50241e-06	0.000186202	0.391584
11_24115475	11	24115475	OS11T0620150-01	4.81361	4.50843e-06	0.000307985	0.297305
11_24176884	11	24176884	OS11T0620400-02	-4.98145	2.2229e-06	0.00016766	-0.392549
11_24225502	11	24225502	OS11T0621300-00	-5.39873	3.61082e-07	3.46404e-05	-0.529402
11_24406753	11	24406753	OS11T0625801-01	4.7953	4.8659e-06	0.000329231	0.300325
11_24618078	11	24618078	OS11T0625900-01	4.94262	2.62122e-06	0.000193773	0.729065
11_24583654	11	24583654	OS11T0626700-01	5.7675	6.7906e-08	8.05653e-06	0.871099
11_24647675	11	24647675	OS11T0629200-01	-5.88179	4.00012e-08	5.05517e-06	-0.778395
11_24733596	11	24733596	OS11T0630300-01	-4.51179	1.54972e-05	0.000877097	-0.608796
11_24850446	11	24850446	OS11T0633500-01	-5.63818	1.2281e-07	1.35307e-05	-0.382539
11_25002442	11	25002442	OS11T0635300-00	5.87735	4.08352e-08	5.14592e-06	1.09151
11_25040834	11	25040834	OS11T0635500-01	-4.48399	1.73203e-05	0.000960212	-1.38503
11_25264513	11	25264513	OS11T0639300-01	-5.72387	8.29944e-08	9.62922e-06	-0.815153
11_25401612	11	25401612	OS11T0640800-01	8.12143	5.53565e-13	2.19438e-10	0.909499
11_25474206	11	25474206	OS11T0642800-01	-6.35023	4.34337e-09	7.06386e-07	-0.741329
11_25563026	11	25563026	OS11T0644500-01	-13.1267	1.10868e-24	5.9803e-21	-1.06246
11_25787512	11	25787512	OS11T0648700-01	6.68027	8.69049e-10	1.66457e-07	0.54156
11_25855261	11	25855261	OS11T0649300-01	6.18961	9.38218e-09	1.40162e-06	0.507418
11_25897420	11	25897420	OS11T0649700-01	-4.5859	1.14961e-05	0.000683325	-0.564787
11_26085845	11	26085845	OS11T0653300-01	-9.46021	4.37173e-16	3.44991e-13	-0.661527
11_26192389	11	26192389	OS11T0654800-01	-6.98799	1.88254e-10	4.19476e-08	-0.601976
11_26195583	11	26195583	OS11T0655000-01	-7.6274	7.25936e-12	2.24788e-09	-1.21001
11_26271489	11	26271489	OS11T0655800-01	-6.99434	1.82353e-10	4.07746e-08	-0.596272
11_26410057	11	26410057	OS11T0659400-00	5.99304	2.37808e-08	3.18218e-06	0.936439
11_26425862	11	26425862	OS11T0660000-01	-7.53781	1.15193e-11	3.39877e-09	-1.17212
11_26504027	11	26504027	OS11T0660400-01	-7.22471	5.70453e-11	1.43697e-08	-0.407235
11_26528719	11	26528719	OS11T0661101-01	-6.5804	1.41923e-09	2.59814e-07	-0.915981
11_26584645	11	26584645	OS11T0661800-01	-6.99103	1.85411e-10	4.13839e-08	-0.392205
11_27031537	11	27031537	OS11T0669100-01	-5.09279	1.37981e-06	0.000110669	-0.637422
11_27031537	11	27031537	OS11T0670800-00	-7.35734	2.90464e-11	7.85494e-09	-1.16747
11_27338264	11	27338264	OS11T0674400-00	6.91323	2.73643e-10	5.87231e-08	1.8911
11_27381710	11	27381710	OS11T0675200-00	13.2918	4.61864e-25	2.71477e-21	2.15439
11_27197820	11	27197820	OS11T0676200-00	9.92598	3.51831e-17	3.46741e-14	1.2758
11_27399178	11	27399178	OS11T0677000-00	8.98414	5.66368e-15	3.54693e-12	1.60268
11_27381710	11	27381710	OS11T0677050-01	11.4499	9.01743e-21	2.09759e-17	1.47763
11_27643107	11	27643107	OS11T0681400-00	6.67001	9.14048e-10	1.74459e-07	0.7455
11_27657982	11	27657982	OS11T0684000-01	5.58878	1.53718e-07	1.64452e-05	0.8995
11_27991574	11	27991574	OS11T0689100-01	6.6136	1.20608e-09	2.23779e-07	0.339837
11_28435553	11	28435553	OS11T0695000-01	-11.969	5.45531e-22	1.67658e-18	-1.67689
11_28484633	11	28484633	OS11T0696600-01	-9.20291	1.74921e-15	1.21312e-12	-1.77035
11_28515670	11	28515670	OS11T0697100-01	-7.08793	1.13915e-10	2.68456e-08	-1.08177
11_28696754	11	28696754	OS11T0700500-01	5.93862	3.0687e-08	3.97838e-06	0.609546
11_28801107	11	28801107	OS11T0703900-01	-5.22682	7.7104e-07	6.69204e-05	-0.488404
12_128366	12	128366	OS12T0102600-01	-4.59693	1.09936e-05	0.000658066	-0.386371
12_225104	12	225104	OS12T0103540-01	-7.42867	2.017e-11	5.6649e-09	-0.966949
[truncated: 155 more rows]

## Sheet: ciseQTL_Saline
S10: eQTLs in normal and saline environment
#cis-eQTLs with FDR < 0.001 in the saline conditions.
#Abbreviations: SNPid-SNP ID; Chr-Chromosome SNP is persent on; Pos- Position on chromosome for the SNP; Gene-Gene regulated by SNP; Statistic and Pvalue- Statistic and P value assocaited with association analysis; FDR- False Discovery Rate; beta - Effect size of gene regulation by the SNP
SNPid	Chr	Pos	Gene	Statistic	Pvalue	FDR	beta
1_62295	1	62295	OS01T0102300-01	-4.93026	2.76202e-06	0.000227917	-0.392203
1_129635	1	129635	OS01T0102300-01	-4.93026	2.76202e-06	0.000227917	-0.392203
1_141270	1	141270	OS01T0102300-01	-4.93026	2.76202e-06	0.000227917	-0.392203
1_37257	1	37257	OS01T0102300-01	-4.93026	2.76202e-06	0.000227917	-0.392203
1_159672	1	159672	OS01T0102300-01	-5.40636	3.49014e-07	3.78563e-05	-0.506801
1_131765	1	131765	OS01T0102300-01	-5.0855	1.42383e-06	0.000129488	-0.425551
1_73298	1	73298	OS01T0102300-01	-5.07252	1.5056e-06	0.000135952	-0.414232
1_178258	1	178258	OS01T0102900-01	-8.34604	1.69474e-13	9.13217e-11	-0.917638
1_196985	1	196985	OS01T0102900-01	-8.34604	1.69474e-13	9.13217e-11	-0.917638
1_74391	1	74391	OS01T0102900-01	-9.93021	3.43871e-17	4.16189e-14	-0.87931
1_168409	1	168409	OS01T0102900-01	-11.6079	3.83533e-21	1.11716e-17	-0.892829
1_79082	1	79082	OS01T0102900-01	-9.99406	2.43254e-17	3.07324e-14	-0.880795
1_169799	1	169799	OS01T0102900-01	-8.34604	1.69474e-13	9.13217e-11	-0.917638
1_222096	1	222096	OS01T0102900-01	-7.58112	9.21689e-12	3.29097e-09	-0.856908
1_76852	1	76852	OS01T0102900-01	-10.1753	9.10254e-18	1.2997e-14	-0.885215
1_132804	1	132804	OS01T0102900-01	-8.43174	1.07681e-13	6.20279e-11	-0.762315
1_216965	1	216965	OS01T0102900-01	-8.34604	1.69474e-13	9.13217e-11	-0.917638
1_220027	1	220027	OS01T0102900-01	-8.34604	1.69474e-13	9.13217e-11	-0.917638
1_254805	1	254805	OS01T0102900-01	-8.34604	1.69474e-13	9.13217e-11	-0.917638
1_258537	1	258537	OS01T0102900-01	-8.34604	1.69474e-13	9.13217e-11	-0.917638
1_133873	1	133873	OS01T0102900-01	-6.902	2.89427e-10	7.06594e-08	-0.952133
1_82388	1	82388	OS01T0102900-01	-8.4776	8.44425e-14	5.00606e-11	-0.76335
1_87002	1	87002	OS01T0102900-01	-8.24732	2.85401e-13	1.45647e-10	-0.757103
1_188755	1	188755	OS01T0102900-01	-9.29484	1.06642e-15	9.74428e-13	-0.927849
1_93713	1	93713	OS01T0102900-01	-10.6129	8.45575e-19	1.49474e-15	-0.860762
1_192552	1	192552	OS01T0102900-01	-4.57146	1.2188e-05	0.000801543	-0.468796
1_173987	1	173987	OS01T0102900-01	-8.08879	6.5704e-13	3.0907e-10	-0.942261
1_166227	1	166227	OS01T0102900-01	-8.34604	1.69474e-13	9.13217e-11	-0.917638
1_88456	1	88456	OS01T0102900-01	-8.76348	1.84412e-14	1.30202e-11	-0.845395
1_152259	1	152259	OS01T0102900-01	-11.5651	4.83453e-21	1.37609e-17	-0.8677
1_161957	1	161957	OS01T0102900-01	-11.5651	4.83453e-21	1.37609e-17	-0.8677
1_175207	1	175207	OS01T0102900-01	-11.5651	4.83453e-21	1.37609e-17	-0.8677
1_182692	1	182692	OS01T0102900-01	-9.02293	4.59997e-15	3.65532e-12	-0.788713
1_176219	1	176219	OS01T0102900-01	-7.26611	4.62288e-11	1.38234e-08	-0.68007
1_198085	1	198085	OS01T0102900-01	-6.78082	5.28764e-10	1.21168e-07	-0.661534
1_92692	1	92692	OS01T0102900-01	-7.96707	1.24289e-12	5.44406e-10	-0.80699
1_154911	1	154911	OS01T0102900-01	-8.30632	2.09048e-13	1.10178e-10	-0.929179
1_96855	1	96855	OS01T0102900-01	-9.83322	5.81575e-17	6.73416e-14	-0.882261
1_139092	1	139092	OS01T0102900-01	-10.6129	8.45575e-19	1.49474e-15	-0.860762
1_83476	1	83476	OS01T0102900-01	-6.63624	1.07924e-09	2.29853e-07	-0.614063
1_147560	1	147560	OS01T0102900-01	-8.34604	1.69474e-13	9.13217e-11	-0.917638
1_157275	1	157275	OS01T0102900-01	-9.35655	7.6472e-16	7.18026e-13	-0.800023
1_97862	1	97862	OS01T0102900-01	-10.6633	6.43172e-19	1.18906e-15	-0.838542
1_84528	1	84528	OS01T0102900-01	-8.43174	1.07681e-13	6.20279e-11	-0.762315
1_146252	1	146252	OS01T0102900-01	-8.43174	1.07681e-13	6.20279e-11	-0.762315
1_156265	1	156265	OS01T0102900-01	-10.8977	1.80149e-19	3.66666e-16	-0.885371
1_137993	1	137993	OS01T0102900-01	-10.6217	8.0648e-19	1.43142e-15	-0.876057
1_81132	1	81132	OS01T0102900-01	-8.34837	1.67401e-13	9.04652e-11	-0.763889
1_172972	1	172972	OS01T0102900-01	-11.674	2.68285e-21	8.0934e-18	-0.893543
1_162962	1	162962	OS01T0102900-01	-9.11928	2.74225e-15	2.28073e-12	-0.790798
1_91669	1	91669	OS01T0102900-01	-8.35444	1.62115e-13	8.80259e-11	-0.83773
1_103819	1	103819	OS01T0102900-01	-8.34604	1.69474e-13	9.13217e-11	-0.917638
1_70075	1	70075	OS01T0102900-01	-8.43174	1.07681e-13	6.20279e-11	-0.762315
1_85532	1	85532	OS01T0102900-01	-8.43174	1.07681e-13	6.20279e-11	-0.762315
1_71087	1	71087	OS01T0102900-01	-6.48309	2.28208e-09	4.48567e-07	-0.599566
1_160920	1	160920	OS01T0102900-01	-8.97565	5.92748e-15	4.6524e-12	-0.776836
1_78018	1	78018	OS01T0102900-01	-8.52382	6.60702e-14	4.02147e-11	-0.767144
1_135372	1	135372	OS01T0102900-01	-8.34604	1.69474e-13	9.13217e-11	-0.917638
1_164102	1	164102	OS01T0102900-01	-9.11928	2.74225e-15	2.28073e-12	-0.790798
1_136894	1	136894	OS01T0102900-01	-6.53086	1.80816e-09	3.64739e-07	-0.661204
1_251541	1	251541	OS01T0105400-01	-4.86856	3.58237e-06	0.000283562	-0.410844
1_210196	1	210196	OS01T0105400-01	-4.70029	7.20815e-06	0.000514704	-0.408606
1_223096	1	223096	OS01T0105400-01	-4.89248	3.23949e-06	0.000260666	-0.418587
1_268840	1	268840	OS01T0105400-01	-5.08864	1.40471e-06	0.000127966	-0.424799
1_207548	1	207548	OS01T0105400-01	-4.70029	7.20815e-06	0.000514704	-0.408606
1_261829	1	261829	OS01T0105400-01	-4.70914	6.95041e-06	0.000498772	-0.39737
1_256314	1	256314	OS01T0105400-01	-4.84702	3.92099e-06	0.00030657	-0.406412
1_244041	1	244041	OS01T0105400-01	-5.05076	1.65312e-06	0.000147169	-0.419813
1_310447	1	310447	OS01T0105400-01	-4.53015	1.43959e-05	0.00092083	-0.385465
1_230678	1	230678	OS01T0105400-01	-5.08864	1.40471e-06	0.000127966	-0.424799
1_263086	1	263086	OS01T0105400-01	-4.86856	3.58237e-06	0.000283562	-0.410844
1_211407	1	211407	OS01T0105400-01	-4.79818	4.80777e-06	0.000365663	-0.41571
1_289231	1	289231	OS01T0105800-01	4.53978	1.3849e-05	0.000891697	0.530736
1_301827	1	301827	OS01T0105900-01	-5.42647	3.19089e-07	3.50557e-05	-0.427259
1_318634	1	318634	OS01T0105900-01	-5.27197	6.3259e-07	6.35577e-05	-0.420539
1_302873	1	302873	OS01T0105900-01	-5.42647	3.19089e-07	3.50557e-05	-0.427259
1_309356	1	309356	OS01T0105900-01	-5.42647	3.19089e-07	3.50557e-05	-0.427259
1_303886	1	303886	OS01T0105900-01	-5.42647	3.19089e-07	3.50557e-05	-0.427259
1_311449	1	311449	OS01T0105900-01	-4.88663	3.32032e-06	0.000265788	-0.409358
1_328764	1	328764	OS01T0105900-01	-4.77779	5.23309e-06	0.000393638	-0.392982
1_331743	1	331743	OS01T0105900-01	-4.9387	2.66516e-06	0.00022124	-0.389226
1_265304	1	265304	OS01T0105900-01	-5.00779	1.98678e-06	0.000172036	-0.406735
1_296552	1	296552	OS01T0105900-01	-5.42647	3.19089e-07	3.50557e-05	-0.427259
1_300823	1	300823	OS01T0105900-01	-5.42647	3.19089e-07	3.50557e-05	-0.427259
1_294479	1	294479	OS01T0105900-01	-5.42647	3.19089e-07	3.50557e-05	-0.427259
1_274796	1	274796	OS01T0105900-01	-5.41104	3.41811e-07	3.71611e-05	-0.438028
1_305972	1	305972	OS01T0105900-01	-5.42647	3.19089e-07	3.50557e-05	-0.427259
1_231981	1	231981	OS01T0105900-01	-4.58152	1.17017e-05	0.000774635	-0.344397
1_306980	1	306980	OS01T0105900-01	-5.42647	3.19089e-07	3.50557e-05	-0.427259
1_297567	1	297567	OS01T0105900-01	-5.41617	3.34087e-07	3.64528e-05	-0.426371
1_327613	1	327613	OS01T0105900-01	-5.27197	6.3259e-07	6.35577e-05	-0.420539
1_373783	1	373783	OS01T0105900-01	-4.63638	9.36407e-06	0.000641932	-0.369771
1_316392	1	316392	OS01T0105900-01	-4.60586	1.06022e-05	0.000712831	-0.391754
1_236345	1	236345	OS01T0105900-01	-4.76281	5.56876e-06	0.000413934	-0.377414
1_304919	1	304919	OS01T0105900-01	-5.42647	3.19089e-07	3.50557e-05	-0.427259
1_531761	1	531761	OS01T0110100-01	5.57952	1.60306e-07	1.92491e-05	0.549793
1_577905	1	577905	OS01T0110100-01	6.09734	1.45432e-08	2.37334e-06	0.578881
1_553720	1	553720	OS01T0110100-01	5.10761	1.29437e-06	0.00011901	0.549103
1_505555	1	505555	OS01T0110100-01	5.06294	1.56887e-06	0.000140514	0.507093
1_481341	1	481341	OS01T0110100-01	5.0736	1.49864e-06	0.000135464	0.53676
1_442102	1	442102	OS01T0110100-01	4.94902	2.55115e-06	0.000213004	0.525111
1_550140	1	550140	OS01T0110100-01	5.20554	8.46149e-07	8.20498e-05	0.564554
1_526617	1	526617	OS01T0110100-01	4.83116	4.18986e-06	0.000324504	0.507674
1_537547	1	537547	OS01T0110100-01	5.18836	9.11962e-07	8.7672e-05	0.513999
1_460607	1	460607	OS01T0110100-01	4.63627	9.36829e-06	0.000642204	0.481406
1_538758	1	538758	OS01T0110100-01	5.24078	7.25346e-07	7.16146e-05	0.606224
1_444178	1	444178	OS01T0110100-01	4.94902	2.55115e-06	0.000213004	0.525111
1_439989	1	439989	OS01T0110100-01	4.80629	4.6482e-06	0.000355248	0.512574
1_560407	1	560407	OS01T0110100-01	5.4324	3.10746e-07	3.42381e-05	0.608343
1_498380	1	498380	OS01T0110100-01	4.8445	3.96248e-06	0.000309499	0.514619
1_559321	1	559321	OS01T0110100-01	5.31422	5.25178e-07	5.40438e-05	0.579591
1_479137	1	479137	OS01T0110100-01	5.29318	5.7623e-07	5.86458e-05	0.548964
1_465025	1	465025	OS01T0110100-01	4.99411	2.1062e-06	0.000180593	0.531316
1_452096	1	452096	OS01T0110100-01	4.79438	4.88447e-06	0.00037069	0.509405
1_541138	1	541138	OS01T0110100-01	5.17176	9.80297e-07	9.33548e-05	0.559523
1_567583	1	567583	OS01T0110100-01	4.9393	2.65843e-06	0.00022078	0.52623
1_533790	1	533790	OS01T0110100-01	5.08717	1.4136e-06	0.000128695	0.529918
1_478022	1	478022	OS01T0110100-01	4.99411	2.1062e-06	0.000180593	0.531316
1_536093	1	536093	OS01T0110100-01	5.50289	2.26558e-07	2.59628e-05	0.538692
1_576553	1	576553	OS01T0110100-01	5.13681	1.14081e-06	0.000106779	0.542423
1_459579	1	459579	OS01T0110100-01	4.99411	2.1062e-06	0.000180593	0.531316
1_525378	1	525378	OS01T0110100-01	4.83116	4.18986e-06	0.000324504	0.507674
1_514225	1	514225	OS01T0110100-01	5.11148	1.27293e-06	0.000117376	0.535782
1_542643	1	542643	OS01T0110100-01	5.29102	5.81728e-07	5.91205e-05	0.571768
1_457346	1	457346	OS01T0110100-01	4.94902	2.55115e-06	0.000213004	0.525111
1_453106	1	453106	OS01T0110100-01	4.79438	4.88447e-06	0.00037069	0.509405
1_555916	1	555916	OS01T0110100-01	5.1511	1.07232e-06	0.000101072	0.556025
1_454134	1	454134	OS01T0110100-01	4.91216	2.98165e-06	0.000242845	0.521416
1_456313	1	456313	OS01T0110100-01	4.79438	4.88447e-06	0.00037069	0.509405
1_617363	1	617363	OS01T0111900-01	-4.66088	8.47262e-06	0.00059	-0.740453
1_618384	1	618384	OS01T0111900-01	-4.77181	5.36463e-06	0.000401665	-0.76882
1_620075	1	620075	OS01T0111900-01	-4.66088	8.47262e-06	0.00059	-0.740453
1_812858	1	812858	OS01T0113600-01	5.46928	2.63466e-07	2.95947e-05	0.543129
1_673670	1	673670	OS01T0113600-01	5.72493	8.25925e-08	1.07887e-05	0.559772
1_745228	1	745228	OS01T0113600-01	5.46928	2.63466e-07	2.95947e-05	0.543129
1_686248	1	686248	OS01T0113600-01	4.52229	1.48575e-05	0.000945735	0.370897
1_795084	1	795084	OS01T0113600-01	4.88208	3.38446e-06	0.000270073	0.529197
1_785354	1	785354	OS01T0113600-01	5.72493	8.25925e-08	1.07887e-05	0.559772
1_763667	1	763667	OS01T0114100-01	5.53824	1.93206e-07	2.25989e-05	1.11489
1_748376	1	748376	OS01T0114100-01	6.59876	1.29715e-09	2.7113e-07	1.02017
1_746240	1	746240	OS01T0114100-01	6.73993	6.47373e-10	1.45812e-07	1.0351
1_686248	1	686248	OS01T0114100-01	8.02962	8.9597e-13	4.08133e-10	1.26948
1_858261	1	858261	OS01T0114100-01	9.13943	2.4608e-15	2.0683e-12	1.40717
1_812858	1	812858	OS01T0114100-01	5.5173	2.1233e-07	2.45189e-05	1.21247
1_741058	1	741058	OS01T0114100-01	-5.00349	2.02364e-06	0.000174806	-0.701696
1_795084	1	795084	OS01T0114100-01	5.15	1.07744e-06	0.000101461	1.22586
1_859496	1	859496	OS01T0114100-01	9.26734	1.23665e-15	1.10796e-12	1.42264
1_677261	1	677261	OS01T0114100-01	8.25078	2.80244e-13	1.43266e-10	1.28672
1_772247	1	772247	OS01T0114100-01	-6.17272	1.01679e-08	1.71572e-06	-0.868279
1_714860	1	714860	OS01T0114100-01	-5.65154	1.15555e-07	1.44239e-05	-0.81029
1_785354	1	785354	OS01T0114100-01	5.54444	1.87872e-07	2.20748e-05	1.21016
1_721387	1	721387	OS01T0114100-01	-4.78504	5.07784e-06	0.000383721	-0.685844
1_673670	1	673670	OS01T0114100-01	5.54444	1.87872e-07	2.20748e-05	1.21016
1_750467	1	750467	OS01T0114100-01	-6.31745	5.08627e-09	9.18051e-07	-0.922321
1_745228	1	745228	OS01T0114100-01	5.5173	2.1233e-07	2.45189e-05	1.21247
1_752114	1	752114	OS01T0114100-01	6.44428	2.75565e-09	5.29385e-07	1.07319
1_843018	1	843018	OS01T0114100-01	-4.89229	3.24213e-06	0.000260797	-0.727118
1_867370	1	867370	OS01T0114100-01	5.54444	1.87872e-07	2.20748e-05	1.21016
1_770138	1	770138	OS01T0114300-01	-5.46966	2.6302e-07	2.95484e-05	-0.593487
1_745228	1	745228	OS01T0114300-01	6.81203	4.52926e-10	1.05421e-07	1.35816
1_867370	1	867370	OS01T0114300-01	6.90966	2.78575e-10	6.8185e-08	1.36406
1_833037	1	833037	OS01T0114300-01	-4.87293	3.51719e-06	0.000279186	-0.628296
1_798632	1	798632	OS01T0114300-01	-4.87293	3.51719e-06	0.000279186	-0.628296
1_741058	1	741058	OS01T0114300-01	-6.55665	1.59414e-09	3.25068e-07	-0.827435
1_859496	1	859496	OS01T0114300-01	5.41064	3.42428e-07	3.7222e-05	0.935496
1_812858	1	812858	OS01T0114300-01	6.81203	4.52926e-10	1.05421e-07	1.35816
1_809246	1	809246	OS01T0114300-01	-4.62507	9.80567e-06	0.000667943	-0.602485
1_721387	1	721387	OS01T0114300-01	-4.81534	4.47605e-06	0.00034359	-0.658732
1_793763	1	793763	OS01T0114300-01	-5.95569	2.83321e-08	4.25488e-06	-0.842141
1_858261	1	858261	OS01T0114300-01	5.55836	1.76417e-07	2.09144e-05	0.95295
1_769126	1	769126	OS01T0114300-01	-4.89312	3.2308e-06	0.000260091	-0.544532
1_690919	1	690919	OS01T0114300-01	-4.92544	2.81896e-06	0.000231432	-0.726893
1_686248	1	686248	OS01T0114300-01	4.87411	3.49974e-06	0.000278045	0.836654
1_673670	1	673670	OS01T0114300-01	6.90966	2.78575e-10	6.8185e-08	1.36406
1_677261	1	677261	OS01T0114300-01	4.97024	2.33143e-06	0.000196872	0.847048
1_840471	1	840471	OS01T0114300-01	-4.57268	1.2128e-05	0.000798096	-0.596405
1_795084	1	795084	OS01T0114300-01	6.59236	1.3385e-09	2.78949e-07	1.41739
1_785354	1	785354	OS01T0114300-01	6.90966	2.78575e-10	6.8185e-08	1.36406
1_772247	1	772247	OS01T0114300-01	-6.56756	1.51126e-09	3.10146e-07	-0.868577
1_873200	1	873200	OS01T0114300-01	5.13458	1.1519e-06	0.000107679	1.00394
1_714860	1	714860	OS01T0114300-01	-5.03299	1.78389e-06	0.000157046	-0.705377
1_801930	1	801930	OS01T0114300-01	-4.63837	9.2886e-06	0.000637475	-0.599619
1_810637	1	810637	OS01T0114300-01	-4.63837	9.2886e-06	0.000637475	-0.599619
1_791745	1	791745	OS01T0114300-01	-5.19136	9.00123e-07	8.66546e-05	-0.801021
1_804739	1	804739	OS01T0114300-01	-4.80441	4.68473e-06	0.000357644	-0.695951
1_807017	1	807017	OS01T0114300-01	-4.79525	4.86677e-06	0.00036954	-0.628231
1_748376	1	748376	OS01T0115600-01	7.24089	5.25494e-11	1.55274e-08	1.13147
1_750467	1	750467	OS01T0115600-01	-5.70755	8.94463e-08	1.15482e-05	-0.886466
1_867370	1	867370	OS01T0115600-01	4.98093	2.22778e-06	0.000189462	1.15257
1_858261	1	858261	OS01T0115600-01	6.24951	7.04713e-09	1.23071e-06	1.13355
1_812858	1	812858	OS01T0115600-01	4.63194	9.5351e-06	0.000652462	1.09111
1_844089	1	844089	OS01T0115600-01	5.38723	3.80038e-07	4.07692e-05	1.00818
1_763667	1	763667	OS01T0115600-01	6.49512	2.15223e-09	4.25884e-07	1.30752
1_928311	1	928311	OS01T0115600-01	5.02634	1.83537e-06	0.000161118	1.08698
1_923093	1	923093	OS01T0115600-01	4.98093	2.22778e-06	0.000189462	1.15257
1_785354	1	785354	OS01T0115600-01	4.98093	2.22778e-06	0.000189462	1.15257
1_855062	1	855062	OS01T0115600-01	-4.86496	3.63688e-06	0.00028694	-0.926978
1_856096	1	856096	OS01T0115600-01	-4.86496	3.63688e-06	0.00028694	-0.926978
1_746240	1	746240	OS01T0115600-01	7.16076	7.88694e-11	2.21344e-08	1.12193
1_845469	1	845469	OS01T0115600-01	5.21883	7.98471e-07	7.79768e-05	0.977774
1_745228	1	745228	OS01T0115600-01	4.63194	9.5351e-06	0.000652462	1.09111
1_851949	1	851949	OS01T0115600-01	4.76319	5.55992e-06	0.000413347	0.932106
1_847611	1	847611	OS01T0115600-01	-5.37058	4.09226e-07	4.33944e-05	-0.983737
1_859496	1	859496	OS01T0115600-01	6.41315	3.20456e-09	6.06252e-07	1.1589
1_799736	1	799736	OS01T0115600-01	4.69728	7.29788e-06	0.000520558	0.797166
1_919203	1	919203	OS01T0115600-01	5.13278	1.16088e-06	0.000108379	1.06805
1_752114	1	752114	OS01T0115600-01	6.96079	2.15738e-10	5.41934e-08	1.17823
1_850922	1	850922	OS01T0115600-01	5.21883	7.98471e-07	7.79768e-05	0.977774
1_810637	1	810637	OS01T0115700-00	-5.67507	1.03783e-07	1.31295e-05	-0.699359
1_840471	1	840471	OS01T0115700-00	-5.65588	1.13288e-07	1.41632e-05	-0.702184
1_833037	1	833037	OS01T0115700-00	-5.87168	4.19265e-08	6.01759e-06	-0.722019
1_798632	1	798632	OS01T0115700-00	-5.87168	4.19265e-08	6.01759e-06	-0.722019
1_921850	1	921850	OS01T0115700-00	-5.33024	4.893e-07	5.07863e-05	-0.665288
1_793763	1	793763	OS01T0115700-00	-4.9079	3.03569e-06	0.000246664	-0.714152
1_811689	1	811689	OS01T0115700-00	-6.00763	2.22056e-08	3.4372e-06	-0.739731
1_809246	1	809246	OS01T0115700-00	-5.65577	1.13344e-07	1.41688e-05	-0.702529
1_801930	1	801930	OS01T0115700-00	-5.67507	1.03783e-07	1.31295e-05	-0.699359
1_807017	1	807017	OS01T0115700-00	-5.82886	5.11433e-08	7.14639e-06	-0.727542
1_857240	1	857240	OS01T0115700-00	4.65312	8.74584e-06	0.000606417	0.814736
1_791745	1	791745	OS01T0115700-00	-4.90547	3.06699e-06	0.000248622	-0.756747
1_869760	1	869760	OS01T0115750-00	4.78758	5.02451e-06	0.000380086	0.693788
1_793763	1	793763	OS01T0115750-00	-4.86676	3.6095e-06	0.000285278	-0.520232
1_872191	1	872191	OS01T0115750-00	4.74388	6.02256e-06	0.000442406	0.68891
1_791745	1	791745	OS01T0115750-00	-4.8712	3.54288e-06	0.000280944	-0.551905
1_791745	1	791745	OS01T0115800-01	4.96885	2.34525e-06	0.000197893	0.537766
1_931859	1	931859	OS01T0115800-01	4.62024	1.00005e-05	0.000678757	0.489043
1_874212	1	874212	OS01T0115800-01	-4.56594	1.24628e-05	0.000816581	-0.431039
1_932866	1	932866	OS01T0115800-01	4.53089	1.43532e-05	0.000918409	0.424318
1_793763	1	793763	OS01T0115800-01	4.81399	4.50126e-06	0.000345255	0.494147
1_854045	1	854045	OS01T0115900-00	5.01682	1.91163e-06	0.000166707	0.594228
1_927220	1	927220	OS01T0116000-00	5.08142	1.44903e-06	0.000131522	0.404413
1_865124	1	865124	OS01T0116000-00	5.73436	7.9091e-08	1.04185e-05	0.77709
1_797622	1	797622	OS01T0116000-00	5.73436	7.9091e-08	1.04185e-05	0.77709
1_934015	1	934015	OS01T0116000-00	4.57399	1.20637e-05	0.000794466	0.353243
1_852963	1	852963	OS01T0116000-00	5.73436	7.9091e-08	1.04185e-05	0.77709
1_875212	1	875212	OS01T0116000-00	6.87758	3.26911e-10	7.90376e-08	0.431324
1_863117	1	863117	OS01T0116000-00	5.73436	7.9091e-08	1.04185e-05	0.77709
1_800845	1	800845	OS01T0116000-00	5.73436	7.9091e-08	1.04185e-05	0.77709
1_846591	1	846591	OS01T0116000-00	5.73436	7.9091e-08	1.04185e-05	0.77709
1_904017	1	904017	OS01T0116000-00	7.32397	3.44357e-11	1.06505e-08	0.451392
1_926204	1	926204	OS01T0116000-00	4.80423	4.68829e-06	0.000357905	0.457943
1_930509	1	930509	OS01T0116000-00	4.63196	9.53454e-06	0.000652458	0.351058
1_931859	1	931859	OS01T0116400-01	5.23293	7.50699e-07	7.38757e-05	0.571856
1_906553	1	906553	OS01T0116800-00	4.83364	4.14666e-06	0.000321519	0.532744
1_924100	1	924100	OS01T0116800-00	-6.90632	2.83249e-10	6.92412e-08	-0.559092
1_1003049	1	1003049	OS01T0116800-00	-5.78891	6.15224e-08	8.38178e-06	-0.498914
1_1013729	1	1013729	OS01T0116800-00	-5.86812	4.26252e-08	6.10692e-06	-0.485589
1_1007258	1	1007258	OS01T0116800-00	-5.78891	6.15224e-08	8.38178e-06	-0.498914
1_931859	1	931859	OS01T0116800-00	-6.6554	9.82215e-10	2.10815e-07	-0.413042
1_1009490	1	1009490	OS01T0116800-00	-5.78891	6.15224e-08	8.38178e-06	-0.498914
1_958870	1	958870	OS01T0116800-00	-6.55312	1.62183e-09	3.3015e-07	-0.539309
1_915747	1	915747	OS01T0116800-00	-4.62693	9.73173e-06	0.000663544	-0.288579
1_953873	1	953873	OS01T0116800-00	-5.6374	1.23246e-07	1.5261e-05	-0.430476
1_986626	1	986626	OS01T0116900-00	-4.54597	1.35082e-05	0.000874005	-0.811594
1_998124	1	998124	OS01T0116900-00	-4.94488	2.59631e-06	0.000216189	-0.870042
1_984392	1	984392	OS01T0116900-00	-4.54166	1.37448e-05	0.000885972	-0.795577
1_879556	1	879556	OS01T0116900-00	4.65001	8.85756e-06	0.000612479	0.759358
1_953873	1	953873	OS01T0116900-00	-6.001	2.29084e-08	3.53826e-06	-1.00798
1_1024991	1	1024991	OS01T0116900-00	4.65232	8.77424e-06	0.000608065	0.565884
1_987687	1	987687	OS01T0116900-00	4.9771	2.26438e-06	0.000192057	1.07412
1_871164	1	871164	OS01T0116900-00	5.4973	2.3233e-07	2.65536e-05	1.09299
1_924100	1	924100	OS01T0116900-00	-5.71409	8.68032e-08	1.12613e-05	-1.08295
1_958870	1	958870	OS01T0116900-00	-6.11071	1.3651e-08	2.23889e-06	-1.14225
1_1007258	1	1007258	OS01T0117050-01	-5.84945	4.64864e-08	6.58801e-06	-0.764944
1_1000993	1	1000993	OS01T0117050-01	-9.59865	2.06958e-16	2.13265e-13	-0.728624
1_964939	1	964939	OS01T0117050-01	-5.57171	1.66083e-07	1.9851e-05	-0.560106
1_1010510	1	1010510	OS01T0117050-01	-9.58031	2.28516e-16	2.33551e-13	-0.732039
1_958870	1	958870	OS01T0117050-01	-4.97263	2.30785e-06	0.000195208	-0.661476
1_999973	1	999973	OS01T0117050-01	-8.85873	1.10852e-14	8.22535e-12	-0.682566
1_1013729	1	1013729	OS01T0117050-01	-6.38503	3.6717e-09	6.84258e-07	-0.787197
1_961693	1	961693	OS01T0117050-01	-9.40595	5.8588e-16	5.57494e-13	-0.724519
1_1003049	1	1003049	OS01T0117050-01	-5.84945	4.64864e-08	6.58801e-06	-0.764944
1_1009490	1	1009490	OS01T0117050-01	-5.84945	4.64864e-08	6.58801e-06	-0.764944
1_953873	1	953873	OS01T0117050-01	-6.05368	1.78761e-08	2.84567e-06	-0.691767
1_1034867	1	1034867	OS01T0117050-01	5.68772	9.79502e-08	1.2499e-05	0.529814
1_1014829	1	1014829	OS01T0117050-01	4.60549	1.06184e-05	0.000713737	0.566118
1_1044419	1	1044419	OS01T0117050-01	5.48494	2.45593e-07	2.78653e-05	0.687061
1_1006148	1	1006148	OS01T0117050-01	5.08946	1.39974e-06	0.000127562	0.597226
1_1004125	1	1004125	OS01T0117050-01	5.08946	1.39974e-06	0.000127562	0.597226
1_963726	1	963726	OS01T0117050-01	-8.04595	8.2251e-13	3.77557e-10	-0.662503
1_1002019	1	1002019	OS01T0117050-01	-9.58031	2.28516e-16	2.33551e-13	-0.732039
1_1016944	1	1016944	OS01T0117050-01	4.60549	1.06184e-05	0.000713737	0.566118
1_1005145	1	1005145	OS01T0117050-01	5.08946	1.39974e-06	0.000127562	0.597226
1_924100	1	924100	OS01T0117100-00	-4.50586	1.58694e-05	0.00099971	-0.351187
1_958870	1	958870	OS01T0117100-00	-5.72918	8.09972e-08	1.06455e-05	-0.428078
1_961693	1	961693	OS01T0117100-00	-4.56236	1.26441e-05	0.00082652	-0.248162
1_1007258	1	1007258	OS01T0117100-00	-4.90201	3.11203e-06	0.000251658	-0.383518
1_953873	1	953873	OS01T0117100-00	-5.68209	1.00507e-07	1.27755e-05	-0.380532
1_1009490	1	1009490	OS01T0117100-00	-4.90201	3.11203e-06	0.000251658	-0.383518
1_1003049	1	1003049	OS01T0117100-00	-4.90201	3.11203e-06	0.000251658	-0.383518
1_1010510	1	1010510	OS01T0117200-01	-8.33919	1.75726e-13	9.42447e-11	-1.05322
1_1005145	1	1005145	OS01T0117200-01	7.22721	5.63274e-11	1.65153e-08	1.21656
1_1004125	1	1004125	OS01T0117200-01	7.22721	5.63274e-11	1.65153e-08	1.21656
1_1034867	1	1034867	OS01T0117200-01	7.48341	1.52345e-11	5.16926e-09	1.01116
1_1045445	1	1045445	OS01T0117200-01	5.38096	3.90776e-07	4.17265e-05	0.720487
1_929344	1	929344	OS01T0117200-01	-4.70548	7.05611e-06	0.000505527	-0.708361
1_1016944	1	1016944	OS01T0117200-01	6.61932	1.17273e-09	2.4775e-07	1.17757
1_1019117	1	1019117	OS01T0117200-01	6.23879	7.41816e-09	1.29164e-06	1.10198
1_1000993	1	1000993	OS01T0117200-01	-8.03205	8.84633e-13	4.03179e-10	-1.02257
1_921850	1	921850	OS01T0117200-01	4.90803	3.03402e-06	0.000246544	0.658048
1_961693	1	961693	OS01T0117200-01	-7.88247	1.93286e-12	8.0827e-10	-1.01604
1_1043413	1	1043413	OS01T0117200-01	5.90747	3.54907e-08	5.20589e-06	0.750181
1_1018046	1	1018046	OS01T0117200-01	6.83205	4.10046e-10	9.68505e-08	1.1628
1_1042259	1	1042259	OS01T0117200-01	5.18538	9.23879e-07	8.86681e-05	0.67123
1_999973	1	999973	OS01T0117200-01	-7.67848	5.57512e-12	2.1154e-09	-0.974254
1_964939	1	964939	OS01T0117200-01	-5.95926	2.78625e-08	4.19421e-06	-0.921788
1_1014829	1	1014829	OS01T0117200-01	6.61932	1.17273e-09	2.4775e-07	1.17757
1_1002019	1	1002019	OS01T0117200-01	-8.33919	1.75726e-13	9.42447e-11	-1.05322
1_1006148	1	1006148	OS01T0117200-01	7.22721	5.63274e-11	1.65153e-08	1.21656
1_963726	1	963726	OS01T0117200-01	-7.04459	1.4169e-10	3.7474e-08	-0.946418
1_1008487	1	1008487	OS01T0117200-01	8.40427	1.2454e-13	7.00612e-11	1.40655
1_1016944	1	1016944	OS01T0117300-00	7.08733	1.14263e-10	3.09222e-08	0.958836
1_1018046	1	1018046	OS01T0117300-00	6.18323	9.67149e-09	1.64498e-06	0.838258
1_1014829	1	1014829	OS01T0117300-00	7.08733	1.14263e-10	3.09222e-08	0.958836
1_999973	1	999973	OS01T0117300-00	-6.17429	1.00926e-08	1.70498e-06	-0.647371
1_1005145	1	1005145	OS01T0117300-00	7.91542	1.6277e-12	6.92928e-10	1.00282
1_1000993	1	1000993	OS01T0117300-00	-6.69712	7.99755e-10	1.76139e-07	-0.700539
1_921850	1	921850	OS01T0117300-00	4.77164	5.36848e-06	0.000401942	0.498549
1_963726	1	963726	OS01T0117300-00	-5.59357	1.50419e-07	1.81985e-05	-0.61806
1_1006148	1	1006148	OS01T0117300-00	7.91542	1.6277e-12	6.92928e-10	1.00282
1_1034867	1	1034867	OS01T0117300-00	5.10132	1.32996e-06	0.000121902	0.588333
1_1019117	1	1019117	OS01T0117300-00	6.68263	8.58992e-10	1.87656e-07	0.899004
1_1010510	1	1010510	OS01T0117300-00	-6.29121	5.76984e-09	1.02894e-06	-0.67299
1_1008487	1	1008487	OS01T0117300-00	8.52165	6.6837e-14	4.06719e-11	1.10031
1_961693	1	961693	OS01T0117300-00	-5.69202	9.60413e-08	1.22907e-05	-0.623457
1_1002019	1	1002019	OS01T0117300-00	-6.29121	5.76984e-09	1.02894e-06	-0.67299
1_1004125	1	1004125	OS01T0117300-00	7.91542	1.6277e-12	6.92928e-10	1.00282
1_1035954	1	1035954	OS01T0117300-00	5.00807	1.98445e-06	0.00017187	0.761842
1_1000993	1	1000993	OS01T0117600-01	-6.32388	4.93138e-09	8.91998e-07	-0.541647
1_964939	1	964939	OS01T0117600-01	-4.78358	5.10872e-06	0.000385621	-0.483341
1_1039046	1	1039046	OS01T0117600-01	-5.22874	7.64595e-07	7.50179e-05	-0.433937
1_1019117	1	1019117	OS01T0117600-01	6.20127	8.87436e-09	1.52323e-06	0.686074
1_999973	1	999973	OS01T0117600-01	-5.99606	2.34462e-08	3.61175e-06	-0.510549
1_1043413	1	1043413	OS01T0117600-01	5.17104	9.83379e-07	9.36244e-05	0.422253
1_961693	1	961693	OS01T0117600-01	-6.25443	6.8829e-09	1.20581e-06	-0.540305
1_1010510	1	1010510	OS01T0117600-01	-6.47787	2.34072e-09	4.57588e-07	-0.554539
1_1045445	1	1045445	OS01T0117600-01	5.40493	3.51255e-07	3.80725e-05	0.452199
1_1005145	1	1005145	OS01T0117600-01	7.44455	1.85943e-11	6.14772e-09	0.776401
1_1041201	1	1041201	OS01T0117600-01	-5.43647	3.05148e-07	3.36921e-05	-0.443455
1_1035954	1	1035954	OS01T0117600-01	5.01695	1.9106e-06	0.000166636	0.615211
1_1018046	1	1018046	OS01T0117600-01	6.49524	2.15103e-09	4.25678e-07	0.701108
1_1016944	1	1016944	OS01T0117600-01	6.57106	1.48562e-09	3.06804e-07	0.732549
1_1014829	1	1014829	OS01T0117600-01	6.57106	1.48562e-09	3.06804e-07	0.732549
1_1011751	1	1011751	OS01T0117600-01	-4.68863	7.56185e-06	0.00053592	-0.436234
1_1034867	1	1034867	OS01T0117600-01	4.58367	1.16005e-05	0.000768985	0.433995
1_963726	1	963726	OS01T0117600-01	-6.00276	2.27197e-08	3.51139e-06	-0.526422
1_1002019	1	1002019	OS01T0117600-01	-6.47787	2.34072e-09	4.57588e-07	-0.554539
1_1038026	1	1038026	OS01T0117600-01	-5.27006	6.37918e-07	6.40464e-05	-0.428434
1_1006148	1	1006148	OS01T0117600-01	7.44455	1.85943e-11	6.14772e-09	0.776401
1_1004125	1	1004125	OS01T0117600-01	7.44455	1.85943e-11	6.14772e-09	0.776401
1_1029089	1	1029089	OS01T0117600-01	-4.55419	1.30677e-05	0.000849907	-0.419691
1_1122806	1	1122806	OS01T0119500-01	-4.82323	4.3311e-06	0.000333933	-0.448574
1_1136965	1	1136965	OS01T0119500-01	-5.95361	2.86097e-08	4.29214e-06	-0.552799
1_1140251	1	1140251	OS01T0119500-01	-5.87412	4.14527e-08	5.95806e-06	-0.555975
1_1132805	1	1132805	OS01T0119500-01	-5.78449	6.27902e-08	8.53638e-06	-0.545185
1_1134925	1	1134925	OS01T0119500-01	-5.82578	5.18781e-08	7.23749e-06	-0.544653
1_1131769	1	1131769	OS01T0119500-01	-5.68793	9.78568e-08	1.2489e-05	-0.534812
1_1124912	1	1124912	OS01T0119500-01	-5.20359	8.53405e-07	8.2664e-05	-0.480572
1_1138121	1	1138121	OS01T0119500-01	-4.7221	6.58929e-06	0.000476723	-0.502913
1_1105586	1	1105586	OS01T0119500-01	-4.95943	2.44094e-06	0.000204734	-0.463435
1_1074486	1	1074486	OS01T0119500-01	4.70201	7.1573e-06	0.000511519	0.473353
1_1142276	1	1142276	OS01T0119500-01	-5.78449	6.27902e-08	8.53638e-06	-0.545185
1_1128260	1	1128260	OS01T0119500-01	-5.56164	1.73822e-07	2.06329e-05	-0.524199
1_1125931	1	1125931	OS01T0119500-01	-4.56889	1.23151e-05	0.000808198	-0.459539
1_1123879	1	1123879	OS01T0119500-01	-5.04478	1.69607e-06	0.000150548	-0.470059
1_1135964	1	1135964	OS01T0119500-01	-4.59305	1.11679e-05	0.000744545	-0.492016
1_1133824	1	1133824	OS01T0119500-01	-6.00848	2.21165e-08	3.42544e-06	-0.556974
1_1378395	1	1378395	OS01T0124100-01	4.75412	5.77275e-06	0.000426858	0.640179
1_1268127	1	1268127	OS01T0124100-01	4.81989	4.39189e-06	0.000337984	0.614264
1_1419989	1	1419989	OS01T0126600-01	5.8137	5.48626e-08	7.58007e-06	0.760265
1_1486147	1	1486147	OS01T0126600-01	5.32216	5.0708e-07	5.23829e-05	0.703319
1_1437002	1	1437002	OS01T0126600-01	5.61698	1.35246e-07	1.65624e-05	0.741458
1_1422980	1	1422980	OS01T0126600-01	5.71272	8.73537e-08	1.13176e-05	0.748559
1_1417860	1	1417860	OS01T0126600-01	5.71272	8.73537e-08	1.13176e-05	0.748559
1_1446465	1	1446465	OS01T0126600-01	6.83655	4.00982e-10	9.51384e-08	0.899863
1_1418984	1	1418984	OS01T0126600-01	5.71272	8.73537e-08	1.13176e-05	0.748559
1_1400271	1	1400271	OS01T0126600-01	5.60065	1.4566e-07	1.76759e-05	0.706909
1_1427261	1	1427261	OS01T0126600-01	-4.55045	1.32663e-05	0.000861116	-0.977599
1_1484675	1	1484675	OS01T0126600-01	7.55252	1.06793e-11	3.76696e-09	0.955864
1_1447493	1	1447493	OS01T0126600-01	7.55252	1.06793e-11	3.76696e-09	0.955864
1_1445414	1	1445414	OS01T0126600-01	7.46027	1.71545e-11	5.72149e-09	0.951123
1_1428348	1	1428348	OS01T0126600-01	4.92508	2.82323e-06	0.000231692	0.651645
1_1416427	1	1416427	OS01T0126600-01	4.84695	3.92203e-06	0.00030663	0.644169
1_1415204	1	1415204	OS01T0126600-01	5.04844	1.66966e-06	0.00014847	0.668286
1_1374740	1	1374740	OS01T0126600-01	4.6738	8.03598e-06	0.000564302	0.653751
1_1413090	1	1413090	OS01T0126600-01	4.92508	2.82323e-06	0.000231692	0.651645
1_1408172	1	1408172	OS01T0126600-01	5.70648	8.98882e-08	1.16006e-05	0.745451
1_1560603	1	1560603	OS01T0128100-01	-5.63576	1.24172e-07	1.53626e-05	-0.604481
1_1647808	1	1647808	OS01T0128100-01	4.8068	4.63836e-06	0.000354558	0.54939
1_1567505	1	1567505	OS01T0128100-01	-6.28988	5.80684e-09	1.035e-06	-0.650435
1_1663030	1	1663030	OS01T0128100-01	4.82894	4.22891e-06	0.000326987	0.463023
1_1574479	1	1574479	OS01T0128300-00	4.87096	3.54643e-06	0.000281217	0.411426
1_1569575	1	1569575	OS01T0128300-00	5.05314	1.63631e-06	0.000145806	0.427915
1_1573116	1	1573116	OS01T0128300-00	4.9398	2.65272e-06	0.000220361	0.41844
1_1566223	1	1566223	OS01T0128300-00	5.05314	1.63631e-06	0.000145806	0.427915
1_1914998	1	1914998	OS01T0135700-01	-5.57981	1.60098e-07	1.92294e-05	-0.757077
1_1929830	1	1929830	OS01T0135700-01	-5.82878	5.11613e-08	7.14852e-06	-0.782808
1_1928796	1	1928796	OS01T0135700-01	-4.64215	9.14642e-06	0.000630192	-0.652862
1_1931154	1	1931154	OS01T0135700-01	-5.6171	1.3517e-07	1.65539e-05	-0.746267
1_1907458	1	1907458	OS01T0135700-01	-4.96061	2.42869e-06	0.000203889	-0.701286
1_1933793	1	1933793	OS01T0135700-01	-5.89038	3.84326e-08	5.57195e-06	-0.778653
1_1935839	1	1935839	OS01T0135700-01	-5.27691	6.19007e-07	6.23987e-05	-0.730878
1_1927411	1	1927411	OS01T0135700-01	6.06706	1.67818e-08	2.69339e-06	0.84078
1_1938061	1	1938061	OS01T0135700-01	-5.01767	1.90476e-06	0.000166185	-0.678884
1_2054228	1	2054228	OS01T0137300-01	-4.76073	5.61679e-06	0.00041696	-0.519189
1_2053222	1	2053222	OS01T0137300-01	-4.76073	5.61679e-06	0.00041696	-0.519189
1_2044652	1	2044652	OS01T0137300-01	-4.89109	3.25849e-06	0.000261774	-0.551514
1_2043317	1	2043317	OS01T0137300-01	-4.65937	8.52517e-06	0.000593171	-0.509373
1_2055528	1	2055528	OS01T0137300-01	-4.76073	5.61679e-06	0.00041696	-0.519189
1_2243799	1	2243799	OS01T0141600-01	-4.5563	1.29574e-05	0.000843676	-0.489473
1_2244819	1	2244819	OS01T0141600-01	-4.62305	9.88658e-06	0.000672458	-0.501325
1_2240610	1	2240610	OS01T0141600-01	-4.5563	1.29574e-05	0.000843676	-0.489473
1_2250613	1	2250613	OS01T0141600-01	-4.52046	1.4967e-05	0.000951716	-0.486691
1_2228114	1	2228114	OS01T0142300-02	-4.802	4.73205e-06	0.000360846	-0.827768
1_2282851	1	2282851	OS01T0142300-02	-4.802	4.73205e-06	0.000360846	-0.827768
1_2296596	1	2296596	OS01T0142300-02	-4.56655	1.24319e-05	0.000814637	-0.864771
1_2248326	1	2248326	OS01T0142300-02	-4.802	4.73205e-06	0.000360846	-0.827768
1_2200621	1	2200621	OS01T0142300-02	-5.41726	3.32461e-07	3.62936e-05	-0.889473
1_2281385	1	2281385	OS01T0142300-02	-4.802	4.73205e-06	0.000360846	-0.827768
1_2245892	1	2245892	OS01T0142300-02	-4.802	4.73205e-06	0.000360846	-0.827768
1_2275943	1	2275943	OS01T0142300-02	-4.802	4.73205e-06	0.000360846	-0.827768
1_2215628	1	2215628	OS01T0142300-02	-5.41726	3.32461e-07	3.62936e-05	-0.889473
1_2221357	1	2221357	OS01T0142300-02	-5.41726	3.32461e-07	3.62936e-05	-0.889473
1_2222691	1	2222691	OS01T0142300-02	-5.41726	3.32461e-07	3.62936e-05	-0.889473
1_2445886	1	2445886	OS01T0144200-01	5.39031	3.74868e-07	4.0269e-05	1.41436
1_2373233	1	2373233	OS01T0144200-01	-5.75013	7.35597e-08	9.78279e-06	-0.824141
1_2396498	1	2396498	OS01T0144200-01	6.91843	2.66633e-10	6.55953e-08	1.20624
1_2392254	1	2392254	OS01T0144200-01	6.63161	1.10403e-09	2.34751e-07	1.13158
1_2295437	1	2295437	OS01T0144200-01	-5.28225	6.04627e-07	6.11267e-05	-0.805239
1_2384773	1	2384773	OS01T0144200-01	-5.14133	1.11869e-06	0.000104911	-0.648696
1_2406471	1	2406471	OS01T0144200-01	-5.84935	4.65093e-08	6.5909e-06	-0.817797
1_2397570	1	2397570	OS01T0144200-01	-5.46756	2.65512e-07	2.9799e-05	-0.786628
1_2389018	1	2389018	OS01T0144200-01	4.6085	1.04891e-05	0.000706636	1.16244
1_2387986	1	2387986	OS01T0144200-01	-7.31148	3.66993e-11	1.1292e-08	-0.975261
1_2355469	1	2355469	OS01T0144200-01	-4.8256	4.28846e-06	0.000331133	-0.743188
1_2383752	1	2383752	OS01T0144200-01	-5.00262	2.03118e-06	0.00017529	-0.624801
1_2390091	1	2390091	OS01T0144200-01	6.63161	1.10403e-09	2.34751e-07	1.13158
1_2381463	1	2381463	OS01T0144200-01	6.11603	1.33106e-08	2.18689e-06	1.04104
1_2375941	1	2375941	OS01T0144200-01	-5.56913	1.68031e-07	2.00271e-05	-0.800522
1_2378139	1	2378139	OS01T0144200-01	-6.29117	5.77108e-09	1.02904e-06	-0.829406
1_2382543	1	2382543	OS01T0144200-01	-5.63122	1.2676e-07	1.56254e-05	-0.818254
1_2372186	1	2372186	OS01T0144200-01	-5.79404	6.00819e-08	8.20515e-06	-0.835085
1_2404294	1	2404294	OS01T0144600-01	-4.61056	1.04016e-05	0.000701226	-0.631506
1_2393384	1	2393384	OS01T0144600-01	-5.06576	1.55003e-06	0.000138993	-0.719309
1_2405448	1	2405448	OS01T0144600-01	-4.906	3.06013e-06	0.000248119	-0.691381
1_2407569	1	2407569	OS01T0144600-01	-5.06576	1.55003e-06	0.000138993	-0.719309
1_2403284	1	2403284	OS01T0144600-01	-4.96673	2.36642e-06	0.000199377	-0.716148
1_2395455	1	2395455	OS01T0144600-01	-4.906	3.06013e-06	0.000248119	-0.691381
1_2402258	1	2402258	OS01T0144600-01	-4.61056	1.04016e-05	0.000701226	-0.631506
1_2422641	1	2422641	OS01T0144600-01	-4.61056	1.04016e-05	0.000701226	-0.631506
1_2345139	1	2345139	OS01T0144800-01	-4.62032	9.99706e-06	0.000678617	-0.479787
1_2376968	1	2376968	OS01T0144800-01	7.70978	4.74124e-12	1.82864e-09	0.685419
1_2391109	1	2391109	OS01T0144800-01	4.92907	2.77599e-06	0.00022876	0.37621
1_2331099	1	2331099	OS01T0144800-01	-4.61714	1.01274e-05	0.000685674	-0.463015
1_2414450	1	2414450	OS01T0144800-01	4.85624	3.77228e-06	0.000296409	0.436162
1_2354448	1	2354448	OS01T0144800-01	-5.01616	1.91708e-06	0.000167127	-0.506778
1_2385780	1	2385780	OS01T0144800-01	7.24725	5.08778e-11	1.50709e-08	0.659522
1_2348393	1	2348393	OS01T0144800-01	-4.73608	6.21981e-06	0.000454531	-0.490784
1_2415453	1	2415453	OS01T0144800-01	5.62517	1.30303e-07	1.60222e-05	0.491486
1_2363542	1	2363542	OS01T0144800-01	5.45898	2.7591e-07	3.08563e-05	0.539497
1_2374616	1	2374616	OS01T0144800-01	4.82697	4.264e-06	0.000329429	0.391122
1_2369044	1	2369044	OS01T0144800-01	-5.03589	1.76192e-06	0.000155482	-0.515609
1_2415453	1	2415453	OS01T0144900-01	7.41268	2.18906e-11	7.12967e-09	0.954894
1_2416456	1	2416456	OS01T0144900-01	4.56346	1.25883e-05	0.000823447	0.625
1_2383752	1	2383752	OS01T0144900-01	-4.54076	1.37947e-05	0.000888682	-0.535843
1_2384773	1	2384773	OS01T0144900-01	-4.78997	4.97483e-06	0.000376719	-0.569055
1_2445886	1	2445886	OS01T0144900-01	5.93247	3.15827e-08	4.68826e-06	1.41792
1_2381463	1	2381463	OS01T0144900-01	7.78782	3.16294e-12	1.25708e-09	1.1488
1_2581824	1	2581824	OS01T0147700-01	-4.76467	5.52578e-06	0.000411427	-0.481137
1_2580745	1	2580745	OS01T0147700-01	-5.04363	1.7044e-06	0.00015121	-0.513071
1_2559091	1	2559091	OS01T0147900-01	4.69669	7.31558e-06	0.000521636	0.0805545
1_2557744	1	2557744	OS01T0147900-01	4.79874	4.79671e-06	0.000364921	0.0811076
1_2579417	1	2579417	OS01T0147900-01	4.54733	1.34342e-05	0.000870616	0.095569
1_2564474	1	2564474	OS01T0147900-01	4.65182	8.79208e-06	0.000608738	0.0793984
1_2553652	1	2553652	OS01T0147900-01	5.00632	1.99931e-06	0.000173013	0.0837831
1_2569855	1	2569855	OS01T0147900-01	5.12375	1.20715e-06	0.000112171	0.0907351
1_2606844	1	2606844	OS01T0147900-01	5.14536	1.09932e-06	0.000103249	0.0971138
1_2562246	1	2562246	OS01T0147900-01	4.76349	5.55307e-06	0.000412963	0.0801098
1_2722616	1	2722616	OS01T0148100-01	-4.96605	2.37331e-06	0.00019972	-0.908138
1_2667090	1	2667090	OS01T0148100-01	-5.08829	1.40681e-06	0.000128144	-1.08271
1_2677511	1	2677511	OS01T0148100-01	-4.96605	2.37331e-06	0.00019972	-0.908138
1_2695808	1	2695808	OS01T0148100-01	-4.96605	2.37331e-06	0.00019972	-0.908138
1_2649664	1	2649664	OS01T0148100-01	-5.07322	1.50112e-06	0.000135632	-0.873844
1_2699066	1	2699066	OS01T0148100-01	-4.96605	2.37331e-06	0.00019972	-0.908138
1_2612605	1	2612605	OS01T0148100-01	-4.69334	7.41716e-06	0.000527516	-0.915093
1_2676476	1	2676476	OS01T0148100-01	-4.96605	2.37331e-06	0.00019972	-0.908138
1_2654008	1	2654008	OS01T0148100-01	-4.96605	2.37331e-06	0.00019972	-0.908138
1_2601736	1	2601736	OS01T0148100-01	-4.69334	7.41716e-06	0.000527516	-0.915093
1_2565628	1	2565628	OS01T0148100-01	-4.69334	7.41716e-06	0.000527516	-0.915093
1_2660490	1	2660490	OS01T0148100-01	-4.96605	2.37331e-06	0.00019972	-0.908138
1_2612605	1	2612605	OS01T0148400-01	-4.53099	1.43472e-05	0.000918167	-0.870736
1_2601736	1	2601736	OS01T0148400-01	-4.53099	1.43472e-05	0.000918167	-0.870736
1_2565628	1	2565628	OS01T0148400-01	-4.53099	1.43472e-05	0.000918167	-0.870736
1_2635978	1	2635978	OS01T0148500-01	-7.90876	1.68531e-12	7.15479e-10	-1.17819
1_2580745	1	2580745	OS01T0148500-01	-6.3719	3.91222e-09	7.22252e-07	-0.896385
1_2647581	1	2647581	OS01T0148500-01	-7.90098	1.75507e-12	7.41133e-10	-1.17661
1_2634799	1	2634799	OS01T0148500-01	-7.62886	7.20497e-12	2.62954e-09	-1.1492
1_2640983	1	2640983	OS01T0148500-01	-7.72399	4.40469e-12	1.70738e-09	-1.16662
1_2603897	1	2603897	OS01T0148500-01	-7.32273	3.46538e-11	1.07016e-08	-1.13183
1_2642002	1	2642002	OS01T0148500-01	-7.90876	1.68531e-12	7.15479e-10	-1.17819
1_2638243	1	2638243	OS01T0148500-01	5.75224	7.28491e-08	9.69861e-06	1.36377
1_2582825	1	2582825	OS01T0148500-01	-4.78281	5.12514e-06	0.000386727	-0.791858
1_2602798	1	2602798	OS01T0148500-01	-7.32601	3.40794e-11	1.0564e-08	-1.13244
1_2643118	1	2643118	OS01T0148500-01	-7.90876	1.68531e-12	7.15479e-10	-1.17819
1_2581824	1	2581824	OS01T0148500-01	-6.0258	2.03858e-08	3.19456e-06	-0.844955
1_2613616	1	2613616	OS01T0148500-01	-7.65306	6.3581e-12	2.37769e-09	-1.15177
1_2622275	1	2622275	OS01T0148500-01	-7.65306	6.3581e-12	2.37769e-09	-1.15177
1_2565628	1	2565628	OS01T0149200-01	5.44577	2.92716e-07	3.25194e-05	1.26428
1_2649664	1	2649664	OS01T0149200-01	4.83128	4.18791e-06	0.000324372	1.02659
1_2633447	1	2633447	OS01T0149200-01	-4.83298	4.15817e-06	0.000322306	-0.728038
1_2694716	1	2694716	OS01T0149200-01	-6.85761	3.61084e-10	8.66047e-08	-0.908867
1_2612605	1	2612605	OS01T0149200-01	5.44577	2.92716e-07	3.25194e-05	1.26428
1_2695808	1	2695808	OS01T0149200-01	5.29709	5.66393e-07	5.77927e-05	1.17079
1_2676476	1	2676476	OS01T0149200-01	5.29709	5.66393e-07	5.77927e-05	1.17079
1_2693656	1	2693656	OS01T0149200-01	-5.75056	7.34136e-08	9.76583e-06	-0.816818
1_2667090	1	2667090	OS01T0149200-01	5.21853	7.99514e-07	7.8067e-05	1.35185
1_2755337	1	2755337	OS01T0149200-01	5.33749	4.7386e-07	4.9395e-05	0.931325
1_2699066	1	2699066	OS01T0149200-01	5.29709	5.66393e-07	5.77927e-05	1.17079
1_2654008	1	2654008	OS01T0149200-01	5.29709	5.66393e-07	5.77927e-05	1.17079
1_2629759	1	2629759	OS01T0149200-01	-4.81954	4.39827e-06	0.000338445	-0.737627
1_2623279	1	2623279	OS01T0149200-01	-4.75034	5.86383e-06	0.000432321	-0.710965
1_2656315	1	2656315	OS01T0149200-01	-5.13716	1.13908e-06	0.000106624	-0.827138
1_2660490	1	2660490	OS01T0149200-01	5.29709	5.66393e-07	5.77927e-05	1.17079
1_2700105	1	2700105	OS01T0149200-01	-5.75056	7.34136e-08	9.76583e-06	-0.816818
1_2601736	1	2601736	OS01T0149200-01	5.44577	2.92716e-07	3.25194e-05	1.26428
1_2725854	1	2725854	OS01T0149200-01	5.29709	5.66393e-07	5.77927e-05	1.17079
1_2722616	1	2722616	OS01T0149200-01	5.29709	5.66393e-07	5.77927e-05	1.17079
1_2677511	1	2677511	OS01T0149200-01	5.29709	5.66393e-07	5.77927e-05	1.17079
1_2673164	1	2673164	OS01T0149200-01	-5.18033	9.4443e-07	9.03988e-05	-0.836302
1_2670823	1	2670823	OS01T0149200-01	-5.02841	1.81926e-06	0.000159875	-0.819257
1_2596477	1	2596477	OS01T0149200-01	-4.84811	3.90309e-06	0.00030539	-0.743008
1_2682721	1	2682721	OS01T0149200-01	-5.18033	9.4443e-07	9.03988e-05	-0.836302
1_2730619	1	2730619	OS01T0149200-01	5.29709	5.66393e-07	5.77927e-05	1.17079
1_2704552	1	2704552	OS01T0149900-01	5.12058	1.22382e-06	0.000113571	0.589106
1_2715100	1	2715100	OS01T0149900-01	5.04536	1.69183e-06	0.000150217	0.578704
1_2707808	1	2707808	OS01T0149900-01	4.90017	3.13623e-06	0.000253365	0.578462
1_2709868	1	2709868	OS01T0149900-01	5.04536	1.69183e-06	0.000150217	0.578704
1_2716109	1	2716109	OS01T0149900-01	5.04536	1.69183e-06	0.000150217	0.578704
1_2710885	1	2710885	OS01T0149900-01	5.04536	1.69183e-06	0.000150217	0.578704
1_2711897	1	2711897	OS01T0149900-01	5.04536	1.69183e-06	0.000150217	0.578704
1_2717199	1	2717199	OS01T0149900-01	5.04536	1.69183e-06	0.000150217	0.578704
1_2708864	1	2708864	OS01T0149900-01	5.04536	1.69183e-06	0.000150217	0.578704
1_2762120	1	2762120	OS01T0152300-00	-5.37394	4.03155e-07	4.28112e-05	-1.15242
1_2751317	1	2751317	OS01T0152300-00	-5.37394	4.03155e-07	4.28112e-05	-1.15242
1_2875674	1	2875674	OS01T0152300-00	-4.62995	9.61273e-06	0.000656592	-0.745768
1_2874653	1	2874653	OS01T0152300-00	-4.87772	3.44711e-06	0.000274446	-0.794715
1_2757666	1	2757666	OS01T0152300-00	-5.37394	4.03155e-07	4.28112e-05	-1.15242
1_2873607	1	2873607	OS01T0152300-00	-4.62995	9.61273e-06	0.000656592	-0.745768
1_2858857	1	2858857	OS01T0152300-00	-5.05763	1.6051e-06	0.000143357	-0.830297
1_2856513	1	2856513	OS01T0152300-00	-5.37394	4.03155e-07	4.28112e-05	-1.15242
1_2887748	1	2887748	OS01T0152300-00	-4.78087	5.16667e-06	0.000389469	-0.79802
1_2903137	1	2903137	OS01T0152300-00	-4.5366	1.40272e-05	0.000900561	-1.03084
1_2747651	1	2747651	OS01T0152300-00	-5.37394	4.03155e-07	4.28112e-05	-1.15242
1_2854381	1	2854381	OS01T0152300-00	-5.20475	8.49089e-07	8.23037e-05	-0.839557
1_2729324	1	2729324	OS01T0152300-00	-5.37394	4.03155e-07	4.28112e-05	-1.15242
1_2883231	1	2883231	OS01T0152300-00	-4.55633	1.29555e-05	0.00084361	-0.718289
1_2758721	1	2758721	OS01T0152300-00	-5.37394	4.03155e-07	4.28112e-05	-1.15242
1_2724812	1	2724812	OS01T0152300-00	-5.37394	4.03155e-07	4.28112e-05	-1.15242
1_2777011	1	2777011	OS01T0152300-00	-4.83008	4.20884e-06	0.000325599	-0.887512
1_2723737	1	2723737	OS01T0152300-00	-5.37394	4.03155e-07	4.28112e-05	-1.15242
1_2743457	1	2743457	OS01T0152300-00	-5.37394	4.03155e-07	4.28112e-05	-1.15242
1_2764281	1	2764281	OS01T0152300-00	-5.05181	1.64566e-06	0.000146569	-0.879122
1_2728051	1	2728051	OS01T0152300-00	-5.1852	9.24613e-07	8.87093e-05	-1.15236
1_2819197	1	2819197	OS01T0152300-00	-6.24474	7.20999e-09	1.25731e-06	-0.846077
1_2866957	1	2866957	OS01T0152300-00	-4.99594	2.0898e-06	0.00017941	-0.9353
1_2745522	1	2745522	OS01T0152300-00	-5.37394	4.03155e-07	4.28112e-05	-1.15242
1_2898163	1	2898163	OS01T0152300-00	-4.7232	6.55938e-06	0.00047495	-0.788301
1_2766393	1	2766393	OS01T0152300-00	-4.97084	2.32541e-06	0.000196484	-1.09363
1_2880873	1	2880873	OS01T0152300-00	-4.87772	3.44711e-06	0.000274446	-0.794715
1_2886598	1	2886598	OS01T0152300-00	-4.56662	1.24287e-05	0.000814451	-0.711557
1_2879808	1	2879808	OS01T0152300-00	-4.87772	3.44711e-06	0.000274446	-0.794715
1_2720304	1	2720304	OS01T0152300-00	-5.37394	4.03155e-07	4.28112e-05	-1.15242
1_2877770	1	2877770	OS01T0152300-00	-4.71316	6.83652e-06	0.000491582	-0.752361
1_2763123	1	2763123	OS01T0152300-00	-4.65209	8.78242e-06	0.000608156	-0.896455
1_2721561	1	2721561	OS01T0152300-00	-5.37394	4.03155e-07	4.28112e-05	-1.15242
1_2799497	1	2799497	OS01T0152300-00	-5.20193	8.59597e-07	8.31348e-05	-0.880768
1_2878795	1	2878795	OS01T0152300-00	-4.79425	4.88721e-06	0.000370876	-0.788696
1_2876704	1	2876704	OS01T0152300-00	-4.79425	4.88721e-06	0.000370876	-0.788696
1_2864538	1	2864538	OS01T0152300-00	-4.99594	2.0898e-06	0.00017941	-0.9353
1_2849467	1	2849467	OS01T0152300-00	-5.13934	1.12838e-06	0.00010571	-0.789564
1_2784207	1	2784207	OS01T0152700-01	5.00486	2.01181e-06	0.000173939	0.895608
1_2857697	1	2857697	OS01T0152700-01	6.43022	2.95017e-09	5.62304e-07	1.06798
1_2848409	1	2848409	OS01T0152700-01	-13.6695	6.286e-26	5.2817e-22	-1.59478
1_2796382	1	2796382	OS01T0152700-01	5.36123	4.2655e-07	4.49911e-05	0.975222
1_2845058	1	2845058	OS01T0152700-01	-14.5727	5.64058e-28	7.74184e-24	-1.58328
1_2844022	1	2844022	OS01T0152700-01	-14.5727	5.64058e-28	7.74184e-24	-1.58328
1_2797443	1	2797443	OS01T0152700-01	-9.52862	3.02156e-16	3.02101e-13	-1.43115
1_2813524	1	2813524	OS01T0152700-01	-12.9859	2.34321e-24	1.3773e-20	-1.55863
1_2783184	1	2783184	OS01T0152700-01	5.28466	5.98249e-07	6.05881e-05	0.941216
1_2770595	1	2770595	OS01T0152700-01	5.13351	1.15722e-06	0.00010811	0.91744
1_2811467	1	2811467	OS01T0152700-01	6.4191	3.11361e-09	5.9058e-07	1.10151
1_2798450	1	2798450	OS01T0152700-01	-6.41706	3.14454e-09	5.95842e-07	-0.935659
1_2761095	1	2761095	OS01T0152700-01	-6.40988	3.25581e-09	6.14985e-07	-1.14689
1_2790514	1	2790514	OS01T0152700-01	4.80986	4.57957e-06	0.000350565	0.859228
1_2767475	1	2767475	OS01T0152700-01	-6.6664	9.3048e-10	2.01094e-07	-1.04683
1_2885468	1	2885468	OS01T0152700-01	-10.6372	7.4104e-19	1.32514e-15	-1.37195
1_2863425	1	2863425	OS01T0152700-01	6.56019	1.56675e-09	3.20454e-07	1.09693
1_2781101	1	2781101	OS01T0152700-01	5.13351	1.15722e-06	0.00010811	0.91744
1_2771704	1	2771704	OS01T0152700-01	4.97244	2.30968e-06	0.000195325	0.883781
1_2810460	1	2810460	OS01T0152700-01	6.4191	3.11361e-09	5.9058e-07	1.10151
1_2838602	1	2838602	OS01T0152700-01	-12.7342	8.97219e-24	4.80016e-20	-1.54035
1_2795211	1	2795211	OS01T0152700-01	-9.88624	4.36393e-17	5.20953e-14	-1.46381
1_2847275	1	2847275	OS01T0152700-01	-12.7342	8.97219e-24	4.80016e-20	-1.54035
1_2870041	1	2870041	OS01T0152700-01	-10.1028	1.349e-17	1.84767e-14	-1.33102
1_2804707	1	2804707	OS01T0152700-01	5.89824	3.7051e-08	5.39701e-06	1.0159
1_2835559	1	2835559	OS01T0152700-01	-12.6013	1.82629e-23	9.01633e-20	-1.52653
1_2772838	1	2772838	OS01T0152700-01	5.13351	1.15722e-06	0.00010811	0.91744
1_2809458	1	2809458	OS01T0152700-01	6.27066	6.36791e-09	1.12491e-06	1.07558
1_2818087	1	2818087	OS01T0152700-01	5.96884	2.66401e-08	4.02592e-06	1.01609
1_2785685	1	2785685	OS01T0152700-01	-10.0821	1.50924e-17	2.04577e-14	-1.4622
1_2853323	1	2853323	OS01T0152700-01	-10.8465	2.37827e-19	4.73758e-16	-1.39386
1_2803691	1	2803691	OS01T0152700-01	5.06693	1.54223e-06	0.000138378	0.912576
1_2865888	1	2865888	OS01T0152700-01	6.3424	4.51045e-09	8.22155e-07	1.04388
1_2881891	1	2881891	OS01T0152700-01	6.56019	1.56675e-09	3.20454e-07	1.09693
1_2815580	1	2815580	OS01T0152700-01	6.4191	3.11361e-09	5.9058e-07	1.10151
1_2805799	1	2805799	OS01T0152700-01	6.27066	6.36791e-09	1.12491e-06	1.07558
1_2868018	1	2868018	OS01T0152700-01	-10.9248	1.55495e-19	3.23006e-16	-1.40622
1_2860886	1	2860886	OS01T0152700-01	-10.6372	7.4104e-19	1.32514e-15	-1.37195
1_2832251	1	2832251	OS01T0152700-01	-13.0976	1.294e-24	8.4595e-21	-1.58264
1_2893974	1	2893974	OS01T0152700-01	-9.9528	3.04231e-17	3.7514e-14	-1.35514
1_2833281	1	2833281	OS01T0152700-01	-14.0989	6.61783e-27	6.93951e-23	-1.62727
1_2839672	1	2839672	OS01T0152700-01	-13.5179	1.39704e-25	1.08675e-21	-1.58684
1_2871200	1	2871200	OS01T0152700-01	6.5882	1.36603e-09	2.83896e-07	1.09513
1_2831213	1	2831213	OS01T0152700-01	-13.9037	1.83721e-26	1.73248e-22	-1.64378
1_2778042	1	2778042	OS01T0152700-01	5.30444	5.48326e-07	5.6146e-05	0.942733
1_2806821	1	2806821	OS01T0152700-01	6.4191	3.11361e-09	5.9058e-07	1.10151
1_2775972	1	2775972	OS01T0152700-01	5.61337	1.37484e-07	1.68113e-05	0.982019
1_2769117	1	2769117	OS01T0152700-01	5.58367	1.57321e-07	1.89219e-05	0.834935
1_2800505	1	2800505	OS01T0152700-01	5.85847	4.4581e-08	6.35164e-06	1.06456
1_2861927	1	2861927	OS01T0152700-01	-10.0046	2.29775e-17	2.94696e-14	-1.32866
1_2843018	1	2843018	OS01T0152700-01	-14.0111	1.047e-26	9.98086e-23	-1.54862
1_2894991	1	2894991	OS01T0152700-01	5.46224	2.71908e-07	3.04477e-05	0.945229
1_2802658	1	2802658	OS01T0152700-01	5.41132	3.41393e-07	3.71326e-05	0.974429
1_2789193	1	2789193	OS01T0152700-01	5.02384	1.85514e-06	0.000162636	0.897078
1_2821252	1	2821252	OS01T0152700-01	-14.0989	6.61783e-27	6.93951e-23	-1.62727
1_2834472	1	2834472	OS01T0152700-01	-13.6344	7.56141e-26	6.28564e-22	-1.59221
1_2840674	1	2840674	OS01T0152700-01	-14.0317	9.40155e-27	9.55286e-23	-1.57203
1_2822299	1	2822299	OS01T0152700-01	-12.7342	8.97219e-24	4.80016e-20	-1.54035
1_2842018	1	2842018	OS01T0152700-01	-13.5686	1.0693e-25	8.78746e-22	-1.55234
1_2780080	1	2780080	OS01T0152700-01	5.39192	3.72189e-07	4.0019e-05	0.967507
1_2787943	1	2787943	OS01T0152700-01	5.4209	3.2712e-07	3.58254e-05	0.964089
1_2808455	1	2808455	OS01T0152700-01	-14.0689	7.7394e-27	8.01937e-23	-1.61917
1_2846071	1	2846071	OS01T0152700-01	-12.1737	1.81168e-22	7.21787e-19	-1.5125
1_2791775	1	2791775	OS01T0152700-01	5.32411	5.02735e-07	5.19812e-05	0.95906
1_2837591	1	2837591	OS01T0152700-01	-12.6189	1.66216e-23	8.29981e-20	-1.53372
1_2830206	1	2830206	OS01T0152700-01	7.63129	7.11487e-12	2.60028e-09	1.05937
1_2779063	1	2779063	OS01T0152700-01	5.4209	3.2712e-07	3.58254e-05	0.964089
1_2817069	1	2817069	OS01T0152700-01	-12.6189	1.66216e-23	8.29981e-20	-1.53372
1_2782123	1	2782123	OS01T0152700-01	5.4209	3.2712e-07	3.58254e-05	0.964089
1_2814553	1	2814553	OS01T0152700-01	-12.7342	8.97219e-24	4.80016e-20	-1.54035
1_2759890	1	2759890	OS01T0152700-01	5.00626	1.99981e-06	0.000173039	0.942919
1_2821252	1	2821252	OS01T0152900-00	-7.06085	1.30561e-10	3.48364e-08	-0.716136
1_2832251	1	2832251	OS01T0152900-00	-7.06812	1.25871e-10	3.37226e-08	-0.717091
1_2853323	1	2853323	OS01T0152900-00	-5.76219	6.95872e-08	9.33546e-06	-0.591062
1_2808455	1	2808455	OS01T0152900-00	-7.11782	9.79753e-11	2.70249e-08	-0.717137
1_2785685	1	2785685	OS01T0152900-00	-5.83307	5.01547e-08	7.03373e-06	-0.649943
1_2839672	1	2839672	OS01T0152900-00	-7.15956	7.93476e-11	2.22567e-08	-0.716444
1_2814553	1	2814553	OS01T0152900-00	-6.69211	8.19766e-10	1.80197e-07	-0.679144
1_2833281	1	2833281	OS01T0152900-00	-7.06085	1.30561e-10	3.48364e-08	-0.716136
1_2847275	1	2847275	OS01T0152900-00	-6.69211	8.19766e-10	1.80197e-07	-0.679144
1_2857697	1	2857697	OS01T0152900-00	5.11762	1.23958e-06	0.000114742	0.570329
1_2831213	1	2831213	OS01T0152900-00	-6.59992	1.2898e-09	2.69731e-07	-0.692973
1_2835559	1	2835559	OS01T0152900-00	-7.02309	1.57857e-10	4.12424e-08	-0.699648
1_2842018	1	2842018	OS01T0152900-00	-8.50809	7.18264e-14	4.31077e-11	-0.783649
1_2871200	1	2871200	OS01T0152900-00	5.00764	1.98808e-06	0.000172115	0.564392
1_2893974	1	2893974	OS01T0152900-00	-5.07791	1.47112e-06	0.000133325	-0.543141
1_2845058	1	2845058	OS01T0152900-00	-8.36611	1.52411e-13	8.37468e-11	-0.770365
1_2840674	1	2840674	OS01T0152900-00	-8.25907	2.68251e-13	1.37483e-10	-0.769208
1_2865888	1	2865888	OS01T0152900-00	5.12229	1.21483e-06	0.000112809	0.563577
1_2861927	1	2861927	OS01T0152900-00	-5.26645	6.48115e-07	6.49608e-05	-0.547009
1_2870041	1	2870041	OS01T0152900-00	-5.50759	2.21823e-07	2.54804e-05	-0.565007
1_2848409	1	2848409	OS01T0152900-00	-7.08363	1.16411e-10	3.14256e-08	-0.711639
1_2795211	1	2795211	OS01T0152900-00	-5.54082	1.9097e-07	2.23596e-05	-0.63165
1_2881891	1	2881891	OS01T0152900-00	5.25923	6.68992e-07	6.67368e-05	0.59019
1_2838602	1	2838602	OS01T0152900-00	-6.69211	8.19766e-10	1.80197e-07	-0.679144
1_2868018	1	2868018	OS01T0152900-00	-5.9698	2.65199e-08	4.01168e-06	-0.610628
1_2885468	1	2885468	OS01T0152900-00	-5.63718	1.23372e-07	1.5273e-05	-0.5775
1_2830206	1	2830206	OS01T0152900-00	5.56413	1.71876e-07	2.04261e-05	0.536469
1_2813524	1	2813524	OS01T0152900-00	-7.06718	1.26467e-10	3.38613e-08	-0.708601
1_2822299	1	2822299	OS01T0152900-00	-6.69211	8.19766e-10	1.80197e-07	-0.679144
1_2860886	1	2860886	OS01T0152900-00	-5.63718	1.23372e-07	1.5273e-05	-0.5775
1_2863425	1	2863425	OS01T0152900-00	5.25923	6.68992e-07	6.67368e-05	0.59019
1_2834472	1	2834472	OS01T0152900-00	-6.87227	3.35669e-10	8.10652e-08	-0.696182
1_2837591	1	2837591	OS01T0152900-00	-6.96693	2.09211e-10	5.28171e-08	-0.698575
1_2797443	1	2797443	OS01T0152900-00	-5.58448	1.56746e-07	1.88603e-05	-0.634159
1_2844022	1	2844022	OS01T0152900-00	-8.36611	1.52411e-13	8.37468e-11	-0.770365
1_2817069	1	2817069	OS01T0152900-00	-6.96693	2.09211e-10	5.28171e-08	-0.698575
1_2843018	1	2843018	OS01T0152900-00	-8.47982	8.34506e-14	4.95061e-11	-0.770739
1_2846071	1	2846071	OS01T0152900-00	-6.77643	5.40386e-10	1.23615e-07	-0.685986
1_3012508	1	3012508	OS01T0158500-01	-5.80868	5.61515e-08	7.73894e-06	-0.553661
1_3061057	1	3061057	OS01T0158500-01	-6.27883	6.12313e-09	1.08672e-06	-0.6064
1_3131246	1	3131246	OS01T0158500-01	-5.93365	3.14086e-08	4.6648e-06	-0.565025
1_3113752	1	3113752	OS01T0158500-01	-5.93365	3.14086e-08	4.6648e-06	-0.565025
1_3027363	1	3027363	OS01T0158500-01	-5.93365	3.14086e-08	4.6648e-06	-0.565025
1_3054226	1	3054226	OS01T0158500-01	-5.75694	7.12914e-08	9.54261e-06	-0.694724
1_3122089	1	3122089	OS01T0158500-01	-5.93365	3.14086e-08	4.6648e-06	-0.565025
1_3058936	1	3058936	OS01T0158500-01	-7.8166	2.72347e-12	1.09706e-09	-0.760149
1_3111347	1	3111347	OS01T0158500-01	-5.93365	3.14086e-08	4.6648e-06	-0.565025
1_2962351	1	2962351	OS01T0158500-01	-4.62537	9.79379e-06	0.000667203	-0.565706
1_3086794	1	3086794	OS01T0158500-01	-6.27883	6.12313e-09	1.08672e-06	-0.6064
1_3047258	1	3047258	OS01T0158500-01	-4.67982	7.84009e-06	0.00055241	-0.52268
1_3127221	1	3127221	OS01T0158500-01	-5.93365	3.14086e-08	4.6648e-06	-0.565025
1_3132262	1	3132262	OS01T0158500-01	-5.35985	4.2918e-07	4.52465e-05	-0.487506
1_3031731	1	3031731	OS01T0158500-01	-5.93365	3.14086e-08	4.6648e-06	-0.565025
1_3030590	1	3030590	OS01T0158500-01	-5.93365	3.14086e-08	4.6648e-06	-0.565025
1_2980582	1	2980582	OS01T0158500-01	-6.13218	1.23292e-08	2.03642e-06	-0.594395
1_3110341	1	3110341	OS01T0158500-01	-5.82903	5.11026e-08	7.14184e-06	-0.557149
1_2968088	1	2968088	OS01T0158500-01	-5.64784	1.17522e-07	1.4645e-05	-0.539903
1_3114779	1	3114779	OS01T0158500-01	-4.65551	8.66082e-06	0.000601285	-0.510197
1_3133410	1	3133410	OS01T0158500-01	-6.14323	1.1699e-08	1.94515e-06	-0.581165
1_2963410	1	2963410	OS01T0158500-01	-5.64784	1.17522e-07	1.4645e-05	-0.539903
1_3078538	1	3078538	OS01T0158500-01	5.79647	5.94091e-08	8.12131e-06	0.592678
1_2972001	1	2972001	OS01T0158500-01	-4.67271	8.07197e-06	0.000566131	-0.517808
1_3048572	1	3048572	OS01T0158500-01	-4.73145	6.33978e-06	0.000462072	-0.53876
1_3094372	1	3094372	OS01T0158500-01	-8.06028	7.63002e-13	3.5321e-10	-0.778837
1_3084699	1	3084699	OS01T0158500-01	-7.68956	5.26453e-12	2.01358e-09	-0.74054
1_2974321	1	2974321	OS01T0158500-01	-5.96812	2.67299e-08	4.03855e-06	-0.579099
1_3093355	1	3093355	OS01T0158500-01	-8.06028	7.63002e-13	3.5321e-10	-0.778837
1_3034486	1	3034486	OS01T0158500-01	-5.97273	2.61588e-08	3.96221e-06	-0.553037
1_3016166	1	3016166	OS01T0158500-01	-5.83936	4.8714e-08	6.8529e-06	-0.556722
1_3139297	1	3139297	OS01T0158500-01	-5.93365	3.14086e-08	4.6648e-06	-0.565025
1_3091206	1	3091206	OS01T0158500-01	-8.06028	7.63002e-13	3.5321e-10	-0.778837
1_3142301	1	3142301	OS01T0158500-01	-5.93365	3.14086e-08	4.6648e-06	-0.565025
1_3082615	1	3082615	OS01T0158500-01	-8.71454	2.39446e-14	1.64022e-11	-0.846966
1_3059941	1	3059941	OS01T0158500-01	6.0034	2.26516e-08	3.50128e-06	0.626187
1_2961301	1	2961301	OS01T0158500-01	-5.10146	1.32917e-06	0.000121859	-0.512952
1_3092208	1	3092208	OS01T0158500-01	-7.59124	8.74827e-12	3.14334e-09	-0.72728
1_3088960	1	3088960	OS01T0158500-01	6.33678	4.63421e-09	8.42897e-07	0.654058
1_3138082	1	3138082	OS01T0158500-01	-5.93365	3.14086e-08	4.6648e-06	-0.565025
1_3087806	1	3087806	OS01T0158500-01	-7.49325	1.44843e-11	4.93359e-09	-0.854463
1_3036092	1	3036092	OS01T0158500-01	-6.4528	2.64406e-09	5.10681e-07	-0.584971
1_3033011	1	3033011	OS01T0158500-01	-5.78956	6.13374e-08	8.35876e-06	-0.551405
1_3029397	1	3029397	OS01T0158500-01	-5.88166	4.00241e-08	5.77839e-06	-0.569254
1_3044724	1	3044724	OS01T0158500-01	-4.86873	3.57974e-06	0.000283481	-0.627273
1_2973135	1	2973135	OS01T0158500-01	-5.67755	1.02613e-07	1.30147e-05	-0.542899
1_3085749	1	3085749	OS01T0158500-01	-8.71454	2.39446e-14	1.64022e-11	-0.846966
1_3079588	1	3079588	OS01T0158500-01	5.8475	4.69089e-08	6.63964e-06	0.64696
1_3133410	1	3133410	OS01T0160800-01	-5.02074	1.87993e-06	0.000164336	-0.39793
1_3260565	1	3260565	OS01T0160800-01	-4.73371	6.28095e-06	0.000458398	-0.357797
1_3257254	1	3257254	OS01T0160800-01	-5.01218	1.94994e-06	0.000169496	-0.385157
1_3111347	1	3111347	OS01T0160800-01	-5.11354	1.26164e-06	0.000116475	-0.403234
1_3201430	1	3201430	OS01T0160800-01	-5.42027	3.28039e-07	3.59125e-05	-0.43706
1_3235952	1	3235952	OS01T0160800-01	-5.11354	1.26164e-06	0.000116475	-0.403234
1_3127221	1	3127221	OS01T0160800-01	-5.11354	1.26164e-06	0.000116475	-0.403234
1_3185347	1	3185347	OS01T0160800-01	-5.00847	1.98104e-06	0.000171749	-0.393888
1_3131246	1	3131246	OS01T0160800-01	-5.11354	1.26164e-06	0.000116475	-0.403234
1_3196032	1	3196032	OS01T0160800-01	-5.11354	1.26164e-06	0.000116475	-0.403234
1_3181239	1	3181239	OS01T0160800-01	-4.87877	3.4319e-06	0.000273351	-0.372809
1_3258414	1	3258414	OS01T0160800-01	-4.66698	8.2638e-06	0.000577731	-0.379259
1_3113752	1	3113752	OS01T0160800-01	-5.11354	1.26164e-06	0.000116475	-0.403234
1_3114779	1	3114779	OS01T0160800-01	-4.6749	7.99984e-06	0.000562155	-0.411085
1_3138082	1	3138082	OS01T0160800-01	-5.11354	1.26164e-06	0.000116475	-0.403234
1_3243682	1	3243682	OS01T0160800-01	-5.33707	4.74734e-07	4.94763e-05	-0.429244
1_3110341	1	3110341	OS01T0160800-01	-4.97061	2.32773e-06	0.000196645	-0.393834
1_3224200	1	3224200	OS01T0160800-01	-5.45206	2.84595e-07	3.17019e-05	-0.454494
1_3142301	1	3142301	OS01T0160800-01	-5.11354	1.26164e-06	0.000116475	-0.403234
1_3283983	1	3283983	OS01T0160800-01	-5.05116	1.65025e-06	0.000146929	-0.375037
1_3191322	1	3191322	OS01T0160800-01	-5.11354	1.26164e-06	0.000116475	-0.403234
1_3139297	1	3139297	OS01T0160800-01	-5.11354	1.26164e-06	0.000116475	-0.403234
1_3186389	1	3186389	OS01T0160800-01	-5.11354	1.26164e-06	0.000116475	-0.403234
1_3180157	1	3180157	OS01T0160800-01	-5.05843	1.59958e-06	0.000142927	-0.373119
1_3184312	1	3184312	OS01T0160800-01	-5.11354	1.26164e-06	0.000116475	-0.403234
1_3122089	1	3122089	OS01T0160800-01	-5.11354	1.26164e-06	0.000116475	-0.403234
1_3222112	1	3222112	OS01T0160800-01	-5.11354	1.26164e-06	0.000116475	-0.403234
1_3204196	1	3204196	OS01T0161000-00	5.52953	2.00945e-07	2.33912e-05	0.484712
1_3135418	1	3135418	OS01T0161000-00	4.66387	8.36971e-06	0.000583904	0.589759
1_3226238	1	3226238	OS01T0161000-00	4.86882	3.57847e-06	0.000283398	0.595906
1_3203181	1	3203181	OS01T0161000-00	5.52953	2.00945e-07	2.33912e-05	0.484712
1_3255629	1	3255629	OS01T0161000-00	6.60916	1.23264e-09	2.58903e-07	0.788944
1_3251232	1	3251232	OS01T0161000-00	4.88995	3.27427e-06	0.000262688	0.512647
1_3287836	1	3287836	OS01T0161000-00	4.76871	5.43417e-06	0.000406094	0.610523
1_3134412	1	3134412	OS01T0161000-00	5.26461	6.53361e-07	6.54141e-05	0.676173
1_3251232	1	3251232	OS01T0163000-01	5.35725	4.34152e-07	4.56937e-05	0.356333
1_3476704	1	3476704	OS01T0168200-01	5.38549	3.82995e-07	4.10428e-05	0.451327
1_3492004	1	3492004	OS01T0168200-01	6.4831	2.28197e-09	4.48567e-07	0.506225
1_3511255	1	3511255	OS01T0168200-01	5.24244	7.20104e-07	7.1148e-05	0.431635
1_3496544	1	3496544	OS01T0168200-01	6.4831	2.28197e-09	4.48567e-07	0.506225
1_3499789	1	3499789	OS01T0168200-01	4.56564	1.24778e-05	0.000817426	0.378727
1_3475567	1	3475567	OS01T0168200-01	5.38549	3.82995e-07	4.10428e-05	0.451327
1_3508493	1	3508493	OS01T0168200-01	5.45906	2.75814e-07	3.08496e-05	0.437506
1_3498572	1	3498572	OS01T0168500-01	-6.45574	2.60652e-09	5.03986e-07	-0.988475
1_3431476	1	3431476	OS01T0168500-01	5.38092	3.90851e-07	4.17312e-05	0.743191
1_3472297	1	3472297	OS01T0168500-01	-7.08921	1.13183e-10	3.06902e-08	-1.03017
1_3465279	1	3465279	OS01T0168500-01	-7.0121	1.66808e-10	4.33662e-08	-1.0179
1_3490895	1	3490895	OS01T0168500-01	5.73196	7.99674e-08	1.05255e-05	0.900336
1_3467729	1	3467729	OS01T0168500-01	-7.16694	7.64428e-11	2.14787e-08	-1.03769
1_3482893	1	3482893	OS01T0168500-01	-6.87191	3.36279e-10	8.11527e-08	-1.07046
1_3453263	1	3453263	OS01T0168500-01	4.62322	9.87986e-06	0.000672088	0.677296
1_3540962	1	3540962	OS01T0168500-01	-6.12238	1.29159e-08	2.12604e-06	-0.939155
1_3562373	1	3562373	OS01T0168500-01	5.17465	9.68035e-07	9.23104e-05	0.761496
1_3416267	1	3416267	OS01T0168500-01	4.71849	6.68798e-06	0.000482808	0.646282
1_3425005	1	3425005	OS01T0168500-01	5.70129	9.20499e-08	1.18505e-05	0.731085
1_3523178	1	3523178	OS01T0168500-01	-6.12961	1.24805e-08	2.0598e-06	-0.92524
1_3553284	1	3553284	OS01T0168500-01	-5.97679	2.56654e-08	3.90156e-06	-0.911813
1_3539958	1	3539958	OS01T0168500-01	-6.05168	1.80456e-08	2.87074e-06	-0.921037
1_3493294	1	3493294	OS01T0168500-01	5.0526	1.6401e-06	0.000146115	0.773706
1_3578316	1	3578316	OS01T0168500-01	-5.19291	8.94085e-07	8.61303e-05	-0.802465
1_3421322	1	3421322	OS01T0168500-01	5.64321	1.20024e-07	1.49163e-05	0.733367
1_3407704	1	3407704	OS01T0168500-01	4.55897	1.28182e-05	0.000835653	0.621095
1_3537415	1	3537415	OS01T0168500-01	-5.78236	6.3409e-08	8.60706e-06	-0.884082
1_3530307	1	3530307	OS01T0168500-01	-6.22299	8.0001e-09	1.38542e-06	-0.934871
1_3456786	1	3456786	OS01T0168500-01	-7.15048	8.3077e-11	2.31986e-08	-1.03132
1_3474504	1	3474504	OS01T0168500-01	6.27831	6.13867e-09	1.08933e-06	1.00101
1_3410223	1	3410223	OS01T0168500-01	-4.77021	5.40042e-06	0.000403929	-0.707558
1_3525921	1	3525921	OS01T0168500-01	-6.22299	8.0001e-09	1.38542e-06	-0.934871
1_3590641	1	3590641	OS01T0168500-01	-6.76174	5.81164e-10	1.31839e-07	-1.00799
1_3560017	1	3560017	OS01T0168500-01	-5.96725	2.68388e-08	4.04918e-06	-0.909628
1_3586458	1	3586458	OS01T0168500-01	-6.52341	1.87506e-09	3.76899e-07	-1.00085
1_3587525	1	3587525	OS01T0168500-01	-5.69257	9.58016e-08	1.22643e-05	-0.823252
1_3495373	1	3495373	OS01T0168500-01	-6.94333	2.35434e-10	5.83803e-08	-1.077
1_3461527	1	3461527	OS01T0168500-01	-7.60916	7.97597e-12	2.8916e-09	-1.09346
1_3489707	1	3489707	OS01T0168500-01	-6.33461	4.68296e-09	8.50407e-07	-0.997147
1_3481677	1	3481677	OS01T0168500-01	-6.94333	2.35434e-10	5.83803e-08	-1.077
1_3485504	1	3485504	OS01T0168500-01	-6.29218	5.74307e-09	1.02461e-06	-0.985358
1_3446666	1	3446666	OS01T0168500-01	7.17363	7.38957e-11	2.0839e-08	0.976945
1_3524206	1	3524206	OS01T0168500-01	-6.20746	8.6161e-09	1.48143e-06	-0.94126
1_3430454	1	3430454	OS01T0168500-01	4.61994	1.00125e-05	0.000679363	0.654059
1_3571149	1	3571149	OS01T0168500-01	-6.05168	1.80456e-08	2.87074e-06	-0.921037
1_3581757	1	3581757	OS01T0168500-01	-5.96725	2.68388e-08	4.04918e-06	-0.909628
1_3572247	1	3572247	OS01T0168500-01	5.16432	1.01248e-06	9.61092e-05	0.762043
1_3459171	1	3459171	OS01T0168500-01	4.76722	5.46776e-06	0.000408163	0.746816
1_3497549	1	3497549	OS01T0168500-01	-6.38894	3.60289e-09	6.72737e-07	-1.03599
1_3504329	1	3504329	OS01T0168500-01	-6.84306	3.88196e-10	9.23303e-08	-1.05333
1_3502204	1	3502204	OS01T0168500-01	-7.46063	1.71232e-11	5.71323e-09	-1.13748
1_3588565	1	3588565	OS01T0168500-01	-5.62301	1.3159e-07	1.61584e-05	-0.809026
1_3574035	1	3574035	OS01T0169800-01	-5.05917	1.59452e-06	0.000142538	-0.485983
1_3551570	1	3551570	OS01T0169800-01	-4.9594	2.44124e-06	0.000204753	-0.475025
1_3590641	1	3590641	OS01T0169800-01	4.5773	1.19035e-05	0.000785922	0.526224
1_3580745	1	3580745	OS01T0169800-01	-5.10519	1.30798e-06	0.000120131	-0.479687
1_3576142	1	3576142	OS01T0169800-01	-5.09196	1.38472e-06	0.000126444	-0.490371
1_3583912	1	3583912	OS01T0169800-01	-5.09697	1.35517e-06	0.000124009	-0.481844
1_3558745	1	3558745	OS01T0169800-01	-5.00838	1.98184e-06	0.000171812	-0.469388
1_3557041	1	3557041	OS01T0169800-01	-4.90754	3.04029e-06	0.000246976	-0.473704
1_3490895	1	3490895	OS01T0169800-01	-4.52237	1.48529e-05	0.000945537	-0.526531
1_3587525	1	3587525	OS01T0169800-01	4.62683	9.73586e-06	0.000663722	0.493505
1_3545361	1	3545361	OS01T0169800-01	-5.09258	1.38104e-06	0.000126148	-0.473924
1_3542118	1	3542118	OS01T0169800-01	-5.12754	1.18756e-06	0.000110621	-0.496754
1_3554876	1	3554876	OS01T0169800-01	-5.10774	1.29365e-06	0.000118957	-0.488033
1_3586458	1	3586458	OS01T0169800-01	4.57385	1.20708e-05	0.000794789	0.535917
1_3544218	1	3544218	OS01T0169800-01	-4.81749	4.43608e-06	0.000341055	-0.463238
1_3546565	1	3546565	OS01T0169800-01	-5.09196	1.38472e-06	0.000126444	-0.490371
1_3588565	1	3588565	OS01T0169800-01	4.52142	1.491e-05	0.000948617	0.480205
1_3644702	1	3644702	OS01T0170600-02	-4.65741	8.59361e-06	0.000597415	-0.451302
1_3653451	1	3653451	OS01T0170600-02	-4.60323	1.0716e-05	0.000719612	-0.649387
1_3680733	1	3680733	OS01T0170600-02	7.6117	7.87196e-12	2.85785e-09	0.577765
1_3605318	1	3605318	OS01T0170600-02	-5.3609	4.27173e-07	4.50514e-05	-0.40851
1_3687097	1	3687097	OS01T0170600-02	7.88129	1.9448e-12	8.12354e-10	0.603808
1_3703667	1	3703667	OS01T0170600-02	-7.34203	3.14058e-11	9.80481e-09	-0.550331
1_3594481	1	3594481	OS01T0170600-02	5.22687	7.70879e-07	7.5568e-05	0.440935
1_3698249	1	3698249	OS01T0170600-02	-4.60323	1.0716e-05	0.000719612	-0.649387
1_3649997	1	3649997	OS01T0170600-02	-4.74113	6.09151e-06	0.000446449	-0.551585
1_3646473	1	3646473	OS01T0170600-02	-4.60235	1.07544e-05	0.000721638	-0.460333
1_3681772	1	3681772	OS01T0170600-02	7.92016	1.58798e-12	6.79551e-10	0.607586
1_3638959	1	3638959	OS01T0170600-02	-4.60323	1.0716e-05	0.000719612	-0.649387
1_3616817	1	3616817	OS01T0170600-02	-4.68319	7.73248e-06	0.000546019	-0.610989
1_3621026	1	3621026	OS01T0170600-02	-4.83351	4.14903e-06	0.000321684	-0.689379
1_3596589	1	3596589	OS01T0170600-02	5.34177	4.64968e-07	4.85605e-05	0.44711
1_3618915	1	3618915	OS01T0170600-02	7.09275	1.11184e-10	3.02765e-08	0.548505
1_3669587	1	3669587	OS01T0170600-02	7.95992	1.29023e-12	5.62134e-10	0.608573
1_3633962	1	3633962	OS01T0170600-02	7.20954	6.16067e-11	1.77398e-08	0.560407
1_3689151	1	3689151	OS01T0170600-02	4.61955	1.00283e-05	0.000680213	0.42099
1_3611413	1	3611413	OS01T0170600-02	-4.70139	7.17564e-06	0.000512759	-0.570889
1_3640865	1	3640865	OS01T0170600-02	-4.526	1.46379e-05	0.000934026	-0.452259
1_3648673	1	3648673	OS01T0170600-02	5.06598	1.54858e-06	0.000138895	0.535783
1_3678409	1	3678409	OS01T0170600-02	-5.17843	9.52275e-07	9.10136e-05	-0.525545
1_3661768	1	3661768	OS01T0170600-02	-4.60323	1.0716e-05	0.000719612	-0.649387
1_3601063	1	3601063	OS01T0170600-02	5.7076	8.94284e-08	1.15464e-05	0.454902
1_3702652	1	3702652	OS01T0170600-02	-7.04919	1.38449e-10	3.67095e-08	-0.533433
1_3652421	1	3652421	OS01T0170600-02	9.44059	4.85999e-16	4.65834e-13	0.640498
1_3686070	1	3686070	OS01T0170600-02	7.9139	1.64066e-12	6.98221e-10	0.60258
1_3684943	1	3684943	OS01T0170600-02	8.12131	5.53898e-13	2.64539e-10	0.62688
1_3637852	1	3637852	OS01T0170600-02	-4.79416	4.88886e-06	0.000370969	-0.47396
1_3728489	1	3728489	OS01T0170600-02	-4.57931	1.1807e-05	0.00078107	-0.682953
1_3656984	1	3656984	OS01T0170600-02	-4.60056	1.0833e-05	0.000726336	-0.534001
1_3614629	1	3614629	OS01T0170600-02	6.79787	4.859e-10	1.12288e-07	0.543975
1_3700533	1	3700533	OS01T0170600-02	-7.04919	1.38449e-10	3.67095e-08	-0.533433
1_3701596	1	3701596	OS01T0170600-02	7.42927	2.01084e-11	6.58889e-09	0.598985
1_3665250	1	3665250	OS01T0170600-02	-5.34401	4.60369e-07	4.81379e-05	-0.495379
1_3679707	1	3679707	OS01T0170600-02	-4.54184	1.37344e-05	0.000885382	-0.462348
1_3658072	1	3658072	OS01T0170600-02	-5.20769	8.38248e-07	8.13492e-05	-0.592746
1_3699530	1	3699530	OS01T0170600-02	-4.53421	1.41626e-05	0.000908133	-0.564201
1_3636572	1	3636572	OS01T0170600-02	-6.55958	1.57146e-09	3.21368e-07	-0.466427
1_3673290	1	3673290	OS01T0170600-02	8.39477	1.30964e-13	7.2949e-11	0.64433
1_3700533	1	3700533	OS01T0170900-01	-7.65414	6.32285e-12	2.3659e-09	-1.30528
1_3713437	1	3713437	OS01T0170900-01	4.98313	2.20703e-06	0.000187898	0.948163
1_3604303	1	3604303	OS01T0170900-01	-5.01294	1.94364e-06	0.000168989	-1.36627
1_3698249	1	3698249	OS01T0170900-01	-4.8686	3.58178e-06	0.000283532	-1.57444
1_3652421	1	3652421	OS01T0170900-01	8.50908	7.14515e-14	4.29122e-11	1.39344
1_3616817	1	3616817	OS01T0170900-01	-5.06399	1.56185e-06	0.000139951	-1.50814
1_3702652	1	3702652	OS01T0170900-01	-7.65414	6.32285e-12	2.3659e-09	-1.30528
1_3684943	1	3684943	OS01T0170900-01	9.42872	5.1815e-16	4.95203e-13	1.58652
1_3703667	1	3703667	OS01T0170900-01	-7.79928	2.98004e-12	1.19216e-09	-1.3256
1_3644702	1	3644702	OS01T0170900-01	-5.8272	5.15375e-08	7.1938e-06	-1.25163
1_3667338	1	3667338	OS01T0170900-01	-5.79137	6.08261e-08	8.29554e-06	-1.21795
1_3640865	1	3640865	OS01T0170900-01	-5.69066	9.66428e-08	1.23574e-05	-1.26156
1_3670652	1	3670652	OS01T0170900-01	5.04289	1.70986e-06	0.000151632	1.49343
1_3680733	1	3680733	OS01T0170900-01	8.74154	2.07326e-14	1.44551e-11	1.45935
1_3679707	1	3679707	OS01T0170900-01	-5.23258	7.51846e-07	7.39718e-05	-1.20283
1_3637852	1	3637852	OS01T0170900-01	-5.8589	4.44915e-08	6.33957e-06	-1.28835
1_3614629	1	3614629	OS01T0170900-01	6.22888	7.77822e-09	1.35002e-06	1.18031
1_3594481	1	3594481	OS01T0170900-01	5.80616	5.68086e-08	7.81922e-06	1.10859
1_3701596	1	3701596	OS01T0170900-01	8.48835	7.97583e-14	4.74338e-11	1.5105
1_3638959	1	3638959	OS01T0170900-01	-4.8686	3.58178e-06	0.000283532	-1.57444
1_3611413	1	3611413	OS01T0170900-01	-5.23942	7.29675e-07	7.19878e-05	-1.44404
1_3669587	1	3669587	OS01T0170900-01	10.4268	2.32298e-18	3.81562e-15	1.64749
1_3618915	1	3618915	OS01T0170900-01	6.39572	3.48671e-09	6.54013e-07	1.17792
1_3681772	1	3681772	OS01T0170900-01	9.36655	7.24557e-16	6.81047e-13	1.55684
1_3605318	1	3605318	OS01T0170900-01	-5.27868	6.14185e-07	6.19483e-05	-0.933318
1_3678409	1	3678409	OS01T0170900-01	-5.85444	4.54228e-08	6.46138e-06	-1.33988
1_3633962	1	3633962	OS01T0170900-01	6.64069	1.05588e-09	2.25538e-07	1.22311
1_3653451	1	3653451	OS01T0170900-01	-4.8686	3.58178e-06	0.000283532	-1.57444
1_3666333	1	3666333	OS01T0170900-01	-5.94796	2.93755e-08	4.39597e-06	-1.35386
1_3689151	1	3689151	OS01T0170900-01	5.39867	3.61186e-07	3.8999e-05	1.10708
1_3636572	1	3636572	OS01T0170900-01	-6.36738	3.99842e-09	7.36959e-07	-1.05563
1_3646473	1	3646473	OS01T0170900-01	-5.76371	6.91033e-08	9.281e-06	-1.27865
1_3699530	1	3699530	OS01T0170900-01	-5.03266	1.78647e-06	0.000157239	-1.42396
1_3665250	1	3665250	OS01T0170900-01	-6.31767	5.08094e-09	9.17216e-07	-1.30446
1_3624855	1	3624855	OS01T0170900-01	-4.69224	7.45074e-06	0.000529445	-1.42135
1_3621026	1	3621026	OS01T0170900-01	-5.04801	1.67271e-06	0.000148721	-1.65296
1_3668341	1	3668341	OS01T0170900-01	-4.61077	1.03931e-05	0.000700783	-1.26469
1_3661768	1	3661768	OS01T0170900-01	-4.8686	3.58178e-06	0.000283532	-1.57444
1_3686070	1	3686070	OS01T0170900-01	9.05314	3.91157e-15	3.16685e-12	1.51473
1_3673290	1	3673290	OS01T0170900-01	9.88677	4.35125e-17	5.19677e-14	1.63958
1_3596589	1	3596589	OS01T0170900-01	5.91469	3.43164e-08	5.04663e-06	1.12048
1_3687097	1	3687097	OS01T0170900-01	9.17042	2.08312e-15	1.77361e-12	1.53336
1_3654487	1	3654487	OS01T0170900-01	-4.61077	1.03931e-05	0.000700783	-1.26469
1_3601063	1	3601063	OS01T0170900-01	6.09588	1.46441e-08	2.38817e-06	1.10695
1_3647495	1	3647495	OS01T0172600-01	4.52357	1.47813e-05	0.00094162	0.604141
1_3655544	1	3655544	OS01T0172600-01	4.63935	9.25145e-06	0.000635341	0.897946
1_3760902	1	3760902	OS01T0172600-01	4.53248	1.42617e-05	0.0009136	0.966382
1_3660268	1	3660268	OS01T0172600-01	4.63935	9.25145e-06	0.000635341	0.897946
1_3635565	1	3635565	OS01T0172600-01	4.63935	9.25145e-06	0.000635341	0.897946
1_3851388	1	3851388	OS01T0174900-01	-7.73636	4.13114e-12	1.60943e-09	-1.00936
1_3822255	1	3822255	OS01T0174900-01	-6.52238	1.88449e-09	3.78619e-07	-0.897188
1_3841640	1	3841640	OS01T0174900-01	-7.06562	1.27462e-10	3.40965e-08	-0.947072
1_3817757	1	3817757	OS01T0174900-01	-4.73067	6.36032e-06	0.000463222	-0.685738
1_3804626	1	3804626	OS01T0174900-01	-4.74214	6.0659e-06	0.000445107	-0.705633
1_3835241	1	3835241	OS01T0174900-01	-6.29801	5.58454e-09	9.98976e-07	-0.864114
1_3747529	1	3747529	OS01T0174900-01	-6.65236	9.97011e-10	2.13886e-07	-0.905178
1_3818760	1	3818760	OS01T0174900-01	-4.73067	6.36032e-06	0.000463222	-0.685738
1_3801356	1	3801356	OS01T0174900-01	-5.44262	2.96868e-07	3.28735e-05	-0.812461
1_3874434	1	3874434	OS01T0174900-01	-4.92559	2.81721e-06	0.000231314	-0.696761
1_3925053	1	3925053	OS01T0174900-01	5.06139	1.57939e-06	0.000141354	0.780022
1_3849290	1	3849290	OS01T0174900-01	-7.33585	3.24116e-11	1.0084e-08	-0.97602
1_3820157	1	3820157	OS01T0174900-01	-6.43902	2.82701e-09	5.40953e-07	-0.885373
1_3844678	1	3844678	OS01T0174900-01	-6.88571	3.13924e-10	7.61577e-08	-0.921555
1_3802387	1	3802387	OS01T0174900-01	5.65906	1.11657e-07	1.39926e-05	1.01412
1_3777977	1	3777977	OS01T0174900-01	-5.40455	3.51845e-07	3.8127e-05	-0.785477
1_3813492	1	3813492	OS01T0174900-01	-6.57023	1.49167e-09	3.07713e-07	-0.905957
1_3776976	1	3776976	OS01T0174900-01	5.65906	1.11657e-07	1.39926e-05	1.01412
1_3831481	1	3831481	OS01T0174900-01	-6.55824	1.58176e-09	3.22794e-07	-0.902369
1_3921721	1	3921721	OS01T0174900-01	4.97939	2.24244e-06	0.00019048	0.722866
1_3768314	1	3768314	OS01T0174900-01	5.7378	7.78509e-08	1.02769e-05	1.06227
1_3811123	1	3811123	OS01T0174900-01	-5.44262	2.96868e-07	3.28735e-05	-0.812461
1_3830399	1	3830399	OS01T0174900-01	-6.55824	1.58176e-09	3.22794e-07	-0.902369
1_3858687	1	3858687	OS01T0174900-01	-4.62205	9.92683e-06	0.000674653	-0.659476
1_3787936	1	3787936	OS01T0174900-01	5.83308	5.01543e-08	7.03373e-06	1.07892
1_3871944	1	3871944	OS01T0174900-01	5.50746	2.21951e-07	2.54895e-05	0.9182
1_3762141	1	3762141	OS01T0174900-01	5.65906	1.11657e-07	1.39926e-05	1.01412
1_3832525	1	3832525	OS01T0174900-01	-6.55824	1.58176e-09	3.22794e-07	-0.902369
1_3846135	1	3846135	OS01T0174900-01	-7.33585	3.24116e-11	1.0084e-08	-0.97602
1_3799596	1	3799596	OS01T0174900-01	-5.44262	2.96868e-07	3.28735e-05	-0.812461
1_3837372	1	3837372	OS01T0174900-01	-7.40176	2.31475e-11	7.46852e-09	-0.97814
1_3803591	1	3803591	OS01T0174900-01	5.65906	1.11657e-07	1.39926e-05	1.01412
1_3821172	1	3821172	OS01T0174900-01	-6.55824	1.58176e-09	3.22794e-07	-0.902369
1_3838388	1	3838388	OS01T0174900-01	-7.33585	3.24116e-11	1.0084e-08	-0.97602
1_3797312	1	3797312	OS01T0174900-01	-5.44262	2.96868e-07	3.28735e-05	-0.812461
1_3854474	1	3854474	OS01T0174900-01	6.15598	1.10109e-08	1.84773e-06	1.03347
1_3857624	1	3857624	OS01T0174900-01	-6.25163	6.97591e-09	1.21982e-06	-0.862499
1_3814573	1	3814573	OS01T0174900-01	-6.55824	1.58176e-09	3.22794e-07	-0.902369
1_3812441	1	3812441	OS01T0174900-01	-4.74214	6.0659e-06	0.000445107	-0.705633
1_3807870	1	3807870	OS01T0174900-01	-5.22662	7.71732e-07	7.56327e-05	-0.783174
1_3843656	1	3843656	OS01T0174900-01	-7.06562	1.27462e-10	3.40965e-08	-0.947072
1_3825695	1	3825695	OS01T0174900-01	5.65906	1.11657e-07	1.39926e-05	1.01412
1_3840639	1	3840639	OS01T0174900-01	-7.33585	3.24116e-11	1.0084e-08	-0.97602
1_3823375	1	3823375	OS01T0174900-01	-6.55824	1.58176e-09	3.22794e-07	-0.902369
1_3834008	1	3834008	OS01T0174900-01	-6.55824	1.58176e-09	3.22794e-07	-0.902369
1_3842642	1	3842642	OS01T0174900-01	-7.33585	3.24116e-11	1.0084e-08	-0.97602
1_3940699	1	3940699	OS01T0174900-01	4.50643	1.58334e-05	0.000997777	0.706844
1_3836269	1	3836269	OS01T0174900-01	-6.47415	2.38344e-09	4.65245e-07	-0.890321
1_3810122	1	3810122	OS01T0174900-01	-5.44262	2.96868e-07	3.28735e-05	-0.812461
1_3826792	1	3826792	OS01T0174900-01	-6.55824	1.58176e-09	3.22794e-07	-0.902369
1_3809100	1	3809100	OS01T0174900-01	-5.08605	1.42046e-06	0.000129217	-0.771327
1_3848168	1	3848168	OS01T0174900-01	-7.33585	3.24116e-11	1.0084e-08	-0.97602
1_3815620	1	3815620	OS01T0174900-01	-6.55824	1.58176e-09	3.22794e-07	-0.902369
1_3745505	1	3745505	OS01T0174900-01	-6.55824	1.58176e-09	3.22794e-07	-0.902369
1_3816649	1	3816649	OS01T0174900-01	-6.55824	1.58176e-09	3.22794e-07	-0.902369
1_3850292	1	3850292	OS01T0174900-01	-7.33585	3.24116e-11	1.0084e-08	-0.97602
1_3805795	1	3805795	OS01T0174900-01	-5.44262	2.96868e-07	3.28735e-05	-0.812461
1_3913889	1	3913889	OS01T0175600-01	8.31558	1.99078e-13	1.05219e-10	1.75808
1_3893919	1	3893919	OS01T0175600-01	9.51327	3.28267e-16	3.25353e-13	1.71887
1_3886380	1	3886380	OS01T0175600-01	9.51327	3.28267e-16	3.25353e-13	1.71887
1_3827809	1	3827809	OS01T0175600-01	7.15549	8.09978e-11	2.26636e-08	1.55557
1_3790690	1	3790690	OS01T0175600-01	7.15549	8.09978e-11	2.26636e-08	1.55557
1_3879002	1	3879002	OS01T0175600-01	9.51327	3.28267e-16	3.25353e-13	1.71887
1_3876583	1	3876583	OS01T0175600-01	7.39988	2.33718e-11	7.52585e-09	1.56534
1_3896244	1	3896244	OS01T0175600-01	8.31558	1.99078e-13	1.05219e-10	1.75808
1_3883411	1	3883411	OS01T0175600-01	9.51327	3.28267e-16	3.25353e-13	1.71887
1_3880087	1	3880087	OS01T0175600-01	7.83938	2.41912e-12	9.85054e-10	1.33282
1_3887406	1	3887406	OS01T0175600-01	9.51327	3.28267e-16	3.25353e-13	1.71887
1_3829299	1	3829299	OS01T0175600-01	7.15549	8.09978e-11	2.26636e-08	1.55557
1_3911486	1	3911486	OS01T0175600-01	9.51327	3.28267e-16	3.25353e-13	1.71887
1_3914911	1	3914911	OS01T0175600-01	8.31558	1.99078e-13	1.05219e-10	1.75808
1_3915958	1	3915958	OS01T0175600-01	8.31558	1.99078e-13	1.05219e-10	1.75808
1_3855607	1	3855607	OS01T0175600-01	7.15549	8.09978e-11	2.26636e-08	1.55557
1_3877988	1	3877988	OS01T0175600-01	8.31558	1.99078e-13	1.05219e-10	1.75808
1_3899617	1	3899617	OS01T0175600-01	8.31558	1.99078e-13	1.05219e-10	1.75808
1_3857624	1	3857624	OS01T0175600-01	4.53091	1.43521e-05	0.000918362	0.667394
1_3874434	1	3874434	OS01T0175600-01	5.37994	3.92555e-07	4.18858e-05	0.749956
1_3881092	1	3881092	OS01T0175600-01	9.51327	3.28267e-16	3.25353e-13	1.71887
1_3885334	1	3885334	OS01T0175600-01	9.19411	1.83397e-15	1.57947e-12	1.60856
1_3781235	1	3781235	OS01T0175600-01	7.15549	8.09978e-11	2.26636e-08	1.55557
1_3897448	1	3897448	OS01T0175600-01	8.31558	1.99078e-13	1.05219e-10	1.75808
1_3890053	1	3890053	OS01T0175600-01	9.51327	3.28267e-16	3.25353e-13	1.71887
1_3818760	1	3818760	OS01T0175600-01	5.08488	1.42762e-06	0.000129796	0.729274
1_3882191	1	3882191	OS01T0175600-01	9.31048	9.80238e-16	9.06745e-13	1.83003
1_3873306	1	3873306	OS01T0175600-01	8.31558	1.99078e-13	1.05219e-10	1.75808
1_3895217	1	3895217	OS01T0175600-01	8.31558	1.99078e-13	1.05219e-10	1.75808
1_3909401	1	3909401	OS01T0175600-01	8.5116	7.05018e-14	4.23806e-11	1.74917
1_3891138	1	3891138	OS01T0175600-01	7.99454	1.0766e-12	4.80971e-10	1.61827
1_3917459	1	3917459	OS01T0175600-01	7.09885	1.07816e-10	2.94419e-08	1.42814
1_3817757	1	3817757	OS01T0175600-01	5.08488	1.42762e-06	0.000129796	0.729274
1_3908391	1	3908391	OS01T0175600-01	9.2009	1.76822e-15	1.52984e-12	1.7873
1_3977055	1	3977055	OS01T0177400-01	6.68584	8.4552e-10	1.85361e-07	0.931742
1_4048106	1	4048106	OS01T0177400-01	5.50397	2.25467e-07	2.58559e-05	0.964584
1_3993192	1	3993192	OS01T0177400-01	7.04566	1.40925e-10	3.72949e-08	0.988007
1_4043927	1	4043927	OS01T0177400-01	6.83053	4.1316e-10	9.75334e-08	1.01152
1_4004731	1	4004731	OS01T0177400-01	5.76771	6.78393e-08	9.12432e-06	0.888756
1_3986278	1	3986278	OS01T0177400-01	6.31576	5.12778e-09	9.2497e-07	0.899334
1_4009758	1	4009758	OS01T0177400-01	-4.97347	2.29958e-06	0.000194581	-0.834508
1_4076529	1	4076529	OS01T0177400-01	4.50939	1.56469e-05	0.00098793	0.807505
1_4059025	1	4059025	OS01T0177400-01	5.50397	2.25467e-07	2.58559e-05	0.964584
1_3989635	1	3989635	OS01T0177400-01	7.04566	1.40925e-10	3.72949e-08	0.988007
1_4003431	1	4003431	OS01T0177400-01	6.45623	2.60038e-09	5.02874e-07	0.98062
1_4018041	1	4018041	OS01T0177400-01	-5.14807	1.08647e-06	0.000102211	-0.905256
1_4020130	1	4020130	OS01T0177400-01	6.64176	1.05032e-09	2.2444e-07	1.02479
1_3984140	1	3984140	OS01T0177400-01	5.36831	4.13357e-07	4.37651e-05	0.929746
1_3991947	1	3991947	OS01T0177400-01	7.04566	1.40925e-10	3.72949e-08	0.988007
1_3998664	1	3998664	OS01T0177400-01	-4.60565	1.06113e-05	0.000713388	-0.657748
1_3977055	1	3977055	OS01T0178400-01	4.52147	1.49067e-05	0.000948432	0.529269
1_4417384	1	4417384	OS01T0183800-01	-5.42369	3.23061e-07	3.5449e-05	-0.761261
1_4433339	1	4433339	OS01T0183800-01	6.05966	1.73786e-08	2.77508e-06	0.771992
1_4402260	1	4402260	OS01T0183800-01	-4.72964	6.38749e-06	0.000464583	-0.595008
1_4419627	1	4419627	OS01T0183800-01	-4.60319	1.07178e-05	0.000719695	-0.599401
1_4422958	1	4422958	OS01T0183800-01	-5.526	2.04169e-07	2.37228e-05	-0.600887
1_4371927	1	4371927	OS01T0183800-01	-4.72964	6.38749e-06	0.000464583	-0.595008
1_4415755	1	4415755	OS01T0183800-01	-5.42369	3.23061e-07	3.5449e-05	-0.761261
1_4398344	1	4398344	OS01T0183800-01	5.19779	8.7525e-07	8.44586e-05	0.578481
1_4425657	1	4425657	OS01T0183800-01	-5.526	2.04169e-07	2.37228e-05	-0.600887
1_4373009	1	4373009	OS01T0183800-01	-4.72964	6.38749e-06	0.000464583	-0.595008
1_4401080	1	4401080	OS01T0183800-01	-4.72964	6.38749e-06	0.000464583	-0.595008
1_4404317	1	4404317	OS01T0183800-01	5.39801	3.62243e-07	3.90843e-05	0.598509
1_4384731	1	4384731	OS01T0183800-01	-4.72964	6.38749e-06	0.000464583	-0.595008
1_4383671	1	4383671	OS01T0183800-01	-4.72964	6.38749e-06	0.000464583	-0.595008
1_4429258	1	4429258	OS01T0183800-01	-4.68993	7.52169e-06	0.000533812	-0.613478
1_4444694	1	4444694	OS01T0183800-01	4.56729	1.23949e-05	0.000812661	0.92061
1_4386388	1	4386388	OS01T0183800-01	-4.85533	3.78683e-06	0.000297455	-0.598839
1_4783080	1	4783080	OS01T0188900-01	5.15536	1.05266e-06	9.94402e-05	0.445908
1_4749466	1	4749466	OS01T0188900-01	-4.7591	5.65497e-06	0.000419438	-0.458558
1_4711653	1	4711653	OS01T0188900-01	5.29146	5.80617e-07	5.90282e-05	0.519441
1_4719255	1	4719255	OS01T0188900-01	5.56626	1.70231e-07	2.02544e-05	0.541841
1_4760534	1	4760534	OS01T0188900-01	5.44378	2.95333e-07	3.27353e-05	0.535239
1_4791369	1	4791369	OS01T0188900-01	5.44378	2.95333e-07	3.27353e-05	0.535239
1_4730315	1	4730315	OS01T0188900-01	4.76534	5.51065e-06	0.000410429	0.446675
1_4882759	1	4882759	OS01T0191700-01	5.37037	4.09595e-07	4.34212e-05	0.784024
1_4975687	1	4975687	OS01T0191700-01	8.08766	6.60935e-13	3.10846e-10	0.937426
1_4971477	1	4971477	OS01T0191700-01	8.70893	2.46715e-14	1.68649e-11	1.00686
1_4923241	1	4923241	OS01T0191700-01	9.61124	1.93341e-16	2.00335e-13	1.17874
1_4917846	1	4917846	OS01T0191700-01	10.4885	1.66216e-18	2.81123e-15	1.20067
1_4963938	1	4963938	OS01T0191700-01	7.2297	5.56202e-11	1.63409e-08	0.91802
1_4956777	1	4956777	OS01T0191700-01	6.67624	8.86473e-10	1.92744e-07	0.902173
1_4926526	1	4926526	OS01T0191700-01	-6.81765	4.40457e-10	1.0282e-07	-0.868396
1_4924242	1	4924242	OS01T0191700-01	6.49105	2.19531e-09	4.33591e-07	0.880315
1_4870164	1	4870164	OS01T0191700-01	8.14966	4.77232e-13	2.31809e-10	1.05615
1_4962207	1	4962207	OS01T0191700-01	6.74311	6.3728e-10	1.43649e-07	0.894814
1_4905924	1	4905924	OS01T0191700-01	6.30727	5.34151e-09	9.59627e-07	0.863808
1_4910239	1	4910239	OS01T0191700-01	12.0328	3.86824e-22	1.4549e-18	1.30523
1_4883860	1	4883860	OS01T0191700-01	-4.84976	3.87618e-06	0.000303509	-0.825316
1_4969392	1	4969392	OS01T0191700-01	8.38667	1.36703e-13	7.58136e-11	0.992605
1_4921236	1	4921236	OS01T0191700-01	6.06164	1.7217e-08	2.75383e-06	0.824359
1_4955654	1	4955654	OS01T0191700-01	6.67624	8.86473e-10	1.92744e-07	0.902173
1_4911277	1	4911277	OS01T0191700-01	11.3978	1.19556e-20	3.05774e-17	1.25435
1_4855654	1	4855654	OS01T0191700-01	-7.69305	5.17026e-12	1.97955e-09	-0.973457
1_4946228	1	4946228	OS01T0191700-01	6.36733	3.99935e-09	7.36959e-07	0.849575
1_4973123	1	4973123	OS01T0191700-01	7.36633	2.77427e-11	8.75715e-09	0.904559
1_4953405	1	4953405	OS01T0191700-01	10.4885	1.66216e-18	2.81123e-15	1.20067
[truncated: 40,531 more rows]

## Sheet: ciseQTL_Saline_leadSNPs
S10: eQTLs in normal and saline environment
[truncated: 1,914 more rows]

[truncated: 4 more sheets: transeQTL_normal, transeQTL_normal_leadSNPs, transeQTL_saline, transeQTL_saline_leadSNPs]
