# Supplementary material for: Systems genomics of salinity stress response in rice
Source: bioRxiv. 2024 Dec 22:2024.05.31.596807. Originally published 2024 Jun 3. Preprint. [Version 2] doi: 10.1101/2024.05.31.596807 (PMC11185513; doi:10.1101/2024.05.31.596807)
Supplement: Supplement 1 [file media-1.zip › SupplementaryTables/S5.xlsx]

## Sheet: Tr_GO_S
S5: Biological Pathways and Processes under selection
Abbreviations: TrID - Transcript ID; Gene_id - Gene ID; GO_ID: Biology Gene Ontology (ID); S - Linear selection differential (raw) in the normal and saline field
TrID	Gene_id	GO_ID	S.normal	S.saline
OS01T0100700-01	Os01g0100700	GO:0006518	0.117505	0.0209006
OS01T0100700-01	Os01g0100700	GO:0009059	0.117505	0.0209006
OS01T0100700-01	Os01g0100700	GO:0010467	0.117505	0.0209006
OS01T0100700-01	Os01g0100700	GO:0019538	0.117505	0.0209006
OS01T0100700-01	Os01g0100700	GO:0034645	0.117505	0.0209006
OS01T0100700-01	Os01g0100700	GO:0043603	0.117505	0.0209006
OS01T0100700-01	Os01g0100700	GO:0044260	0.117505	0.0209006
OS01T0100700-01	Os01g0100700	GO:0044267	0.117505	0.0209006
OS01T0100700-01	Os01g0100700	GO:0044271	0.117505	0.0209006
OS01T0100700-01	Os01g0100700	GO:1901566	0.117505	0.0209006
OS01T0100700-01	Os01g0100700	GO:0006996	0.117505	0.0209006
OS01T0100700-01	Os01g0100700	GO:0022607	0.117505	0.0209006
OS01T0100700-01	Os01g0100700	GO:0022613	0.117505	0.0209006
OS01T0100700-01	Os01g0100700	GO:0043933	0.117505	0.0209006
OS01T0100900-01	Os01g0100900	GO:0006665	0.046086	0.026162
OS01T0100900-01	Os01g0100900	GO:0006643	0.046086	0.026162
OS01T0100900-01	Os01g0100900	GO:0044255	0.046086	0.026162
OS01T0100900-01	Os01g0100900	GO:0043436	0.046086	0.026162
OS01T0100900-01	Os01g0100900	GO:0016042	0.046086	0.026162
OS01T0100900-01	Os01g0100900	GO:0044242	0.046086	0.026162
OS01T0100900-01	Os01g0100900	GO:1901565	0.046086	0.026162
OS01T0101200-02	Os01g0101200	GO:0000096	0.0358137	0.0886717
OS01T0101200-02	Os01g0101200	GO:0006520	0.0358137	0.0886717
OS01T0101200-02	Os01g0101200	GO:0008652	0.0358137	0.0886717
OS01T0101200-02	Os01g0101200	GO:0016053	0.0358137	0.0886717
OS01T0101200-02	Os01g0101200	GO:0043102	0.0358137	0.0886717
OS01T0101200-02	Os01g0101200	GO:0043436	0.0358137	0.0886717
OS01T0101200-02	Os01g0101200	GO:0044272	0.0358137	0.0886717
OS01T0101200-02	Os01g0101200	GO:1901566	0.0358137	0.0886717
OS01T0101200-02	Os01g0101200	GO:1901605	0.0358137	0.0886717
OS01T0101200-02	Os01g0101200	GO:0006796	0.0358137	0.0886717
OS01T0101300-01	Os01g0101300	GO:0046907	0.0308735	0.0241198
OS01T0101300-01	Os01g0101300	GO:0050658	0.0308735	0.0241198
OS01T0101300-01	Os01g0101300	GO:0051169	0.0308735	0.0241198
OS01T0101300-01	Os01g0101300	GO:0051236	0.0308735	0.0241198
OS01T0101300-01	Os01g0101300	GO:0071702	0.0308735	0.0241198
OS01T0101300-01	Os01g0101300	GO:0071705	0.0308735	0.0241198
OS01T0101600-01	Os01g0101600	GO:1901652	0.00909097	0.0377245
OS01T0101600-01	Os01g0101600	GO:0010243	0.00909097	0.0377245
OS01T0101700-00	Os01g0101700	GO:0051338	0.0128592	0.00361474
OS01T0101700-00	Os01g0101700	GO:0006109	0.0128592	0.00361474
OS01T0101700-00	Os01g0101700	GO:0006644	0.0128592	0.00361474
OS01T0101700-00	Os01g0101700	GO:0006720	0.0128592	0.00361474
OS01T0101700-00	Os01g0101700	GO:0006796	0.0128592	0.00361474
OS01T0101700-00	Os01g0101700	GO:0008299	0.0128592	0.00361474
OS01T0101700-00	Os01g0101700	GO:0008610	0.0128592	0.00361474
OS01T0101700-00	Os01g0101700	GO:0008654	0.0128592	0.00361474
OS01T0101700-00	Os01g0101700	GO:0009889	0.0128592	0.00361474
OS01T0101700-00	Os01g0101700	GO:0010565	0.0128592	0.00361474
OS01T0101700-00	Os01g0101700	GO:0010675	0.0128592	0.00361474
OS01T0101700-00	Os01g0101700	GO:0019216	0.0128592	0.00361474
OS01T0101700-00	Os01g0101700	GO:0019637	0.0128592	0.00361474
OS01T0101700-00	Os01g0101700	GO:0019682	0.0128592	0.00361474
OS01T0101700-00	Os01g0101700	GO:0019747	0.0128592	0.00361474
OS01T0101700-00	Os01g0101700	GO:0031323	0.0128592	0.00361474
OS01T0101700-00	Os01g0101700	GO:0031326	0.0128592	0.00361474
OS01T0101700-00	Os01g0101700	GO:0043436	0.0128592	0.00361474
OS01T0101700-00	Os01g0101700	GO:0044255	0.0128592	0.00361474
OS01T0101700-00	Os01g0101700	GO:0044262	0.0128592	0.00361474
OS01T0101700-00	Os01g0101700	GO:0046890	0.0128592	0.00361474
OS01T0101700-00	Os01g0101700	GO:0051174	0.0128592	0.00361474
OS01T0101700-00	Os01g0101700	GO:0062012	0.0128592	0.00361474
OS01T0101700-00	Os01g0101700	GO:0080090	0.0128592	0.00361474
OS01T0101700-00	Os01g0101700	GO:0090407	0.0128592	0.00361474
OS01T0102600-01	Os01g0102600	GO:0006996	0.0443391	0.0452331
OS01T0102600-01	Os01g0102600	GO:0061024	0.0443391	0.0452331
OS01T0102800-01	Os01g0102800	GO:0010212	0.0234809	0.0634898
OS01T0102800-01	Os01g0102800	GO:0006139	0.0234809	0.0634898
OS01T0102800-01	Os01g0102800	GO:0006259	0.0234809	0.0634898
OS01T0102800-01	Os01g0102800	GO:0006974	0.0234809	0.0634898
OS01T0102800-01	Os01g0102800	GO:0044260	0.0234809	0.0634898
OS01T0102800-01	Os01g0102800	GO:0090304	0.0234809	0.0634898
OS01T0102900-01	Os01g0102900	GO:0009416	0.0495445	0.0378368
OS01T0102900-01	Os01g0102900	GO:0071214	0.0495445	0.0378368
OS01T0102900-01	Os01g0102900	GO:0071478	0.0495445	0.0378368
OS01T0102900-01	Os01g0102900	GO:0007034	0.0495445	0.0378368
OS01T0103000-01	Os01g0103000	GO:0007034	0.0179006	0.033044
OS01T0103000-01	Os01g0103000	GO:0006996	0.0179006	0.033044
OS01T0103000-01	Os01g0103000	GO:0016192	0.0179006	0.033044
OS01T0103000-01	Os01g0103000	GO:0061024	0.0179006	0.033044
OS01T0103000-01	Os01g0103000	GO:0016197	0.0179006	0.033044
OS01T0103000-01	Os01g0103000	GO:0046907	0.0179006	0.033044
OS01T0103600-02	Os01g0103600	GO:0008202	0.0932317	0.024346
OS01T0103600-02	Os01g0103600	GO:0008610	0.0932317	0.024346
OS01T0103600-02	Os01g0103600	GO:0016125	0.0932317	0.024346
OS01T0103600-02	Os01g0103600	GO:1901362	0.0932317	0.024346
OS01T0103600-02	Os01g0103600	GO:1901617	0.0932317	0.024346
OS01T0103700-01	Os01g0103700	GO:0009793	0.0120993	0.0484376
OS01T0103700-01	Os01g0103700	GO:0009790	0.0120993	0.0484376
OS01T0103700-01	Os01g0103700	GO:0009791	0.0120993	0.0484376
OS01T0103700-01	Os01g0103700	GO:0010154	0.0120993	0.0484376
OS01T0103700-01	Os01g0103700	GO:0048316	0.0120993	0.0484376
OS01T0103700-01	Os01g0103700	GO:0048608	0.0120993	0.0484376
OS01T0103700-01	Os01g0103700	GO:0048731	0.0120993	0.0484376
OS01T0103700-01	Os01g0103700	GO:0061458	0.0120993	0.0484376
OS01T0103700-01	Os01g0103700	GO:0006139	0.0120993	0.0484376
OS01T0103700-01	Os01g0103700	GO:0010467	0.0120993	0.0484376
OS01T0103700-01	Os01g0103700	GO:0090304	0.0120993	0.0484376
OS01T0103700-01	Os01g0103700	GO:0009555	0.0120993	0.0484376
OS01T0103700-01	Os01g0103700	GO:0048229	0.0120993	0.0484376
OS01T0104100-01	Os01g0104100	GO:1902553	0.0589883	0.071773
OS01T0104100-01	Os01g0104100	GO:0043085	0.0589883	0.071773
OS01T0104100-01	Os01g0104100	GO:0048522	0.0589883	0.071773
OS01T0104100-01	Os01g0104100	GO:0051341	0.0589883	0.071773
OS01T0104100-01	Os01g0104100	GO:2000470	0.0589883	0.071773
OS01T0104400-02	Os01g0104400	GO:0042742	0.0719215	0.000701736
OS01T0104400-02	Os01g0104400	GO:0051707	0.0719215	0.000701736
OS01T0104400-02	Os01g0104400	GO:0098542	0.0719215	0.000701736
OS01T0105800-01	Os01g0105800	GO:0016226	0.0078289	0.0289201
OS01T0105800-01	Os01g0105800	GO:0022607	0.0078289	0.0289201
OS01T0106200-01	Os01g0106200	GO:0032507	0.0117702	0.00458241
OS01T0106200-01	Os01g0106200	GO:0034613	0.0117702	0.00458241
OS01T0106200-01	Os01g0106200	GO:0045185	0.0117702	0.00458241
OS01T0106200-01	Os01g0106200	GO:0072595	0.0117702	0.00458241
OS01T0106200-01	Os01g0106200	GO:0016192	0.0117702	0.00458241
OS01T0106300-01	Os01g0106300	GO:0009267	0.00332288	0.0483556
OS01T0106300-01	Os01g0106300	GO:0031667	0.00332288	0.0483556
OS01T0106300-01	Os01g0106300	GO:0031668	0.00332288	0.0483556
OS01T0106300-01	Os01g0106300	GO:0031669	0.00332288	0.0483556
OS01T0106400-01	Os01g0106400	GO:0009267	0.00327414	0.00281686
OS01T0106400-01	Os01g0106400	GO:0031667	0.00327414	0.00281686
OS01T0106400-01	Os01g0106400	GO:0031668	0.00327414	0.00281686
OS01T0106400-01	Os01g0106400	GO:0031669	0.00327414	0.00281686
OS01T0106800-01	Os01g0106800	GO:0006508	0.0384424	0.000103239
OS01T0106800-01	Os01g0106800	GO:0009057	0.0384424	0.000103239
OS01T0106800-01	Os01g0106800	GO:0019538	0.0384424	0.000103239
OS01T0106800-01	Os01g0106800	GO:0030163	0.0384424	0.000103239
OS01T0106800-01	Os01g0106800	GO:0044260	0.0384424	0.000103239
OS01T0106800-01	Os01g0106800	GO:0044265	0.0384424	0.000103239
OS01T0106800-01	Os01g0106800	GO:0044267	0.0384424	0.000103239
OS01T0106800-01	Os01g0106800	GO:1901565	0.0384424	0.000103239
OS01T0106800-01	Os01g0106800	GO:0036211	0.0384424	0.000103239
OS01T0106800-01	Os01g0106800	GO:0043412	0.0384424	0.000103239
OS01T0106800-01	Os01g0106800	GO:0009733	0.0384424	0.000103239
OS01T0106800-01	Os01g0106800	GO:0009725	0.0384424	0.000103239
OS01T0106900-01	Os01g0106900	GO:0006644	0.171399	0.0201738
OS01T0106900-01	Os01g0106900	GO:0006720	0.171399	0.0201738
OS01T0106900-01	Os01g0106900	GO:0006796	0.171399	0.0201738
OS01T0106900-01	Os01g0106900	GO:0008299	0.171399	0.0201738
OS01T0106900-01	Os01g0106900	GO:0008610	0.171399	0.0201738
OS01T0106900-01	Os01g0106900	GO:0008654	0.171399	0.0201738
OS01T0106900-01	Os01g0106900	GO:0019637	0.171399	0.0201738
OS01T0106900-01	Os01g0106900	GO:0019682	0.171399	0.0201738
OS01T0106900-01	Os01g0106900	GO:0043436	0.171399	0.0201738
OS01T0106900-01	Os01g0106900	GO:0044255	0.171399	0.0201738
OS01T0106900-01	Os01g0106900	GO:0090407	0.171399	0.0201738
OS01T0106900-01	Os01g0106900	GO:0010038	0.171399	0.0201738
OS01T0107000-01	Os01g0107000	GO:0006886	0.00864958	0.0132677
OS01T0107000-01	Os01g0107000	GO:0006996	0.00864958	0.0132677
OS01T0107000-01	Os01g0107000	GO:0015031	0.00864958	0.0132677
OS01T0107000-01	Os01g0107000	GO:0034613	0.00864958	0.0132677
OS01T0107000-01	Os01g0107000	GO:0043574	0.00864958	0.0132677
OS01T0107000-01	Os01g0107000	GO:0045184	0.00864958	0.0132677
OS01T0107000-01	Os01g0107000	GO:0046907	0.00864958	0.0132677
OS01T0107000-01	Os01g0107000	GO:0071702	0.00864958	0.0132677
OS01T0107000-01	Os01g0107000	GO:0071705	0.00864958	0.0132677
OS01T0107000-01	Os01g0107000	GO:0072594	0.00864958	0.0132677
OS01T0107000-01	Os01g0107000	GO:0016560	0.00864958	0.0132677
OS01T0107000-01	Os01g0107000	GO:0044743	0.00864958	0.0132677
OS01T0107000-01	Os01g0107000	GO:0055085	0.00864958	0.0132677
OS01T0107000-01	Os01g0107000	GO:0065002	0.00864958	0.0132677
OS01T0107400-01	Os01g0107400	GO:0006796	0.0509417	0.00125124
OS01T0107400-01	Os01g0107400	GO:0019538	0.0509417	0.00125124
OS01T0107400-01	Os01g0107400	GO:0036211	0.0509417	0.00125124
OS01T0107400-01	Os01g0107400	GO:0043412	0.0509417	0.00125124
OS01T0107400-01	Os01g0107400	GO:0044260	0.0509417	0.00125124
OS01T0107400-01	Os01g0107400	GO:0044267	0.0509417	0.00125124
OS01T0107700-01	Os01g0107700	GO:0006486	0.0804811	0.0236291
OS01T0107700-01	Os01g0107700	GO:0009059	0.0804811	0.0236291
OS01T0107700-01	Os01g0107700	GO:0009100	0.0804811	0.0236291
OS01T0107700-01	Os01g0107700	GO:0019538	0.0804811	0.0236291
OS01T0107700-01	Os01g0107700	GO:0034645	0.0804811	0.0236291
OS01T0107700-01	Os01g0107700	GO:0036211	0.0804811	0.0236291
OS01T0107700-01	Os01g0107700	GO:0043412	0.0804811	0.0236291
OS01T0107700-01	Os01g0107700	GO:0044260	0.0804811	0.0236291
OS01T0107700-01	Os01g0107700	GO:0044267	0.0804811	0.0236291
OS01T0107700-01	Os01g0107700	GO:1901137	0.0804811	0.0236291
OS01T0107700-01	Os01g0107700	GO:1901566	0.0804811	0.0236291
OS01T0108200-01	Os01g0108200	GO:0050832	0.033082	0.0108771
OS01T0108200-01	Os01g0108200	GO:0051707	0.033082	0.0108771
OS01T0108200-01	Os01g0108200	GO:0098542	0.033082	0.0108771
OS01T0108200-01	Os01g0108200	GO:0006508	0.033082	0.0108771
OS01T0108200-01	Os01g0108200	GO:0019538	0.033082	0.0108771
OS01T0108400-00	Os01g0108400	GO:0006139	0.0778881	0.00691415
OS01T0108400-00	Os01g0108400	GO:0009059	0.0778881	0.00691415
OS01T0108400-00	Os01g0108400	GO:0009889	0.0778881	0.00691415
OS01T0108400-00	Os01g0108400	GO:0010467	0.0778881	0.00691415
OS01T0108400-00	Os01g0108400	GO:0010468	0.0778881	0.00691415
OS01T0108400-00	Os01g0108400	GO:0010556	0.0778881	0.00691415
OS01T0108400-00	Os01g0108400	GO:0018130	0.0778881	0.00691415
OS01T0108400-00	Os01g0108400	GO:0019219	0.0778881	0.00691415
OS01T0108400-00	Os01g0108400	GO:0019438	0.0778881	0.00691415
OS01T0108400-00	Os01g0108400	GO:0031323	0.0778881	0.00691415
OS01T0108400-00	Os01g0108400	GO:0031326	0.0778881	0.00691415
OS01T0108400-00	Os01g0108400	GO:0034645	0.0778881	0.00691415
OS01T0108400-00	Os01g0108400	GO:0034654	0.0778881	0.00691415
OS01T0108400-00	Os01g0108400	GO:0044260	0.0778881	0.00691415
OS01T0108400-00	Os01g0108400	GO:0044271	0.0778881	0.00691415
OS01T0108400-00	Os01g0108400	GO:0051171	0.0778881	0.00691415
OS01T0108400-00	Os01g0108400	GO:0051252	0.0778881	0.00691415
OS01T0108400-00	Os01g0108400	GO:0060255	0.0778881	0.00691415
OS01T0108400-00	Os01g0108400	GO:0080090	0.0778881	0.00691415
OS01T0108400-00	Os01g0108400	GO:0090304	0.0778881	0.00691415
OS01T0108400-00	Os01g0108400	GO:1901362	0.0778881	0.00691415
OS01T0108400-00	Os01g0108400	GO:0050832	0.0778881	0.00691415
OS01T0108400-00	Os01g0108400	GO:0051707	0.0778881	0.00691415
OS01T0108400-00	Os01g0108400	GO:0098542	0.0778881	0.00691415
OS01T0108600-02	Os01g0108600	GO:0006139	0.104252	0.0536798
OS01T0108600-02	Os01g0108600	GO:0009059	0.104252	0.0536798
OS01T0108600-02	Os01g0108600	GO:0009889	0.104252	0.0536798
OS01T0108600-02	Os01g0108600	GO:0010467	0.104252	0.0536798
OS01T0108600-02	Os01g0108600	GO:0010468	0.104252	0.0536798
OS01T0108600-02	Os01g0108600	GO:0010556	0.104252	0.0536798
OS01T0108600-02	Os01g0108600	GO:0018130	0.104252	0.0536798
OS01T0108600-02	Os01g0108600	GO:0019219	0.104252	0.0536798
OS01T0108600-02	Os01g0108600	GO:0019438	0.104252	0.0536798
OS01T0108600-02	Os01g0108600	GO:0031323	0.104252	0.0536798
OS01T0108600-02	Os01g0108600	GO:0031326	0.104252	0.0536798
OS01T0108600-02	Os01g0108600	GO:0034645	0.104252	0.0536798
OS01T0108600-02	Os01g0108600	GO:0034654	0.104252	0.0536798
OS01T0108600-02	Os01g0108600	GO:0044260	0.104252	0.0536798
OS01T0108600-02	Os01g0108600	GO:0044271	0.104252	0.0536798
OS01T0108600-02	Os01g0108600	GO:0051171	0.104252	0.0536798
OS01T0108600-02	Os01g0108600	GO:0051252	0.104252	0.0536798
OS01T0108600-02	Os01g0108600	GO:0060255	0.104252	0.0536798
OS01T0108600-02	Os01g0108600	GO:0080090	0.104252	0.0536798
OS01T0108600-02	Os01g0108600	GO:0090304	0.104252	0.0536798
OS01T0108600-02	Os01g0108600	GO:1901362	0.104252	0.0536798
OS01T0108600-02	Os01g0108600	GO:0050832	0.104252	0.0536798
OS01T0108600-02	Os01g0108600	GO:0051707	0.104252	0.0536798
OS01T0108600-02	Os01g0108600	GO:0098542	0.104252	0.0536798
OS01T0109300-01	Os01g0109300	GO:0006139	0.0462581	0.00867646
OS01T0109300-01	Os01g0109300	GO:0006753	0.0462581	0.00867646
OS01T0109300-01	Os01g0109300	GO:0006796	0.0462581	0.00867646
OS01T0109300-01	Os01g0109300	GO:0009262	0.0462581	0.00867646
OS01T0109300-01	Os01g0109300	GO:0019439	0.0462581	0.00867646
OS01T0109300-01	Os01g0109300	GO:0019637	0.0462581	0.00867646
OS01T0109300-01	Os01g0109300	GO:0019692	0.0462581	0.00867646
OS01T0109300-01	Os01g0109300	GO:0034655	0.0462581	0.00867646
OS01T0109300-01	Os01g0109300	GO:0044270	0.0462581	0.00867646
OS01T0109300-01	Os01g0109300	GO:0046434	0.0462581	0.00867646
OS01T0109300-01	Os01g0109300	GO:0046700	0.0462581	0.00867646
OS01T0109300-01	Os01g0109300	GO:0055086	0.0462581	0.00867646
OS01T0109300-01	Os01g0109300	GO:0072521	0.0462581	0.00867646
OS01T0109300-01	Os01g0109300	GO:1901136	0.0462581	0.00867646
OS01T0109300-01	Os01g0109300	GO:1901361	0.0462581	0.00867646
OS01T0109300-01	Os01g0109300	GO:1901565	0.0462581	0.00867646
OS01T0109300-01	Os01g0109300	GO:0006996	0.0462581	0.00867646
OS01T0109300-01	Os01g0109300	GO:0006518	0.0462581	0.00867646
OS01T0109300-01	Os01g0109300	GO:0009059	0.0462581	0.00867646
OS01T0109300-01	Os01g0109300	GO:0010467	0.0462581	0.00867646
OS01T0109300-01	Os01g0109300	GO:0019538	0.0462581	0.00867646
OS01T0109300-01	Os01g0109300	GO:0034645	0.0462581	0.00867646
OS01T0109300-01	Os01g0109300	GO:0043603	0.0462581	0.00867646
OS01T0109300-01	Os01g0109300	GO:0044260	0.0462581	0.00867646
OS01T0109300-01	Os01g0109300	GO:0044267	0.0462581	0.00867646
OS01T0109300-01	Os01g0109300	GO:0044271	0.0462581	0.00867646
OS01T0109300-01	Os01g0109300	GO:1901566	0.0462581	0.00867646
OS01T0109700-01	Os01g0109700	GO:0009737	0.01799	0.0107051
OS01T0109700-01	Os01g0109700	GO:0009725	0.01799	0.0107051
OS01T0109700-01	Os01g0109700	GO:0033993	0.01799	0.0107051
OS01T0109700-01	Os01g0109700	GO:0097305	0.01799	0.0107051
OS01T0109700-01	Os01g0109700	GO:0006139	0.01799	0.0107051
OS01T0109700-01	Os01g0109700	GO:0009059	0.01799	0.0107051
OS01T0109700-01	Os01g0109700	GO:0009889	0.01799	0.0107051
OS01T0109700-01	Os01g0109700	GO:0009890	0.01799	0.0107051
OS01T0109700-01	Os01g0109700	GO:0009892	0.01799	0.0107051
OS01T0109700-01	Os01g0109700	GO:0010467	0.01799	0.0107051
OS01T0109700-01	Os01g0109700	GO:0010468	0.01799	0.0107051
OS01T0109700-01	Os01g0109700	GO:0010556	0.01799	0.0107051
OS01T0109700-01	Os01g0109700	GO:0010558	0.01799	0.0107051
OS01T0109700-01	Os01g0109700	GO:0010605	0.01799	0.0107051
OS01T0109700-01	Os01g0109700	GO:0018130	0.01799	0.0107051
OS01T0109700-01	Os01g0109700	GO:0019219	0.01799	0.0107051
OS01T0109700-01	Os01g0109700	GO:0019438	0.01799	0.0107051
OS01T0109700-01	Os01g0109700	GO:0031323	0.01799	0.0107051
OS01T0109700-01	Os01g0109700	GO:0031324	0.01799	0.0107051
OS01T0109700-01	Os01g0109700	GO:0031326	0.01799	0.0107051
OS01T0109700-01	Os01g0109700	GO:0031327	0.01799	0.0107051
OS01T0109700-01	Os01g0109700	GO:0034645	0.01799	0.0107051
OS01T0109700-01	Os01g0109700	GO:0034654	0.01799	0.0107051
OS01T0109700-01	Os01g0109700	GO:0044260	0.01799	0.0107051
OS01T0109700-01	Os01g0109700	GO:0044271	0.01799	0.0107051
OS01T0109700-01	Os01g0109700	GO:0045934	0.01799	0.0107051
OS01T0109700-01	Os01g0109700	GO:0048523	0.01799	0.0107051
OS01T0109700-01	Os01g0109700	GO:0051171	0.01799	0.0107051
OS01T0109700-01	Os01g0109700	GO:0051172	0.01799	0.0107051
OS01T0109700-01	Os01g0109700	GO:0051252	0.01799	0.0107051
OS01T0109700-01	Os01g0109700	GO:0051253	0.01799	0.0107051
OS01T0109700-01	Os01g0109700	GO:0060255	0.01799	0.0107051
OS01T0109700-01	Os01g0109700	GO:0080090	0.01799	0.0107051
OS01T0109700-01	Os01g0109700	GO:0090304	0.01799	0.0107051
OS01T0109700-01	Os01g0109700	GO:1901362	0.01799	0.0107051
OS01T0109700-01	Os01g0109700	GO:0006325	0.01799	0.0107051
OS01T0109700-01	Os01g0109700	GO:0006996	0.01799	0.0107051
OS01T0109700-01	Os01g0109700	GO:0019538	0.01799	0.0107051
OS01T0109700-01	Os01g0109700	GO:0036211	0.01799	0.0107051
OS01T0109700-01	Os01g0109700	GO:0043412	0.01799	0.0107051
OS01T0109700-01	Os01g0109700	GO:0044267	0.01799	0.0107051
OS01T0109750-01	Os01g0109750	GO:0006139	0.095488	0.0298036
OS01T0109750-01	Os01g0109750	GO:0009059	0.095488	0.0298036
OS01T0109750-01	Os01g0109750	GO:0009889	0.095488	0.0298036
OS01T0109750-01	Os01g0109750	GO:0010467	0.095488	0.0298036
OS01T0109750-01	Os01g0109750	GO:0010468	0.095488	0.0298036
OS01T0109750-01	Os01g0109750	GO:0010556	0.095488	0.0298036
OS01T0109750-01	Os01g0109750	GO:0018130	0.095488	0.0298036
OS01T0109750-01	Os01g0109750	GO:0019219	0.095488	0.0298036
OS01T0109750-01	Os01g0109750	GO:0019438	0.095488	0.0298036
OS01T0109750-01	Os01g0109750	GO:0031323	0.095488	0.0298036
OS01T0109750-01	Os01g0109750	GO:0031326	0.095488	0.0298036
OS01T0109750-01	Os01g0109750	GO:0034645	0.095488	0.0298036
OS01T0109750-01	Os01g0109750	GO:0034654	0.095488	0.0298036
OS01T0109750-01	Os01g0109750	GO:0044260	0.095488	0.0298036
OS01T0109750-01	Os01g0109750	GO:0044271	0.095488	0.0298036
OS01T0109750-01	Os01g0109750	GO:0051171	0.095488	0.0298036
OS01T0109750-01	Os01g0109750	GO:0051252	0.095488	0.0298036
OS01T0109750-01	Os01g0109750	GO:0060255	0.095488	0.0298036
OS01T0109750-01	Os01g0109750	GO:0080090	0.095488	0.0298036
OS01T0109750-01	Os01g0109750	GO:0090304	0.095488	0.0298036
OS01T0109750-01	Os01g0109750	GO:1901362	0.095488	0.0298036
OS01T0110100-01	Os01g0110100	GO:0080050	0.0227166	0.0252121
OS01T0110100-01	Os01g0110100	GO:0009791	0.0227166	0.0252121
OS01T0110100-01	Os01g0110100	GO:0010154	0.0227166	0.0252121
OS01T0110100-01	Os01g0110100	GO:0048316	0.0227166	0.0252121
OS01T0110100-01	Os01g0110100	GO:0048580	0.0227166	0.0252121
OS01T0110100-01	Os01g0110100	GO:0048608	0.0227166	0.0252121
OS01T0110100-01	Os01g0110100	GO:0048731	0.0227166	0.0252121
OS01T0110100-01	Os01g0110100	GO:0061458	0.0227166	0.0252121
OS01T0110100-01	Os01g0110100	GO:2000026	0.0227166	0.0252121
OS01T0110100-01	Os01g0110100	GO:0048878	0.0227166	0.0252121
OS01T0110100-01	Os01g0110100	GO:0032535	0.0227166	0.0252121
OS01T0110100-01	Os01g0110100	GO:0010017	0.0227166	0.0252121
OS01T0110100-01	Os01g0110100	GO:0007165	0.0227166	0.0252121
OS01T0110100-01	Os01g0110100	GO:0009416	0.0227166	0.0252121
OS01T0110100-01	Os01g0110100	GO:0071214	0.0227166	0.0252121
OS01T0110100-01	Os01g0110100	GO:0071478	0.0227166	0.0252121
OS01T0110100-01	Os01g0110100	GO:0010468	0.0227166	0.0252121
OS01T0110100-01	Os01g0110100	GO:0010467	0.0227166	0.0252121
OS01T0110100-01	Os01g0110100	GO:0060255	0.0227166	0.0252121
OS01T0110100-01	Os01g0110100	GO:0080113	0.0227166	0.0252121
OS01T0110100-01	Os01g0110100	GO:0048638	0.0227166	0.0252121
OS01T0110100-01	Os01g0110100	GO:0080112	0.0227166	0.0252121
OS01T0110100-01	Os01g0110100	GO:0009960	0.0227166	0.0252121
OS01T0110100-01	Os01g0110100	GO:0006811	0.0227166	0.0252121
OS01T0110100-01	Os01g0110100	GO:0055085	0.0227166	0.0252121
OS01T0110100-01	Os01g0110100	GO:0098656	0.0227166	0.0252121
OS01T0110100-01	Os01g0110100	GO:0098660	0.0227166	0.0252121
OS01T0110100-01	Os01g0110100	GO:0009267	0.0227166	0.0252121
OS01T0110100-01	Os01g0110100	GO:0031667	0.0227166	0.0252121
OS01T0110100-01	Os01g0110100	GO:0031668	0.0227166	0.0252121
OS01T0110100-01	Os01g0110100	GO:0031669	0.0227166	0.0252121
OS01T0110400-01	Os01g0110400	GO:0009860	0.0216099	0.00325551
OS01T0110400-01	Os01g0110400	GO:0000902	0.0216099	0.00325551
OS01T0110400-01	Os01g0110400	GO:0000904	0.0216099	0.00325551
OS01T0110400-01	Os01g0110400	GO:0009826	0.0216099	0.00325551
OS01T0110400-01	Os01g0110400	GO:0009932	0.0216099	0.00325551
OS01T0110400-01	Os01g0110400	GO:0048468	0.0216099	0.00325551
OS01T0110400-01	Os01g0110400	GO:0048588	0.0216099	0.00325551
OS01T0110400-01	Os01g0110400	GO:0048868	0.0216099	0.00325551
OS01T0110400-01	Os01g0110400	GO:0060560	0.0216099	0.00325551
OS01T0110400-01	Os01g0110400	GO:0009846	0.0216099	0.00325551
OS01T0110400-01	Os01g0110400	GO:0016125	0.0216099	0.00325551
OS01T0110400-01	Os01g0110400	GO:0008202	0.0216099	0.00325551
OS01T0110500-01	Os01g0110500	GO:0006796	0.00166242	0.0470894
OS01T0110500-01	Os01g0110500	GO:0019538	0.00166242	0.0470894
OS01T0110500-01	Os01g0110500	GO:0036211	0.00166242	0.0470894
OS01T0110500-01	Os01g0110500	GO:0043412	0.00166242	0.0470894
OS01T0110500-01	Os01g0110500	GO:0044260	0.00166242	0.0470894
OS01T0110500-01	Os01g0110500	GO:0044267	0.00166242	0.0470894
OS01T0110500-01	Os01g0110500	GO:0071456	0.00166242	0.0470894
OS01T0110500-01	Os01g0110500	GO:0036293	0.00166242	0.0470894
OS01T0110500-01	Os01g0110500	GO:0071453	0.00166242	0.0470894
OS01T0111100-01	Os01g0111100	GO:0019538	0.0518232	0.0219526
OS01T0111100-01	Os01g0111100	GO:0036211	0.0518232	0.0219526
OS01T0111100-01	Os01g0111100	GO:0043412	0.0518232	0.0219526
OS01T0111100-01	Os01g0111100	GO:0044260	0.0518232	0.0219526
OS01T0111100-01	Os01g0111100	GO:0044267	0.0518232	0.0219526
OS01T0111200-01	Os01g0111200	GO:0006139	0.056038	0.0241413
OS01T0111200-01	Os01g0111200	GO:0009057	0.056038	0.0241413
OS01T0111200-01	Os01g0111200	GO:0009892	0.056038	0.0241413
OS01T0111200-01	Os01g0111200	GO:0010467	0.056038	0.0241413
OS01T0111200-01	Os01g0111200	GO:0010468	0.056038	0.0241413
OS01T0111200-01	Os01g0111200	GO:0010605	0.056038	0.0241413
OS01T0111200-01	Os01g0111200	GO:0010629	0.056038	0.0241413
OS01T0111200-01	Os01g0111200	GO:0019439	0.056038	0.0241413
OS01T0111200-01	Os01g0111200	GO:0034655	0.056038	0.0241413
OS01T0111200-01	Os01g0111200	GO:0044260	0.056038	0.0241413
OS01T0111200-01	Os01g0111200	GO:0044265	0.056038	0.0241413
OS01T0111200-01	Os01g0111200	GO:0044270	0.056038	0.0241413
OS01T0111200-01	Os01g0111200	GO:0046700	0.056038	0.0241413
OS01T0111200-01	Os01g0111200	GO:0060255	0.056038	0.0241413
OS01T0111200-01	Os01g0111200	GO:0090304	0.056038	0.0241413
OS01T0111200-01	Os01g0111200	GO:1901361	0.056038	0.0241413
OS01T0111200-01	Os01g0111200	GO:0006996	0.056038	0.0241413
OS01T0111200-01	Os01g0111200	GO:0010638	0.056038	0.0241413
OS01T0111200-01	Os01g0111200	GO:0022607	0.056038	0.0241413
OS01T0111200-01	Os01g0111200	GO:0033043	0.056038	0.0241413
OS01T0111200-01	Os01g0111200	GO:0044087	0.056038	0.0241413
OS01T0111200-01	Os01g0111200	GO:0044089	0.056038	0.0241413
OS01T0111200-01	Os01g0111200	GO:0048522	0.056038	0.0241413
OS01T0111200-01	Os01g0111200	GO:0051128	0.056038	0.0241413
OS01T0111200-01	Os01g0111200	GO:0051130	0.056038	0.0241413
OS01T0111200-01	Os01g0111200	GO:1902115	0.056038	0.0241413
OS01T0111200-01	Os01g0111200	GO:1902117	0.056038	0.0241413
OS01T0111200-01	Os01g0111200	GO:0006518	0.056038	0.0241413
OS01T0111200-01	Os01g0111200	GO:0009059	0.056038	0.0241413
OS01T0111200-01	Os01g0111200	GO:0009889	0.056038	0.0241413
OS01T0111200-01	Os01g0111200	GO:0009890	0.056038	0.0241413
OS01T0111200-01	Os01g0111200	GO:0010556	0.056038	0.0241413
OS01T0111200-01	Os01g0111200	GO:0010558	0.056038	0.0241413
OS01T0111200-01	Os01g0111200	GO:0019538	0.056038	0.0241413
OS01T0111200-01	Os01g0111200	GO:0031323	0.056038	0.0241413
OS01T0111200-01	Os01g0111200	GO:0031324	0.056038	0.0241413
OS01T0111200-01	Os01g0111200	GO:0031326	0.056038	0.0241413
OS01T0111200-01	Os01g0111200	GO:0031327	0.056038	0.0241413
OS01T0111200-01	Os01g0111200	GO:0032268	0.056038	0.0241413
OS01T0111200-01	Os01g0111200	GO:0032269	0.056038	0.0241413
OS01T0111200-01	Os01g0111200	GO:0034248	0.056038	0.0241413
OS01T0111200-01	Os01g0111200	GO:0034249	0.056038	0.0241413
OS01T0111200-01	Os01g0111200	GO:0034645	0.056038	0.0241413
OS01T0111200-01	Os01g0111200	GO:0043603	0.056038	0.0241413
OS01T0111200-01	Os01g0111200	GO:0044267	0.056038	0.0241413
OS01T0111200-01	Os01g0111200	GO:0044271	0.056038	0.0241413
OS01T0111200-01	Os01g0111200	GO:0048523	0.056038	0.0241413
OS01T0111200-01	Os01g0111200	GO:0051171	0.056038	0.0241413
OS01T0111200-01	Os01g0111200	GO:0051172	0.056038	0.0241413
OS01T0111200-01	Os01g0111200	GO:0051246	0.056038	0.0241413
OS01T0111200-01	Os01g0111200	GO:0051248	0.056038	0.0241413
OS01T0111200-01	Os01g0111200	GO:0080090	0.056038	0.0241413
OS01T0111200-01	Os01g0111200	GO:1901566	0.056038	0.0241413
OS01T0112100-01	Os01g0112100	GO:0006139	0.0423725	4.22474e-05
OS01T0112100-01	Os01g0112100	GO:0010467	0.0423725	4.22474e-05
OS01T0112100-01	Os01g0112100	GO:0022613	0.0423725	4.22474e-05
OS01T0112100-01	Os01g0112100	GO:0090304	0.0423725	4.22474e-05
OS01T0113200-01	Os01g0113200	GO:0006796	0.00735274	0.0171019
OS01T0113200-01	Os01g0113200	GO:0019538	0.00735274	0.0171019
OS01T0113200-01	Os01g0113200	GO:0036211	0.00735274	0.0171019
OS01T0113200-01	Os01g0113200	GO:0043412	0.00735274	0.0171019
OS01T0113200-01	Os01g0113200	GO:0044260	0.00735274	0.0171019
OS01T0113200-01	Os01g0113200	GO:0044267	0.00735274	0.0171019
OS01T0113500-01	Os01g0113500	GO:0006796	0.112692	0.0085416
OS01T0113500-01	Os01g0113500	GO:0019538	0.112692	0.0085416
OS01T0113500-01	Os01g0113500	GO:0036211	0.112692	0.0085416
OS01T0113500-01	Os01g0113500	GO:0043412	0.112692	0.0085416
OS01T0113500-01	Os01g0113500	GO:0044260	0.112692	0.0085416
OS01T0113500-01	Os01g0113500	GO:0044267	0.112692	0.0085416
OS01T0113650-00	Os01g0113650	GO:0006796	0.148383	0.0413976
OS01T0113650-00	Os01g0113650	GO:0019538	0.148383	0.0413976
OS01T0113650-00	Os01g0113650	GO:0036211	0.148383	0.0413976
OS01T0113650-00	Os01g0113650	GO:0043412	0.148383	0.0413976
OS01T0113650-00	Os01g0113650	GO:0044260	0.148383	0.0413976
OS01T0113650-00	Os01g0113650	GO:0044267	0.148383	0.0413976
OS01T0113700-00	Os01g0113700	GO:0006796	0.0234902	0.120892
OS01T0113700-00	Os01g0113700	GO:0019538	0.0234902	0.120892
OS01T0113700-00	Os01g0113700	GO:0036211	0.0234902	0.120892
OS01T0113700-00	Os01g0113700	GO:0043412	0.0234902	0.120892
OS01T0113700-00	Os01g0113700	GO:0044260	0.0234902	0.120892
OS01T0113700-00	Os01g0113700	GO:0044267	0.0234902	0.120892
OS01T0113800-01	Os01g0113800	GO:0006796	0.0985378	0.123016
OS01T0113800-01	Os01g0113800	GO:0019538	0.0985378	0.123016
OS01T0113800-01	Os01g0113800	GO:0036211	0.0985378	0.123016
OS01T0113800-01	Os01g0113800	GO:0043412	0.0985378	0.123016
OS01T0113800-01	Os01g0113800	GO:0044260	0.0985378	0.123016
OS01T0113800-01	Os01g0113800	GO:0044267	0.0985378	0.123016
OS01T0113900-01	Os01g0113900	GO:0006796	0.0167339	0.018592
OS01T0113900-01	Os01g0113900	GO:0019538	0.0167339	0.018592
OS01T0113900-01	Os01g0113900	GO:0036211	0.0167339	0.018592
OS01T0113900-01	Os01g0113900	GO:0043412	0.0167339	0.018592
OS01T0113900-01	Os01g0113900	GO:0044260	0.0167339	0.018592
OS01T0113900-01	Os01g0113900	GO:0044267	0.0167339	0.018592
OS01T0114100-01	Os01g0114100	GO:0006796	0.0766757	0.0238101
OS01T0114100-01	Os01g0114100	GO:0019538	0.0766757	0.0238101
OS01T0114100-01	Os01g0114100	GO:0036211	0.0766757	0.0238101
OS01T0114100-01	Os01g0114100	GO:0043412	0.0766757	0.0238101
OS01T0114100-01	Os01g0114100	GO:0044260	0.0766757	0.0238101
OS01T0114100-01	Os01g0114100	GO:0044267	0.0766757	0.0238101
OS01T0114300-01	Os01g0114300	GO:0006796	0.0594121	0.00472362
OS01T0114300-01	Os01g0114300	GO:0019538	0.0594121	0.00472362
OS01T0114300-01	Os01g0114300	GO:0036211	0.0594121	0.00472362
OS01T0114300-01	Os01g0114300	GO:0043412	0.0594121	0.00472362
OS01T0114300-01	Os01g0114300	GO:0044260	0.0594121	0.00472362
OS01T0114300-01	Os01g0114300	GO:0044267	0.0594121	0.00472362
OS01T0115500-00	Os01g0115500	GO:0006796	0.000610707	0.0847973
OS01T0115500-00	Os01g0115500	GO:0019538	0.000610707	0.0847973
OS01T0115500-00	Os01g0115500	GO:0036211	0.000610707	0.0847973
OS01T0115500-00	Os01g0115500	GO:0043412	0.000610707	0.0847973
OS01T0115500-00	Os01g0115500	GO:0044260	0.000610707	0.0847973
OS01T0115500-00	Os01g0115500	GO:0044267	0.000610707	0.0847973
OS01T0115600-01	Os01g0115600	GO:0006796	0.0301094	0.0516467
OS01T0115600-01	Os01g0115600	GO:0019538	0.0301094	0.0516467
OS01T0115600-01	Os01g0115600	GO:0036211	0.0301094	0.0516467
OS01T0115600-01	Os01g0115600	GO:0043412	0.0301094	0.0516467
OS01T0115600-01	Os01g0115600	GO:0044260	0.0301094	0.0516467
OS01T0115600-01	Os01g0115600	GO:0044267	0.0301094	0.0516467
OS01T0115700-00	Os01g0115700	GO:0006796	0.0143771	0.0312734
OS01T0115700-00	Os01g0115700	GO:0019538	0.0143771	0.0312734
OS01T0115700-00	Os01g0115700	GO:0036211	0.0143771	0.0312734
OS01T0115700-00	Os01g0115700	GO:0043412	0.0143771	0.0312734
OS01T0115700-00	Os01g0115700	GO:0044260	0.0143771	0.0312734
OS01T0115700-00	Os01g0115700	GO:0044267	0.0143771	0.0312734
OS01T0115750-00	Os01g0115750	GO:0006796	0.012908	0.0228778
OS01T0115750-00	Os01g0115750	GO:0019538	0.012908	0.0228778
OS01T0115750-00	Os01g0115750	GO:0036211	0.012908	0.0228778
OS01T0115750-00	Os01g0115750	GO:0043412	0.012908	0.0228778
OS01T0115750-00	Os01g0115750	GO:0044260	0.012908	0.0228778
OS01T0115750-00	Os01g0115750	GO:0044267	0.012908	0.0228778
OS01T0115800-01	Os01g0115800	GO:0006796	0.00361937	0.0435193
OS01T0115800-01	Os01g0115800	GO:0019538	0.00361937	0.0435193
OS01T0115800-01	Os01g0115800	GO:0036211	0.00361937	0.0435193
OS01T0115800-01	Os01g0115800	GO:0043412	0.00361937	0.0435193
OS01T0115800-01	Os01g0115800	GO:0044260	0.00361937	0.0435193
OS01T0115800-01	Os01g0115800	GO:0044267	0.00361937	0.0435193
OS01T0115900-00	Os01g0115900	GO:0006796	0.00131576	0.0677047
OS01T0115900-00	Os01g0115900	GO:0019538	0.00131576	0.0677047
OS01T0115900-00	Os01g0115900	GO:0036211	0.00131576	0.0677047
OS01T0115900-00	Os01g0115900	GO:0043412	0.00131576	0.0677047
OS01T0115900-00	Os01g0115900	GO:0044260	0.00131576	0.0677047
OS01T0115900-00	Os01g0115900	GO:0044267	0.00131576	0.0677047
OS01T0116000-00	Os01g0116000	GO:0006796	0.100963	0.0025714
OS01T0116000-00	Os01g0116000	GO:0019538	0.100963	0.0025714
OS01T0116000-00	Os01g0116000	GO:0036211	0.100963	0.0025714
OS01T0116000-00	Os01g0116000	GO:0043412	0.100963	0.0025714
OS01T0116000-00	Os01g0116000	GO:0044260	0.100963	0.0025714
OS01T0116000-00	Os01g0116000	GO:0044267	0.100963	0.0025714
OS01T0116400-01	Os01g0116400	GO:0006796	0.0196364	0.0585135
OS01T0116400-01	Os01g0116400	GO:0019538	0.0196364	0.0585135
OS01T0116400-01	Os01g0116400	GO:0036211	0.0196364	0.0585135
OS01T0116400-01	Os01g0116400	GO:0043412	0.0196364	0.0585135
OS01T0116400-01	Os01g0116400	GO:0044260	0.0196364	0.0585135
OS01T0116400-01	Os01g0116400	GO:0044267	0.0196364	0.0585135
OS01T0116800-00	Os01g0116800	GO:0006796	0.0484006	0.031736
OS01T0116800-00	Os01g0116800	GO:0019538	0.0484006	0.031736
OS01T0116800-00	Os01g0116800	GO:0036211	0.0484006	0.031736
OS01T0116800-00	Os01g0116800	GO:0043412	0.0484006	0.031736
OS01T0116800-00	Os01g0116800	GO:0044260	0.0484006	0.031736
OS01T0116800-00	Os01g0116800	GO:0044267	0.0484006	0.031736
OS01T0116900-00	Os01g0116900	GO:0006796	0.0169977	0.0890677
OS01T0116900-00	Os01g0116900	GO:0019538	0.0169977	0.0890677
OS01T0116900-00	Os01g0116900	GO:0036211	0.0169977	0.0890677
OS01T0116900-00	Os01g0116900	GO:0043412	0.0169977	0.0890677
OS01T0116900-00	Os01g0116900	GO:0044260	0.0169977	0.0890677
OS01T0116900-00	Os01g0116900	GO:0044267	0.0169977	0.0890677
OS01T0117000-00	Os01g0117000	GO:0006796	0.0659609	0.171058
OS01T0117000-00	Os01g0117000	GO:0019538	0.0659609	0.171058
OS01T0117000-00	Os01g0117000	GO:0036211	0.0659609	0.171058
OS01T0117000-00	Os01g0117000	GO:0043412	0.0659609	0.171058
OS01T0117000-00	Os01g0117000	GO:0044260	0.0659609	0.171058
OS01T0117000-00	Os01g0117000	GO:0044267	0.0659609	0.171058
OS01T0117100-00	Os01g0117100	GO:0006796	0.0515281	0.0398958
OS01T0117100-00	Os01g0117100	GO:0019538	0.0515281	0.0398958
OS01T0117100-00	Os01g0117100	GO:0036211	0.0515281	0.0398958
OS01T0117100-00	Os01g0117100	GO:0043412	0.0515281	0.0398958
OS01T0117100-00	Os01g0117100	GO:0044260	0.0515281	0.0398958
OS01T0117100-00	Os01g0117100	GO:0044267	0.0515281	0.0398958
OS01T0117200-01	Os01g0117200	GO:0006796	0.00836954	0.0362247
OS01T0117200-01	Os01g0117200	GO:0019538	0.00836954	0.0362247
OS01T0117200-01	Os01g0117200	GO:0036211	0.00836954	0.0362247
OS01T0117200-01	Os01g0117200	GO:0043412	0.00836954	0.0362247
OS01T0117200-01	Os01g0117200	GO:0044260	0.00836954	0.0362247
OS01T0117200-01	Os01g0117200	GO:0044267	0.00836954	0.0362247
OS01T0117300-00	Os01g0117300	GO:0006796	0.110848	0.161316
OS01T0117300-00	Os01g0117300	GO:0019538	0.110848	0.161316
OS01T0117300-00	Os01g0117300	GO:0036211	0.110848	0.161316
OS01T0117300-00	Os01g0117300	GO:0043412	0.110848	0.161316
OS01T0117300-00	Os01g0117300	GO:0044260	0.110848	0.161316
OS01T0117300-00	Os01g0117300	GO:0044267	0.110848	0.161316
OS01T0117600-01	Os01g0117600	GO:0006796	0.00910371	0.0217799
OS01T0117600-01	Os01g0117600	GO:0019538	0.00910371	0.0217799
OS01T0117600-01	Os01g0117600	GO:0036211	0.00910371	0.0217799
OS01T0117600-01	Os01g0117600	GO:0043412	0.00910371	0.0217799
OS01T0117600-01	Os01g0117600	GO:0044260	0.00910371	0.0217799
OS01T0117600-01	Os01g0117600	GO:0044267	0.00910371	0.0217799
OS01T0117900-03	Os01g0117900	GO:0055085	0.0380879	0.0371393
OS01T0118000-01	Os01g0118000	GO:0006096	0.063353	0.0100318
OS01T0118000-01	Os01g0118000	GO:0006139	0.063353	0.0100318
OS01T0118000-01	Os01g0118000	GO:0006753	0.063353	0.0100318
OS01T0118000-01	Os01g0118000	GO:0006757	0.063353	0.0100318
OS01T0118000-01	Os01g0118000	GO:0006796	0.063353	0.0100318
OS01T0118000-01	Os01g0118000	GO:0016052	0.063353	0.0100318
OS01T0118000-01	Os01g0118000	GO:0019637	0.063353	0.0100318
OS01T0118000-01	Os01g0118000	GO:0019693	0.063353	0.0100318
OS01T0118000-01	Os01g0118000	GO:0043436	0.063353	0.0100318
OS01T0118000-01	Os01g0118000	GO:0055086	0.063353	0.0100318
OS01T0118000-01	Os01g0118000	GO:0072521	0.063353	0.0100318
OS01T0118000-01	Os01g0118000	GO:0030388	0.063353	0.0100318
OS01T0118000-01	Os01g0118000	GO:0006098	0.063353	0.0100318
OS01T0118000-01	Os01g0118000	GO:0006740	0.063353	0.0100318
OS01T0118000-01	Os01g0118000	GO:0051156	0.063353	0.0100318
OS01T0118000-01	Os01g0118000	GO:0010038	0.063353	0.0100318
OS01T0120300-00	Os01g0120300	GO:0006139	0.0120306	0.0570078
OS01T0120300-00	Os01g0120300	GO:0006518	0.0120306	0.0570078
OS01T0120300-00	Os01g0120300	GO:0006520	0.0120306	0.0570078
OS01T0120300-00	Os01g0120300	GO:0009059	0.0120306	0.0570078
OS01T0120300-00	Os01g0120300	GO:0010467	0.0120306	0.0570078
OS01T0120300-00	Os01g0120300	GO:0019538	0.0120306	0.0570078
OS01T0120300-00	Os01g0120300	GO:0034645	0.0120306	0.0570078
OS01T0120300-00	Os01g0120300	GO:0043038	0.0120306	0.0570078
OS01T0120300-00	Os01g0120300	GO:0043436	0.0120306	0.0570078
OS01T0120300-00	Os01g0120300	GO:0043603	0.0120306	0.0570078
OS01T0120300-00	Os01g0120300	GO:0044260	0.0120306	0.0570078
OS01T0120300-00	Os01g0120300	GO:0044267	0.0120306	0.0570078
OS01T0120300-00	Os01g0120300	GO:0044271	0.0120306	0.0570078
OS01T0120300-00	Os01g0120300	GO:0090304	0.0120306	0.0570078
OS01T0120300-00	Os01g0120300	GO:1901566	0.0120306	0.0570078
OS01T0120300-00	Os01g0120300	GO:0009793	0.0120306	0.0570078
OS01T0120300-00	Os01g0120300	GO:0009790	0.0120306	0.0570078
OS01T0120300-00	Os01g0120300	GO:0009791	0.0120306	0.0570078
OS01T0120300-00	Os01g0120300	GO:0010154	0.0120306	0.0570078
OS01T0120300-00	Os01g0120300	GO:0048316	0.0120306	0.0570078
OS01T0120300-00	Os01g0120300	GO:0048608	0.0120306	0.0570078
OS01T0120300-00	Os01g0120300	GO:0048731	0.0120306	0.0570078
OS01T0120300-00	Os01g0120300	GO:0061458	0.0120306	0.0570078
OS01T0121100-02	Os01g0121100	GO:0006479	0.105568	0.0449374
OS01T0121100-02	Os01g0121100	GO:0019538	0.105568	0.0449374
OS01T0121100-02	Os01g0121100	GO:0036211	0.105568	0.0449374
OS01T0121100-02	Os01g0121100	GO:0043412	0.105568	0.0449374
OS01T0121100-02	Os01g0121100	GO:0043414	0.105568	0.0449374
OS01T0121100-02	Os01g0121100	GO:0044260	0.105568	0.0449374
OS01T0121100-02	Os01g0121100	GO:0044267	0.105568	0.0449374
OS01T0121200-01	Os01g0121200	GO:0019538	0.0083565	0.0158742
OS01T0121200-01	Os01g0121200	GO:0036211	0.0083565	0.0158742
OS01T0121200-01	Os01g0121200	GO:0043412	0.0083565	0.0158742
OS01T0121200-01	Os01g0121200	GO:0044260	0.0083565	0.0158742
OS01T0121200-01	Os01g0121200	GO:0044267	0.0083565	0.0158742
OS01T0121600-01	Os01g0121600	GO:0071456	0.0556516	0.0322256
OS01T0121600-01	Os01g0121600	GO:0036293	0.0556516	0.0322256
OS01T0121600-01	Os01g0121600	GO:0071453	0.0556516	0.0322256
OS01T0121600-01	Os01g0121600	GO:0050832	0.0556516	0.0322256
OS01T0121600-01	Os01g0121600	GO:0051707	0.0556516	0.0322256
OS01T0121600-01	Os01g0121600	GO:0098542	0.0556516	0.0322256
OS01T0121700-01	Os01g0121700	GO:0055085	0.0352523	0.0231092
OS01T0122000-01	Os01g0122000	GO:0006508	0.0124007	0.0872
OS01T0122000-01	Os01g0122000	GO:0009057	0.0124007	0.0872
OS01T0122000-01	Os01g0122000	GO:0019538	0.0124007	0.0872
OS01T0122000-01	Os01g0122000	GO:0030163	0.0124007	0.0872
OS01T0122000-01	Os01g0122000	GO:0044260	0.0124007	0.0872
OS01T0122000-01	Os01g0122000	GO:0044265	0.0124007	0.0872
OS01T0122000-01	Os01g0122000	GO:0044267	0.0124007	0.0872
OS01T0122000-01	Os01g0122000	GO:1901565	0.0124007	0.0872
OS01T0123900-01	Os01g0123900	GO:0006508	0.0320608	0.0615294
OS01T0123900-01	Os01g0123900	GO:0009892	0.0320608	0.0615294
OS01T0123900-01	Os01g0123900	GO:0010605	0.0320608	0.0615294
OS01T0123900-01	Os01g0123900	GO:0019538	0.0320608	0.0615294
OS01T0123900-01	Os01g0123900	GO:0031323	0.0320608	0.0615294
OS01T0123900-01	Os01g0123900	GO:0031324	0.0320608	0.0615294
OS01T0123900-01	Os01g0123900	GO:0032268	0.0320608	0.0615294
OS01T0123900-01	Os01g0123900	GO:0032269	0.0320608	0.0615294
OS01T0123900-01	Os01g0123900	GO:0043086	0.0320608	0.0615294
OS01T0123900-01	Os01g0123900	GO:0044260	0.0320608	0.0615294
OS01T0123900-01	Os01g0123900	GO:0044267	0.0320608	0.0615294
OS01T0123900-01	Os01g0123900	GO:0048523	0.0320608	0.0615294
OS01T0123900-01	Os01g0123900	GO:0051171	0.0320608	0.0615294
OS01T0123900-01	Os01g0123900	GO:0051172	0.0320608	0.0615294
OS01T0123900-01	Os01g0123900	GO:0051246	0.0320608	0.0615294
OS01T0123900-01	Os01g0123900	GO:0051248	0.0320608	0.0615294
OS01T0123900-01	Os01g0123900	GO:0051336	0.0320608	0.0615294
OS01T0123900-01	Os01g0123900	GO:0060255	0.0320608	0.0615294
OS01T0123900-01	Os01g0123900	GO:0080090	0.0320608	0.0615294
OS01T0124000-01	Os01g0124000	GO:0006508	0.0834165	0.0453034
OS01T0124000-01	Os01g0124000	GO:0009892	0.0834165	0.0453034
OS01T0124000-01	Os01g0124000	GO:0010605	0.0834165	0.0453034
OS01T0124000-01	Os01g0124000	GO:0019538	0.0834165	0.0453034
OS01T0124000-01	Os01g0124000	GO:0031323	0.0834165	0.0453034
OS01T0124000-01	Os01g0124000	GO:0031324	0.0834165	0.0453034
OS01T0124000-01	Os01g0124000	GO:0032268	0.0834165	0.0453034
OS01T0124000-01	Os01g0124000	GO:0032269	0.0834165	0.0453034
OS01T0124000-01	Os01g0124000	GO:0043086	0.0834165	0.0453034
OS01T0124000-01	Os01g0124000	GO:0044260	0.0834165	0.0453034
OS01T0124000-01	Os01g0124000	GO:0044267	0.0834165	0.0453034
OS01T0124000-01	Os01g0124000	GO:0048523	0.0834165	0.0453034
OS01T0124000-01	Os01g0124000	GO:0051171	0.0834165	0.0453034
OS01T0124000-01	Os01g0124000	GO:0051172	0.0834165	0.0453034
OS01T0124000-01	Os01g0124000	GO:0051246	0.0834165	0.0453034
OS01T0124000-01	Os01g0124000	GO:0051248	0.0834165	0.0453034
OS01T0124000-01	Os01g0124000	GO:0051336	0.0834165	0.0453034
OS01T0124000-01	Os01g0124000	GO:0060255	0.0834165	0.0453034
OS01T0124000-01	Os01g0124000	GO:0080090	0.0834165	0.0453034
OS01T0124100-01	Os01g0124100	GO:0006508	0.0721791	0.062044
OS01T0124100-01	Os01g0124100	GO:0009892	0.0721791	0.062044
OS01T0124100-01	Os01g0124100	GO:0010605	0.0721791	0.062044
OS01T0124100-01	Os01g0124100	GO:0019538	0.0721791	0.062044
OS01T0124100-01	Os01g0124100	GO:0031323	0.0721791	0.062044
OS01T0124100-01	Os01g0124100	GO:0031324	0.0721791	0.062044
OS01T0124100-01	Os01g0124100	GO:0032268	0.0721791	0.062044
OS01T0124100-01	Os01g0124100	GO:0032269	0.0721791	0.062044
OS01T0124100-01	Os01g0124100	GO:0043086	0.0721791	0.062044
OS01T0124100-01	Os01g0124100	GO:0044260	0.0721791	0.062044
OS01T0124100-01	Os01g0124100	GO:0044267	0.0721791	0.062044
OS01T0124100-01	Os01g0124100	GO:0048523	0.0721791	0.062044
OS01T0124100-01	Os01g0124100	GO:0051171	0.0721791	0.062044
OS01T0124100-01	Os01g0124100	GO:0051172	0.0721791	0.062044
OS01T0124100-01	Os01g0124100	GO:0051246	0.0721791	0.062044
OS01T0124100-01	Os01g0124100	GO:0051248	0.0721791	0.062044
OS01T0124100-01	Os01g0124100	GO:0051336	0.0721791	0.062044
OS01T0124100-01	Os01g0124100	GO:0060255	0.0721791	0.062044
OS01T0124100-01	Os01g0124100	GO:0080090	0.0721791	0.062044
OS01T0124200-02	Os01g0124200	GO:0006508	0.0960944	0.0243266
OS01T0124200-02	Os01g0124200	GO:0009892	0.0960944	0.0243266
OS01T0124200-02	Os01g0124200	GO:0010605	0.0960944	0.0243266
OS01T0124200-02	Os01g0124200	GO:0019538	0.0960944	0.0243266
OS01T0124200-02	Os01g0124200	GO:0031323	0.0960944	0.0243266
OS01T0124200-02	Os01g0124200	GO:0031324	0.0960944	0.0243266
OS01T0124200-02	Os01g0124200	GO:0032268	0.0960944	0.0243266
OS01T0124200-02	Os01g0124200	GO:0032269	0.0960944	0.0243266
OS01T0124200-02	Os01g0124200	GO:0043086	0.0960944	0.0243266
OS01T0124200-02	Os01g0124200	GO:0044260	0.0960944	0.0243266
OS01T0124200-02	Os01g0124200	GO:0044267	0.0960944	0.0243266
OS01T0124200-02	Os01g0124200	GO:0048523	0.0960944	0.0243266
OS01T0124200-02	Os01g0124200	GO:0051171	0.0960944	0.0243266
OS01T0124200-02	Os01g0124200	GO:0051172	0.0960944	0.0243266
OS01T0124200-02	Os01g0124200	GO:0051246	0.0960944	0.0243266
OS01T0124200-02	Os01g0124200	GO:0051248	0.0960944	0.0243266
OS01T0124200-02	Os01g0124200	GO:0051336	0.0960944	0.0243266
OS01T0124200-02	Os01g0124200	GO:0060255	0.0960944	0.0243266
OS01T0124200-02	Os01g0124200	GO:0080090	0.0960944	0.0243266
OS01T0124401-01	Os01g0124401	GO:0006508	0.130617	0.0847329
OS01T0124401-01	Os01g0124401	GO:0009892	0.130617	0.0847329
OS01T0124401-01	Os01g0124401	GO:0010605	0.130617	0.0847329
OS01T0124401-01	Os01g0124401	GO:0019538	0.130617	0.0847329
OS01T0124401-01	Os01g0124401	GO:0031323	0.130617	0.0847329
OS01T0124401-01	Os01g0124401	GO:0031324	0.130617	0.0847329
OS01T0124401-01	Os01g0124401	GO:0032268	0.130617	0.0847329
OS01T0124401-01	Os01g0124401	GO:0032269	0.130617	0.0847329
OS01T0124401-01	Os01g0124401	GO:0043086	0.130617	0.0847329
OS01T0124401-01	Os01g0124401	GO:0044260	0.130617	0.0847329
OS01T0124401-01	Os01g0124401	GO:0044267	0.130617	0.0847329
OS01T0124401-01	Os01g0124401	GO:0048523	0.130617	0.0847329
OS01T0124401-01	Os01g0124401	GO:0051171	0.130617	0.0847329
OS01T0124401-01	Os01g0124401	GO:0051172	0.130617	0.0847329
OS01T0124401-01	Os01g0124401	GO:0051246	0.130617	0.0847329
OS01T0124401-01	Os01g0124401	GO:0051248	0.130617	0.0847329
OS01T0124401-01	Os01g0124401	GO:0051336	0.130617	0.0847329
OS01T0124401-01	Os01g0124401	GO:0060255	0.130617	0.0847329
OS01T0124401-01	Os01g0124401	GO:0080090	0.130617	0.0847329
OS01T0124650-02	Os01g0124650	GO:0006508	0.0722887	0.0293075
OS01T0124650-02	Os01g0124650	GO:0009892	0.0722887	0.0293075
OS01T0124650-02	Os01g0124650	GO:0010605	0.0722887	0.0293075
OS01T0124650-02	Os01g0124650	GO:0019538	0.0722887	0.0293075
OS01T0124650-02	Os01g0124650	GO:0031323	0.0722887	0.0293075
OS01T0124650-02	Os01g0124650	GO:0031324	0.0722887	0.0293075
OS01T0124650-02	Os01g0124650	GO:0032268	0.0722887	0.0293075
OS01T0124650-02	Os01g0124650	GO:0032269	0.0722887	0.0293075
OS01T0124650-02	Os01g0124650	GO:0043086	0.0722887	0.0293075
OS01T0124650-02	Os01g0124650	GO:0044260	0.0722887	0.0293075
OS01T0124650-02	Os01g0124650	GO:0044267	0.0722887	0.0293075
OS01T0124650-02	Os01g0124650	GO:0048523	0.0722887	0.0293075
OS01T0124650-02	Os01g0124650	GO:0051171	0.0722887	0.0293075
OS01T0124650-02	Os01g0124650	GO:0051172	0.0722887	0.0293075
OS01T0124650-02	Os01g0124650	GO:0051246	0.0722887	0.0293075
OS01T0124650-02	Os01g0124650	GO:0051248	0.0722887	0.0293075
OS01T0124650-02	Os01g0124650	GO:0051336	0.0722887	0.0293075
OS01T0124650-02	Os01g0124650	GO:0060255	0.0722887	0.0293075
OS01T0124650-02	Os01g0124650	GO:0080090	0.0722887	0.0293075
OS01T0125700-01	Os01g0125700	GO:0006520	0.0833404	0.0183087
OS01T0125700-01	Os01g0125700	GO:0006521	0.0833404	0.0183087
OS01T0125700-01	Os01g0125700	GO:0009308	0.0833404	0.0183087
OS01T0125700-01	Os01g0125700	GO:0010565	0.0833404	0.0183087
OS01T0125700-01	Os01g0125700	GO:0031323	0.0833404	0.0183087
OS01T0125700-01	Os01g0125700	GO:0033238	0.0833404	0.0183087
OS01T0125700-01	Os01g0125700	GO:0043436	0.0833404	0.0183087
OS01T0125700-01	Os01g0125700	GO:0044106	0.0833404	0.0183087
OS01T0125700-01	Os01g0125700	GO:0051171	0.0833404	0.0183087
OS01T0125700-01	Os01g0125700	GO:0062012	0.0833404	0.0183087
OS01T0125700-01	Os01g0125700	GO:0080090	0.0833404	0.0183087
OS01T0125700-01	Os01g0125700	GO:1901605	0.0833404	0.0183087
OS01T0125800-01	Os01g0125800	GO:0006996	0.00252468	0.0133462
OS01T0125800-01	Os01g0125800	GO:0007015	0.00252468	0.0133462
OS01T0125800-01	Os01g0125800	GO:0022411	0.00252468	0.0133462
OS01T0125800-01	Os01g0125800	GO:0043933	0.00252468	0.0133462
OS01T0125800-01	Os01g0125800	GO:0097435	0.00252468	0.0133462
OS01T0126200-01	Os01g0126200	GO:0048507	0.0470744	0.0277979
OS01T0126200-01	Os01g0126200	GO:0009267	0.0470744	0.0277979
OS01T0126200-01	Os01g0126200	GO:0031667	0.0470744	0.0277979
OS01T0126200-01	Os01g0126200	GO:0031668	0.0470744	0.0277979
OS01T0126200-01	Os01g0126200	GO:0031669	0.0470744	0.0277979
OS01T0126600-01	Os01g0126600	GO:0009892	0.040654	0.0495133
OS01T0126600-01	Os01g0126600	GO:0010467	0.040654	0.0495133
OS01T0126600-01	Os01g0126600	GO:0010468	0.040654	0.0495133
OS01T0126600-01	Os01g0126600	GO:0010605	0.040654	0.0495133
OS01T0126600-01	Os01g0126600	GO:0010629	0.040654	0.0495133
OS01T0126600-01	Os01g0126600	GO:0060255	0.040654	0.0495133
OS01T0127300-01	Os01g0127300	GO:0016226	0.0358177	0.0398726
OS01T0127300-01	Os01g0127300	GO:0022607	0.0358177	0.0398726
OS01T0127300-01	Os01g0127300	GO:0009793	0.0358177	0.0398726
OS01T0127300-01	Os01g0127300	GO:0009790	0.0358177	0.0398726
OS01T0127300-01	Os01g0127300	GO:0009791	0.0358177	0.0398726
OS01T0127300-01	Os01g0127300	GO:0010154	0.0358177	0.0398726
OS01T0127300-01	Os01g0127300	GO:0048316	0.0358177	0.0398726
OS01T0127300-01	Os01g0127300	GO:0048608	0.0358177	0.0398726
OS01T0127300-01	Os01g0127300	GO:0048731	0.0358177	0.0398726
OS01T0127300-01	Os01g0127300	GO:0061458	0.0358177	0.0398726
OS01T0127300-01	Os01g0127300	GO:0006996	0.0358177	0.0398726
OS01T0127300-01	Os01g0127300	GO:0061024	0.0358177	0.0398726
OS01T0127600-01	Os01g0127600	GO:0006508	0.0975623	0.0889391
OS01T0127600-01	Os01g0127600	GO:0009892	0.0975623	0.0889391
OS01T0127600-01	Os01g0127600	GO:0010605	0.0975623	0.0889391
OS01T0127600-01	Os01g0127600	GO:0019538	0.0975623	0.0889391
OS01T0127600-01	Os01g0127600	GO:0031323	0.0975623	0.0889391
OS01T0127600-01	Os01g0127600	GO:0031324	0.0975623	0.0889391
OS01T0127600-01	Os01g0127600	GO:0032268	0.0975623	0.0889391
OS01T0127600-01	Os01g0127600	GO:0032269	0.0975623	0.0889391
OS01T0127600-01	Os01g0127600	GO:0043086	0.0975623	0.0889391
OS01T0127600-01	Os01g0127600	GO:0044260	0.0975623	0.0889391
OS01T0127600-01	Os01g0127600	GO:0044267	0.0975623	0.0889391
OS01T0127600-01	Os01g0127600	GO:0048523	0.0975623	0.0889391
OS01T0127600-01	Os01g0127600	GO:0051171	0.0975623	0.0889391
OS01T0127600-01	Os01g0127600	GO:0051172	0.0975623	0.0889391
OS01T0127600-01	Os01g0127600	GO:0051246	0.0975623	0.0889391
OS01T0127600-01	Os01g0127600	GO:0051248	0.0975623	0.0889391
OS01T0127600-01	Os01g0127600	GO:0051336	0.0975623	0.0889391
OS01T0127600-01	Os01g0127600	GO:0060255	0.0975623	0.0889391
OS01T0127600-01	Os01g0127600	GO:0080090	0.0975623	0.0889391
OS01T0127700-01	Os01g0127700	GO:0006796	0.0261887	0.0125448
OS01T0127700-01	Os01g0127700	GO:0019538	0.0261887	0.0125448
OS01T0127700-01	Os01g0127700	GO:0036211	0.0261887	0.0125448
OS01T0127700-01	Os01g0127700	GO:0043412	0.0261887	0.0125448
OS01T0127700-01	Os01g0127700	GO:0044260	0.0261887	0.0125448
OS01T0127700-01	Os01g0127700	GO:0044267	0.0261887	0.0125448
OS01T0127900-01	Os01g0127900	GO:0009743	0.0163789	0.00348055
OS01T0127900-01	Os01g0127900	GO:0031667	0.0163789	0.00348055
OS01T0127900-01	Os01g0127900	GO:0033273	0.0163789	0.00348055
OS01T0127900-01	Os01g0127900	GO:0014070	0.0163789	0.00348055
OS01T0127900-01	Os01g0127900	GO:0017085	0.0163789	0.00348055
OS01T0127900-01	Os01g0127900	GO:0010038	0.0163789	0.00348055
OS01T0127900-01	Os01g0127900	GO:0009793	0.0163789	0.00348055
OS01T0127900-01	Os01g0127900	GO:0009790	0.0163789	0.00348055
OS01T0127900-01	Os01g0127900	GO:0009791	0.0163789	0.00348055
OS01T0127900-01	Os01g0127900	GO:0010154	0.0163789	0.00348055
OS01T0127900-01	Os01g0127900	GO:0048316	0.0163789	0.00348055
OS01T0127900-01	Os01g0127900	GO:0048608	0.0163789	0.00348055
OS01T0127900-01	Os01g0127900	GO:0048731	0.0163789	0.00348055
OS01T0127900-01	Os01g0127900	GO:0061458	0.0163789	0.00348055
OS01T0127900-01	Os01g0127900	GO:0005996	0.0163789	0.00348055
OS01T0127900-01	Os01g0127900	GO:0006767	0.0163789	0.00348055
OS01T0127900-01	Os01g0127900	GO:0009110	0.0163789	0.00348055
OS01T0127900-01	Os01g0127900	GO:0016051	0.0163789	0.00348055
OS01T0127900-01	Os01g0127900	GO:0016053	0.0163789	0.00348055
OS01T0127900-01	Os01g0127900	GO:0019852	0.0163789	0.00348055
OS01T0127900-01	Os01g0127900	GO:0043436	0.0163789	0.00348055
OS01T0127900-01	Os01g0127900	GO:0046364	0.0163789	0.00348055
OS01T0127900-01	Os01g0127900	GO:0009416	0.0163789	0.00348055
OS01T0127900-01	Os01g0127900	GO:0006139	0.0163789	0.00348055
OS01T0127900-01	Os01g0127900	GO:0009225	0.0163789	0.00348055
OS01T0127900-01	Os01g0127900	GO:0018130	0.0163789	0.00348055
OS01T0127900-01	Os01g0127900	GO:0019438	0.0163789	0.00348055
OS01T0127900-01	Os01g0127900	GO:0034654	0.0163789	0.00348055
OS01T0127900-01	Os01g0127900	GO:0044271	0.0163789	0.00348055
OS01T0127900-01	Os01g0127900	GO:0055086	0.0163789	0.00348055
OS01T0127900-01	Os01g0127900	GO:1901137	0.0163789	0.00348055
OS01T0127900-01	Os01g0127900	GO:1901362	0.0163789	0.00348055
OS01T0127900-01	Os01g0127900	GO:0006486	0.0163789	0.00348055
OS01T0127900-01	Os01g0127900	GO:0009059	0.0163789	0.00348055
OS01T0127900-01	Os01g0127900	GO:0009100	0.0163789	0.00348055
OS01T0127900-01	Os01g0127900	GO:0019538	0.0163789	0.00348055
OS01T0127900-01	Os01g0127900	GO:0034645	0.0163789	0.00348055
OS01T0127900-01	Os01g0127900	GO:0036211	0.0163789	0.00348055
OS01T0127900-01	Os01g0127900	GO:0043412	0.0163789	0.00348055
OS01T0127900-01	Os01g0127900	GO:0044260	0.0163789	0.00348055
OS01T0127900-01	Os01g0127900	GO:0044267	0.0163789	0.00348055
OS01T0127900-01	Os01g0127900	GO:1901566	0.0163789	0.00348055
OS01T0127900-01	Os01g0127900	GO:0042546	0.0163789	0.00348055
OS01T0127900-01	Os01g0127900	GO:0044036	0.0163789	0.00348055
OS01T0127900-01	Os01g0127900	GO:0044038	0.0163789	0.00348055
OS01T0127900-01	Os01g0127900	GO:0070589	0.0163789	0.00348055
OS01T0128100-01	Os01g0128100	GO:0006139	0.0292399	0.0229413
OS01T0128100-01	Os01g0128100	GO:0090304	0.0292399	0.0229413
OS01T0128100-01	Os01g0128100	GO:0006259	0.0292399	0.0229413
OS01T0128100-01	Os01g0128100	GO:0044260	0.0292399	0.0229413
OS01T0128100-01	Os01g0128100	GO:0009057	0.0292399	0.0229413
OS01T0128100-01	Os01g0128100	GO:0019439	0.0292399	0.0229413
OS01T0128100-01	Os01g0128100	GO:0034655	0.0292399	0.0229413
OS01T0128100-01	Os01g0128100	GO:0044265	0.0292399	0.0229413
OS01T0128100-01	Os01g0128100	GO:0044270	0.0292399	0.0229413
OS01T0128100-01	Os01g0128100	GO:0046700	0.0292399	0.0229413
OS01T0128100-01	Os01g0128100	GO:1901361	0.0292399	0.0229413
OS01T0128200-01	Os01g0128200	GO:0006139	0.0224422	0.0412264
OS01T0128200-01	Os01g0128200	GO:0090304	0.0224422	0.0412264
OS01T0128200-01	Os01g0128200	GO:0006259	0.0224422	0.0412264
OS01T0128200-01	Os01g0128200	GO:0009057	0.0224422	0.0412264
OS01T0128200-01	Os01g0128200	GO:0019439	0.0224422	0.0412264
OS01T0128200-01	Os01g0128200	GO:0034655	0.0224422	0.0412264
OS01T0128200-01	Os01g0128200	GO:0044260	0.0224422	0.0412264
OS01T0128200-01	Os01g0128200	GO:0044265	0.0224422	0.0412264
OS01T0128200-01	Os01g0128200	GO:0044270	0.0224422	0.0412264
OS01T0128200-01	Os01g0128200	GO:0046700	0.0224422	0.0412264
OS01T0128200-01	Os01g0128200	GO:1901361	0.0224422	0.0412264
OS01T0128300-00	Os01g0128300	GO:0009688	0.0605218	0.0103136
OS01T0128300-00	Os01g0128300	GO:0006066	0.0605218	0.0103136
OS01T0128300-00	Os01g0128300	GO:0006720	0.0605218	0.0103136
OS01T0128300-00	Os01g0128300	GO:0008299	0.0605218	0.0103136
OS01T0128300-00	Os01g0128300	GO:0008610	0.0605218	0.0103136
OS01T0128300-00	Os01g0128300	GO:0009687	0.0605218	0.0103136
OS01T0128300-00	Os01g0128300	GO:0016053	0.0605218	0.0103136
OS01T0128300-00	Os01g0128300	GO:0043436	0.0605218	0.0103136
OS01T0128300-00	Os01g0128300	GO:0044255	0.0605218	0.0103136
OS01T0128300-00	Os01g0128300	GO:0046165	0.0605218	0.0103136
OS01T0128300-00	Os01g0128300	GO:0120255	0.0605218	0.0103136
OS01T0128300-00	Os01g0128300	GO:1901617	0.0605218	0.0103136
OS01T0128300-00	Os01g0128300	GO:1902644	0.0605218	0.0103136
OS01T0128300-00	Os01g0128300	GO:0016117	0.0605218	0.0103136
OS01T0128300-00	Os01g0128300	GO:0006801	0.0605218	0.0103136
OS01T0128300-00	Os01g0128300	GO:0031323	0.0605218	0.0103136
OS01T0128300-00	Os01g0128300	GO:2000377	0.0605218	0.0103136
OS01T0128300-00	Os01g0128300	GO:0009416	0.0605218	0.0103136
OS01T0130000-02	Os01g0130000	GO:0098655	0.0340654	0.0495061
OS01T0130000-02	Os01g0130000	GO:0006811	0.0340654	0.0495061
OS01T0130000-02	Os01g0130000	GO:0055085	0.0340654	0.0495061
OS01T0130000-02	Os01g0130000	GO:2000031	0.0340654	0.0495061
OS01T0130000-02	Os01g0130000	GO:0007165	0.0340654	0.0495061
OS01T0130000-02	Os01g0130000	GO:0009751	0.0340654	0.0495061
OS01T0130000-02	Os01g0130000	GO:0009863	0.0340654	0.0495061
OS01T0130000-02	Os01g0130000	GO:0009966	0.0340654	0.0495061
OS01T0130000-02	Os01g0130000	GO:0010646	0.0340654	0.0495061
OS01T0130000-02	Os01g0130000	GO:0014070	0.0340654	0.0495061
OS01T0130000-02	Os01g0130000	GO:0071310	0.0340654	0.0495061
OS01T0130000-02	Os01g0130000	GO:1901701	0.0340654	0.0495061
OS01T0130000-02	Os01g0130000	GO:0009787	0.0340654	0.0495061
OS01T0130000-02	Os01g0130000	GO:0009725	0.0340654	0.0495061
OS01T0130000-02	Os01g0130000	GO:0009737	0.0340654	0.0495061
OS01T0130000-02	Os01g0130000	GO:0009738	0.0340654	0.0495061
OS01T0130000-02	Os01g0130000	GO:0009755	0.0340654	0.0495061
OS01T0130000-02	Os01g0130000	GO:0032870	0.0340654	0.0495061
OS01T0130000-02	Os01g0130000	GO:0033993	0.0340654	0.0495061
OS01T0130000-02	Os01g0130000	GO:0097305	0.0340654	0.0495061
OS01T0130000-02	Os01g0130000	GO:1901419	0.0340654	0.0495061
OS01T0130000-02	Os01g0130000	GO:1905957	0.0340654	0.0495061
OS01T0130000-02	Os01g0130000	GO:2000022	0.0340654	0.0495061
OS01T0130000-02	Os01g0130000	GO:0009753	0.0340654	0.0495061
OS01T0130000-02	Os01g0130000	GO:0009867	0.0340654	0.0495061
OS01T0130000-02	Os01g0130000	GO:0070542	0.0340654	0.0495061
OS01T0130000-02	Os01g0130000	GO:0009735	0.0340654	0.0495061
OS01T0130000-02	Os01g0130000	GO:0009733	0.0340654	0.0495061
OS01T0130200-00	Os01g0130200	GO:0010112	0.053702	0.0452753
OS01T0130200-00	Os01g0130200	GO:0002831	0.053702	0.0452753
OS01T0130200-00	Os01g0130200	GO:0009627	0.053702	0.0452753
OS01T0130200-00	Os01g0130200	GO:0031347	0.053702	0.0452753
OS01T0130200-00	Os01g0130200	GO:0032101	0.053702	0.0452753
OS01T0130200-00	Os01g0130200	GO:0050776	0.053702	0.0452753
OS01T0130200-00	Os01g0130200	GO:0051707	0.053702	0.0452753
OS01T0130200-00	Os01g0130200	GO:0080134	0.053702	0.0452753
OS01T0130200-00	Os01g0130200	GO:0098542	0.053702	0.0452753
OS01T0130200-00	Os01g0130200	GO:0042742	0.053702	0.0452753
OS01T0130400-01	Os01g0130400	GO:0005976	0.0303009	0.00215063
OS01T0130400-01	Os01g0130400	GO:0009057	0.0303009	0.00215063
OS01T0130400-01	Os01g0130400	GO:0010383	0.0303009	0.00215063
OS01T0130400-01	Os01g0130400	GO:0016052	0.0303009	0.00215063
OS01T0130400-01	Os01g0130400	GO:0016998	0.0303009	0.00215063
OS01T0130400-01	Os01g0130400	GO:0044036	0.0303009	0.00215063
OS01T0130400-01	Os01g0130400	GO:0044260	0.0303009	0.00215063
OS01T0130400-01	Os01g0130400	GO:0044262	0.0303009	0.00215063
OS01T0130400-01	Os01g0130400	GO:0044264	0.0303009	0.00215063
OS01T0130400-01	Os01g0130400	GO:0044265	0.0303009	0.00215063
OS01T0130400-01	Os01g0130400	GO:0010038	0.0303009	0.00215063
OS01T0131300-01	Os01g0131300	GO:0071456	0.0580706	0.0768307
OS01T0131300-01	Os01g0131300	GO:0036293	0.0580706	0.0768307
OS01T0131300-01	Os01g0131300	GO:0071453	0.0580706	0.0768307
OS01T0131600-01	Os01g0131600	GO:0006139	0.0418624	0.053019
OS01T0131600-01	Os01g0131600	GO:0009059	0.0418624	0.053019
OS01T0131600-01	Os01g0131600	GO:0009889	0.0418624	0.053019
OS01T0131600-01	Os01g0131600	GO:0010467	0.0418624	0.053019
OS01T0131600-01	Os01g0131600	GO:0010468	0.0418624	0.053019
OS01T0131600-01	Os01g0131600	GO:0010556	0.0418624	0.053019
OS01T0131600-01	Os01g0131600	GO:0018130	0.0418624	0.053019
OS01T0131600-01	Os01g0131600	GO:0019219	0.0418624	0.053019
OS01T0131600-01	Os01g0131600	GO:0019438	0.0418624	0.053019
OS01T0131600-01	Os01g0131600	GO:0031323	0.0418624	0.053019
OS01T0131600-01	Os01g0131600	GO:0031326	0.0418624	0.053019
OS01T0131600-01	Os01g0131600	GO:0034645	0.0418624	0.053019
OS01T0131600-01	Os01g0131600	GO:0034654	0.0418624	0.053019
OS01T0131600-01	Os01g0131600	GO:0044260	0.0418624	0.053019
OS01T0131600-01	Os01g0131600	GO:0044271	0.0418624	0.053019
OS01T0131600-01	Os01g0131600	GO:0051171	0.0418624	0.053019
OS01T0131600-01	Os01g0131600	GO:0051252	0.0418624	0.053019
OS01T0131600-01	Os01g0131600	GO:0060255	0.0418624	0.053019
OS01T0131600-01	Os01g0131600	GO:0080090	0.0418624	0.053019
OS01T0131600-01	Os01g0131600	GO:0090304	0.0418624	0.053019
OS01T0131600-01	Os01g0131600	GO:1901362	0.0418624	0.053019
OS01T0131600-01	Os01g0131600	GO:0009873	0.0418624	0.053019
OS01T0131600-01	Os01g0131600	GO:0000160	0.0418624	0.053019
OS01T0131600-01	Os01g0131600	GO:0007165	0.0418624	0.053019
OS01T0131600-01	Os01g0131600	GO:0009723	0.0418624	0.053019
OS01T0131600-01	Os01g0131600	GO:0009725	0.0418624	0.053019
OS01T0131600-01	Os01g0131600	GO:0009755	0.0418624	0.053019
OS01T0131600-01	Os01g0131600	GO:0032870	0.0418624	0.053019
OS01T0131600-01	Os01g0131600	GO:0035556	0.0418624	0.053019
OS01T0131600-01	Os01g0131600	GO:0071310	0.0418624	0.053019
OS01T0131600-02	Os01g0131600	GO:0006139	0.0839257	0.0096954
OS01T0131600-02	Os01g0131600	GO:0009059	0.0839257	0.0096954
OS01T0131600-02	Os01g0131600	GO:0009889	0.0839257	0.0096954
OS01T0131600-02	Os01g0131600	GO:0010467	0.0839257	0.0096954
OS01T0131600-02	Os01g0131600	GO:0010468	0.0839257	0.0096954
OS01T0131600-02	Os01g0131600	GO:0010556	0.0839257	0.0096954
OS01T0131600-02	Os01g0131600	GO:0018130	0.0839257	0.0096954
OS01T0131600-02	Os01g0131600	GO:0019219	0.0839257	0.0096954
OS01T0131600-02	Os01g0131600	GO:0019438	0.0839257	0.0096954
OS01T0131600-02	Os01g0131600	GO:0031323	0.0839257	0.0096954
OS01T0131600-02	Os01g0131600	GO:0031326	0.0839257	0.0096954
OS01T0131600-02	Os01g0131600	GO:0034645	0.0839257	0.0096954
OS01T0131600-02	Os01g0131600	GO:0034654	0.0839257	0.0096954
OS01T0131600-02	Os01g0131600	GO:0044260	0.0839257	0.0096954
OS01T0131600-02	Os01g0131600	GO:0044271	0.0839257	0.0096954
OS01T0131600-02	Os01g0131600	GO:0051171	0.0839257	0.0096954
OS01T0131600-02	Os01g0131600	GO:0051252	0.0839257	0.0096954
OS01T0131600-02	Os01g0131600	GO:0060255	0.0839257	0.0096954
OS01T0131600-02	Os01g0131600	GO:0080090	0.0839257	0.0096954
OS01T0131600-02	Os01g0131600	GO:0090304	0.0839257	0.0096954
OS01T0131600-02	Os01g0131600	GO:1901362	0.0839257	0.0096954
OS01T0131600-02	Os01g0131600	GO:0009873	0.0839257	0.0096954
OS01T0131600-02	Os01g0131600	GO:0000160	0.0839257	0.0096954
OS01T0131600-02	Os01g0131600	GO:0007165	0.0839257	0.0096954
OS01T0131600-02	Os01g0131600	GO:0009723	0.0839257	0.0096954
OS01T0131600-02	Os01g0131600	GO:0009725	0.0839257	0.0096954
OS01T0131600-02	Os01g0131600	GO:0009755	0.0839257	0.0096954
OS01T0131600-02	Os01g0131600	GO:0032870	0.0839257	0.0096954
OS01T0131600-02	Os01g0131600	GO:0035556	0.0839257	0.0096954
OS01T0131600-02	Os01g0131600	GO:0071310	0.0839257	0.0096954
OS01T0131800-01	Os01g0131800	GO:0006886	0.0431273	0.0254557
OS01T0131800-01	Os01g0131800	GO:0015031	0.0431273	0.0254557
OS01T0131800-01	Os01g0131800	GO:0034613	0.0431273	0.0254557
OS01T0131800-01	Os01g0131800	GO:0045184	0.0431273	0.0254557
OS01T0131800-01	Os01g0131800	GO:0046907	0.0431273	0.0254557
OS01T0131800-01	Os01g0131800	GO:0071702	0.0431273	0.0254557
OS01T0131800-01	Os01g0131800	GO:0071705	0.0431273	0.0254557
OS01T0131800-01	Os01g0131800	GO:0072594	0.0431273	0.0254557
OS01T0131800-01	Os01g0131800	GO:0006508	0.0431273	0.0254557
OS01T0131800-01	Os01g0131800	GO:0006518	0.0431273	0.0254557
OS01T0131800-01	Os01g0131800	GO:0010467	0.0431273	0.0254557
OS01T0131800-01	Os01g0131800	GO:0019538	0.0431273	0.0254557
OS01T0131800-01	Os01g0131800	GO:0043603	0.0431273	0.0254557
OS01T0131800-01	Os01g0131800	GO:0044260	0.0431273	0.0254557
OS01T0131800-01	Os01g0131800	GO:0044267	0.0431273	0.0254557
OS01T0131800-01	Os01g0131800	GO:0051604	0.0431273	0.0254557
OS01T0132000-01	Os01g0132000	GO:0006508	0.0491717	0.0163993
OS01T0132000-01	Os01g0132000	GO:0009892	0.0491717	0.0163993
OS01T0132000-01	Os01g0132000	GO:0010605	0.0491717	0.0163993
OS01T0132000-01	Os01g0132000	GO:0019538	0.0491717	0.0163993
OS01T0132000-01	Os01g0132000	GO:0031323	0.0491717	0.0163993
OS01T0132000-01	Os01g0132000	GO:0031324	0.0491717	0.0163993
OS01T0132000-01	Os01g0132000	GO:0032268	0.0491717	0.0163993
OS01T0132000-01	Os01g0132000	GO:0032269	0.0491717	0.0163993
OS01T0132000-01	Os01g0132000	GO:0043086	0.0491717	0.0163993
OS01T0132000-01	Os01g0132000	GO:0044260	0.0491717	0.0163993
OS01T0132000-01	Os01g0132000	GO:0044267	0.0491717	0.0163993
OS01T0132000-01	Os01g0132000	GO:0048523	0.0491717	0.0163993
OS01T0132000-01	Os01g0132000	GO:0051171	0.0491717	0.0163993
OS01T0132000-01	Os01g0132000	GO:0051172	0.0491717	0.0163993
OS01T0132000-01	Os01g0132000	GO:0051246	0.0491717	0.0163993
OS01T0132000-01	Os01g0132000	GO:0051248	0.0491717	0.0163993
OS01T0132000-01	Os01g0132000	GO:0051336	0.0491717	0.0163993
OS01T0132000-01	Os01g0132000	GO:0060255	0.0491717	0.0163993
OS01T0132000-01	Os01g0132000	GO:0080090	0.0491717	0.0163993
OS01T0132700-01	Os01g0132700	GO:0006139	0.00126479	0.00637698
OS01T0132700-01	Os01g0132700	GO:0009059	0.00126479	0.00637698
OS01T0132700-01	Os01g0132700	GO:0009889	0.00126479	0.00637698
OS01T0132700-01	Os01g0132700	GO:0010467	0.00126479	0.00637698
OS01T0132700-01	Os01g0132700	GO:0010468	0.00126479	0.00637698
OS01T0132700-01	Os01g0132700	GO:0010556	0.00126479	0.00637698
OS01T0132700-01	Os01g0132700	GO:0018130	0.00126479	0.00637698
OS01T0132700-01	Os01g0132700	GO:0019219	0.00126479	0.00637698
OS01T0132700-01	Os01g0132700	GO:0019438	0.00126479	0.00637698
OS01T0132700-01	Os01g0132700	GO:0031323	0.00126479	0.00637698
OS01T0132700-01	Os01g0132700	GO:0031326	0.00126479	0.00637698
OS01T0132700-01	Os01g0132700	GO:0034645	0.00126479	0.00637698
OS01T0132700-01	Os01g0132700	GO:0034654	0.00126479	0.00637698
OS01T0132700-01	Os01g0132700	GO:0044260	0.00126479	0.00637698
OS01T0132700-01	Os01g0132700	GO:0044271	0.00126479	0.00637698
OS01T0132700-01	Os01g0132700	GO:0051171	0.00126479	0.00637698
OS01T0132700-01	Os01g0132700	GO:0051252	0.00126479	0.00637698
OS01T0132700-01	Os01g0132700	GO:0060255	0.00126479	0.00637698
OS01T0132700-01	Os01g0132700	GO:0080090	0.00126479	0.00637698
OS01T0132700-01	Os01g0132700	GO:0090304	0.00126479	0.00637698
OS01T0132700-01	Os01g0132700	GO:1901362	0.00126479	0.00637698
OS01T0132766-01	Os01g0132766	GO:0006139	0.00834685	0.0306924
OS01T0132766-01	Os01g0132766	GO:0009059	0.00834685	0.0306924
OS01T0132766-01	Os01g0132766	GO:0009889	0.00834685	0.0306924
OS01T0132766-01	Os01g0132766	GO:0010467	0.00834685	0.0306924
OS01T0132766-01	Os01g0132766	GO:0010468	0.00834685	0.0306924
OS01T0132766-01	Os01g0132766	GO:0010556	0.00834685	0.0306924
OS01T0132766-01	Os01g0132766	GO:0018130	0.00834685	0.0306924
OS01T0132766-01	Os01g0132766	GO:0019219	0.00834685	0.0306924
OS01T0132766-01	Os01g0132766	GO:0019438	0.00834685	0.0306924
OS01T0132766-01	Os01g0132766	GO:0031323	0.00834685	0.0306924
OS01T0132766-01	Os01g0132766	GO:0031326	0.00834685	0.0306924
OS01T0132766-01	Os01g0132766	GO:0034645	0.00834685	0.0306924
OS01T0132766-01	Os01g0132766	GO:0034654	0.00834685	0.0306924
OS01T0132766-01	Os01g0132766	GO:0044260	0.00834685	0.0306924
OS01T0132766-01	Os01g0132766	GO:0044271	0.00834685	0.0306924
OS01T0132766-01	Os01g0132766	GO:0051171	0.00834685	0.0306924
OS01T0132766-01	Os01g0132766	GO:0051252	0.00834685	0.0306924
OS01T0132766-01	Os01g0132766	GO:0060255	0.00834685	0.0306924
OS01T0132766-01	Os01g0132766	GO:0080090	0.00834685	0.0306924
OS01T0132766-01	Os01g0132766	GO:0090304	0.00834685	0.0306924
OS01T0132766-01	Os01g0132766	GO:1901362	0.00834685	0.0306924
OS01T0132766-01	Os01g0132766	GO:0010090	0.00834685	0.0306924
OS01T0132766-01	Os01g0132766	GO:0000902	0.00834685	0.0306924
OS01T0132766-01	Os01g0132766	GO:0000904	0.00834685	0.0306924
OS01T0132766-01	Os01g0132766	GO:0010026	0.00834685	0.0306924
OS01T0132766-01	Os01g0132766	GO:0048468	0.00834685	0.0306924
OS01T0132766-01	Os01g0132766	GO:0090558	0.00834685	0.0306924
OS01T0132766-01	Os01g0132766	GO:0090626	0.00834685	0.0306924
OS01T0132766-01	Os01g0132766	GO:0007165	0.00834685	0.0306924
OS01T0132766-01	Os01g0132766	GO:0009725	0.00834685	0.0306924
OS01T0132766-01	Os01g0132766	GO:0009739	0.00834685	0.0306924
OS01T0132766-01	Os01g0132766	GO:0009755	0.00834685	0.0306924
OS01T0132766-01	Os01g0132766	GO:0010476	0.00834685	0.0306924
OS01T0132766-01	Os01g0132766	GO:0032870	0.00834685	0.0306924
OS01T0132766-01	Os01g0132766	GO:0033993	0.00834685	0.0306924
OS01T0132766-01	Os01g0132766	GO:0071310	0.00834685	0.0306924
OS01T0132766-01	Os01g0132766	GO:1901701	0.00834685	0.0306924
OS01T0132766-01	Os01g0132766	GO:0009736	0.00834685	0.0306924
OS01T0132766-01	Os01g0132766	GO:0009735	0.00834685	0.0306924
OS01T0132766-01	Os01g0132766	GO:0040034	0.00834685	0.0306924
OS01T0132766-01	Os01g0132766	GO:0048506	0.00834685	0.0306924
OS01T0132766-01	Os01g0132766	GO:0048507	0.00834685	0.0306924
OS01T0132766-01	Os01g0132766	GO:0048509	0.00834685	0.0306924
OS01T0132766-01	Os01g0132766	GO:0019760	0.00834685	0.0306924
OS01T0132766-01	Os01g0132766	GO:0016143	0.00834685	0.0306924
OS01T0132766-01	Os01g0132766	GO:0019757	0.00834685	0.0306924
OS01T0132766-01	Os01g0132766	GO:0043436	0.00834685	0.0306924
OS01T0132766-01	Os01g0132766	GO:1901657	0.00834685	0.0306924
OS01T0132766-01	Os01g0132766	GO:0048767	0.00834685	0.0306924
OS01T0132766-01	Os01g0132766	GO:0010015	0.00834685	0.0306924
OS01T0132766-01	Os01g0132766	GO:0022622	0.00834685	0.0306924
OS01T0132766-01	Os01g0132766	GO:0048364	0.00834685	0.0306924
OS01T0132766-01	Os01g0132766	GO:0048469	0.00834685	0.0306924
OS01T0132766-01	Os01g0132766	GO:0048588	0.00834685	0.0306924
OS01T0132766-01	Os01g0132766	GO:0048731	0.00834685	0.0306924
OS01T0132766-01	Os01g0132766	GO:0048764	0.00834685	0.0306924
OS01T0132766-01	Os01g0132766	GO:0060560	0.00834685	0.0306924
OS01T0132766-01	Os01g0132766	GO:0080147	0.00834685	0.0306924
OS01T0132766-01	Os01g0132766	GO:0090627	0.00834685	0.0306924
OS01T0132766-01	Os01g0132766	GO:0099402	0.00834685	0.0306924
OS01T0132766-01	Os01g0132766	GO:1905392	0.00834685	0.0306924
OS01T0132766-01	Os01g0132766	GO:0009788	0.00834685	0.0306924
OS01T0132766-01	Os01g0132766	GO:0009737	0.00834685	0.0306924
OS01T0132766-01	Os01g0132766	GO:0009738	0.00834685	0.0306924
OS01T0132766-01	Os01g0132766	GO:0009787	0.00834685	0.0306924
OS01T0132766-01	Os01g0132766	GO:0009966	0.00834685	0.0306924
OS01T0132766-01	Os01g0132766	GO:0009968	0.00834685	0.0306924
OS01T0132766-01	Os01g0132766	GO:0010646	0.00834685	0.0306924
OS01T0132766-01	Os01g0132766	GO:0010648	0.00834685	0.0306924
OS01T0132766-01	Os01g0132766	GO:0023057	0.00834685	0.0306924
OS01T0132766-01	Os01g0132766	GO:0048523	0.00834685	0.0306924
OS01T0132766-01	Os01g0132766	GO:0048585	0.00834685	0.0306924
OS01T0132766-01	Os01g0132766	GO:0097305	0.00834685	0.0306924
OS01T0132766-01	Os01g0132766	GO:1901419	0.00834685	0.0306924
OS01T0132766-01	Os01g0132766	GO:1901420	0.00834685	0.0306924
OS01T0132766-01	Os01g0132766	GO:1905957	0.00834685	0.0306924
OS01T0132766-01	Os01g0132766	GO:1905958	0.00834685	0.0306924
OS01T0132800-01	Os01g0132800	GO:0006139	0.011646	0.110802
OS01T0132800-01	Os01g0132800	GO:0010467	0.011646	0.110802
OS01T0132800-01	Os01g0132800	GO:0090304	0.011646	0.110802
OS01T0133400-01	Os01g0133400	GO:0006811	0.0207716	0.0277117
OS01T0133400-01	Os01g0133400	GO:0055085	0.0207716	0.0277117
OS01T0133400-01	Os01g0133400	GO:0098655	0.0207716	0.0277117
OS01T0133400-01	Os01g0133400	GO:0098660	0.0207716	0.0277117
OS01T0133400-01	Os01g0133400	GO:0071702	0.0207716	0.0277117
OS01T0133900-00	Os01g0133900	GO:0006796	0.0498564	0.0126038
OS01T0133900-00	Os01g0133900	GO:0019538	0.0498564	0.0126038
OS01T0133900-00	Os01g0133900	GO:0036211	0.0498564	0.0126038
OS01T0133900-00	Os01g0133900	GO:0043412	0.0498564	0.0126038
OS01T0133900-00	Os01g0133900	GO:0044260	0.0498564	0.0126038
OS01T0133900-00	Os01g0133900	GO:0044267	0.0498564	0.0126038
OS01T0134500-01	Os01g0134500	GO:0008610	0.0619507	0.00404275
OS01T0134500-01	Os01g0134500	GO:0016132	0.0619507	0.00404275
OS01T0134500-01	Os01g0134500	GO:0008202	0.0619507	0.00404275
OS01T0134500-01	Os01g0134500	GO:0016128	0.0619507	0.00404275
OS01T0134500-01	Os01g0134500	GO:0042445	0.0619507	0.00404275
OS01T0134500-01	Os01g0134500	GO:0120178	0.0619507	0.00404275
OS01T0134500-01	Os01g0134500	GO:1901362	0.0619507	0.00404275
OS01T0134500-01	Os01g0134500	GO:1901617	0.0619507	0.00404275
OS01T0134500-01	Os01g0134500	GO:0016125	0.0619507	0.00404275
OS01T0134700-01	Os01g0134700	GO:0009889	0.0921856	0.0837335
OS01T0134700-01	Os01g0134700	GO:0010565	0.0921856	0.0837335
OS01T0134700-01	Os01g0134700	GO:0016053	0.0921856	0.0837335
OS01T0134700-01	Os01g0134700	GO:0018958	0.0921856	0.0837335
OS01T0134700-01	Os01g0134700	GO:0019438	0.0921856	0.0837335
OS01T0134700-01	Os01g0134700	GO:0031323	0.0921856	0.0837335
OS01T0134700-01	Os01g0134700	GO:0031326	0.0921856	0.0837335
OS01T0134700-01	Os01g0134700	GO:0042537	0.0921856	0.0837335
OS01T0134700-01	Os01g0134700	GO:0043436	0.0921856	0.0837335
OS01T0134700-01	Os01g0134700	GO:0062012	0.0921856	0.0837335
OS01T0134700-01	Os01g0134700	GO:1901362	0.0921856	0.0837335
OS01T0134700-01	Os01g0134700	GO:1901617	0.0921856	0.0837335
OS01T0134700-01	Os01g0134700	GO:0006139	0.0921856	0.0837335
OS01T0134700-01	Os01g0134700	GO:0009059	0.0921856	0.0837335
OS01T0134700-01	Os01g0134700	GO:0010467	0.0921856	0.0837335
OS01T0134700-01	Os01g0134700	GO:0010468	0.0921856	0.0837335
OS01T0134700-01	Os01g0134700	GO:0010556	0.0921856	0.0837335
OS01T0134700-01	Os01g0134700	GO:0018130	0.0921856	0.0837335
OS01T0134700-01	Os01g0134700	GO:0019219	0.0921856	0.0837335
OS01T0134700-01	Os01g0134700	GO:0034645	0.0921856	0.0837335
OS01T0134700-01	Os01g0134700	GO:0034654	0.0921856	0.0837335
OS01T0134700-01	Os01g0134700	GO:0044260	0.0921856	0.0837335
OS01T0134700-01	Os01g0134700	GO:0044271	0.0921856	0.0837335
OS01T0134700-01	Os01g0134700	GO:0051171	0.0921856	0.0837335
OS01T0134700-01	Os01g0134700	GO:0051252	0.0921856	0.0837335
OS01T0134700-01	Os01g0134700	GO:0060255	0.0921856	0.0837335
OS01T0134700-01	Os01g0134700	GO:0080090	0.0921856	0.0837335
OS01T0134700-01	Os01g0134700	GO:0090304	0.0921856	0.0837335
OS01T0134700-01	Os01g0134700	GO:0042742	0.0921856	0.0837335
OS01T0134700-01	Os01g0134700	GO:0051707	0.0921856	0.0837335
OS01T0134700-01	Os01g0134700	GO:0098542	0.0921856	0.0837335
OS01T0134700-01	Os01g0134700	GO:1900426	0.0921856	0.0837335
OS01T0134700-01	Os01g0134700	GO:0002684	0.0921856	0.0837335
OS01T0134700-01	Os01g0134700	GO:0002831	0.0921856	0.0837335
OS01T0134700-01	Os01g0134700	GO:0002833	0.0921856	0.0837335
OS01T0134700-01	Os01g0134700	GO:0031347	0.0921856	0.0837335
OS01T0134700-01	Os01g0134700	GO:0031349	0.0921856	0.0837335
OS01T0134700-01	Os01g0134700	GO:0032101	0.0921856	0.0837335
OS01T0134700-01	Os01g0134700	GO:0032103	0.0921856	0.0837335
OS01T0134700-01	Os01g0134700	GO:0048584	0.0921856	0.0837335
OS01T0134700-01	Os01g0134700	GO:0050776	0.0921856	0.0837335
OS01T0134700-01	Os01g0134700	GO:0050778	0.0921856	0.0837335
OS01T0134700-01	Os01g0134700	GO:0080134	0.0921856	0.0837335
OS01T0134700-01	Os01g0134700	GO:1900424	0.0921856	0.0837335
OS01T0134700-01	Os01g0134700	GO:0002229	0.0921856	0.0837335
OS01T0134700-01	Os01g0134700	GO:0010112	0.0921856	0.0837335
OS01T0134700-01	Os01g0134700	GO:0009627	0.0921856	0.0837335
OS01T0134700-01	Os01g0134700	GO:0071219	0.0921856	0.0837335
OS01T0134700-01	Os01g0134700	GO:0002237	0.0921856	0.0837335
OS01T0134700-01	Os01g0134700	GO:0009416	0.0921856	0.0837335
OS01T0135900-01	Os01g0135900	GO:0009408	0.0223408	0.0322385
OS01T0135900-01	Os01g0135900	GO:0042542	0.0223408	0.0322385
OS01T0135900-01	Os01g0135900	GO:0000302	0.0223408	0.0322385
OS01T0135900-01	Os01g0135900	GO:0022607	0.0223408	0.0322385
OS01T0135900-01	Os01g0135900	GO:0043933	0.0223408	0.0322385
OS01T0135900-01	Os01g0135900	GO:0009651	0.0223408	0.0322385
OS01T0136400-01	Os01g0136400	GO:0006796	0.0673483	0.0287247
OS01T0136400-01	Os01g0136400	GO:0019538	0.0673483	0.0287247
OS01T0136400-01	Os01g0136400	GO:0036211	0.0673483	0.0287247
OS01T0136400-01	Os01g0136400	GO:0043412	0.0673483	0.0287247
OS01T0136400-01	Os01g0136400	GO:0044260	0.0673483	0.0287247
OS01T0136400-01	Os01g0136400	GO:0044267	0.0673483	0.0287247
OS01T0136400-01	Os01g0136400	GO:0007166	0.0673483	0.0287247
OS01T0136400-01	Os01g0136400	GO:0007165	0.0673483	0.0287247
OS01T0136400-01	Os01g0136400	GO:0048573	0.0673483	0.0287247
OS01T0136400-01	Os01g0136400	GO:0009416	0.0673483	0.0287247
OS01T0136400-01	Os01g0136400	GO:0009791	0.0673483	0.0287247
OS01T0136400-01	Os01g0136400	GO:0010228	0.0673483	0.0287247
OS01T0136400-01	Os01g0136400	GO:0048608	0.0673483	0.0287247
OS01T0136400-01	Os01g0136400	GO:0048731	0.0673483	0.0287247
OS01T0136400-01	Os01g0136400	GO:0061458	0.0673483	0.0287247
OS01T0136400-01	Os01g0136400	GO:0009725	0.0673483	0.0287247
OS01T0136400-01	Os01g0136400	GO:0009737	0.0673483	0.0287247
OS01T0136400-01	Os01g0136400	GO:0032870	0.0673483	0.0287247
OS01T0136400-01	Os01g0136400	GO:0033993	0.0673483	0.0287247
OS01T0136400-01	Os01g0136400	GO:0071310	0.0673483	0.0287247
OS01T0136400-01	Os01g0136400	GO:0097305	0.0673483	0.0287247
OS01T0136400-01	Os01g0136400	GO:1901701	0.0673483	0.0287247
OS01T0136400-01	Os01g0136400	GO:0042631	0.0673483	0.0287247
OS01T0136400-01	Os01g0136400	GO:0009414	0.0673483	0.0287247
OS01T0136400-01	Os01g0136400	GO:0009415	0.0673483	0.0287247
OS01T0136400-01	Os01g0136400	GO:0031668	0.0673483	0.0287247
OS01T0136400-01	Os01g0136400	GO:0071214	0.0673483	0.0287247
OS01T0136400-01	Os01g0136400	GO:0071229	0.0673483	0.0287247
OS01T0136400-01	Os01g0136400	GO:0071462	0.0673483	0.0287247
OS01T0136700-01	Os01g0136700	GO:0006796	0.08223	0.0359603
OS01T0136700-01	Os01g0136700	GO:0019538	0.08223	0.0359603
OS01T0136700-01	Os01g0136700	GO:0036211	0.08223	0.0359603
OS01T0136700-01	Os01g0136700	GO:0043412	0.08223	0.0359603
OS01T0136700-01	Os01g0136700	GO:0044260	0.08223	0.0359603
OS01T0136700-01	Os01g0136700	GO:0044267	0.08223	0.0359603
OS01T0136800-01	Os01g0136800	GO:0006796	0.0153139	0.00619592
OS01T0136800-01	Os01g0136800	GO:0019538	0.0153139	0.00619592
OS01T0136800-01	Os01g0136800	GO:0036211	0.0153139	0.00619592
OS01T0136800-01	Os01g0136800	GO:0043412	0.0153139	0.00619592
OS01T0136800-01	Os01g0136800	GO:0044260	0.0153139	0.00619592
OS01T0136800-01	Os01g0136800	GO:0044267	0.0153139	0.00619592
OS01T0137250-00	Os01g0137250	GO:0006796	0.0457218	0.104439
OS01T0137250-00	Os01g0137250	GO:0019538	0.0457218	0.104439
OS01T0137250-00	Os01g0137250	GO:0036211	0.0457218	0.104439
OS01T0137250-00	Os01g0137250	GO:0043412	0.0457218	0.104439
OS01T0137250-00	Os01g0137250	GO:0044260	0.0457218	0.104439
OS01T0137250-00	Os01g0137250	GO:0044267	0.0457218	0.104439
OS01T0137500-01	Os01g0137500	GO:0006796	0.0418366	0.0282248
OS01T0137500-01	Os01g0137500	GO:0019538	0.0418366	0.0282248
OS01T0137500-01	Os01g0137500	GO:0036211	0.0418366	0.0282248
OS01T0137500-01	Os01g0137500	GO:0043412	0.0418366	0.0282248
OS01T0137500-01	Os01g0137500	GO:0044260	0.0418366	0.0282248
OS01T0137500-01	Os01g0137500	GO:0044267	0.0418366	0.0282248
OS01T0137950-01	Os01g0137950	GO:0006796	0.0580352	0.0448101
OS01T0137950-01	Os01g0137950	GO:0019538	0.0580352	0.0448101
OS01T0137950-01	Os01g0137950	GO:0036211	0.0580352	0.0448101
OS01T0137950-01	Os01g0137950	GO:0043412	0.0580352	0.0448101
OS01T0137950-01	Os01g0137950	GO:0044260	0.0580352	0.0448101
OS01T0137950-01	Os01g0137950	GO:0044267	0.0580352	0.0448101
OS01T0138600-01	Os01g0138600	GO:0009793	0.0511096	0.050278
OS01T0138600-01	Os01g0138600	GO:0009790	0.0511096	0.050278
OS01T0138600-01	Os01g0138600	GO:0009791	0.0511096	0.050278
OS01T0138600-01	Os01g0138600	GO:0010154	0.0511096	0.050278
OS01T0138600-01	Os01g0138600	GO:0048316	0.0511096	0.050278
OS01T0138600-01	Os01g0138600	GO:0048608	0.0511096	0.050278
OS01T0138600-01	Os01g0138600	GO:0048731	0.0511096	0.050278
OS01T0138600-01	Os01g0138600	GO:0061458	0.0511096	0.050278
OS01T0138600-01	Os01g0138600	GO:0009960	0.0511096	0.050278
OS01T0138800-01	Os01g0138800	GO:2000032	0.169314	0.0588126
OS01T0138800-01	Os01g0138800	GO:0001763	0.169314	0.0588126
OS01T0138800-01	Os01g0138800	GO:0010016	0.169314	0.0588126
OS01T0138800-01	Os01g0138800	GO:0010223	0.169314	0.0588126
OS01T0138800-01	Os01g0138800	GO:0010346	0.169314	0.0588126
OS01T0138800-01	Os01g0138800	GO:0022603	0.169314	0.0588126
OS01T0138800-01	Os01g0138800	GO:0048367	0.169314	0.0588126
OS01T0138800-01	Os01g0138800	GO:0048646	0.169314	0.0588126
OS01T0138800-01	Os01g0138800	GO:0048731	0.169314	0.0588126
OS01T0138800-01	Os01g0138800	GO:0060688	0.169314	0.0588126
OS01T0138800-01	Os01g0138800	GO:1905393	0.169314	0.0588126
OS01T0138800-01	Os01g0138800	GO:1905428	0.169314	0.0588126
OS01T0138800-01	Os01g0138800	GO:0006520	0.169314	0.0588126
OS01T0138800-01	Os01g0138800	GO:0043436	0.169314	0.0588126
OS01T0138800-01	Os01g0138800	GO:1901605	0.169314	0.0588126
OS01T0139000-00	Os01g0139000	GO:0051707	0.00871656	0.0614261
OS01T0140100-01	Os01g0140100	GO:0009414	0.0276318	NA
OS01T0140100-01	Os01g0140100	GO:0009415	0.0276318	NA
OS01T0140100-01	Os01g0140100	GO:0006508	0.0276318	NA
OS01T0140100-01	Os01g0140100	GO:0019538	0.0276318	NA
OS01T0140100-01	Os01g0140100	GO:0009737	0.0276318	NA
OS01T0140100-01	Os01g0140100	GO:0009725	0.0276318	NA
OS01T0140100-01	Os01g0140100	GO:0033993	0.0276318	NA
OS01T0140100-01	Os01g0140100	GO:0097305	0.0276318	NA
OS01T0140100-01	Os01g0140100	GO:0009627	0.0276318	NA
OS01T0140100-01	Os01g0140100	GO:0051707	0.0276318	NA
OS01T0140100-01	Os01g0140100	GO:0098542	0.0276318	NA
OS01T0140500-01	Os01g0140500	GO:0006518	0.102234	0.0491532
OS01T0140500-01	Os01g0140500	GO:0009059	0.102234	0.0491532
OS01T0140500-01	Os01g0140500	GO:0010467	0.102234	0.0491532
OS01T0140500-01	Os01g0140500	GO:0019538	0.102234	0.0491532
OS01T0140500-01	Os01g0140500	GO:0034645	0.102234	0.0491532
OS01T0140500-01	Os01g0140500	GO:0043603	0.102234	0.0491532
OS01T0140500-01	Os01g0140500	GO:0044260	0.102234	0.0491532
OS01T0140500-01	Os01g0140500	GO:0044267	0.102234	0.0491532
OS01T0140500-01	Os01g0140500	GO:0044271	0.102234	0.0491532
OS01T0140500-01	Os01g0140500	GO:1901566	0.102234	0.0491532
OS01T0140500-01	Os01g0140500	GO:0009409	0.102234	0.0491532
OS01T0141000-01	Os01g0141000	GO:0006139	0.0881463	0.0863716
OS01T0141000-01	Os01g0141000	GO:0009059	0.0881463	0.0863716
OS01T0141000-01	Os01g0141000	GO:0009889	0.0881463	0.0863716
OS01T0141000-01	Os01g0141000	GO:0010467	0.0881463	0.0863716
OS01T0141000-01	Os01g0141000	GO:0010468	0.0881463	0.0863716
OS01T0141000-01	Os01g0141000	GO:0010556	0.0881463	0.0863716
OS01T0141000-01	Os01g0141000	GO:0018130	0.0881463	0.0863716
OS01T0141000-01	Os01g0141000	GO:0019219	0.0881463	0.0863716
OS01T0141000-01	Os01g0141000	GO:0019438	0.0881463	0.0863716
OS01T0141000-01	Os01g0141000	GO:0031323	0.0881463	0.0863716
OS01T0141000-01	Os01g0141000	GO:0031326	0.0881463	0.0863716
OS01T0141000-01	Os01g0141000	GO:0034645	0.0881463	0.0863716
OS01T0141000-01	Os01g0141000	GO:0034654	0.0881463	0.0863716
OS01T0141000-01	Os01g0141000	GO:0044260	0.0881463	0.0863716
OS01T0141000-01	Os01g0141000	GO:0044271	0.0881463	0.0863716
OS01T0141000-01	Os01g0141000	GO:0051171	0.0881463	0.0863716
OS01T0141000-01	Os01g0141000	GO:0051252	0.0881463	0.0863716
OS01T0141000-01	Os01g0141000	GO:0060255	0.0881463	0.0863716
OS01T0141000-01	Os01g0141000	GO:0080090	0.0881463	0.0863716
OS01T0141000-01	Os01g0141000	GO:0090304	0.0881463	0.0863716
OS01T0141000-01	Os01g0141000	GO:1901362	0.0881463	0.0863716
OS01T0141000-01	Os01g0141000	GO:0048573	0.0881463	0.0863716
OS01T0141000-01	Os01g0141000	GO:0009416	0.0881463	0.0863716
OS01T0141000-01	Os01g0141000	GO:0009791	0.0881463	0.0863716
OS01T0141000-01	Os01g0141000	GO:0010228	0.0881463	0.0863716
OS01T0141000-01	Os01g0141000	GO:0048608	0.0881463	0.0863716
OS01T0141000-01	Os01g0141000	GO:0048731	0.0881463	0.0863716
OS01T0141000-01	Os01g0141000	GO:0061458	0.0881463	0.0863716
OS01T0141000-01	Os01g0141000	GO:0009890	0.0881463	0.0863716
OS01T0141000-01	Os01g0141000	GO:0009892	0.0881463	0.0863716
OS01T0141000-01	Os01g0141000	GO:0010558	0.0881463	0.0863716
OS01T0141000-01	Os01g0141000	GO:0010605	0.0881463	0.0863716
OS01T0141000-01	Os01g0141000	GO:0031324	0.0881463	0.0863716
OS01T0141000-01	Os01g0141000	GO:0031327	0.0881463	0.0863716
OS01T0141000-01	Os01g0141000	GO:0045934	0.0881463	0.0863716
OS01T0141000-01	Os01g0141000	GO:0048523	0.0881463	0.0863716
OS01T0141000-01	Os01g0141000	GO:0051172	0.0881463	0.0863716
OS01T0141000-01	Os01g0141000	GO:0051253	0.0881463	0.0863716
OS01T0141000-01	Os01g0141000	GO:0048367	0.0881463	0.0863716
OS01T0141000-01	Os01g0141000	GO:0048827	0.0881463	0.0863716
OS01T0141000-01	Os01g0141000	GO:0099402	0.0881463	0.0863716
OS01T0141000-01	Os01g0141000	GO:0009741	0.0881463	0.0863716
OS01T0141000-01	Os01g0141000	GO:0009725	0.0881463	0.0863716
OS01T0141000-01	Os01g0141000	GO:0014070	0.0881463	0.0863716
OS01T0141000-01	Os01g0141000	GO:0033993	0.0881463	0.0863716
OS01T0141000-01	Os01g0141000	GO:0071456	0.0881463	0.0863716
OS01T0141000-01	Os01g0141000	GO:0036293	0.0881463	0.0863716
OS01T0141000-01	Os01g0141000	GO:0071453	0.0881463	0.0863716
OS01T0141000-01	Os01g0141000	GO:0009910	0.0881463	0.0863716
OS01T0141000-01	Os01g0141000	GO:0009908	0.0881463	0.0863716
OS01T0141000-01	Os01g0141000	GO:0009909	0.0881463	0.0863716
OS01T0141000-01	Os01g0141000	GO:0048580	0.0881463	0.0863716
OS01T0141000-01	Os01g0141000	GO:0048581	0.0881463	0.0863716
OS01T0141000-01	Os01g0141000	GO:0048831	0.0881463	0.0863716
OS01T0141000-01	Os01g0141000	GO:0051093	0.0881463	0.0863716
OS01T0141000-01	Os01g0141000	GO:0051241	0.0881463	0.0863716
OS01T0141000-01	Os01g0141000	GO:0090567	0.0881463	0.0863716
OS01T0141000-01	Os01g0141000	GO:2000026	0.0881463	0.0863716
OS01T0141000-01	Os01g0141000	GO:2000242	0.0881463	0.0863716
OS01T0141000-01	Os01g0141000	GO:0022622	0.0881463	0.0863716
OS01T0141000-01	Os01g0141000	GO:0048364	0.0881463	0.0863716
OS01T0141000-01	Os01g0141000	GO:0048528	0.0881463	0.0863716
OS01T0141000-01	Os01g0141000	GO:0090696	0.0881463	0.0863716
OS01T0141700-01	Os01g0141700	GO:0006139	0.00545769	0.0135748
OS01T0141700-01	Os01g0141700	GO:0006259	0.00545769	0.0135748
OS01T0141700-01	Os01g0141700	GO:0006974	0.00545769	0.0135748
OS01T0141700-01	Os01g0141700	GO:0044260	0.00545769	0.0135748
OS01T0141700-01	Os01g0141700	GO:0090304	0.00545769	0.0135748
OS01T0141700-01	Os01g0141700	GO:0009416	0.00545769	0.0135748
OS01T0141900-01	Os01g0141900	GO:0006996	0.00963815	0.00465585
OS01T0141900-01	Os01g0141900	GO:0031122	0.00963815	0.00465585
OS01T0141900-01	Os01g0141900	GO:0097435	0.00963815	0.00465585
OS01T0141900-01	Os01g0141900	GO:0009965	0.00963815	0.00465585
OS01T0141900-01	Os01g0141900	GO:0010016	0.00963815	0.00465585
OS01T0141900-01	Os01g0141900	GO:0048367	0.00963815	0.00465585
OS01T0141900-01	Os01g0141900	GO:0048731	0.00963815	0.00465585
OS01T0141900-01	Os01g0141900	GO:0048827	0.00963815	0.00465585
OS01T0141900-01	Os01g0141900	GO:0099402	0.00963815	0.00465585
OS01T0141900-01	Os01g0141900	GO:1905392	0.00963815	0.00465585
OS01T0142100-01	Os01g0142100	GO:0006508	0.0150397	0.0230321
OS01T0142100-01	Os01g0142100	GO:0019538	0.0150397	0.0230321
OS01T0142200-01	Os01g0142200	GO:0006139	0.0280948	0.0205439
OS01T0142200-01	Os01g0142200	GO:0006259	0.0280948	0.0205439
OS01T0142200-01	Os01g0142200	GO:0006996	0.0280948	0.0205439
OS01T0142200-01	Os01g0142200	GO:0044260	0.0280948	0.0205439
OS01T0142200-01	Os01g0142200	GO:0090304	0.0280948	0.0205439
OS01T0142200-01	Os01g0142200	GO:0010467	0.0280948	0.0205439
OS01T0142200-01	Os01g0142200	GO:0043412	0.0280948	0.0205439
OS01T0142300-02	Os01g0142300	GO:0006643	0.00137095	0.0113899
OS01T0142300-02	Os01g0142300	GO:0008610	0.00137095	0.0113899
OS01T0142300-02	Os01g0142300	GO:0044255	0.00137095	0.0113899
OS01T0142300-02	Os01g0142300	GO:0046467	0.00137095	0.0113899
OS01T0142300-02	Os01g0142300	GO:1901137	0.00137095	0.0113899
OS01T0142300-02	Os01g0142300	GO:1903509	0.00137095	0.0113899
OS01T0142300-02	Os01g0142300	GO:0009267	0.00137095	0.0113899
OS01T0142300-02	Os01g0142300	GO:0031667	0.00137095	0.0113899
OS01T0142300-02	Os01g0142300	GO:0031668	0.00137095	0.0113899
OS01T0142300-02	Os01g0142300	GO:0031669	0.00137095	0.0113899
OS01T0142300-02	Os01g0142300	GO:0044272	0.00137095	0.0113899
OS01T0142300-02	Os01g0142300	GO:0046505	0.00137095	0.0113899
OS01T0142800-01	Os01g0142800	GO:0055085	0.0440025	0.0901087
OS01T0142800-01	Os01g0142800	GO:0071702	0.0440025	0.0901087
OS01T0142800-01	Os01g0142800	GO:0071705	0.0440025	0.0901087
OS01T0142800-01	Os01g0142800	GO:0009860	0.0440025	0.0901087
OS01T0142800-01	Os01g0142800	GO:0000902	0.0440025	0.0901087
OS01T0142800-01	Os01g0142800	GO:0000904	0.0440025	0.0901087
OS01T0142800-01	Os01g0142800	GO:0009826	0.0440025	0.0901087
OS01T0142800-01	Os01g0142800	GO:0009932	0.0440025	0.0901087
OS01T0142800-01	Os01g0142800	GO:0048468	0.0440025	0.0901087
OS01T0142800-01	Os01g0142800	GO:0048588	0.0440025	0.0901087
OS01T0142800-01	Os01g0142800	GO:0048868	0.0440025	0.0901087
OS01T0142800-01	Os01g0142800	GO:0060560	0.0440025	0.0901087
OS01T0143100-01	Os01g0143100	GO:0097237	0.0058535	0.0198971
OS01T0143100-01	Os01g0143100	GO:0098754	0.0058535	0.0198971
OS01T0143100-01	Os01g0143100	GO:0055085	0.0058535	0.0198971
OS01T0143900-01	Os01g0143900	GO:0005976	0.0512127	0.00211251
OS01T0144000-01	Os01g0144000	GO:0005976	0.0356684	0.0591891
OS01T0144000-01	Os01g0144000	GO:1905157	0.0356684	0.0591891
OS01T0144000-01	Os01g0144000	GO:0009893	0.0356684	0.0591891
OS01T0144000-01	Os01g0144000	GO:0010109	0.0356684	0.0591891
OS01T0144000-01	Os01g0144000	GO:0031323	0.0356684	0.0591891
OS01T0144000-01	Os01g0144000	GO:0031325	0.0356684	0.0591891
OS01T0144000-01	Os01g0144000	GO:0048522	0.0356684	0.0591891
OS01T0144000-01	Os01g0144000	GO:0009059	0.0356684	0.0591891
OS01T0144000-01	Os01g0144000	GO:0016051	0.0356684	0.0591891
OS01T0144000-01	Os01g0144000	GO:1903942	0.0356684	0.0591891
OS01T0144000-01	Os01g0144000	GO:0043576	0.0356684	0.0591891
OS01T0144000-01	Os01g0144000	GO:0051240	0.0356684	0.0591891
OS01T0144000-01	Os01g0144000	GO:0009664	0.0356684	0.0591891
OS01T0144000-01	Os01g0144000	GO:0045229	0.0356684	0.0591891
OS01T0144000-01	Os01g0144000	GO:0048639	0.0356684	0.0591891
OS01T0144000-01	Os01g0144000	GO:0045927	0.0356684	0.0591891
OS01T0144000-01	Os01g0144000	GO:0048638	0.0356684	0.0591891
OS01T0144000-01	Os01g0144000	GO:0051094	0.0356684	0.0591891
OS01T0144000-01	Os01g0144000	GO:0009965	0.0356684	0.0591891
OS01T0144000-01	Os01g0144000	GO:0010016	0.0356684	0.0591891
OS01T0144000-01	Os01g0144000	GO:0048367	0.0356684	0.0591891
OS01T0144000-01	Os01g0144000	GO:0048731	0.0356684	0.0591891
OS01T0144000-01	Os01g0144000	GO:0048827	0.0356684	0.0591891
OS01T0144000-01	Os01g0144000	GO:0099402	0.0356684	0.0591891
OS01T0144000-01	Os01g0144000	GO:1905392	0.0356684	0.0591891
OS01T0144000-01	Os01g0144000	GO:0009832	0.0356684	0.0591891
OS01T0144000-01	Os01g0144000	GO:0042546	0.0356684	0.0591891
OS01T0144000-01	Os01g0144000	GO:0051512	0.0356684	0.0591891
OS01T0144000-01	Os01g0144000	GO:0000902	0.0356684	0.0591891
OS01T0144000-01	Os01g0144000	GO:0001558	0.0356684	0.0591891
OS01T0144000-01	Os01g0144000	GO:0009826	0.0356684	0.0591891
OS01T0144000-01	Os01g0144000	GO:0022603	0.0356684	0.0591891
OS01T0144000-01	Os01g0144000	GO:0022604	0.0356684	0.0591891
OS01T0144000-01	Os01g0144000	GO:0030307	0.0356684	0.0591891
OS01T0144000-01	Os01g0144000	GO:0051128	0.0356684	0.0591891
OS01T0144000-01	Os01g0144000	GO:0051510	0.0356684	0.0591891
OS01T0144000-01	Os01g0144000	GO:0060560	0.0356684	0.0591891
OS01T0144200-01	Os01g0144200	GO:0006508	0.0329261	0.0278074
OS01T0144200-01	Os01g0144200	GO:0009057	0.0329261	0.0278074
OS01T0144200-01	Os01g0144200	GO:0019538	0.0329261	0.0278074
OS01T0144200-01	Os01g0144200	GO:0030163	0.0329261	0.0278074
OS01T0144200-01	Os01g0144200	GO:0044260	0.0329261	0.0278074
OS01T0144200-01	Os01g0144200	GO:0044265	0.0329261	0.0278074
OS01T0144200-01	Os01g0144200	GO:0044267	0.0329261	0.0278074
OS01T0144200-01	Os01g0144200	GO:1901565	0.0329261	0.0278074
OS01T0144200-01	Os01g0144200	GO:0045721	0.0329261	0.0278074
OS01T0144200-01	Os01g0144200	GO:0005996	0.0329261	0.0278074
OS01T0144200-01	Os01g0144200	GO:0006109	0.0329261	0.0278074
OS01T0144200-01	Os01g0144200	GO:0009889	0.0329261	0.0278074
OS01T0144200-01	Os01g0144200	GO:0009890	0.0329261	0.0278074
OS01T0144200-01	Os01g0144200	GO:0009892	0.0329261	0.0278074
OS01T0144200-01	Os01g0144200	GO:0010675	0.0329261	0.0278074
OS01T0144200-01	Os01g0144200	GO:0010677	0.0329261	0.0278074
OS01T0144200-01	Os01g0144200	GO:0010906	0.0329261	0.0278074
OS01T0144200-01	Os01g0144200	GO:0016051	0.0329261	0.0278074
OS01T0144200-01	Os01g0144200	GO:0019318	0.0329261	0.0278074
OS01T0144200-01	Os01g0144200	GO:0031323	0.0329261	0.0278074
OS01T0144200-01	Os01g0144200	GO:0031324	0.0329261	0.0278074
OS01T0144200-01	Os01g0144200	GO:0031326	0.0329261	0.0278074
OS01T0144200-01	Os01g0144200	GO:0031327	0.0329261	0.0278074
OS01T0144200-01	Os01g0144200	GO:0043255	0.0329261	0.0278074
OS01T0144200-01	Os01g0144200	GO:0044262	0.0329261	0.0278074
OS01T0144200-01	Os01g0144200	GO:0045912	0.0329261	0.0278074
OS01T0144200-01	Os01g0144200	GO:0046364	0.0329261	0.0278074
OS01T0144200-01	Os01g0144200	GO:0048523	0.0329261	0.0278074
OS01T0144200-01	Os01g0144200	GO:0062012	0.0329261	0.0278074
OS01T0144200-01	Os01g0144200	GO:0062014	0.0329261	0.0278074
OS01T0144200-01	Os01g0144200	GO:0080090	0.0329261	0.0278074
OS01T0144200-01	Os01g0144200	GO:0006886	0.0329261	0.0278074
OS01T0144200-01	Os01g0144200	GO:0007034	0.0329261	0.0278074
OS01T0144200-01	Os01g0144200	GO:0015031	0.0329261	0.0278074
OS01T0144200-01	Os01g0144200	GO:0034613	0.0329261	0.0278074
OS01T0144200-01	Os01g0144200	GO:0045184	0.0329261	0.0278074
OS01T0144200-01	Os01g0144200	GO:0046907	0.0329261	0.0278074
OS01T0144200-01	Os01g0144200	GO:0071702	0.0329261	0.0278074
OS01T0144200-01	Os01g0144200	GO:0071705	0.0329261	0.0278074
OS01T0144200-01	Os01g0144200	GO:0072594	0.0329261	0.0278074
OS01T0144340-00	Os01g0144340	GO:0006139	0.0310684	0.0310544
OS01T0144340-00	Os01g0144340	GO:0006259	0.0310684	0.0310544
OS01T0144340-00	Os01g0144340	GO:0006974	0.0310684	0.0310544
OS01T0144340-00	Os01g0144340	GO:0044260	0.0310684	0.0310544
OS01T0144340-00	Os01g0144340	GO:0090304	0.0310684	0.0310544
OS01T0144340-00	Os01g0144340	GO:0010082	0.0310684	0.0310544
OS01T0144340-00	Os01g0144340	GO:0010015	0.0310684	0.0310544
OS01T0144340-00	Os01g0144340	GO:0010075	0.0310684	0.0310544
OS01T0144340-00	Os01g0144340	GO:0010449	0.0310684	0.0310544
OS01T0144340-00	Os01g0144340	GO:0022622	0.0310684	0.0310544
OS01T0144340-00	Os01g0144340	GO:0048364	0.0310684	0.0310544
OS01T0144340-00	Os01g0144340	GO:0048507	0.0310684	0.0310544
OS01T0144340-00	Os01g0144340	GO:0048638	0.0310684	0.0310544
OS01T0144340-00	Os01g0144340	GO:0048731	0.0310684	0.0310544
OS01T0144340-00	Os01g0144340	GO:0099402	0.0310684	0.0310544
OS01T0144340-00	Os01g0144340	GO:1905392	0.0310684	0.0310544
OS01T0144340-00	Os01g0144340	GO:0080036	0.0310684	0.0310544
OS01T0144340-00	Os01g0144340	GO:0007165	0.0310684	0.0310544
OS01T0144340-00	Os01g0144340	GO:0009725	0.0310684	0.0310544
OS01T0144340-00	Os01g0144340	GO:0009735	0.0310684	0.0310544
OS01T0144340-00	Os01g0144340	GO:0009736	0.0310684	0.0310544
OS01T0144340-00	Os01g0144340	GO:0009755	0.0310684	0.0310544
OS01T0144340-00	Os01g0144340	GO:0009966	0.0310684	0.0310544
OS01T0144340-00	Os01g0144340	GO:0010646	0.0310684	0.0310544
OS01T0144340-00	Os01g0144340	GO:0032870	0.0310684	0.0310544
OS01T0144340-00	Os01g0144340	GO:0071310	0.0310684	0.0310544
OS01T0144340-00	Os01g0144340	GO:0009059	0.0310684	0.0310544
OS01T0144340-00	Os01g0144340	GO:0009889	0.0310684	0.0310544
OS01T0144340-00	Os01g0144340	GO:0010467	0.0310684	0.0310544
OS01T0144340-00	Os01g0144340	GO:0010468	0.0310684	0.0310544
OS01T0144340-00	Os01g0144340	GO:0010556	0.0310684	0.0310544
OS01T0144340-00	Os01g0144340	GO:0018130	0.0310684	0.0310544
OS01T0144340-00	Os01g0144340	GO:0019219	0.0310684	0.0310544
OS01T0144340-00	Os01g0144340	GO:0019438	0.0310684	0.0310544
OS01T0144340-00	Os01g0144340	GO:0031323	0.0310684	0.0310544
OS01T0144340-00	Os01g0144340	GO:0031326	0.0310684	0.0310544
OS01T0144340-00	Os01g0144340	GO:0034645	0.0310684	0.0310544
OS01T0144340-00	Os01g0144340	GO:0034654	0.0310684	0.0310544
OS01T0144340-00	Os01g0144340	GO:0044271	0.0310684	0.0310544
OS01T0144340-00	Os01g0144340	GO:0051171	0.0310684	0.0310544
OS01T0144340-00	Os01g0144340	GO:0051252	0.0310684	0.0310544
OS01T0144340-00	Os01g0144340	GO:0060255	0.0310684	0.0310544
OS01T0144340-00	Os01g0144340	GO:0080090	0.0310684	0.0310544
OS01T0144340-00	Os01g0144340	GO:1901362	0.0310684	0.0310544
OS01T0144340-00	Os01g0144340	GO:0006325	0.0310684	0.0310544
OS01T0144340-00	Os01g0144340	GO:0006996	0.0310684	0.0310544
OS01T0144600-01	Os01g0144600	GO:0006139	0.0301771	0.0102059
OS01T0144600-01	Os01g0144600	GO:0010467	0.0301771	0.0102059
OS01T0144600-01	Os01g0144600	GO:0022613	0.0301771	0.0102059
OS01T0144600-01	Os01g0144600	GO:0090304	0.0301771	0.0102059
OS01T0147200-01	Os01g0147200	GO:0007165	0.0215975	0.0138077
OS01T0147200-01	Os01g0147200	GO:0009725	0.0215975	0.0138077
OS01T0147200-01	Os01g0147200	GO:0009741	0.0215975	0.0138077
OS01T0147200-01	Os01g0147200	GO:0009755	0.0215975	0.0138077
OS01T0147200-01	Os01g0147200	GO:0014070	0.0215975	0.0138077
OS01T0147200-01	Os01g0147200	GO:0032870	0.0215975	0.0138077
OS01T0147200-01	Os01g0147200	GO:0033993	0.0215975	0.0138077
OS01T0147200-01	Os01g0147200	GO:0043401	0.0215975	0.0138077
OS01T0147200-01	Os01g0147200	GO:0048545	0.0215975	0.0138077
OS01T0147200-01	Os01g0147200	GO:0071310	0.0215975	0.0138077
OS01T0147200-01	Os01g0147200	GO:1901701	0.0215975	0.0138077
OS01T0147200-01	Os01g0147200	GO:0006139	0.0215975	0.0138077
OS01T0147200-01	Os01g0147200	GO:0009059	0.0215975	0.0138077
OS01T0147200-01	Os01g0147200	GO:0009889	0.0215975	0.0138077
OS01T0147200-01	Os01g0147200	GO:0010467	0.0215975	0.0138077
OS01T0147200-01	Os01g0147200	GO:0010468	0.0215975	0.0138077
OS01T0147200-01	Os01g0147200	GO:0010556	0.0215975	0.0138077
OS01T0147200-01	Os01g0147200	GO:0018130	0.0215975	0.0138077
OS01T0147200-01	Os01g0147200	GO:0019219	0.0215975	0.0138077
OS01T0147200-01	Os01g0147200	GO:0019438	0.0215975	0.0138077
OS01T0147200-01	Os01g0147200	GO:0031323	0.0215975	0.0138077
OS01T0147200-01	Os01g0147200	GO:0031326	0.0215975	0.0138077
OS01T0147200-01	Os01g0147200	GO:0034645	0.0215975	0.0138077
OS01T0147200-01	Os01g0147200	GO:0034654	0.0215975	0.0138077
OS01T0147200-01	Os01g0147200	GO:0044260	0.0215975	0.0138077
OS01T0147200-01	Os01g0147200	GO:0044271	0.0215975	0.0138077
OS01T0147200-01	Os01g0147200	GO:0051171	0.0215975	0.0138077
OS01T0147200-01	Os01g0147200	GO:0051252	0.0215975	0.0138077
OS01T0147200-01	Os01g0147200	GO:0060255	0.0215975	0.0138077
OS01T0147200-01	Os01g0147200	GO:0080090	0.0215975	0.0138077
OS01T0147200-01	Os01g0147200	GO:0090304	0.0215975	0.0138077
OS01T0147200-01	Os01g0147200	GO:1901362	0.0215975	0.0138077
OS01T0147300-01	Os01g0147300	GO:0006508	0.0262647	0.00288249
OS01T0147300-01	Os01g0147300	GO:0019538	0.0262647	0.00288249
OS01T0147700-01	Os01g0147700	GO:0009892	0.0844902	0.0744336
OS01T0147700-01	Os01g0147700	GO:0010467	0.0844902	0.0744336
OS01T0147700-01	Os01g0147700	GO:0010468	0.0844902	0.0744336
OS01T0147700-01	Os01g0147700	GO:0010605	0.0844902	0.0744336
OS01T0147700-01	Os01g0147700	GO:0010629	0.0844902	0.0744336
OS01T0147700-01	Os01g0147700	GO:0060255	0.0844902	0.0744336
OS01T0147700-01	Os01g0147700	GO:0006306	0.0844902	0.0744336
OS01T0147700-01	Os01g0147700	GO:0006139	0.0844902	0.0744336
OS01T0147700-01	Os01g0147700	GO:0006259	0.0844902	0.0744336
OS01T0147700-01	Os01g0147700	GO:0043412	0.0844902	0.0744336
OS01T0147700-01	Os01g0147700	GO:0043414	0.0844902	0.0744336
OS01T0147700-01	Os01g0147700	GO:0044260	0.0844902	0.0744336
OS01T0147700-01	Os01g0147700	GO:0090304	0.0844902	0.0744336
OS01T0147700-01	Os01g0147700	GO:0006974	0.0844902	0.0744336
OS01T0147700-01	Os01g0147700	GO:0019219	0.0844902	0.0744336
OS01T0147700-01	Os01g0147700	GO:0031323	0.0844902	0.0744336
OS01T0147700-01	Os01g0147700	GO:0051052	0.0844902	0.0744336
OS01T0147700-01	Os01g0147700	GO:0051171	0.0844902	0.0744336
OS01T0147700-01	Os01g0147700	GO:0080090	0.0844902	0.0744336
OS01T0147700-01	Os01g0147700	GO:0080134	0.0844902	0.0744336
OS01T0147700-01	Os01g0147700	GO:0080135	0.0844902	0.0744336
OS01T0147700-01	Os01g0147700	GO:2001020	0.0844902	0.0744336
OS01T0147700-01	Os01g0147700	GO:0010038	0.0844902	0.0744336
OS01T0147700-01	Os01g0147700	GO:0006325	0.0844902	0.0744336
OS01T0147700-01	Os01g0147700	GO:0006996	0.0844902	0.0744336
OS01T0147700-01	Os01g0147700	GO:0009059	0.0844902	0.0744336
OS01T0147700-01	Os01g0147700	GO:0009889	0.0844902	0.0744336
OS01T0147700-01	Os01g0147700	GO:0009890	0.0844902	0.0744336
OS01T0147700-01	Os01g0147700	GO:0010556	0.0844902	0.0744336
OS01T0147700-01	Os01g0147700	GO:0010558	0.0844902	0.0744336
OS01T0147700-01	Os01g0147700	GO:0018130	0.0844902	0.0744336
OS01T0147700-01	Os01g0147700	GO:0019438	0.0844902	0.0744336
OS01T0147700-01	Os01g0147700	GO:0031324	0.0844902	0.0744336
OS01T0147700-01	Os01g0147700	GO:0031326	0.0844902	0.0744336
OS01T0147700-01	Os01g0147700	GO:0031327	0.0844902	0.0744336
OS01T0147700-01	Os01g0147700	GO:0034645	0.0844902	0.0744336
OS01T0147700-01	Os01g0147700	GO:0034654	0.0844902	0.0744336
OS01T0147700-01	Os01g0147700	GO:0044271	0.0844902	0.0744336
OS01T0147700-01	Os01g0147700	GO:0045934	0.0844902	0.0744336
OS01T0147700-01	Os01g0147700	GO:0048523	0.0844902	0.0744336
OS01T0147700-01	Os01g0147700	GO:0051172	0.0844902	0.0744336
OS01T0147700-01	Os01g0147700	GO:0051252	0.0844902	0.0744336
OS01T0147700-01	Os01g0147700	GO:0051253	0.0844902	0.0744336
OS01T0147700-01	Os01g0147700	GO:1901362	0.0844902	0.0744336
OS01T0147900-01	Os01g0147900	GO:0010038	0.0221411	0.0211731
OS01T0147900-01	Os01g0147900	GO:0022622	0.0221411	0.0211731
OS01T0147900-01	Os01g0147900	GO:0048364	0.0221411	0.0211731
OS01T0147900-01	Os01g0147900	GO:0048731	0.0221411	0.0211731
OS01T0147900-01	Os01g0147900	GO:0099402	0.0221411	0.0211731
OS01T0147900-01	Os01g0147900	GO:0006996	0.0221411	0.0211731
OS01T0147900-01	Os01g0147900	GO:0006638	0.0221411	0.0211731
OS01T0147900-01	Os01g0147900	GO:0044255	0.0221411	0.0211731
OS01T0147900-01	Os01g0147900	GO:0046486	0.0221411	0.0211731
OS01T0147900-01	Os01g0147900	GO:0044262	0.0221411	0.0211731
OS01T0147900-01	Os01g0147900	GO:0006096	0.0221411	0.0211731
OS01T0147900-01	Os01g0147900	GO:0006139	0.0221411	0.0211731
OS01T0147900-01	Os01g0147900	GO:0006753	0.0221411	0.0211731
OS01T0147900-01	Os01g0147900	GO:0006757	0.0221411	0.0211731
OS01T0147900-01	Os01g0147900	GO:0006796	0.0221411	0.0211731
OS01T0147900-01	Os01g0147900	GO:0016052	0.0221411	0.0211731
OS01T0147900-01	Os01g0147900	GO:0019637	0.0221411	0.0211731
OS01T0147900-01	Os01g0147900	GO:0019693	0.0221411	0.0211731
OS01T0147900-01	Os01g0147900	GO:0043436	0.0221411	0.0211731
OS01T0147900-01	Os01g0147900	GO:0055086	0.0221411	0.0211731
OS01T0147900-01	Os01g0147900	GO:0072521	0.0221411	0.0211731
OS01T0147900-01	Os01g0147900	GO:0005996	0.0221411	0.0211731
OS01T0147900-01	Os01g0147900	GO:0016051	0.0221411	0.0211731
OS01T0147900-01	Os01g0147900	GO:0019318	0.0221411	0.0211731
OS01T0147900-01	Os01g0147900	GO:0046364	0.0221411	0.0211731
OS01T0147900-01	Os01g0147900	GO:0019682	0.0221411	0.0211731
OS01T0147900-01	Os01g0147900	GO:0046184	0.0221411	0.0211731
OS01T0147900-01	Os01g0147900	GO:0090407	0.0221411	0.0211731
OS01T0147900-01	Os01g0147900	GO:1901137	0.0221411	0.0211731
OS01T0147900-01	Os01g0147900	GO:0006066	0.0221411	0.0211731
OS01T0147900-01	Os01g0147900	GO:0019400	0.0221411	0.0211731
OS01T0147900-01	Os01g0147900	GO:0019751	0.0221411	0.0211731
OS01T0147900-01	Os01g0147900	GO:0044275	0.0221411	0.0211731
OS01T0147900-01	Os01g0147900	GO:0046164	0.0221411	0.0211731
OS01T0147900-01	Os01g0147900	GO:1901616	0.0221411	0.0211731
OS01T0148050-01	Os01g0148050	GO:0006508	0.0161967	0.0811372
OS01T0148050-01	Os01g0148050	GO:0009057	0.0161967	0.0811372
OS01T0148050-01	Os01g0148050	GO:0019538	0.0161967	0.0811372
OS01T0148050-01	Os01g0148050	GO:0030163	0.0161967	0.0811372
OS01T0148050-01	Os01g0148050	GO:0044260	0.0161967	0.0811372
OS01T0148050-01	Os01g0148050	GO:0044265	0.0161967	0.0811372
OS01T0148050-01	Os01g0148050	GO:0044267	0.0161967	0.0811372
OS01T0148050-01	Os01g0148050	GO:1901565	0.0161967	0.0811372
OS01T0148050-01	Os01g0148050	GO:0036211	0.0161967	0.0811372
OS01T0148050-01	Os01g0148050	GO:0043412	0.0161967	0.0811372
OS01T0148400-01	Os01g0148400	GO:0006139	0.0750451	0.0405065
OS01T0148400-01	Os01g0148400	GO:0010467	0.0750451	0.0405065
OS01T0148400-01	Os01g0148400	GO:0022613	0.0750451	0.0405065
OS01T0148400-01	Os01g0148400	GO:0090304	0.0750451	0.0405065
OS01T0148400-01	Os01g0148400	GO:0006996	0.0750451	0.0405065
OS01T0148400-01	Os01g0148400	GO:0022607	0.0750451	0.0405065
OS01T0148400-01	Os01g0148400	GO:0043933	0.0750451	0.0405065
OS01T0149400-00	Os01g0149400	GO:0006325	0.0548188	0.0791264
OS01T0149400-00	Os01g0149400	GO:0006996	0.0548188	0.0791264
OS01T0149400-00	Os01g0149400	GO:0022607	0.0548188	0.0791264
OS01T0149400-00	Os01g0149400	GO:0043933	0.0548188	0.0791264
OS01T0149600-00	Os01g0149600	GO:0006325	0.0307405	0.0339729
OS01T0149600-00	Os01g0149600	GO:0006996	0.0307405	0.0339729
OS01T0149600-00	Os01g0149600	GO:0022607	0.0307405	0.0339729
OS01T0149600-00	Os01g0149600	GO:0043933	0.0307405	0.0339729
OS01T0150000-01	Os01g0150000	GO:0006665	0.000580685	0.0557808
OS01T0150000-01	Os01g0150000	GO:0006643	0.000580685	0.0557808
OS01T0150000-01	Os01g0150000	GO:0044255	0.000580685	0.0557808
OS01T0150000-01	Os01g0150000	GO:0010166	0.000580685	0.0557808
OS01T0150000-01	Os01g0150000	GO:1901570	0.000580685	0.0557808
OS01T0150000-01	Os01g0150000	GO:0006631	0.000580685	0.0557808
OS01T0150000-01	Os01g0150000	GO:0008610	0.000580685	0.0557808
OS01T0150000-01	Os01g0150000	GO:0016053	0.000580685	0.0557808
OS01T0150000-01	Os01g0150000	GO:0043436	0.000580685	0.0557808
OS01T0150000-01	Os01g0150000	GO:1905499	0.000580685	0.0557808
OS01T0150000-01	Os01g0150000	GO:0000902	0.000580685	0.0557808
OS01T0150000-01	Os01g0150000	GO:0000904	0.000580685	0.0557808
OS01T0150000-01	Os01g0150000	GO:0010026	0.000580685	0.0557808
OS01T0150000-01	Os01g0150000	GO:0010090	0.000580685	0.0557808
OS01T0150000-01	Os01g0150000	GO:0010927	0.000580685	0.0557808
OS01T0150000-01	Os01g0150000	GO:0022607	0.000580685	0.0557808
OS01T0150000-01	Os01g0150000	GO:0030030	0.000580685	0.0557808
OS01T0150000-01	Os01g0150000	GO:0032989	0.000580685	0.0557808
OS01T0150000-01	Os01g0150000	GO:0048468	0.000580685	0.0557808
OS01T0150000-01	Os01g0150000	GO:0048646	0.000580685	0.0557808
OS01T0150000-01	Os01g0150000	GO:0090558	0.000580685	0.0557808
OS01T0150000-01	Os01g0150000	GO:0090626	0.000580685	0.0557808
OS01T0150000-01	Os01g0150000	GO:0042335	0.000580685	0.0557808
OS01T0150100-01	Os01g0150100	GO:0009737	0.111712	0.0117084
OS01T0150100-01	Os01g0150100	GO:0009725	0.111712	0.0117084
OS01T0150100-01	Os01g0150100	GO:0033993	0.111712	0.0117084
OS01T0150100-01	Os01g0150100	GO:0097305	0.111712	0.0117084
OS01T0150100-01	Os01g0150100	GO:0018342	0.111712	0.0117084
OS01T0150100-01	Os01g0150100	GO:0019538	0.111712	0.0117084
OS01T0150100-01	Os01g0150100	GO:0036211	0.111712	0.0117084
OS01T0150100-01	Os01g0150100	GO:0043412	0.111712	0.0117084
OS01T0150100-01	Os01g0150100	GO:0044260	0.111712	0.0117084
OS01T0150100-01	Os01g0150100	GO:0044267	0.111712	0.0117084
OS01T0150100-01	Os01g0150100	GO:0009414	0.111712	0.0117084
OS01T0150100-01	Os01g0150100	GO:0009415	0.111712	0.0117084
OS01T0150100-01	Os01g0150100	GO:0009733	0.111712	0.0117084
OS01T0150100-01	Os01g0150100	GO:0009788	0.111712	0.0117084
OS01T0150100-01	Os01g0150100	GO:0007165	0.111712	0.0117084
OS01T0150100-01	Os01g0150100	GO:0009738	0.111712	0.0117084
OS01T0150100-01	Os01g0150100	GO:0009755	0.111712	0.0117084
OS01T0150100-01	Os01g0150100	GO:0009787	0.111712	0.0117084
OS01T0150100-01	Os01g0150100	GO:0009966	0.111712	0.0117084
OS01T0150100-01	Os01g0150100	GO:0009968	0.111712	0.0117084
OS01T0150100-01	Os01g0150100	GO:0010646	0.111712	0.0117084
OS01T0150100-01	Os01g0150100	GO:0010648	0.111712	0.0117084
OS01T0150100-01	Os01g0150100	GO:0023057	0.111712	0.0117084
OS01T0150100-01	Os01g0150100	GO:0032870	0.111712	0.0117084
OS01T0150100-01	Os01g0150100	GO:0048523	0.111712	0.0117084
OS01T0150100-01	Os01g0150100	GO:0048585	0.111712	0.0117084
OS01T0150100-01	Os01g0150100	GO:0071310	0.111712	0.0117084
OS01T0150100-01	Os01g0150100	GO:1901419	0.111712	0.0117084
OS01T0150100-01	Os01g0150100	GO:1901420	0.111712	0.0117084
OS01T0150100-01	Os01g0150100	GO:1901701	0.111712	0.0117084
OS01T0150100-01	Os01g0150100	GO:1905957	0.111712	0.0117084
OS01T0150100-01	Os01g0150100	GO:1905958	0.111712	0.0117084
OS01T0150200-02	Os01g0150200	GO:0006631	0.0029941	0.0192214
OS01T0150200-02	Os01g0150200	GO:0008610	0.0029941	0.0192214
OS01T0150200-02	Os01g0150200	GO:0016053	0.0029941	0.0192214
OS01T0150200-02	Os01g0150200	GO:0043436	0.0029941	0.0192214
OS01T0150200-02	Os01g0150200	GO:0044255	0.0029941	0.0192214
OS01T0150200-02	Os01g0150200	GO:0051302	0.0029941	0.0192214
OS01T0150200-02	Os01g0150200	GO:0048640	0.0029941	0.0192214
OS01T0150200-02	Os01g0150200	GO:0045926	0.0029941	0.0192214
OS01T0150200-02	Os01g0150200	GO:0048638	0.0029941	0.0192214
OS01T0150200-02	Os01g0150200	GO:0051093	0.0029941	0.0192214
OS01T0150200-02	Os01g0150200	GO:0006796	0.0029941	0.0192214
OS01T0150200-02	Os01g0150200	GO:0009892	0.0029941	0.0192214
OS01T0150200-02	Os01g0150200	GO:0010563	0.0029941	0.0192214
OS01T0150200-02	Os01g0150200	GO:0010605	0.0029941	0.0192214
OS01T0150200-02	Os01g0150200	GO:0019538	0.0029941	0.0192214
OS01T0150200-02	Os01g0150200	GO:0031323	0.0029941	0.0192214
OS01T0150200-02	Os01g0150200	GO:0031324	0.0029941	0.0192214
OS01T0150200-02	Os01g0150200	GO:0032268	0.0029941	0.0192214
OS01T0150200-02	Os01g0150200	GO:0032269	0.0029941	0.0192214
OS01T0150200-02	Os01g0150200	GO:0036211	0.0029941	0.0192214
OS01T0150200-02	Os01g0150200	GO:0043412	0.0029941	0.0192214
OS01T0150200-02	Os01g0150200	GO:0044260	0.0029941	0.0192214
OS01T0150200-02	Os01g0150200	GO:0044267	0.0029941	0.0192214
OS01T0150200-02	Os01g0150200	GO:0048523	0.0029941	0.0192214
OS01T0150200-02	Os01g0150200	GO:0051171	0.0029941	0.0192214
OS01T0150200-02	Os01g0150200	GO:0051172	0.0029941	0.0192214
OS01T0150200-02	Os01g0150200	GO:0051174	0.0029941	0.0192214
OS01T0150200-02	Os01g0150200	GO:0051246	0.0029941	0.0192214
OS01T0150200-02	Os01g0150200	GO:0051248	0.0029941	0.0192214
OS01T0150200-02	Os01g0150200	GO:0060255	0.0029941	0.0192214
OS01T0150200-02	Os01g0150200	GO:0080090	0.0029941	0.0192214
OS01T0150200-02	Os01g0150200	GO:0006643	0.0029941	0.0192214
OS01T0150200-02	Os01g0150200	GO:0006665	0.0029941	0.0192214
OS01T0150200-02	Os01g0150200	GO:0046467	0.0029941	0.0192214
OS01T0150200-02	Os01g0150200	GO:1901566	0.0029941	0.0192214
OS01T0151100-01	Os01g0151100	GO:0006972	0.0124724	0.0678323
OS01T0151100-01	Os01g0151100	GO:0009651	0.0124724	0.0678323
OS01T0151200-03	Os01g0151200	GO:0090150	0.0185343	0.141746
OS01T0151200-03	Os01g0151200	GO:0034613	0.0185343	0.141746
OS01T0151200-03	Os01g0151200	GO:0045184	0.0185343	0.141746
OS01T0151200-03	Os01g0151200	GO:0072657	0.0185343	0.141746
OS01T0151200-03	Os01g0151200	GO:0006886	0.0185343	0.141746
OS01T0151200-03	Os01g0151200	GO:0015031	0.0185343	0.141746
OS01T0151200-03	Os01g0151200	GO:0044743	0.0185343	0.141746
OS01T0151200-03	Os01g0151200	GO:0046907	0.0185343	0.141746
OS01T0151200-03	Os01g0151200	GO:0055085	0.0185343	0.141746
OS01T0151200-03	Os01g0151200	GO:0065002	0.0185343	0.141746
OS01T0151200-03	Os01g0151200	GO:0071702	0.0185343	0.141746
OS01T0151200-03	Os01g0151200	GO:0071705	0.0185343	0.141746
OS01T0151200-03	Os01g0151200	GO:0072594	0.0185343	0.141746
OS01T0151200-03	Os01g0151200	GO:0006996	0.0185343	0.141746
OS01T0151200-03	Os01g0151200	GO:0061024	0.0185343	0.141746
OS01T0151200-03	Os01g0151200	GO:0022607	0.0185343	0.141746
OS01T0151200-03	Os01g0151200	GO:0043933	0.0185343	0.141746
OS01T0151400-01	Os01g0151400	GO:0006518	0.0132727	0.00394852
OS01T0151400-01	Os01g0151400	GO:0006575	0.0132727	0.00394852
OS01T0151400-01	Os01g0151400	GO:0006749	0.0132727	0.00394852
OS01T0151400-01	Os01g0151400	GO:0042219	0.0132727	0.00394852
OS01T0151400-01	Os01g0151400	GO:0043171	0.0132727	0.00394852
OS01T0151400-01	Os01g0151400	GO:0043603	0.0132727	0.00394852
OS01T0151400-01	Os01g0151400	GO:0044273	0.0132727	0.00394852
OS01T0151400-01	Os01g0151400	GO:1901565	0.0132727	0.00394852
OS01T0151400-01	Os01g0151400	GO:0006508	0.0132727	0.00394852
OS01T0151400-01	Os01g0151400	GO:0019538	0.0132727	0.00394852
OS01T0151500-00	Os01g0151500	GO:0006518	0.0368645	0.286518
OS01T0151500-00	Os01g0151500	GO:0006575	0.0368645	0.286518
OS01T0151500-00	Os01g0151500	GO:0006749	0.0368645	0.286518
OS01T0151500-00	Os01g0151500	GO:0042219	0.0368645	0.286518
OS01T0151500-00	Os01g0151500	GO:0043171	0.0368645	0.286518
OS01T0151500-00	Os01g0151500	GO:0043603	0.0368645	0.286518
OS01T0151500-00	Os01g0151500	GO:0044273	0.0368645	0.286518
OS01T0151500-00	Os01g0151500	GO:1901565	0.0368645	0.286518
OS01T0151500-00	Os01g0151500	GO:0071466	0.0368645	0.286518
OS01T0151500-00	Os01g0151500	GO:0006508	0.0368645	0.286518
OS01T0151500-00	Os01g0151500	GO:0019538	0.0368645	0.286518
OS01T0151700-01	Os01g0151700	GO:0009860	0.0883018	0.0283922
OS01T0151700-01	Os01g0151700	GO:0000902	0.0883018	0.0283922
OS01T0151700-01	Os01g0151700	GO:0000904	0.0883018	0.0283922
OS01T0151700-01	Os01g0151700	GO:0009826	0.0883018	0.0283922
OS01T0151700-01	Os01g0151700	GO:0009932	0.0883018	0.0283922
OS01T0151700-01	Os01g0151700	GO:0048468	0.0883018	0.0283922
OS01T0151700-01	Os01g0151700	GO:0048588	0.0883018	0.0283922
OS01T0151700-01	Os01g0151700	GO:0048868	0.0883018	0.0283922
OS01T0151700-01	Os01g0151700	GO:0060560	0.0883018	0.0283922
OS01T0152000-01	Os01g0152000	GO:0006796	0.0237389	0.0288062
OS01T0152000-01	Os01g0152000	GO:0019538	0.0237389	0.0288062
OS01T0152000-01	Os01g0152000	GO:0036211	0.0237389	0.0288062
OS01T0152000-01	Os01g0152000	GO:0043412	0.0237389	0.0288062
OS01T0152000-01	Os01g0152000	GO:0044260	0.0237389	0.0288062
OS01T0152000-01	Os01g0152000	GO:0044267	0.0237389	0.0288062
OS01T0152300-00	Os01g0152300	GO:0006325	0.0367487	0.0587104
OS01T0152300-00	Os01g0152300	GO:0006996	0.0367487	0.0587104
OS01T0152300-00	Os01g0152300	GO:0022607	0.0367487	0.0587104
OS01T0152300-00	Os01g0152300	GO:0043933	0.0367487	0.0587104
OS01T0152900-00	Os01g0152900	GO:0006325	0.00750058	0.0619376
OS01T0152900-00	Os01g0152900	GO:0006996	0.00750058	0.0619376
OS01T0152900-00	Os01g0152900	GO:0022607	0.00750058	0.0619376
OS01T0152900-00	Os01g0152900	GO:0043933	0.00750058	0.0619376
OS01T0153100-00	Os01g0153100	GO:0006325	0.00961927	0.0608446
OS01T0153100-00	Os01g0153100	GO:0006996	0.00961927	0.0608446
OS01T0153100-00	Os01g0153100	GO:0022607	0.00961927	0.0608446
OS01T0153100-00	Os01g0153100	GO:0043933	0.00961927	0.0608446
OS01T0153300-00	Os01g0153300	GO:0006325	0.00917877	0.00880594
OS01T0153300-00	Os01g0153300	GO:0006996	0.00917877	0.00880594
OS01T0153300-00	Os01g0153300	GO:0022607	0.00917877	0.00880594
OS01T0153300-00	Os01g0153300	GO:0043933	0.00917877	0.00880594
OS01T0153400-01	Os01g0153400	GO:0006139	0.0212747	0.019558
OS01T0153400-01	Os01g0153400	GO:0006518	0.0212747	0.019558
OS01T0153400-01	Os01g0153400	GO:0006520	0.0212747	0.019558
OS01T0153400-01	Os01g0153400	GO:0009059	0.0212747	0.019558
OS01T0153400-01	Os01g0153400	GO:0010467	0.0212747	0.019558
OS01T0153400-01	Os01g0153400	GO:0019538	0.0212747	0.019558
OS01T0153400-01	Os01g0153400	GO:0034645	0.0212747	0.019558
OS01T0153400-01	Os01g0153400	GO:0043038	0.0212747	0.019558
OS01T0153400-01	Os01g0153400	GO:0043436	0.0212747	0.019558
OS01T0153400-01	Os01g0153400	GO:0043603	0.0212747	0.019558
OS01T0153400-01	Os01g0153400	GO:0044260	0.0212747	0.019558
OS01T0153400-01	Os01g0153400	GO:0044267	0.0212747	0.019558
OS01T0153400-01	Os01g0153400	GO:0044271	0.0212747	0.019558
OS01T0153400-01	Os01g0153400	GO:0090304	0.0212747	0.019558
OS01T0153400-01	Os01g0153400	GO:1901566	0.0212747	0.019558
OS01T0155500-01	Os01g0155500	GO:0006796	0.0272524	0.0292763
OS01T0155500-01	Os01g0155500	GO:0019538	0.0272524	0.0292763
OS01T0155500-01	Os01g0155500	GO:0036211	0.0272524	0.0292763
OS01T0155500-01	Os01g0155500	GO:0043412	0.0272524	0.0292763
OS01T0155500-01	Os01g0155500	GO:0044260	0.0272524	0.0292763
OS01T0155500-01	Os01g0155500	GO:0044267	0.0272524	0.0292763
OS01T0157800-01	Os01g0157800	GO:0030150	0.00161207	0.0551705
OS01T0157800-01	Os01g0157800	GO:0006839	0.00161207	0.0551705
OS01T0157800-01	Os01g0157800	GO:0006886	0.00161207	0.0551705
OS01T0157800-01	Os01g0157800	GO:0006996	0.00161207	0.0551705
OS01T0157800-01	Os01g0157800	GO:0015031	0.00161207	0.0551705
OS01T0157800-01	Os01g0157800	GO:0034613	0.00161207	0.0551705
OS01T0157800-01	Os01g0157800	GO:0044743	0.00161207	0.0551705
OS01T0157800-01	Os01g0157800	GO:0045184	0.00161207	0.0551705
OS01T0157800-01	Os01g0157800	GO:0046907	0.00161207	0.0551705
OS01T0157800-01	Os01g0157800	GO:0055085	0.00161207	0.0551705
OS01T0157800-01	Os01g0157800	GO:0065002	0.00161207	0.0551705
OS01T0157800-01	Os01g0157800	GO:0071702	0.00161207	0.0551705
OS01T0157800-01	Os01g0157800	GO:0071705	0.00161207	0.0551705
OS01T0157800-01	Os01g0157800	GO:0072594	0.00161207	0.0551705
OS01T0158100-01	Os01g0158100	GO:0006996	0.00875936	0.012603
OS01T0158100-01	Os01g0158100	GO:0006139	0.00875936	0.012603
OS01T0158100-01	Os01g0158100	GO:0010467	0.00875936	0.012603
OS01T0158100-01	Os01g0158100	GO:0090304	0.00875936	0.012603
OS01T0158100-01	Os01g0158100	GO:0009793	0.00875936	0.012603
OS01T0158100-01	Os01g0158100	GO:0009790	0.00875936	0.012603
OS01T0158100-01	Os01g0158100	GO:0009791	0.00875936	0.012603
OS01T0158100-01	Os01g0158100	GO:0010154	0.00875936	0.012603
OS01T0158100-01	Os01g0158100	GO:0048316	0.00875936	0.012603
OS01T0158100-01	Os01g0158100	GO:0048608	0.00875936	0.012603
OS01T0158100-01	Os01g0158100	GO:0048731	0.00875936	0.012603
OS01T0158100-01	Os01g0158100	GO:0061458	0.00875936	0.012603
OS01T0158200-01	Os01g0158200	GO:0006508	0.0129334	0.0112541
OS01T0158200-01	Os01g0158200	GO:0019538	0.0129334	0.0112541
OS01T0158500-01	Os01g0158500	GO:0006518	0.0843864	0.114317
OS01T0158500-01	Os01g0158500	GO:0009059	0.0843864	0.114317
OS01T0158500-01	Os01g0158500	GO:0010467	0.0843864	0.114317
OS01T0158500-01	Os01g0158500	GO:0019538	0.0843864	0.114317
OS01T0158500-01	Os01g0158500	GO:0034645	0.0843864	0.114317
OS01T0158500-01	Os01g0158500	GO:0043603	0.0843864	0.114317
OS01T0158500-01	Os01g0158500	GO:0044260	0.0843864	0.114317
OS01T0158500-01	Os01g0158500	GO:0044267	0.0843864	0.114317
OS01T0158500-01	Os01g0158500	GO:0044271	0.0843864	0.114317
OS01T0158500-01	Os01g0158500	GO:1901566	0.0843864	0.114317
OS01T0158500-01	Os01g0158500	GO:0006139	0.0843864	0.114317
OS01T0158500-01	Os01g0158500	GO:0006520	0.0843864	0.114317
OS01T0158500-01	Os01g0158500	GO:0043038	0.0843864	0.114317
OS01T0158500-01	Os01g0158500	GO:0043436	0.0843864	0.114317
OS01T0158500-01	Os01g0158500	GO:0090304	0.0843864	0.114317
OS01T0158500-01	Os01g0158500	GO:0009793	0.0843864	0.114317
OS01T0158500-01	Os01g0158500	GO:0009790	0.0843864	0.114317
OS01T0158500-01	Os01g0158500	GO:0009791	0.0843864	0.114317
OS01T0158500-01	Os01g0158500	GO:0010154	0.0843864	0.114317
OS01T0158500-01	Os01g0158500	GO:0048316	0.0843864	0.114317
OS01T0158500-01	Os01g0158500	GO:0048608	0.0843864	0.114317
OS01T0158500-01	Os01g0158500	GO:0048731	0.0843864	0.114317
OS01T0158500-01	Os01g0158500	GO:0061458	0.0843864	0.114317
OS01T0158900-01	Os01g0158900	GO:0006139	0.00334087	0.0907683
OS01T0158900-01	Os01g0158900	GO:0009059	0.00334087	0.0907683
OS01T0158900-01	Os01g0158900	GO:0009889	0.00334087	0.0907683
OS01T0158900-01	Os01g0158900	GO:0009890	0.00334087	0.0907683
OS01T0158900-01	Os01g0158900	GO:0009892	0.00334087	0.0907683
OS01T0158900-01	Os01g0158900	GO:0010467	0.00334087	0.0907683
OS01T0158900-01	Os01g0158900	GO:0010468	0.00334087	0.0907683
OS01T0158900-01	Os01g0158900	GO:0010556	0.00334087	0.0907683
OS01T0158900-01	Os01g0158900	GO:0010558	0.00334087	0.0907683
OS01T0158900-01	Os01g0158900	GO:0010605	0.00334087	0.0907683
OS01T0158900-01	Os01g0158900	GO:0018130	0.00334087	0.0907683
OS01T0158900-01	Os01g0158900	GO:0019219	0.00334087	0.0907683
OS01T0158900-01	Os01g0158900	GO:0019438	0.00334087	0.0907683
OS01T0158900-01	Os01g0158900	GO:0031323	0.00334087	0.0907683
OS01T0158900-01	Os01g0158900	GO:0031324	0.00334087	0.0907683
OS01T0158900-01	Os01g0158900	GO:0031326	0.00334087	0.0907683
OS01T0158900-01	Os01g0158900	GO:0031327	0.00334087	0.0907683
OS01T0158900-01	Os01g0158900	GO:0034645	0.00334087	0.0907683
OS01T0158900-01	Os01g0158900	GO:0034654	0.00334087	0.0907683
OS01T0158900-01	Os01g0158900	GO:0044260	0.00334087	0.0907683
OS01T0158900-01	Os01g0158900	GO:0044271	0.00334087	0.0907683
OS01T0158900-01	Os01g0158900	GO:0045934	0.00334087	0.0907683
OS01T0158900-01	Os01g0158900	GO:0048523	0.00334087	0.0907683
OS01T0158900-01	Os01g0158900	GO:0051171	0.00334087	0.0907683
OS01T0158900-01	Os01g0158900	GO:0051172	0.00334087	0.0907683
OS01T0158900-01	Os01g0158900	GO:0051252	0.00334087	0.0907683
OS01T0158900-01	Os01g0158900	GO:0051253	0.00334087	0.0907683
OS01T0158900-01	Os01g0158900	GO:0060255	0.00334087	0.0907683
OS01T0158900-01	Os01g0158900	GO:0080090	0.00334087	0.0907683
OS01T0158900-01	Os01g0158900	GO:0090304	0.00334087	0.0907683
OS01T0158900-01	Os01g0158900	GO:1901362	0.00334087	0.0907683
OS01T0158900-01	Os01g0158900	GO:0009908	0.00334087	0.0907683
OS01T0158900-01	Os01g0158900	GO:0009791	0.00334087	0.0907683
OS01T0158900-01	Os01g0158900	GO:0048367	0.00334087	0.0907683
OS01T0158900-01	Os01g0158900	GO:0048608	0.00334087	0.0907683
OS01T0158900-01	Os01g0158900	GO:0048731	0.00334087	0.0907683
OS01T0158900-01	Os01g0158900	GO:0061458	0.00334087	0.0907683
OS01T0158900-01	Os01g0158900	GO:0090567	0.00334087	0.0907683
OS01T0158900-01	Os01g0158900	GO:0009891	0.00334087	0.0907683
OS01T0158900-01	Os01g0158900	GO:0009893	0.00334087	0.0907683
OS01T0158900-01	Os01g0158900	GO:0010557	0.00334087	0.0907683
OS01T0158900-01	Os01g0158900	GO:0010604	0.00334087	0.0907683
OS01T0158900-01	Os01g0158900	GO:0031325	0.00334087	0.0907683
OS01T0158900-01	Os01g0158900	GO:0031328	0.00334087	0.0907683
OS01T0158900-01	Os01g0158900	GO:0045935	0.00334087	0.0907683
OS01T0158900-01	Os01g0158900	GO:0048522	0.00334087	0.0907683
OS01T0158900-01	Os01g0158900	GO:0051173	0.00334087	0.0907683
OS01T0158900-01	Os01g0158900	GO:0051254	0.00334087	0.0907683
OS01T0158900-01	Os01g0158900	GO:0042335	0.00334087	0.0907683
[truncated: 150,181 more rows]

## Sheet: Only GO terms with N >= 20
S5: Biological Pathways and Processes under selection
Abbreviations: GO_ID: Biology Gene Ontology (ID); n - number of transcripts belonging to a particular GO ID; medS - median Linear selection differential; 95 CI - 95% Confidence Interval; 95CI_Pass - whetehr the GO ID cleared the 95CI cutoff
	Normal				Saline
GO_ID	n	medS	95 CI	95CI_Pass	n	medS	95 CI	95CI_Pass	Normal_Saline_95CI_Pass	Normal_only_95CI_Pass	Saline_only_95CI_Pass
GO:0000070	36	0.0666215	0.0352109	No	36	0.0583743	0.0231237	No	No	No	No
GO:0000075	24	0.0684988	0.0239769	No	24	0.10749	0.0471409	No	No	No	No
GO:0000096	60	0.059332	0.0418674	No	60	0.0633721	0.0438796	No	No	No	No
GO:0000160	117	0.0518477	0.0436749	No	117	0.0386792	0.0321293	No	No	No	No
GO:0000165	28	0.0504833	0.0265616	No	28	0.0519269	0.033891	No	No	No	No
GO:0000302	152	0.0492745	0.0399422	No	152	0.0431	0.0358077	No	No	No	No
GO:0000819	46	0.0620524	0.0352109	No	46	0.0583743	0.0231237	No	No	No	No
GO:0000902	277	0.0478067	0.0421164	No	276	0.0504253	0.043451	No	No	No	No
GO:0000904	155	0.0546567	0.0448346	No	154	0.0481821	0.038038	No	No	No	No
GO:0000910	66	0.0617794	0.0430536	No	65	0.0439908	0.0266284	No	No	No	No
GO:0000911	52	0.0611142	0.0406694	No	52	0.0458153	0.0266284	No	No	No	No
GO:0001510	55	0.0335238	0.0249857	No	55	0.0385712	0.0267842	No	No	No	No
GO:0001558	76	0.057284	0.0444108	No	76	0.0610019	0.0407711	No	No	No	No
GO:0001678	25	0.0368136	0.0218646	No	25	0.045732	0.0276264	No	No	No	No
GO:0001763	24	0.0420251	0.0205998	No	24	0.0706289	0.0276264	No	No	No	No
GO:0002183	21	0.0782648	0.043366	No	21	0.045812	0.0215267	No	No	No	No
GO:0002213	30	0.0601012	0.036849	No	30	0.0326895	0.0184509	No	No	No	No
GO:0002221	21	0.0430355	0.0186882	No	21	0.0342332	0.0268752	No	No	No	No
GO:0002229	47	0.0364021	0.027301	No	46	0.0394408	0.0278744	No	No	No	No
GO:0002237	38	0.0561266	0.0360696	No	38	0.0438981	0.0276234	No	No	No	No
GO:0002238	21	0.055252	0.0322176	No	21	0.0631641	0.0233388	No	No	No	No
GO:0002253	37	0.040988	0.0311095	No	37	0.0306696	0.0261961	No	No	No	No
GO:0002683	49	0.0475024	0.0205288	No	49	0.0474905	0.0345432	No	No	No	No
GO:0002684	66	0.0639198	0.037922	No	66	0.0388578	0.0276234	No	No	No	No
GO:0002757	27	0.040988	0.0217605	No	27	0.0306696	0.0247552	No	No	No	No
GO:0002758	27	0.040988	0.0217605	No	27	0.0306696	0.0247552	No	No	No	No
GO:0002764	38	0.0440222	0.0305511	No	38	0.0329974	0.0268752	No	No	No	No
GO:0002831	159	0.0548437	0.040988	No	158	0.0457207	0.0342332	No	No	No	No
GO:0002832	46	0.0484226	0.0182752	No	46	0.0450998	0.0328118	No	No	No	No
GO:0002833	66	0.0639198	0.037922	No	66	0.0388578	0.0276234	No	No	No	No
GO:0003002	116	0.0541715	0.0379691	No	116	0.0507217	0.0368303	No	No	No	No
GO:0005976	247	0.0519115	0.043916	No	246	0.051922	0.0465748	No	No	No	No
GO:0005984	66	0.0610705	0.03831	No	66	0.0646175	0.0434122	No	No	No	No
GO:0005996	131	0.0559787	0.0461256	No	130	0.0457485	0.0366286	No	No	No	No
GO:0006002	24	0.0623753	0.0366574	No	24	0.07987	0.0449616	No	No	No	No
GO:0006040	23	0.0594325	0.0335851	No	23	0.0356016	0.0209479	No	No	No	No
GO:0006066	114	0.0410645	0.0328288	No	114	0.0439649	0.0296277	No	No	No	No
GO:0006096	64	0.0538554	0.0427065	No	64	0.063658	0.0430334	No	No	No	No
GO:0006098	22	0.0897302	0.023472	No	22	0.0526861	0.0185474	No	No	No	No
GO:0006109	64	0.0452771	0.0307986	No	64	0.0551624	0.0310943	No	No	No	No
GO:0006139	2750	0.0463853	0.0438926	No	2747	0.048778	0.0469679	No	No	No	No
GO:0006259	338	0.0473601	0.0397427	No	338	0.0594649	0.0506088	Yes	No	No	Yes
GO:0006306	33	0.0580414	0.0397982	No	33	0.0530448	0.0273014	No	No	No	No
GO:0006325	292	0.0408326	0.0361515	No	292	0.0446718	0.0379208	No	No	No	No
GO:0006479	95	0.0401233	0.0322292	No	95	0.0436121	0.0328285	No	No	No	No
GO:0006486	96	0.0425858	0.0352109	No	96	0.0453522	0.0353604	No	No	No	No
GO:0006508	705	0.0456439	0.0419658	No	702	0.0486712	0.0430986	No	No	No	No
GO:0006518	703	0.0619031	0.0560192	Yes	703	0.0399817	0.0375233	No	No	Yes	No
GO:0006520	345	0.0519873	0.043605	No	344	0.043602	0.0400307	No	No	No	No
GO:0006575	101	0.0500724	0.038835	No	101	0.0408057	0.0351626	No	No	No	No
GO:0006631	186	0.0482577	0.038633	No	186	0.0483012	0.0392687	No	No	No	No
GO:0006637	26	0.0587549	0.0345813	No	26	0.0608325	0.0336439	No	No	No	No
GO:0006638	24	0.0467103	0.026342	No	24	0.0516981	0.0252423	No	No	No	No
GO:0006643	104	0.0369674	0.0266614	No	104	0.0486505	0.0361957	No	No	No	No
GO:0006644	183	0.0444837	0.0380497	No	183	0.0487122	0.0398057	No	No	No	No
GO:0006665	47	0.0310417	0.0206483	No	47	0.0480435	0.0309401	No	No	No	No
GO:0006720	171	0.0510264	0.0443538	No	170	0.0502259	0.0380511	No	No	No	No
GO:0006740	24	0.0897302	0.0238581	No	24	0.0526861	0.0185474	No	No	No	No
GO:0006749	71	0.0582994	0.038835	No	71	0.0400894	0.0325355	No	No	No	No
GO:0006753	245	0.0510443	0.042937	No	245	0.0545998	0.0437152	No	No	No	No
GO:0006757	64	0.0538554	0.0427065	No	64	0.063658	0.0430334	No	No	No	No
GO:0006760	22	0.0375806	0.0173155	No	22	0.0472584	0.0198309	No	No	No	No
GO:0006767	72	0.056022	0.0404481	No	71	0.04273	0.0268446	No	No	No	No
GO:0006796	1645	0.049179	0.0462302	No	1639	0.0531162	0.0499186	Yes	No	No	Yes
GO:0006811	495	0.0510838	0.0471704	No	494	0.0494263	0.0440691	No	No	No	No
GO:0006839	77	0.0415484	0.0289684	No	77	0.0384733	0.0334437	No	No	No	No
GO:0006869	92	0.0524638	0.0438434	No	92	0.0496624	0.0414096	No	No	No	No
GO:0006873	117	0.0422556	0.0362254	No	117	0.0568203	0.0372872	No	No	No	No
GO:0006886	364	0.0439788	0.0402099	No	364	0.0491996	0.0392385	No	No	No	No
GO:0006887	44	0.0494089	0.0333961	No	44	0.0605021	0.0360356	No	No	No	No
GO:0006888	73	0.0448406	0.0381262	No	73	0.0406964	0.0261171	No	No	No	No
GO:0006914	55	0.0412643	0.0211768	No	55	0.0457749	0.022397	No	No	No	No
GO:0006972	64	0.0500972	0.0384515	No	64	0.0348127	0.0248402	No	No	No	No
GO:0006974	254	0.0434637	0.0357863	No	254	0.0542024	0.0480569	No	No	No	No
GO:0006986	31	0.0510096	0.0267225	No	31	0.0608277	0.0412851	No	No	No	No
GO:0006996	1270	0.047357	0.0440572	No	1270	0.0473361	0.0444311	No	No	No	No
GO:0007015	63	0.0467226	0.0351083	No	63	0.0426761	0.0365459	No	No	No	No
GO:0007034	86	0.0498728	0.0336156	No	86	0.0516806	0.0341655	No	No	No	No
GO:0007051	28	0.0388185	0.023975	No	28	0.0548543	0.0200556	No	No	No	No
GO:0007062	22	0.045788	0.018542	No	22	0.0390078	0.0109936	No	No	No	No
GO:0007127	36	0.0501322	0.0269667	No	36	0.0755353	0.0539341	Yes	No	No	Yes
GO:0007131	28	0.0526693	0.0326051	No	28	0.0825812	0.0539341	Yes	No	No	Yes
GO:0007165	1003	0.0499342	0.0469812	No	1001	0.0476267	0.0442347	No	No	No	No
GO:0007166	61	0.0543354	0.0364021	No	60	0.0613984	0.0360104	No	No	No	No
GO:0007186	21	0.0605602	0.0275518	No	21	0.0451408	0.0296956	No	No	No	No
GO:0007276	39	0.064679	0.0397207	No	39	0.0501847	0.0306553	No	No	No	No
GO:0007346	48	0.0649493	0.0279581	No	48	0.0608342	0.0300442	No	No	No	No
GO:0007389	132	0.0524351	0.0381903	No	132	0.0516297	0.0384632	No	No	No	No
GO:0008202	62	0.0479306	0.0327503	No	61	0.0460441	0.0341684	No	No	No	No
GO:0008299	138	0.0533851	0.045076	No	137	0.0461597	0.0355911	No	No	No	No
GO:0008610	464	0.0476849	0.0415588	No	463	0.0461597	0.0409574	No	No	No	No
GO:0008652	166	0.0547428	0.0418674	No	166	0.0436633	0.0353797	No	No	No	No
GO:0008654	136	0.0459481	0.0353622	No	135	0.0409574	0.0336439	No	No	No	No
GO:0009057	565	0.0481216	0.0438926	No	565	0.0486791	0.0428167	No	No	No	No
GO:0009059	2326	0.0501191	0.0477228	No	2322	0.0468441	0.0446546	No	No	No	No
GO:0009063	68	0.0523497	0.0379691	No	68	0.042806	0.0370542	No	No	No	No
GO:0009072	74	0.0518089	0.030328	No	74	0.0393387	0.0340473	No	No	No	No
GO:0009081	24	0.0492746	0.0307773	No	24	0.0290722	0.0174524	No	No	No	No
GO:0009100	108	0.0417682	0.0346033	No	108	0.0453522	0.0363504	No	No	No	No
GO:0009110	78	0.0582471	0.0435083	No	77	0.0441567	0.0294463	No	No	No	No
GO:0009112	33	0.0343911	0.0163163	No	33	0.0325648	0.0238227	No	No	No	No
GO:0009116	30	0.0472586	0.0195333	No	30	0.038874	0.0180465	No	No	No	No
GO:0009225	36	0.0383856	0.0275314	No	36	0.044264	0.0254884	No	No	No	No
GO:0009267	130	0.0512806	0.038857	No	130	0.0499399	0.0417187	No	No	No	No
GO:0009269	21	0.0545152	0.0339883	No	21	0.0337338	0.026516	No	No	No	No
GO:0009308	81	0.0459406	0.0357587	No	81	0.0427089	0.0340473	No	No	No	No
GO:0009311	77	0.0567271	0.0341002	No	77	0.0630011	0.0434122	No	No	No	No
GO:0009408	222	0.0542878	0.0434364	No	223	0.0443789	0.0333071	No	No	No	No
GO:0009409	386	0.0538708	0.0488951	Yes	386	0.0443893	0.0381006	No	No	Yes	No
GO:0009414	382	0.0491294	0.0419572	No	381	0.0438909	0.0371679	No	No	No	No
GO:0009415	387	0.0488951	0.0417249	No	386	0.0440855	0.037664	No	No	No	No
GO:0009416	656	0.0522249	0.0480269	No	656	0.0505745	0.0462201	No	No	No	No
GO:0009553	107	0.0554269	0.038215	No	107	0.0491969	0.0338066	No	No	No	No
GO:0009555	265	0.0502807	0.0426492	No	265	0.0511279	0.0444345	No	No	No	No
GO:0009559	27	0.0396381	0.0194082	No	27	0.0445812	0.0269583	No	No	No	No
GO:0009567	30	0.0616215	0.0496169	Yes	30	0.0539095	0.0278191	No	No	Yes	No
GO:0009626	47	0.0559946	0.040988	No	47	0.0509817	0.0270476	No	No	No	No
GO:0009627	64	0.0546269	0.042192	No	63	0.0453138	0.0306553	No	No	No	No
GO:0009630	72	0.0462543	0.0358328	No	72	0.0480856	0.0332417	No	No	No	No
GO:0009631	46	0.041109	0.0292599	No	46	0.0558896	0.0352568	No	No	No	No
GO:0009638	22	0.071536	0.0370415	No	22	0.0697048	0.0254655	No	No	No	No
GO:0009640	92	0.0444342	0.0370415	No	92	0.052739	0.0383292	No	No	No	No
GO:0009651	443	0.0434364	0.0386379	No	443	0.0443682	0.0398436	No	No	No	No
GO:0009664	76	0.0473238	0.0333315	No	75	0.0438029	0.0306011	No	No	No	No
GO:0009685	28	0.0505844	0.0394958	No	28	0.0356825	0.016852	No	No	No	No
GO:0009687	26	0.0498619	0.0328288	No	26	0.0384201	0.0169473	No	No	No	No
GO:0009690	25	0.0309774	0.021747	No	25	0.0771205	0.0326607	No	No	No	No
GO:0009692	22	0.0604237	0.0274662	No	22	0.0591662	0.0361204	No	No	No	No
GO:0009694	34	0.0651157	0.0416092	No	34	0.0437244	0.0267955	No	No	No	No
GO:0009698	94	0.0483108	0.0407053	No	94	0.0473413	0.0370542	No	No	No	No
GO:0009699	67	0.0419288	0.0347131	No	67	0.0499559	0.0405489	No	No	No	No
GO:0009718	21	0.052542	0.0219749	No	21	0.0358459	0.0146404	No	No	No	No
GO:0009723	146	0.0516828	0.0413841	No	146	0.0454072	0.0345437	No	No	No	No
GO:0009725	1082	0.0488005	0.0453869	No	1080	0.0490597	0.0461275	No	No	No	No
GO:0009733	250	0.0485995	0.0430491	No	250	0.0514277	0.045732	No	No	No	No
GO:0009734	111	0.0472724	0.0379317	No	111	0.0454225	0.0332417	No	No	No	No
GO:0009735	91	0.0591492	0.0453869	No	91	0.045732	0.0326607	No	No	No	No
GO:0009736	44	0.0537897	0.0381253	No	44	0.0374003	0.0282089	No	No	No	No
GO:0009737	525	0.0483014	0.0431878	No	524	0.0499207	0.0457356	No	No	No	No
GO:0009738	181	0.0532479	0.0423062	No	181	0.0525891	0.0440463	No	No	No	No
GO:0009739	86	0.0473098	0.0343896	No	86	0.039646	0.0290489	No	No	No	No
GO:0009741	93	0.0492596	0.0353784	No	93	0.0505192	0.0358299	No	No	No	No
GO:0009743	161	0.0427065	0.0342902	No	161	0.0462692	0.0372201	No	No	No	No
GO:0009751	132	0.0497589	0.0421164	No	132	0.0419095	0.0328118	No	No	No	No
GO:0009753	167	0.0431878	0.0376741	No	166	0.0510025	0.0438068	No	No	No	No
GO:0009755	540	0.0488005	0.0445538	No	539	0.0480523	0.0410045	No	No	No	No
GO:0009756	43	0.0342902	0.0236424	No	43	0.0642913	0.0306696	No	No	No	No
GO:0009765	27	0.171162	0.0520053	Yes	27	0.0761916	0.032059	No	No	Yes	No
GO:0009785	29	0.0755101	0.0344734	No	29	0.0475508	0.0137538	No	No	No	No
GO:0009787	91	0.0577864	0.0363596	No	91	0.0563325	0.0383743	No	No	No	No
GO:0009788	46	0.0584678	0.0350794	No	46	0.0487166	0.0257434	No	No	No	No
GO:0009789	29	0.0656648	0.0309774	No	29	0.0530873	0.0335123	No	No	No	No
GO:0009790	343	0.0457714	0.0400657	No	343	0.0484484	0.0414096	No	No	No	No
GO:0009791	1175	0.0474285	0.0448116	No	1176	0.0489085	0.0445287	No	No	No	No
GO:0009793	324	0.0468447	0.0417194	No	324	0.0469438	0.0399435	No	No	No	No
GO:0009798	22	0.0625606	0.0237305	No	22	0.0343637	0.0252096	No	No	No	No
GO:0009808	58	0.0478212	0.040154	No	58	0.0502163	0.0387268	No	No	No	No
GO:0009813	45	0.0399729	0.0292838	No	45	0.0462768	0.0270306	No	No	No	No
GO:0009826	213	0.0470497	0.0394662	No	212	0.0488251	0.0395341	No	No	No	No
GO:0009832	106	0.052546	0.0394662	No	105	0.0470764	0.034741	No	No	No	No
GO:0009838	21	0.0415588	0.0173004	No	21	0.0226162	0.00325696	No	No	No	No
GO:0009845	153	0.0454627	0.0361196	No	153	0.0465748	0.0361204	No	No	No	No
GO:0009846	53	0.0500575	0.0326966	No	53	0.040682	0.0309925	No	No	No	No
GO:0009851	26	0.064222	0.0463181	No	26	0.055723	0.0208156	No	No	No	No
GO:0009853	53	0.0474285	0.0399085	No	53	0.0536203	0.0334486	No	No	No	No
GO:0009860	84	0.0588363	0.0425516	No	83	0.0389175	0.0308138	No	No	No	No
GO:0009863	55	0.0495058	0.0394771	No	55	0.0441603	0.0259116	No	No	No	No
GO:0009867	83	0.0404041	0.0342759	No	82	0.0486649	0.0317832	No	No	No	No
GO:0009873	79	0.0500803	0.0419736	No	79	0.041832	0.032277	No	No	No	No
GO:0009875	56	0.0578886	0.0446322	No	56	0.0554064	0.0355918	No	No	No	No
GO:0009889	1539	0.0470065	0.044566	No	1536	0.0491155	0.046548	No	No	No	No
GO:0009890	314	0.0530152	0.0420556	No	314	0.0493496	0.0430504	No	No	No	No
GO:0009891	328	0.0474908	0.041974	No	328	0.0486004	0.0438068	No	No	No	No
GO:0009892	576	0.0469173	0.042647	No	574	0.0464043	0.041987	No	No	No	No
GO:0009893	494	0.0470725	0.0423062	No	494	0.046641	0.0423497	No	No	No	No
GO:0009894	124	0.0456077	0.0331608	No	124	0.0499768	0.0366473	No	No	No	No
GO:0009896	79	0.0459885	0.0331608	No	79	0.0457356	0.0315267	No	No	No	No
GO:0009900	22	0.0528711	0.0187877	No	22	0.044965	0.011214	No	No	No	No
GO:0009908	366	0.0481106	0.043366	No	366	0.049998	0.0436121	No	No	No	No
GO:0009909	146	0.0460119	0.0337425	No	146	0.0481248	0.0361347	No	No	No	No
GO:0009910	39	0.0477696	0.0214963	No	39	0.0549864	0.0379208	No	No	No	No
GO:0009911	36	0.0480924	0.0284342	No	36	0.033741	0.0280305	No	No	No	No
GO:0009914	84	0.0566008	0.0474194	No	84	0.0558268	0.0388324	No	No	No	No
GO:0009932	109	0.0550492	0.0370504	No	108	0.0416635	0.0334993	No	No	No	No
GO:0009933	38	0.0343517	0.0168077	No	38	0.0533818	0.0372082	No	No	No	No
GO:0009955	25	0.0915403	0.0512847	Yes	25	0.0341003	0.0286527	No	No	Yes	No
GO:0009960	30	0.0492392	0.0329308	No	30	0.0462832	0.0227766	No	No	No	No
GO:0009965	82	0.0474814	0.036333	No	82	0.0459993	0.0304258	No	No	No	No
GO:0009966	257	0.0522087	0.0472724	No	257	0.0489109	0.0385535	No	No	No	No
GO:0009967	54	0.0537557	0.0307789	No	54	0.0413569	0.0324796	No	No	No	No
GO:0009968	97	0.0489814	0.0460166	No	97	0.0388324	0.0267955	No	No	No	No
GO:0010015	216	0.0497121	0.0436022	No	216	0.0492333	0.0413474	No	No	No	No
GO:0010016	138	0.0451307	0.0320617	No	138	0.0494416	0.0338066	No	No	No	No
GO:0010017	51	0.0376536	0.0283198	No	51	0.0398005	0.0241344	No	No	No	No
GO:0010026	58	0.0535225	0.0386387	No	58	0.059492	0.0471409	No	No	No	No
GO:0010030	23	0.0358984	0.026342	No	23	0.055437	0.0361204	No	No	No	No
GO:0010038	396	0.0574019	0.0511162	Yes	395	0.0463381	0.0384575	No	No	Yes	No
GO:0010051	47	0.0507671	0.0317777	No	47	0.0563343	0.0368303	No	No	No	No
GO:0010074	35	0.0379691	0.0225285	No	35	0.037817	0.0306567	No	No	No	No
GO:0010075	38	0.0462791	0.0265616	No	38	0.0475335	0.0282089	No	No	No	No
GO:0010087	68	0.0569926	0.0436418	No	68	0.0491184	0.0323025	No	No	No	No
GO:0010090	48	0.0535225	0.0386387	No	48	0.0573967	0.038038	No	No	No	No
GO:0010099	30	0.0455221	0.036127	No	30	0.0632516	0.0386626	No	No	No	No
GO:0010109	42	0.0637749	0.0414534	No	42	0.0679827	0.0504737	Yes	No	No	Yes
GO:0010119	87	0.0461696	0.0300434	No	87	0.0372908	0.0267267	No	No	No	No
GO:0010154	489	0.0477718	0.043093	No	490	0.0473061	0.0411992	No	No	No	No
GO:0010162	26	0.0369111	0.023689	No	27	0.0376934	0.0248402	No	No	No	No
GO:0010166	21	0.0412153	0.0254882	No	21	0.0625868	0.0436121	No	No	No	No
GO:0010182	43	0.0342902	0.0236424	No	43	0.0642913	0.0306696	No	No	No	No
GO:0010187	22	0.0700072	0.0463181	No	22	0.0688522	0.026689	No	No	No	No
GO:0010193	38	0.0500707	0.0358352	No	38	0.0509795	0.0384575	No	No	No	No
GO:0010197	27	0.0396381	0.0194082	No	27	0.0445812	0.0269583	No	No	No	No
GO:0010200	91	0.044432	0.0322176	No	90	0.0425305	0.033052	No	No	No	No
GO:0010208	31	0.0445666	0.0220826	No	31	0.0444741	0.0177386	No	No	No	No
GO:0010214	29	0.0597829	0.034519	No	29	0.035652	0.0216457	No	No	No	No
GO:0010223	22	0.0420251	0.0144639	No	22	0.053811	0.0228804	No	No	No	No
GO:0010228	190	0.0488982	0.0396939	No	190	0.0476259	0.0373519	No	No	No	No
GO:0010229	23	0.0328795	0.015274	No	23	0.0678465	0.0511279	Yes	No	No	Yes
GO:0010243	169	0.0416092	0.0339079	No	168	0.0410799	0.0341475	No	No	No	No
GO:0010256	98	0.0454494	0.0354543	No	98	0.0527613	0.0403782	No	No	No	No
GO:0010286	43	0.0526051	0.036195	No	43	0.0523143	0.02555	No	No	No	No
GO:0010311	35	0.0617775	0.0440572	No	35	0.0414329	0.0280106	No	No	No	No
GO:0010346	22	0.0420251	0.0144639	No	22	0.053811	0.0228804	No	No	No	No
GO:0010374	29	0.0328795	0.0182152	No	29	0.0620087	0.0302146	No	No	No	No
GO:0010383	79	0.0445313	0.0361196	No	79	0.0469259	0.0306011	No	No	No	No
GO:0010431	51	0.0486974	0.0337337	No	52	0.0373016	0.0266252	No	No	No	No
GO:0010449	25	0.0474285	0.0265616	No	25	0.0546381	0.0377061	No	No	No	No
GO:0010467	2723	0.0484667	0.046701	No	2720	0.0459633	0.0438068	No	No	No	No
GO:0010468	1603	0.0469089	0.044432	No	1600	0.0483933	0.0458542	No	No	No	No
GO:0010476	41	0.0521671	0.0342902	No	41	0.0523143	0.02445	No	No	No	No
GO:0010556	1444	0.0469706	0.044432	No	1441	0.0490094	0.046276	No	No	No	No
GO:0010557	300	0.0466895	0.0412241	No	300	0.0479923	0.0407186	No	No	No	No
GO:0010558	296	0.0538584	0.0420556	No	296	0.0478867	0.0425359	No	No	No	No
GO:0010562	22	0.0261823	0.0176213	No	22	0.0256514	0.0169037	No	No	No	No
GO:0010563	26	0.0559027	0.0222044	No	25	0.0371679	0.02299	No	No	No	No
GO:0010564	67	0.0619566	0.0495174	Yes	66	0.0808201	0.0531168	Yes	Yes	No	No
GO:0010565	65	0.0511043	0.0369381	No	65	0.0425104	0.0295705	No	No	No	No
GO:0010604	440	0.0464228	0.0420548	No	440	0.0460725	0.0403816	No	No	No	No
GO:0010605	534	0.0471139	0.0432372	No	532	0.046641	0.0420231	No	No	No	No
GO:0010628	78	0.0483408	0.0396758	No	78	0.0371134	0.0309851	No	No	No	No
GO:0010629	303	0.0437133	0.038144	No	303	0.041505	0.0341454	No	No	No	No
GO:0010638	63	0.0467226	0.0365517	No	63	0.0440662	0.0338066	No	No	No	No
GO:0010639	23	0.0750411	0.0417145	No	23	0.0539225	0.0342216	No	No	No	No
GO:0010646	263	0.0510096	0.0471156	No	263	0.0489109	0.0385535	No	No	No	No
GO:0010647	60	0.0490954	0.0294769	No	60	0.0413569	0.0297815	No	No	No	No
GO:0010648	97	0.0489814	0.0460166	No	97	0.0388324	0.0267955	No	No	No	No
GO:0010675	49	0.0411107	0.0250071	No	49	0.0525891	0.0288692	No	No	No	No
GO:0010927	33	0.0425533	0.0218556	No	33	0.0444741	0.0276197	No	No	No	No
GO:0010928	23	0.0510096	0.0180919	No	23	0.0426761	0.0267842	No	No	No	No
GO:0010941	79	0.0443929	0.0402095	No	79	0.0408687	0.025814	No	No	No	No
GO:0010948	32	0.0698008	0.0487078	No	32	0.10749	0.0471409	No	No	No	No
GO:0014070	254	0.0502107	0.0440399	No	254	0.0440477	0.0354371	No	No	No	No
GO:0015031	518	0.0444221	0.0413164	No	518	0.0475024	0.0393257	No	No	No	No
GO:0015749	32	0.0428323	0.030907	No	32	0.0670726	0.0320698	No	No	No	No
GO:0015980	125	0.0533352	0.0441892	No	124	0.0628353	0.0474777	No	No	No	No
GO:0015986	24	0.0395733	0.0122903	No	24	0.119318	0.0444514	No	No	No	No
GO:0015995	58	0.0595421	0.0386655	No	57	0.045732	0.0264751	No	No	No	No
GO:0015996	21	0.0563845	0.0322701	No	21	0.0565272	0.0292469	No	No	No	No
GO:0016042	105	0.0444837	0.036576	No	105	0.0505192	0.0412491	No	No	No	No
GO:0016051	247	0.0531805	0.0453113	No	245	0.051462	0.0438068	No	No	No	No
GO:0016052	149	0.0553547	0.0477584	No	149	0.0592633	0.0449616	No	No	No	No
GO:0016053	416	0.0528676	0.0461256	No	416	0.04359	0.0377111	No	No	No	No
GO:0016054	124	0.0508121	0.0399299	No	124	0.042518	0.0365791	No	No	No	No
GO:0016117	29	0.0716708	0.0443538	No	29	0.0556773	0.0317092	No	No	No	No
GO:0016125	45	0.0544299	0.0317359	No	44	0.0430403	0.0320026	No	No	No	No
GO:0016143	73	0.0456875	0.0345948	No	73	0.062977	0.0480523	No	No	No	No
GO:0016192	377	0.0440097	0.0381262	No	377	0.0484854	0.0406964	No	No	No	No
GO:0016197	52	0.0417184	0.0247965	No	52	0.035253	0.0240013	No	No	No	No
GO:0016226	33	0.0519341	0.0335903	No	33	0.0595691	0.0312341	No	No	No	No
GO:0016236	30	0.0452617	0.0177343	No	30	0.029389	0.0203676	No	No	No	No
GO:0018130	1752	0.0470166	0.0442706	No	1748	0.0490597	0.0462692	No	No	No	No
GO:0018958	54	0.0507304	0.0410344	No	54	0.0366414	0.0308295	No	No	No	No
GO:0019216	55	0.0416092	0.035249	No	55	0.0487122	0.0282954	No	No	No	No
GO:0019219	1386	0.0469889	0.0442651	No	1383	0.0489709	0.0461991	No	No	No	No
GO:0019318	89	0.0537764	0.0427065	No	88	0.0451518	0.0358637	No	No	No	No
GO:0019321	22	0.0405359	0.0185709	No	22	0.0663663	0.0372513	No	No	No	No
GO:0019438	1788	0.0469676	0.0442706	No	1784	0.0491155	0.0464617	No	No	No	No
GO:0019439	200	0.046277	0.0414226	No	200	0.051063	0.0409789	No	No	No	No
GO:0019538	3033	0.0500265	0.0477584	No	3025	0.0482826	0.0456898	No	No	No	No
GO:0019637	486	0.0481797	0.0433786	No	486	0.0516078	0.0452725	No	No	No	No
GO:0019646	26	0.0519222	0.025477	No	26	0.0651937	0.0366432	No	No	No	No
GO:0019684	121	0.0830488	0.05496	Yes	121	0.0713642	0.0504745	Yes	Yes	No	No
GO:0019693	190	0.0499836	0.0407053	No	190	0.0558973	0.0441821	No	No	No	No
GO:0019725	181	0.0464582	0.0402104	No	181	0.0480435	0.0412496	No	No	No	No
GO:0019751	56	0.0367513	0.0211089	No	56	0.0414832	0.0247625	No	No	No	No
GO:0019757	73	0.0456875	0.0345948	No	73	0.062977	0.0480523	No	No	No	No
GO:0019758	33	0.0514943	0.0310775	No	33	0.0554006	0.0311139	No	No	No	No
GO:0019760	73	0.0456875	0.0345948	No	73	0.062977	0.0480523	No	No	No	No
GO:0019852	24	0.0708894	0.0334815	No	24	0.0313016	0.00782308	No	No	No	No
GO:0019932	22	0.0620061	0.0215085	No	22	0.0358131	0.0164589	No	No	No	No
GO:0022411	66	0.0514436	0.0417145	No	66	0.0366106	0.0300348	No	No	No	No
GO:0022603	90	0.0420778	0.0267284	No	90	0.0629465	0.0522411	Yes	No	No	Yes
GO:0022604	55	0.0459385	0.025965	No	55	0.0608873	0.0413772	No	No	No	No
GO:0022607	657	0.0488612	0.0448406	No	657	0.0446261	0.0406215	No	No	No	No
GO:0022613	334	0.0511374	0.0416746	No	334	0.0410397	0.0355471	No	No	No	No
GO:0022622	406	0.0508461	0.0460166	No	406	0.0460781	0.0412382	No	No	No	No
GO:0022900	137	0.0546582	0.0500014	Yes	136	0.0626152	0.0504737	Yes	Yes	No	No
GO:0023056	55	0.0505396	0.027658	No	55	0.0441603	0.0324796	No	No	No	No
GO:0023057	97	0.0489814	0.0460166	No	97	0.0388324	0.0267955	No	No	No	No
GO:0030163	379	0.0492882	0.0419658	No	379	0.045792	0.0395855	No	No	No	No
GO:0030258	79	0.0361126	0.0257384	No	80	0.0433267	0.0288631	No	No	No	No
GO:0030522	29	0.0755101	0.0344734	No	29	0.0475508	0.0137538	No	No	No	No
GO:0031109	24	0.0609628	0.0349707	No	24	0.054845	0.0265442	No	No	No	No
GO:0031122	41	0.0382932	0.0246548	No	41	0.0597028	0.0287641	No	No	No	No
GO:0031323	1873	0.04742	0.0452598	No	1868	0.0490154	0.0465014	No	No	No	No
GO:0031324	410	0.0511103	0.042647	No	408	0.0476785	0.0423503	No	No	No	No
GO:0031325	454	0.0464228	0.041974	No	454	0.0476336	0.0427249	No	No	No	No
GO:0031326	1517	0.0470065	0.044566	No	1514	0.0490634	0.0464617	No	No	No	No
GO:0031327	311	0.0522065	0.0416092	No	311	0.0480569	0.0427249	No	No	No	No
GO:0031328	323	0.047442	0.041974	No	323	0.0486384	0.0440463	No	No	No	No
GO:0031329	103	0.0459885	0.0335405	No	103	0.0494343	0.0366473	No	No	No	No
GO:0031331	70	0.0456077	0.0317715	No	70	0.04691	0.0330959	No	No	No	No
GO:0031334	34	0.0479539	0.0349707	No	34	0.040552	0.0209294	No	No	No	No
GO:0031347	223	0.051544	0.0411826	No	222	0.0468635	0.0399183	No	No	No	No
GO:0031348	71	0.0475024	0.027301	No	71	0.0443788	0.0328118	No	No	No	No
GO:0031349	70	0.0535378	0.0377023	No	70	0.0436066	0.0293414	No	No	No	No
GO:0031537	21	0.0488226	0.0292838	No	21	0.0673615	0.0284439	No	No	No	No
GO:0031667	178	0.0506762	0.0410115	No	178	0.0451362	0.0405269	No	No	No	No
GO:0031668	171	0.050861	0.040882	No	171	0.0457356	0.0401369	No	No	No	No
GO:0031669	143	0.0508643	0.040882	No	143	0.0461369	0.0401369	No	No	No	No
GO:0032101	164	0.0548534	0.040988	No	163	0.0453138	0.0338437	No	No	No	No
GO:0032102	46	0.0484226	0.0182752	No	46	0.0450998	0.0328118	No	No	No	No
GO:0032103	70	0.0609862	0.037922	No	70	0.0388578	0.0276234	No	No	No	No
GO:0032268	316	0.0435922	0.0388264	No	314	0.0460602	0.0400247	No	No	No	No
GO:0032269	122	0.0473207	0.0389437	No	120	0.04307	0.0348551	No	No	No	No
GO:0032270	81	0.0421648	0.0319031	No	81	0.0452269	0.0317206	No	No	No	No
GO:0032350	22	0.0595462	0.0365635	No	22	0.0518076	0.0141456	No	No	No	No
GO:0032535	57	0.0527292	0.0413396	No	57	0.0426761	0.0328765	No	No	No	No
GO:0032870	588	0.0482685	0.0436418	No	587	0.0457356	0.0388324	No	No	No	No
GO:0032880	27	0.0429209	0.0278964	No	27	0.035652	0.0207081	No	No	No	No
GO:0032881	33	0.0436749	0.0250071	No	33	0.0492869	0.0286527	No	No	No	No
GO:0032956	33	0.0486571	0.0357157	No	33	0.0412508	0.0310943	No	No	No	No
GO:0032970	34	0.0476899	0.0357157	No	34	0.041011	0.0252512	No	No	No	No
GO:0032989	34	0.04356	0.0218556	No	34	0.0441385	0.0177386	No	No	No	No
GO:0033013	97	0.058077	0.0442706	No	96	0.0533572	0.0438767	No	No	No	No
GO:0033043	125	0.0511389	0.044566	No	125	0.0452269	0.0394889	No	No	No	No
GO:0033993	781	0.0479423	0.0436376	No	779	0.049892	0.0461597	No	No	No	No
GO:0034050	51	0.0559946	0.0413067	No	51	0.040792	0.0266252	No	No	No	No
GO:0034248	142	0.0438029	0.0372483	No	142	0.0442701	0.0342386	No	No	No	No
GO:0034249	69	0.0463754	0.034755	No	69	0.0434151	0.0298886	No	No	No	No
GO:0034250	23	0.0464702	0.0337516	No	23	0.0445038	0.0153832	No	No	No	No
GO:0034599	64	0.0633183	0.0417071	No	64	0.0497419	0.0358077	No	No	No	No
GO:0034605	58	0.0645507	0.0429248	No	58	0.0482378	0.0400287	No	No	No	No
GO:0034613	436	0.0444221	0.0412557	No	436	0.0487256	0.0403321	No	No	No	No
GO:0034637	162	0.0529575	0.0424026	No	161	0.0529106	0.0442881	No	No	No	No
GO:0034645	2290	0.0501191	0.0477228	No	2286	0.0465615	0.0443788	No	No	No	No
GO:0034654	1565	0.0469087	0.0436543	No	1562	0.0490154	0.0462201	No	No	No	No
GO:0034655	142	0.0439781	0.0392808	No	142	0.0479593	0.0365211	No	No	No	No
GO:0034762	35	0.0487287	0.0313352	No	35	0.0567879	0.0279346	No	No	No	No
GO:0034765	25	0.0419572	0.0236975	No	25	0.0711284	0.0248428	No	No	No	No
GO:0034976	68	0.052344	0.0315219	No	68	0.0514008	0.039669	No	No	No	No
GO:0035383	26	0.0587549	0.0345813	No	26	0.0608325	0.0336439	No	No	No	No
GO:0035556	310	0.0517121	0.0459044	No	310	0.0455928	0.0386088	No	No	No	No
GO:0035670	33	0.0481943	0.0217673	No	33	0.0544424	0.0338066	No	No	No	No
GO:0035966	48	0.0530032	0.0315219	No	48	0.0600907	0.0499011	Yes	No	No	Yes
GO:0035967	44	0.0516688	0.0315219	No	44	0.0620421	0.0505103	Yes	No	No	Yes
GO:0036211	1943	0.0481029	0.0455352	No	1938	0.0501274	0.0472577	No	No	No	No
GO:0036293	256	0.0511937	0.0457251	No	256	0.042376	0.0340513	No	No	No	No
GO:0040034	50	0.0485254	0.0281156	No	50	0.0478801	0.0226162	No	No	No	No
GO:0042023	23	0.0644943	0.0430536	No	23	0.0588227	0.0431178	No	No	No	No
GO:0042044	26	0.0717172	0.0370415	No	26	0.0347625	0.0145379	No	No	No	No
GO:0042127	47	0.0508889	0.0379317	No	47	0.0531168	0.0316032	No	No	No	No
GO:0042157	55	0.0446638	0.032047	No	55	0.0501878	0.0321816	No	No	No	No
GO:0042176	46	0.0414815	0.0273622	No	46	0.0443492	0.0208702	No	No	No	No
GO:0042181	34	0.0457698	0.0219831	No	34	0.0441797	0.0323052	No	No	No	No
GO:0042214	34	0.0425926	0.0173605	No	34	0.0495706	0.0317092	No	No	No	No
GO:0042335	26	0.0624669	0.029352	No	26	0.0641456	0.0392687	No	No	No	No
GO:0042398	23	0.0347131	0.0316114	No	23	0.0546381	0.0290654	No	No	No	No
GO:0042430	58	0.0545246	0.036849	No	58	0.0454326	0.0301859	No	No	No	No
GO:0042445	93	0.0463635	0.0309774	No	93	0.0511984	0.0360603	No	No	No	No
GO:0042537	57	0.0527232	0.0410344	No	57	0.04292	0.0347663	No	No	No	No
GO:0042542	67	0.0399422	0.0302633	No	67	0.040473	0.0298031	No	No	No	No
GO:0042545	61	0.0372102	0.024871	No	60	0.0418656	0.0286527	No	No	No	No
GO:0042546	138	0.0544829	0.0421164	No	137	0.0470764	0.034741	No	No	No	No
GO:0042558	24	0.0375806	0.0173155	No	24	0.0541746	0.0220962	No	No	No	No
GO:0042631	25	0.0423458	0.026927	No	25	0.0423503	0.0214279	No	No	No	No
GO:0042742	368	0.0554391	0.0450088	No	367	0.0457356	0.0396499	No	No	No	No
GO:0042743	79	0.0619392	0.0447266	No	79	0.0441603	0.0288667	No	No	No	No
GO:0042744	57	0.0682675	0.0493512	Yes	57	0.0506641	0.0309016	No	No	Yes	No
GO:0042762	26	0.056031	0.035249	No	26	0.0503532	0.0345432	No	No	No	No
GO:0042773	27	0.0505092	0.025477	No	27	0.0687229	0.0366432	No	No	No	No
GO:0042908	35	0.0365945	0.0304105	No	35	0.0342168	0.0274979	No	No	No	No
GO:0043038	54	0.0424406	0.0317018	No	54	0.0552611	0.0392955	No	No	No	No
GO:0043067	58	0.0458145	0.0402095	No	58	0.0422345	0.0270476	No	No	No	No
GO:0043069	30	0.0529144	0.0413067	No	30	0.0494578	0.025814	No	No	No	No
GO:0043085	69	0.0439479	0.0294769	No	69	0.0457678	0.0267069	No	No	No	No
GO:0043086	84	0.0597289	0.0434711	No	82	0.0504813	0.036096	No	No	No	No
GO:0043254	51	0.0508643	0.0428956	No	51	0.0412508	0.0330981	No	No	No	No
GO:0043255	44	0.05053	0.0293697	No	44	0.0479309	0.0254622	No	No	No	No
GO:0043269	39	0.0446693	0.0205342	No	39	0.0466256	0.0248428	No	No	No	No
GO:0043401	67	0.0475396	0.0335887	No	67	0.0457356	0.0320801	No	No	No	No
GO:0043412	2144	0.0477464	0.0452564	No	2139	0.0500696	0.0474621	No	No	No	No
GO:0043414	174	0.0398803	0.0335238	No	174	0.0437095	0.0345432	No	No	No	No
GO:0043436	823	0.0525238	0.047639	No	821	0.0479555	0.0430334	No	No	No	No
GO:0043450	22	0.0604237	0.0274662	No	22	0.0591662	0.0361204	No	No	No	No
GO:0043455	43	0.0560453	0.0316493	No	43	0.0369962	0.0265497	No	No	No	No
GO:0043467	29	0.0715939	0.0307789	No	29	0.0625868	0.0481313	No	No	No	No
GO:0043488	42	0.0524143	0.0336722	No	42	0.0442463	0.0330959	No	No	No	No
GO:0043603	786	0.0600157	0.0553008	Yes	786	0.0408962	0.03838	No	No	Yes	No
GO:0043647	24	0.0447934	0.0311902	No	24	0.031107	0.015881	No	No	No	No
GO:0043933	513	0.0486571	0.0429209	No	513	0.0446261	0.0400946	No	No	No	No
GO:0044036	101	0.0481216	0.0416903	No	101	0.0469775	0.0310943	No	No	No	No
GO:0044038	52	0.0443699	0.0329474	No	52	0.0488644	0.0310943	No	No	No	No
GO:0044087	87	0.0550264	0.0429209	No	87	0.0434151	0.0330981	No	No	No	No
GO:0044089	42	0.0473111	0.0349707	No	42	0.042333	0.0296569	No	No	No	No
GO:0044106	54	0.0537224	0.0373173	No	54	0.0413303	0.0311139	No	No	No	No
GO:0044242	76	0.0428003	0.0237069	No	76	0.047146	0.033487	No	No	No	No
GO:0044255	582	0.0467969	0.0413066	No	582	0.0477452	0.0430334	No	No	No	No
GO:0044260	4543	0.0488226	0.0473191	No	4533	0.0491168	0.0473595	No	No	No	No
GO:0044262	318	0.0467977	0.0416903	No	317	0.0528013	0.0442881	No	No	No	No
GO:0044264	191	0.0481216	0.0416903	No	190	0.0501257	0.0403115	No	No	No	No
GO:0044265	501	0.0476513	0.0435658	No	501	0.0482826	0.0427249	No	No	No	No
GO:0044267	2766	0.0509264	0.048401	No	2760	0.0478709	0.0452269	No	No	No	No
GO:0044270	184	0.0460835	0.0414226	No	184	0.0522375	0.043129	No	No	No	No
GO:0044271	2336	0.0502286	0.0477898	No	2332	0.0467789	0.0444514	No	No	No	No
GO:0044272	123	0.0490229	0.0412063	No	122	0.0582006	0.0438796	No	No	No	No
GO:0044275	44	0.0492896	0.0284974	No	44	0.0477077	0.0202782	No	No	No	No
GO:0044743	40	0.036675	0.027301	No	40	0.0395603	0.0278776	No	No	No	No
GO:0044770	52	0.0568563	0.0334518	No	52	0.0765926	0.050884	Yes	No	No	Yes
GO:0044772	40	0.0535273	0.0279581	No	40	0.0723418	0.0302122	No	No	No	No
GO:0044786	29	0.0551096	0.0420556	No	29	0.0609166	0.0454949	No	No	No	No
GO:0045017	113	0.0459917	0.0373417	No	113	0.0444345	0.0336662	No	No	No	No
GO:0045087	146	0.0436197	0.038633	No	146	0.0432659	0.0322265	No	No	No	No
GO:0045088	71	0.0413067	0.0311095	No	71	0.0345432	0.0280614	No	No	No	No
GO:0045089	45	0.040988	0.0305511	No	45	0.0338437	0.0271938	No	No	No	No
GO:0045132	28	0.0666215	0.0243234	No	28	0.0976213	0.0626193	Yes	No	No	Yes
GO:0045165	30	0.0514108	0.0168077	No	30	0.0641512	0.0333319	No	No	No	No
GO:0045184	526	0.0439788	0.041307	No	526	0.047021	0.0393257	No	No	No	No
GO:0045229	222	0.0443904	0.0365635	No	221	0.0498821	0.0419586	No	No	No	No
GO:0045454	32	0.0751152	0.0473949	No	32	0.063675	0.0288667	No	No	No	No
GO:0045595	23	0.0536753	0.0318849	No	23	0.0499587	0.0332901	No	No	No	No
GO:0045732	32	0.0414815	0.021226	No	32	0.0378797	0.0144735	No	No	No	No
GO:0045786	37	0.0750411	0.0503574	Yes	36	0.0933893	0.0431178	No	No	Yes	No
GO:0045787	33	0.0501997	0.0352109	No	33	0.0568618	0.0269353	No	No	No	No
GO:0045824	22	0.0576174	0.0180951	No	22	0.0422994	0.0270476	No	No	No	No
GO:0045926	33	0.0518004	0.028838	No	33	0.0412382	0.0254117	No	No	No	No
GO:0045927	35	0.0496434	0.0313906	No	35	0.0489643	0.0297832	No	No	No	No
GO:0045934	244	0.0565938	0.0416092	No	244	0.0529084	0.041505	No	No	No	No
GO:0045935	331	0.0469087	0.0414226	No	331	0.0475508	0.0403816	No	No	No	No
GO:0046165	55	0.0443462	0.0311902	No	55	0.0436002	0.0248402	No	No	No	No
GO:0046283	41	0.0572904	0.0333011	No	41	0.0537385	0.0284439	No	No	No	No
GO:0046364	48	0.0625647	0.0427065	No	47	0.0460105	0.0273388	No	No	No	No
GO:0046434	38	0.0526981	0.0389269	No	38	0.038227	0.0213459	No	No	No	No
GO:0046467	82	0.0406851	0.0277931	No	82	0.0495309	0.0358077	No	No	No	No
GO:0046486	146	0.0443756	0.0373417	No	147	0.0480519	0.0409574	No	No	No	No
GO:0046700	182	0.0458967	0.0412703	No	182	0.0522375	0.0427249	No	No	No	No
GO:0046835	29	0.0426798	0.0218646	No	29	0.0610208	0.0265012	No	No	No	No
GO:0046890	43	0.0416092	0.035249	No	43	0.0487122	0.0305512	No	No	No	No
GO:0046903	66	0.0475993	0.0358979	No	66	0.0493107	0.0338571	No	No	No	No
GO:0046907	517	0.0440097	0.0412898	No	517	0.0458641	0.0394084	No	No	No	No
GO:0047484	60	0.0687304	0.0398052	No	60	0.0611737	0.0382099	No	No	No	No
GO:0048229	347	0.0500575	0.0428707	No	347	0.0500374	0.0450311	No	No	No	No
GO:0048232	31	0.0645268	0.0367029	No	31	0.0530624	0.0306553	No	No	No	No
GO:0048316	468	0.0482168	0.0436334	No	469	0.0475245	0.0411992	No	No	No	No
GO:0048364	405	0.0509252	0.0460166	No	405	0.045732	0.0412382	No	No	No	No
GO:0048367	667	0.0475396	0.0447528	No	667	0.0514645	0.0475245	No	No	No	No
GO:0048437	141	0.0464473	0.0390348	No	141	0.0544424	0.0444311	No	No	No	No
GO:0048438	111	0.0481943	0.0353784	No	111	0.0502293	0.0365704	No	No	No	No
GO:0048440	42	0.0499634	0.0217673	No	42	0.0573077	0.0380708	No	No	No	No
GO:0048443	52	0.0463959	0.028838	No	52	0.0445483	0.0303779	No	No	No	No
GO:0048444	31	0.0337696	0.015097	No	31	0.0593764	0.0361347	No	No	No	No
GO:0048466	52	0.0463959	0.028838	No	52	0.0445483	0.0303779	No	No	No	No
GO:0048467	52	0.0537738	0.0265616	No	52	0.0559809	0.0444311	No	No	No	No
GO:0048468	228	0.0518421	0.0457863	No	227	0.0497675	0.0410857	No	No	No	No
GO:0048469	100	0.0498341	0.0400298	No	100	0.0525313	0.0396641	No	No	No	No
GO:0048481	30	0.0477152	0.0217673	No	30	0.05434	0.0316759	No	No	No	No
GO:0048506	44	0.0539821	0.0318849	No	44	0.0432754	0.0192558	No	No	No	No
GO:0048507	210	0.0473133	0.0379691	No	210	0.0509282	0.0412382	No	No	No	No
GO:0048509	62	0.0585365	0.0366176	No	62	0.0435267	0.0267069	No	No	No	No
GO:0048522	640	0.0477201	0.0436543	No	640	0.0477218	0.0434151	No	No	No	No
GO:0048523	616	0.0511103	0.0466371	No	614	0.0504965	0.0437849	No	No	No	No
GO:0048528	97	0.0580112	0.0440572	No	97	0.045732	0.0396641	No	No	No	No
GO:0048532	48	0.0330448	0.0177489	No	48	0.0520084	0.0356519	No	No	No	No
GO:0048544	50	0.0579599	0.043576	No	50	0.0570159	0.0383669	No	No	No	No
GO:0048545	67	0.0475396	0.0335887	No	67	0.0457356	0.0320801	No	No	No	No
GO:0048573	124	0.0517357	0.0397207	No	124	0.042384	0.0325864	No	No	No	No
GO:0048574	46	0.0465736	0.0279971	No	46	0.0502505	0.0304821	No	No	No	No
GO:0048580	290	0.0475029	0.0390348	No	290	0.0542336	0.044207	No	No	No	No
GO:0048581	87	0.0592071	0.0463181	No	87	0.0608625	0.0436121	No	No	No	No
GO:0048582	80	0.0459692	0.0307789	No	80	0.0462023	0.0313837	No	No	No	No
GO:0048584	200	0.0547133	0.0434763	No	200	0.0451439	0.036096	No	No	No	No
GO:0048585	207	0.0489814	0.0425048	No	207	0.0428264	0.0325864	No	No	No	No
GO:0048586	30	0.044653	0.0181267	No	30	0.0444725	0.0290489	No	No	No	No
GO:0048588	136	0.0522792	0.0421164	No	135	0.043451	0.0359034	No	No	No	No
GO:0048608	918	0.048183	0.045237	No	919	0.0490094	0.0443789	No	No	No	No
GO:0048638	114	0.0529548	0.0416092	No	114	0.0490256	0.0407711	No	No	No	No
GO:0048646	130	0.0447036	0.0358328	No	130	0.0449483	0.0346271	No	No	No	No
GO:0048653	39	0.0464473	0.028838	No	39	0.0361347	0.0232607	No	No	No	No
GO:0048731	1409	0.0482357	0.0462136	No	1410	0.0490444	0.044983	No	No	No	No
GO:0048764	100	0.0498341	0.0400298	No	100	0.0525313	0.0396641	No	No	No	No
GO:0048767	58	0.0472391	0.0354543	No	58	0.0519668	0.0330981	No	No	No	No
GO:0048825	24	0.0408013	0.0209959	No	24	0.0437622	0.0267952	No	No	No	No
GO:0048827	388	0.0493999	0.0449459	No	388	0.0507505	0.0458542	No	No	No	No
GO:0048831	156	0.0454287	0.0342902	No	156	0.0481248	0.0393764	No	No	No	No
GO:0048868	119	0.0528405	0.0410758	No	118	0.0461013	0.0365459	No	No	No	No
GO:0048878	291	0.0495403	0.0436386	No	291	0.0462951	0.0413018	No	No	No	No
GO:0050658	53	0.0438926	0.0351496	No	53	0.0523768	0.0287086	No	No	No	No
GO:0050776	170	0.0539575	0.040988	No	169	0.0463928	0.0345432	No	No	No	No
GO:0050777	49	0.0475024	0.0205288	No	49	0.0474905	0.0345432	No	No	No	No
GO:0050778	66	0.0639198	0.037922	No	66	0.0388578	0.0276234	No	No	No	No
GO:0050779	34	0.0486556	0.0266855	No	34	0.0407622	0.0213572	No	No	No	No
GO:0050826	22	0.0796692	0.052664	Yes	22	0.0481048	0.0316759	No	No	Yes	No
GO:0050832	240	0.0464377	0.0413067	No	239	0.0440662	0.035861	No	No	No	No
GO:0051049	104	0.0509256	0.041307	No	104	0.0466301	0.0362438	No	No	No	No
GO:0051050	23	0.0429209	0.027301	No	23	0.0406473	0.0202817	No	No	No	No
GO:0051052	53	0.0495174	0.0338711	No	53	0.0593467	0.0307283	No	No	No	No
GO:0051084	28	0.054314	0.0268125	No	28	0.0622424	0.0305139	No	No	No	No
GO:0051085	28	0.054314	0.0268125	No	28	0.0622424	0.0305139	No	No	No	No
GO:0051093	127	0.0536753	0.0459385	No	127	0.0549864	0.0477273	No	No	No	No
GO:0051094	116	0.0499999	0.0358984	No	116	0.0481249	0.0341919	No	No	No	No
GO:0051128	254	0.0498813	0.044566	No	254	0.0467303	0.0398531	No	No	No	No
GO:0051129	45	0.0495174	0.0322292	No	45	0.0407711	0.0298391	No	No	No	No
GO:0051130	78	0.0469794	0.0365517	No	78	0.042333	0.0314646	No	No	No	No
GO:0051156	31	0.0681706	0.0238581	No	31	0.0504585	0.0341919	No	No	No	No
GO:0051169	81	0.0474013	0.0363609	No	81	0.0461148	0.0300217	No	No	No	No
GO:0051171	1691	0.0470065	0.0445389	No	1686	0.0489902	0.046323	No	No	No	No
GO:0051172	372	0.0525145	0.0437133	No	370	0.0473455	0.0420231	No	No	No	No
GO:0051173	422	0.0463468	0.0418927	No	422	0.0460725	0.0410729	No	No	No	No
GO:0051174	105	0.0396979	0.0276728	No	104	0.0494592	0.0302122	No	No	No	No
GO:0051236	53	0.0438926	0.0351496	No	53	0.0523768	0.0287086	No	No	No	No
GO:0051240	91	0.0489726	0.034617	No	91	0.0413279	0.0302146	No	No	No	No
GO:0051241	99	0.0602664	0.0471156	No	99	0.0556117	0.045732	No	No	No	No
GO:0051246	337	0.0434711	0.0388264	No	335	0.0463526	0.0414915	No	No	No	No
GO:0051247	91	0.0425386	0.0331608	No	91	0.0452269	0.0315267	No	No	No	No
GO:0051248	122	0.0473207	0.0389437	No	120	0.04307	0.0348551	No	No	No	No
GO:0051252	1349	0.0470065	0.044432	No	1346	0.0489409	0.0459489	No	No	No	No
GO:0051253	234	0.0571478	0.0416092	No	234	0.052581	0.0398005	No	No	No	No
GO:0051254	321	0.0469087	0.0414226	No	321	0.0469812	0.0387995	No	No	No	No
GO:0051302	47	0.0538435	0.044486	No	47	0.0559878	0.0297091	No	No	No	No
GO:0051304	23	0.0917869	0.0684266	Yes	23	0.0863553	0.0300442	No	No	Yes	No
GO:0051336	81	0.0439479	0.0373479	No	80	0.046774	0.036096	No	No	No	No
GO:0051338	59	0.0472724	0.0258939	No	58	0.0474819	0.0273109	No	No	No	No
GO:0051510	42	0.0651773	0.0265616	No	42	0.0627614	0.0410857	No	No	No	No
GO:0051604	86	0.0461146	0.0343678	No	86	0.0553162	0.0385201	No	No	No	No
GO:0051607	49	0.0495058	0.0335709	No	49	0.032849	0.0227766	No	No	No	No
GO:0051644	23	0.0596972	0.0277688	No	23	0.060261	0.0269407	No	No	No	No
GO:0051656	52	0.046075	0.0355876	No	52	0.0545646	0.0374465	No	No	No	No
GO:0051707	906	0.0494285	0.0446791	No	903	0.049098	0.0445831	No	No	No	No
GO:0051726	141	0.0512395	0.0420556	No	139	0.059661	0.0483717	No	No	No	No
GO:0052542	24	0.0268984	0.0125507	No	24	0.0319451	0.0152155	No	No	No	No
GO:0052543	24	0.0375661	0.0173883	No	24	0.035493	0.0157918	No	No	No	No
GO:0052545	35	0.0372102	0.0184053	No	35	0.0387531	0.0268446	No	No	No	No
GO:0055085	859	0.0511067	0.04731	No	857	0.0488418	0.0446314	No	No	No	No
GO:0055086	305	0.0502807	0.0421017	No	305	0.0515663	0.0424332	No	No	No	No
GO:0060255	1850	0.0469604	0.0445538	No	1845	0.0487135	0.0462692	No	No	No	No
GO:0060341	27	0.0528933	0.041307	No	27	0.0362158	0.0207081	No	No	No	No
GO:0060548	41	0.0443929	0.0402095	No	41	0.0581237	0.025814	No	No	No	No
GO:0060560	246	0.0476176	0.0421164	No	245	0.0487244	0.0399643	No	No	No	No
GO:0060627	21	0.0743066	0.0428956	No	21	0.0687987	0.030835	No	No	No	No
GO:0061024	199	0.0470707	0.0411887	No	199	0.0484854	0.0414056	No	No	No	No
GO:0061458	918	0.048183	0.045237	No	919	0.0490094	0.0443789	No	No	No	No
GO:0061640	24	0.0565091	0.0251434	No	24	0.0363862	0.0176437	No	No	No	No
GO:0061982	41	0.0456439	0.0269667	No	41	0.0767993	0.0539341	Yes	No	No	Yes
GO:0062012	96	0.0471909	0.0349465	No	96	0.0491066	0.0340473	No	No	No	No
GO:0062197	107	0.055217	0.0404723	No	107	0.0473058	0.0362169	No	No	No	No
GO:0065002	67	0.0413164	0.0309226	No	67	0.0384733	0.0305621	No	No	No	No
GO:0070192	23	0.0556533	0.0243234	No	23	0.0993235	0.0626193	Yes	No	No	Yes
GO:0070417	36	0.0444262	0.0266275	No	36	0.0581127	0.0417187	No	No	No	No
GO:0070542	169	0.0430737	0.0370415	No	168	0.0510025	0.0438068	No	No	No	No
GO:0070589	52	0.0443699	0.0329474	No	52	0.0488644	0.0310943	No	No	No	No
GO:0071214	186	0.0468801	0.0402095	No	186	0.0503212	0.0398005	No	No	No	No
GO:0071229	30	0.0406483	0.026927	No	30	0.0458287	0.0214279	No	No	No	No
GO:0071241	31	0.0648289	0.0314829	No	31	0.0413772	0.0306553	No	No	No	No
GO:0071310	709	0.0476513	0.0436749	No	708	0.0462991	0.0402074	No	No	No	No
GO:0071453	216	0.0476574	0.0410344	No	216	0.0411682	0.03367	No	No	No	No
GO:0071456	213	0.0478359	0.0410344	No	213	0.0412496	0.0323905	No	No	No	No
GO:0071462	26	0.0416139	0.0266275	No	26	0.0458287	0.0214279	No	No	No	No
GO:0071470	49	0.0443929	0.034639	No	49	0.0402833	0.0280256	No	No	No	No
GO:0071478	107	0.0463181	0.0371599	No	107	0.051724	0.0373651	No	No	No	No
GO:0071702	910	0.0471754	0.0438826	No	909	0.0497256	0.0461148	No	No	No	No
GO:0071705	743	0.0465132	0.0428956	No	742	0.0490045	0.0436942	No	No	No	No
GO:0072348	28	0.0595028	0.0321054	No	28	0.031371	0.0222156	No	No	No	No
GO:0072521	187	0.0525293	0.0427127	No	187	0.0545998	0.0421378	No	No	No	No
GO:0072524	30	0.0480253	0.0410344	No	30	0.0457218	0.0383015	No	No	No	No
GO:0072527	49	0.0336197	0.0190107	No	48	0.0353106	0.0258918	No	No	No	No
GO:0072594	190	0.0460179	0.0344365	No	190	0.0391146	0.0351809	No	No	No	No
GO:0072657	102	0.0492842	0.0354543	No	102	0.0465631	0.0351809	No	No	No	No
GO:0080090	1746	0.0469676	0.0440399	No	1741	0.0487506	0.0462692	No	No	No	No
GO:0080134	348	0.0518156	0.0431927	No	347	0.0470923	0.040792	No	No	No	No
GO:0080135	62	0.0565097	0.0426492	No	62	0.0435104	0.027783	No	No	No	No
GO:0080147	77	0.0474285	0.03588	No	77	0.0538962	0.0396641	No	No	No	No
GO:0090150	84	0.0489814	0.0333129	No	84	0.0408479	0.0321816	No	No	No	No
GO:0090304	2463	0.045896	0.0434911	No	2460	0.0487129	0.0467734	No	No	No	No
GO:0090333	28	0.0372677	0.0171523	No	28	0.03789	0.0267267	No	No	No	No
GO:0090351	178	0.043951	0.0352545	No	178	0.0461313	0.0346061	No	No	No	No
GO:0090407	302	0.0434435	0.0361126	No	301	0.0488713	0.0403478	No	No	No	No
GO:0090481	23	0.056933	0.0306759	No	23	0.0655249	0.0388914	No	No	No	No
GO:0090558	188	0.0474655	0.041307	No	188	0.0547726	0.0445367	No	No	No	No
GO:0090567	382	0.0476546	0.0432202	No	382	0.0508977	0.044207	No	No	No	No
GO:0090626	60	0.0479019	0.0322803	No	60	0.0601516	0.0471409	No	No	No	No
GO:0090627	128	0.0474149	0.0400298	No	128	0.0542803	0.0438796	No	No	No	No
GO:0090693	134	0.052974	0.0386387	No	134	0.0502557	0.0420418	No	No	No	No
GO:0090696	130	0.0500133	0.0396696	No	130	0.0501333	0.0414329	No	No	No	No
GO:0090697	80	0.0467557	0.0345099	No	80	0.0498617	0.0361347	No	No	No	No
GO:0090698	119	0.045237	0.0328795	No	119	0.0500374	0.0388193	No	No	No	No
GO:0097237	108	0.0680895	0.0515723	Yes	108	0.0526763	0.0342166	No	No	Yes	No
GO:0097305	539	0.0479873	0.0428188	No	538	0.0499207	0.0450311	No	No	No	No
GO:0097435	118	0.0455325	0.0364871	No	118	0.0459127	0.0367731	No	No	No	No
GO:0098542	683	0.0530712	0.0463754	No	680	0.0475075	0.0428758	No	No	No	No
GO:0098655	254	0.0504348	0.0440101	No	253	0.0495126	0.0419058	No	No	No	No
GO:0098656	108	0.0471342	0.0344908	No	108	0.0538875	0.038114	No	No	No	No
GO:0098657	30	0.0418199	0.0300434	No	30	0.0431132	0.0194546	No	No	No	No
GO:0098660	250	0.0481502	0.0415484	No	249	0.0504489	0.0414131	No	No	No	No
GO:0098754	165	0.0586859	0.0456017	No	165	0.0441603	0.0362287	No	No	No	No
GO:0098813	62	0.0666215	0.0359227	No	62	0.076768	0.0459745	No	No	No	No
GO:0098876	25	0.0523734	0.0321292	No	25	0.0554974	0.0139513	No	No	No	No
GO:0099402	760	0.0497019	0.0460459	No	760	0.0490887	0.0443789	No	No	No	No
GO:0120251	48	0.0586177	0.0401092	No	48	0.0588724	0.0461597	No	No	No	No
GO:0120255	53	0.0486974	0.0326189	No	53	0.0473595	0.0355911	No	No	No	No
GO:0140013	60	0.0526693	0.0326051	No	60	0.0755353	0.0541293	Yes	No	No	Yes
GO:0140014	48	0.0568563	0.0317348	No	48	0.0455872	0.0204293	No	No	No	No
GO:0140056	31	0.0316024	0.0208744	No	31	0.0599521	0.0436389	No	No	No	No
GO:0140352	114	0.0416135	0.0343699	No	114	0.0453668	0.0360356	No	No	No	No
GO:0140546	49	0.0495058	0.0335709	No	49	0.032849	0.0227766	No	No	No	No
GO:1900055	40	0.0510577	0.0329308	No	40	0.0555153	0.041832	No	No	No	No
GO:1900140	82	0.0467169	0.0358984	No	82	0.0570803	0.0450942	No	No	No	No
GO:1900150	41	0.0411826	0.0222193	No	40	0.0782917	0.0474905	No	No	No	No
GO:1900376	22	0.0562022	0.0220155	No	22	0.0575118	0.0252956	No	No	No	No
GO:1900424	43	0.0560434	0.027301	No	43	0.0509346	0.033027	No	No	No	No
GO:1900457	24	0.0455195	0.0183272	No	24	0.0399647	0.0242949	No	No	No	No
GO:1900673	22	0.0604237	0.0274662	No	22	0.0591662	0.0361204	No	No	No	No
GO:1900674	22	0.0604237	0.0274662	No	22	0.0591662	0.0361204	No	No	No	No
GO:1901002	26	0.0849618	0.029855	No	26	0.0526393	0.0233606	No	No	No	No
GO:1901136	47	0.0538119	0.036849	No	47	0.0416989	0.0280095	No	No	No	No
GO:1901137	322	0.0426913	0.037124	No	321	0.0503579	0.0426114	No	No	No	No
GO:1901361	204	0.046277	0.0414226	No	204	0.051063	0.0409789	No	No	No	No
GO:1901362	1879	0.0469713	0.0442706	No	1875	0.0490094	0.0462951	No	No	No	No
GO:1901401	27	0.0501399	0.0322701	No	27	0.0518004	0.0438767	No	No	No	No
GO:1901419	91	0.0577864	0.0363596	No	91	0.0563325	0.0383743	No	No	No	No
GO:1901420	46	0.0584678	0.0350794	No	46	0.0487166	0.0257434	No	No	No	No
GO:1901565	526	0.0514617	0.0438532	No	526	0.0463019	0.0411654	No	No	No	No
GO:1901566	1281	0.0551645	0.0501887	Yes	1280	0.0441077	0.0409219	No	No	Yes	No
GO:1901570	22	0.0432262	0.0254882	No	22	0.0622193	0.0423078	No	No	No	No
GO:1901605	219	0.0569463	0.0438602	No	219	0.043447	0.0376258	No	No	No	No
GO:1901616	33	0.0452406	0.0261339	No	33	0.0378121	0.0246066	No	No	No	No
GO:1901617	153	0.0588677	0.0431927	No	153	0.0442028	0.0361347	No	No	No	No
GO:1901657	111	0.0427261	0.0364293	No	111	0.0530058	0.04292	No	No	No	No
GO:1901661	33	0.0466988	0.0219831	No	33	0.0441567	0.0323052	No	No	No	No
GO:1901699	24	0.0539459	0.028838	No	24	0.0378047	0.0176094	No	No	No	No
GO:1901701	521	0.0475298	0.0427743	No	520	0.0495555	0.0440463	No	No	No	No
GO:1901987	39	0.0677764	0.033562	No	39	0.0927488	0.0531168	Yes	No	No	Yes
GO:1901988	26	0.0763744	0.0334518	No	26	0.121077	0.071637	Yes	No	No	Yes
GO:1902275	47	0.0322292	0.0181267	No	47	0.0394889	0.024099	No	No	No	No
GO:1902531	45	0.0493428	0.0429455	No	45	0.048906	0.0308138	No	No	No	No
GO:1902584	27	0.0517836	0.0155477	No	27	0.0335123	0.0153183	No	No	No	No
GO:1902644	26	0.0498619	0.0328288	No	26	0.0384201	0.0169473	No	No	No	No
GO:1902903	36	0.0483327	0.0365517	No	36	0.041011	0.0307237	No	No	No	No
GO:1902905	28	0.0479539	0.0357157	No	28	0.040552	0.0263287	No	No	No	No
GO:1903046	84	0.0483777	0.0365455	No	84	0.0670003	0.0530624	Yes	No	No	Yes
GO:1903047	95	0.0487078	0.0320617	No	95	0.0541293	0.0419586	No	No	No	No
GO:1903409	22	0.0462685	0.0303279	No	22	0.0435342	0.0186489	No	No	No	No
GO:1903509	54	0.0412534	0.0248249	No	54	0.0490117	0.0273826	No	No	No	No
GO:1904029	32	0.0423708	0.0212906	No	31	0.0527211	0.02299	No	No	No	No
GO:1905039	49	0.0445725	0.0356609	No	49	0.0567278	0.0389562	No	No	No	No
GO:1905392	318	0.047495	0.0424157	No	318	0.0490887	0.0430504	No	No	No	No
GO:1905393	82	0.0473278	0.0345099	No	82	0.046919	0.0333319	No	No	No	No
GO:1905957	91	0.0577864	0.0363596	No	91	0.0563325	0.0383743	No	No	No	No
GO:1905958	46	0.0584678	0.0350794	No	46	0.0487166	0.0257434	No	No	No	No
GO:1990961	31	0.0344995	0.027723	No	31	0.034564	0.0271034	No	No	No	No
GO:2000022	36	0.0609131	0.0343896	No	36	0.0538368	0.0247552	No	No	No	No
GO:2000024	21	0.0399994	0.0256896	No	21	0.0608873	0.0281882	No	No	No	No
GO:2000026	298	0.0467169	0.0390348	No	298	0.0537619	0.044207	No	No	No	No
GO:2000028	63	0.0442569	0.0329308	No	63	0.045732	0.0304821	No	No	No	No
GO:2000030	44	0.0475018	0.0384855	No	44	0.0689323	0.0495303	Yes	No	No	Yes
GO:2000031	29	0.0497667	0.0268903	No	29	0.0498458	0.0297815	No	No	No	No
GO:2000070	47	0.0429248	0.0214963	No	47	0.0385535	0.0257322	No	No	No	No
GO:2000242	59	0.0495174	0.0342902	No	59	0.0549864	0.0396582	No	No	No	No
GO:2000243	61	0.0516237	0.0366176	No	61	0.0332901	0.0288859	No	No	No	No
GO:2000280	32	0.0629194	0.0267284	No	32	0.0550401	0.0302993	No	No	No	No
GO:2000377	52	0.0569578	0.0415588	No	52	0.0464795	0.0292469	No	No	No	No
