# Supplementary material for: Systems genomics of salinity stress response in rice
Source: bioRxiv. 2024 Dec 22:2024.05.31.596807. Originally published 2024 Jun 3. Preprint. [Version 2] doi: 10.1101/2024.05.31.596807 (PMC11185513; doi:10.1101/2024.05.31.596807)
Supplement: Supplement 1 [file media-1.zip › SupplementaryTables/S3.xlsx]

## Sheet: S3
S3: Selection statistics of transcripts in normal and salt conditions
Abreviations:	TrID - TranscriptID; S - Linear Selection Differential; C -Quadratic Selection Differential; μ and 𝜎 - mean- and variance-standardized selection differential;
	tval - t-statistic associated with the estimation of seletion differentials; Pval - Pvalue associated with the estimation of selecion differentials; BonferroniPval - Bonferroni corrected Pvalue
	Normal Field												Saline Field
	Linear Selection Differential						Quadratic Selection Differential						Linear Selection Differential						Quadratic Selection Differential
TrID	S	Sμ	S𝜎	tval	Pval	BonferroniPval	C	Cμ	C𝜎	tval	Pval	BonferroniPval	S	Sμ	S𝜎	tval	Pval	BonferroniPval	C	Cμ	C𝜎	tval	Pval	BonferroniPval
OS01T0100100-01	0.038476	0.180421	0.0314299	0.966053	0.33461	1	0.230949	5.0782	0.154107	2.75366	0.00616564	1	0.0882084	0.422215	0.0812986	1.55136	0.121663	1	-0.0291846	-0.668654	-0.0247914	-0.222488	0.824056	1
OS01T0100500-01	-0.0520235	-0.180403	-0.0430316	-1.29012	0.197884	1	0.0175212	0.210693	0.0119878	0.208194	0.835203	1	0.0433484	0.134344	0.0613802	0.950862	0.342354	1	0.0148672	0.142797	0.0298085	0.157503	0.874942	1
OS01T0100600-01	0.0347486	0.114534	0.0284745	0.81303	0.416857	1	0.0153358	0.166611	0.0102978	0.171375	0.86404	1	-0.0164129	-0.0398898	-0.0262292	-0.333427	0.739055	1	-0.00551741	-0.0325904	-0.0140908	-0.0503587	0.959872	1
OS01T0100700-01	-0.130692	-0.704838	-0.114643	-3.19433	0.00159255	1	-0.0107656	-0.313125	-0.00828385	-0.163015	0.870599	1	-0.012026	-0.0670864	-0.011913	-0.257337	0.797059	1	0.00377711	0.11754	0.00370645	0.0498859	0.96024	1
OS01T0100800-01	0.0128274	0.0451075	0.0109239	0.316689	0.751692	1	-0.102695	-1.2699	-0.074478	-1.24033	0.215791	1	-0.022663	-0.0660666	-0.0347833	-0.456055	0.648661	1	0.0599431	0.509409	0.141203	0.539672	0.589801	1
OS01T0100900-01	-0.0906923	-0.457463	-0.0684884	-2.12209	0.0344439	1	-0.184011	-4.68182	-0.104939	-2.33042	0.0202841	1	-0.08556	-0.423096	-0.0677819	-1.50353	0.133536	1	-0.131293	-3.21054	-0.0824003	-0.994973	0.320388	1
OS01T0101200-02	0.0318025	0.094225	0.0280818	0.548715	0.584197	1	0.0881932	0.774184	0.0687641	0.973612	0.331397	1	-0.119382	-0.161496	-0.190496	-1.91078	0.0576776	1	0.0885671	0.162076	0.22551	0.667534	0.505321	1
OS01T0101300-01	-0.0363609	-0.123674	-0.0298916	-0.892322	0.372857	1	-0.0559526	-0.647304	-0.0378137	-0.668739	0.504127	1	-0.0461148	-0.121677	-0.0722641	-0.996924	0.319589	1	0.0340316	0.23693	0.0835693	0.369558	0.711968	1
OS01T0101600-01	-0.0357652	-0.0883327	-0.0219671	-0.288913	0.773456	1	-0.215983	-1.31747	-0.081479	-0.655524	0.514191	1	0.0614675	0.0361677	0.0672723	0.56402	0.57416	1	-0.185934	-0.0643738	-0.222711	-0.668901	0.505348	1
OS01T0101700-00	-0.0091172	-0.0531434	-0.00464831	-0.115853	0.907828	1	0.17772	6.03824	0.0461959	0.770159	0.441667	1	0.0282954	0.170341	0.0152074	0.300971	0.763601	1	0.287499	10.4194	0.0830451	0.853082	0.394152	1
OS01T0101800-01	-0.0800738	-0.209451	-0.0484676	-0.683469	0.496149	1	-0.416658	-2.85079	-0.152652	-1.81535	0.0730718	1	-0.192209	-0.124944	-0.223324	-1.76736	0.0803791	1	0.400348	0.16917	0.540456	1.37164	0.173441	1
OS01T0102300-01	0.082877	0.469499	0.0514525	1.25899	0.208913	1	0.28249	9.06576	0.10888	1.88023	0.0608107	1	-0.134139	-0.753001	-0.107378	-2.02697	0.0433628	1	0.0335877	1.05843	0.0215229	0.214675	0.830136	1
OS01T0102500-01	-0.00557136	-0.0223671	-0.00466493	-0.145945	0.884044	1	0.0922227	1.4864	0.0646554	1.25779	0.209265	1	-0.0151266	-0.0576158	-0.0185195	-0.364138	0.715964	1	0.168152	2.43951	0.252045	2.15022	0.0321906	1
OS01T0102600-01	0.0723914	0.3313	0.0631934	1.99586	0.0466356	1	-0.0470787	-0.986039	-0.0358752	-0.677966	0.498191	1	0.0705401	0.308499	0.0850414	1.52482	0.128165	1	0.14205	2.71692	0.206456	1.59178	0.112297	1
OS01T0102700-01	-0.014979	-0.0786796	-0.0110719	-0.298816	0.765242	1	-0.261674	-7.21967	-0.142967	-2.45825	0.0143893	1	-0.0966894	-0.532054	-0.0580406	-1.3896	0.165462	1	-0.0387288	-1.1727	-0.0139553	-0.23157	0.817001	1
OS01T0102800-01	0.0203666	0.0640889	0.0169809	0.427676	0.669232	1	-0.098198	-0.972373	-0.0682636	-0.957536	0.339174	1	0.0870014	0.178894	0.142743	1.57361	0.116832	1	0.168417	0.712073	0.453361	1.34461	0.179966	1
OS01T0102850-00	0.0279772	0.0645709	0.0151852	0.179419	0.858433	1	-0.295668	-1.57496	-0.0871045	-0.630673	0.531718	1	-0.217257	-0.0661351	-0.181304	-1.08682	0.28278	1	-0.690037	-0.0639427	-0.480555	-1.09298	0.280443	1
OS01T0102900-01	-0.0426235	-0.383363	-0.04845	-1.48406	0.138594	1	0.092791	7.50634	0.119894	1.90054	0.0580697	1	-0.0407541	-0.377608	-0.0470805	-1.30482	0.192729	1	-0.0343546	-2.94933	-0.0458483	-0.668386	0.504287	1
OS01T0103000-01	0.0265021	0.0631626	0.0191126	0.278945	0.781761	1	-0.103209	-0.586244	-0.0536785	-0.483126	0.631778	1	-0.0900634	-0.0282701	-0.0758532	-0.400138	0.690868	1	1.20488	0.118714	0.854665	1.67803	0.100123	1
OS01T0103400-01	-0.0892258	-0.236217	-0.064606	-0.898581	0.373018	1	-0.250475	-1.75553	-0.131319	-1.19049	0.239367	1	0.258777	0.0689056	0.204748	1.1488	0.257636	1	-0.593396	-0.042073	-0.371478	-1.18595	0.243007	1
OS01T0103600-02	-0.11778	-0.530218	-0.102334	-3.14421	0.00179494	1	-0.102574	-2.07875	-0.0774345	-1.4372	0.15148	1	-0.0394754	-0.172135	-0.0468116	-0.968434	0.333453	1	-0.0131763	-0.25054	-0.0185288	-0.178685	0.858282	1
OS01T0103700-01	-0.00589742	-0.0146943	-0.00389628	-0.0615139	0.951081	1	-0.217608	-1.35098	-0.0949841	-0.94213	0.348567	1	-0.0422444	-0.0213339	-0.0444204	-0.291818	0.771235	1	-0.265006	-0.0675862	-0.293009	-0.698548	0.487084	1
OS01T0103800-01	-0.0031231	-0.00920726	-0.00242517	-0.059691	0.952455	1	0.0273847	0.23801	0.0165128	0.234204	0.815041	1	-0.0661523	-0.11334	-0.105821	-1.1574	0.248371	1	-0.160634	-0.471539	-0.411048	-1.25732	0.209982	1
OS01T0104100-01	0.107306	0.251926	0.0645815	0.910376	0.365465	1	0.0876268	0.482987	0.0317399	0.308778	0.758335	1	0.165852	0.0660557	0.157418	1.05139	0.297546	1	-0.457572	-0.0725835	-0.412219	-1.04929	0.298853	1
OS01T0104350-00	0.0233726	0.0727046	0.019182	0.471433	0.637758	1	-0.0969247	-0.937875	-0.0652846	-0.988164	0.324068	1	0.102114	0.160308	0.16713	1.6446	0.101632	1	-0.199198	-0.490934	-0.533604	-1.47437	0.141969	1
OS01T0104400-02	0.111399	0.527193	0.0943318	2.99852	0.00288624	1	0.0486904	1.09049	0.0349141	0.738748	0.460503	1	-0.00471242	-0.021776	-0.00505297	-0.113707	0.90953	1	0.171089	3.65336	0.196711	2.25984	0.0243983	1
OS01T0105400-01	-0.0501274	-0.142361	-0.035873	-0.613825	0.540642	1	-0.0139332	-0.112378	-0.00713568	-0.0833311	0.933743	1	-0.0175568	-0.0170041	-0.0242558	-0.195435	0.845346	1	0.0607747	0.0570091	0.116002	0.286058	0.775276	1
OS01T0105800-01	-0.0395812	-0.111697	-0.0291541	-0.67765	0.498916	1	-0.106432	-0.847573	-0.0577424	-0.911118	0.363566	1	0.0148127	0.0192888	0.0231435	0.230922	0.817659	1	-0.164169	-0.278376	-0.400758	-1.16986	0.243726	1
OS01T0105900-01	-0.0237973	-0.131853	-0.015647	-0.423152	0.672413	1	0.0458351	1.40708	0.0198156	0.334087	0.738489	1	-0.0517314	-0.28723	-0.0372789	-0.753721	0.451485	1	0.155025	4.77916	0.0805039	0.824606	0.410115	1
OS01T0106200-01	0.010425	0.0553089	0.00590836	0.157981	0.874552	1	0.000854739	0.0240587	0.000274546	0.00432601	0.996551	1	0.0185741	0.0958836	0.0133849	0.314108	0.753611	1	-0.288151	-7.67881	-0.149636	-1.84489	0.0658319	1
OS01T0106300-01	0.00728351	0.0267579	0.00913496	0.160436	0.872762	1	0.0381879	0.515405	0.0600698	0.588937	0.556821	1	-0.054305	-0.0253636	-0.0672704	-0.77513	0.441774	1	-0.0774559	-0.0168964	-0.118856	-0.682209	0.498194	1
OS01T0106400-01	0.00751756	0.0390923	0.00945958	0.277409	0.781624	1	0.00440902	0.119226	0.00698122	0.134446	0.89312	1	-0.000188827	-0.000771649	-0.000374658	-0.00700404	0.994416	1	-0.0585133	-0.977159	-0.230354	-1.76792	0.0779687	1
OS01T0106500-01	-0.00561267	-0.0187453	-0.00457695	-0.124981	0.900627	1	-0.126397	-1.40988	-0.0840525	-1.26999	0.205141	1	0.0109927	0.0281749	0.0188375	0.230681	0.817728	1	-0.0190885	-0.125397	-0.056054	-0.177538	0.859213	1
OS01T0106600-01	0.0196611	0.0637981	0.0164313	0.449377	0.653505	1	0.0418281	0.440422	0.0292144	0.448955	0.653813	1	0.0661751	0.175051	0.104052	1.27762	0.202365	1	-0.0894383	-0.625842	-0.221124	-0.803784	0.422156	1
OS01T0106750-00	-0.036543	-0.0985868	-0.0257843	-0.541815	0.588793	1	-0.160822	-1.17051	-0.0800659	-1.04176	0.299301	1	0.024987	0.0282559	0.0352352	0.295264	0.768175	1	0.491951	0.629088	0.978246	2.37436	0.0187724	1
OS01T0106800-01	-0.230038	-1.35446	-0.0829777	-2.30668	0.0215812	1	-0.192436	-6.6714	-0.0250385	-0.584056	0.559514	1	-0.0516062	-0.304504	-0.0219418	-0.377881	0.705729	1	0.223338	7.77582	0.0403743	0.335992	0.737062	1
OS01T0106900-01	0.236932	0.576697	0.138604	2.14786	0.0349001	1	0.383664	2.27299	0.131297	1.65064	0.101717	1	-0.0193718	-0.0143908	-0.0228845	-0.154764	0.877283	1	0.0785431	0.0433453	0.109611	0.226944	0.820881	1
OS01T0107000-01	0.01235	0.046033	0.0113646	0.316288	0.751976	1	0.011009	0.152949	0.00932225	0.159302	0.873525	1	0.0156455	0.0518425	0.0238316	0.391054	0.696002	1	0.091328	1.00276	0.2119	1.11023	0.267683	1
OS01T0107400-01	0.0715023	0.179095	0.0482715	0.842183	0.401877	1	0.00804174	0.0504517	0.00366516	0.048519	0.961411	1	0.0615162	0.0395641	0.0702218	0.431604	0.667024	1	0.244649	0.101197	0.318793	0.5022	0.616741	1
OS01T0107700-01	0.156926	0.396565	0.108619	1.97486	0.0512117	1	-0.0884604	-0.564918	-0.0423809	-0.539853	0.5904	1	0.111271	0.0665582	0.124256	0.751177	0.45455	1	-0.342369	-0.1225	-0.42694	-0.822514	0.413033	1
OS01T0108000-01	0.00347535	0.00969031	0.0025865	0.0545958	0.956525	1	0.0448164	0.34843	0.0248237	0.313757	0.754075	1	-0.0997604	-0.114845	-0.148015	-1.17971	0.239947	1	-0.0123279	-0.016338	-0.0271383	-0.0589641	0.953058	1
OS01T0108200-01	0.0607357	0.184795	0.0444805	1.06918	0.286129	1	0.138549	1.2826	0.0743112	1.13886	0.255976	1	-0.0119321	-0.0215476	-0.0181481	-0.203154	0.839186	1	0.207978	0.67824	0.481113	1.56685	0.118467	1
OS01T0108400-00	-0.0183434	-0.0615566	-0.0224763	-0.407027	0.684589	1	0.0411622	0.463542	0.0618003	0.552868	0.581241	1	0.00311437	0.00165846	0.00384562	0.0417637	0.966815	1	0.026658	0.00755956	0.0406462	0.185712	0.853258	1
OS01T0108600-02	0.0987932	0.252482	0.0767744	0.683536	0.497488	1	-0.21458	-1.40151	-0.129589	-0.788164	0.434476	1	-0.100784	-0.0234258	-0.0744167	-0.42913	0.670459	1	-0.206301	-0.0111456	-0.112475	-0.339681	0.736186	1
OS01T0108800-01	-0.00535901	-0.0147556	-0.00428989	-0.0737386	0.941336	1	-0.000919115	-0.00696809	-0.00058897	-0.00643558	0.994875	1	-0.084423	-0.0606217	-0.10368	-0.755624	0.451626	1	-0.111234	-0.0573553	-0.167768	-0.363854	0.716743	1
OS01T0109000-01	0.0849385	0.227302	0.0573176	1.05203	0.294801	1	-0.221597	-1.58694	-0.100909	-1.25306	0.212507	1	0.105452	0.0813028	0.132491	1.06838	0.287668	1	-0.105407	-0.0626571	-0.166391	-0.465689	0.642373	1
OS01T0109201-01	0.262745	0.633723	0.163167	1.44094	0.157994	1	-0.338214	-1.96753	-0.130434	-0.800696	0.428163	1	-0.120719	-0.0386871	-0.102094	-0.556505	0.580399	1	1.52841	0.15697	1.09316	2.21371	0.0316344	1
OS01T0109300-01	0.0602724	0.2751	0.0518743	1.56804	0.117702	1	-0.0052649	-0.109682	-0.00389994	-0.073008	0.941837	1	0.0281117	0.13233	0.025685	0.525005	0.599887	1	0.16848	3.7333	0.140648	1.27981	0.201395	1
OS01T0109700-01	0.00432492	0.024028	0.00205838	0.0508526	0.95947	1	0.0310188	0.957421	0.00702617	0.107689	0.914297	1	-0.0281332	-0.157595	-0.0139001	-0.276665	0.782188	1	-0.641598	-20.133	-0.156625	-1.66246	0.0972495	1
OS01T0109750-01	0.136975	0.526315	0.114387	3.47929	0.00056348	1	0.0452427	0.667971	0.0315515	0.548522	0.58367	1	0.0207938	0.0678516	0.0313105	0.467487	0.640455	1	-0.00727511	-0.0774629	-0.0164951	-0.0857001	0.931756	1
OS01T0110050-01	0.136497	0.346873	0.0878065	0.92587	0.358509	1	0.159713	1.03143	0.0660923	0.436484	0.664203	1	-0.00768998	-0.00349172	-0.00743034	-0.0400322	0.968181	1	-0.604305	-0.12459	-0.564187	-0.956134	0.342342	1
OS01T0110100-01	0.0527292	0.182362	0.0550174	1.43401	0.152715	1	-0.0634331	-0.758721	-0.0690578	-0.963377	0.336224	1	0.0275133	0.0734851	0.0477035	0.655995	0.512341	1	-0.149385	-1.06566	-0.449079	-1.83444	0.0676038	1
OS01T0110200-01	0.038079	0.108929	0.0309283	0.475311	0.635425	1	-0.0218452	-0.178761	-0.0144111	-0.154528	0.877439	1	0.0760195	0.0523923	0.0917095	0.772621	0.441588	1	-0.00106289	-0.00050486	-0.00154691	-0.00432746	0.996556	1
OS01T0110400-01	-0.0459151	-0.223709	-0.0382321	-1.12886	0.259643	1	-0.0601969	-1.42899	-0.0417369	-0.836397	0.40344	1	-0.01627	-0.0762313	-0.0200689	-0.330646	0.741101	1	-0.101581	-2.22999	-0.154555	-1.08227	0.279847	1
OS01T0110500-01	-0.00592938	-0.0145481	-0.00423782	-0.0649184	0.948375	1	-0.227799	-1.37135	-0.116364	-1.25581	0.212423	1	0.14283	0.085145	0.157306	0.980455	0.32949	1	0.289228	0.102783	0.35083	0.855293	0.394685	1
OS01T0111100-01	0.0594885	0.299606	0.0645719	1.90758	0.057211	1	0.0295522	0.749589	0.0348186	0.595913	0.551585	1	-0.0302444	-0.116545	-0.05331	-0.947758	0.343916	1	-0.00432373	-0.0642026	-0.0134334	-0.0865975	0.931042	1
OS01T0111200-01	0.0415963	0.175961	0.0373919	1.17482	0.240805	1	0.085692	1.53343	0.0692446	1.21516	0.225068	1	-0.0434151	-0.163426	-0.055281	-1.08017	0.280779	1	-0.0498404	-0.706228	-0.0808075	-0.62663	0.531293	1
OS01T0111300-01	0.158484	0.416582	0.126316	1.90661	0.0591337	1	0.201972	1.39547	0.128303	1.2861	0.201084	1	0.336198	0.174521	0.358791	2.27048	0.02605	1	0.424891	0.114494	0.483915	0.841795	0.402615	1
OS01T0111700-01	-0.0697656	-0.226209	-0.0691134	-1.51351	0.131795	1	-0.0134599	-0.141507	-0.0132094	-0.169718	0.865414	1	-0.0629405	-0.0908049	-0.106732	-1.30438	0.19381	1	0.0583836	0.121521	0.167889	0.717032	0.474349	1
OS01T0111800-02	0.197426	0.570956	0.157792	2.62501	0.00987051	1	0.219153	1.83293	0.139995	1.48374	0.140132	1	0.0867013	0.0552081	0.100644	0.954454	0.342321	1	0.121804	0.0493872	0.16413	0.604541	0.546973	1
OS01T0111900-01	0.0776689	0.381487	0.0855312	2.66412	0.00803147	1	0.0889167	2.1451	0.10783	2.0712	0.0389864	1	-0.0488009	-0.176666	-0.0801835	-1.46656	0.1434	1	-0.0266056	-0.348678	-0.071827	-0.498772	0.618257	1
OS01T0112100-01	-0.0768519	-0.205825	-0.0586152	-1.28706	0.200058	1	-0.136926	-0.98214	-0.0796524	-1.07253	0.285208	1	-0.0367509	-0.0482827	-0.0554963	-0.485443	0.627962	1	-0.0078022	-0.0134668	-0.0177914	-0.0406933	0.967587	1
OS01T0112300-01	0.00627489	0.0198505	0.00502231	0.149111	0.881569	1	-0.0782958	-0.783557	-0.0501572	-0.883542	0.377671	1	0.0461357	0.115032	0.0735191	0.96235	0.336667	1	-0.0113494	-0.0705572	-0.0288205	-0.103492	0.917644	1
OS01T0113200-01	0.036094	0.0885318	0.0248724	0.271498	0.787111	1	-0.0426389	-0.256528	-0.0202474	-0.151862	0.879956	1	0.0115258	0.0020579	0.00752698	0.0464144	0.963335	1	-0.47547	-0.0151575	-0.202777	-0.427137	0.672936	1
OS01T0113500-01	-0.19052	-0.496548	-0.146611	-1.82435	0.0720836	1	0.35966	2.44307	0.212984	1.90471	0.0607787	1	-0.00193069	-0.00100216	-0.00211112	-0.0160047	0.987276	1	-0.379635	-0.102285	-0.453908	-1.1426	0.257124	1
OS01T0113600-01	0.0902297	0.217772	0.0604477	0.830829	0.409111	1	-0.159637	-0.929903	-0.0716462	-0.653696	0.51565	1	-0.141156	-0.0706379	-0.145566	-1.14126	0.257299	1	-0.198188	-0.0496313	-0.210765	-0.609173	0.544227	1
OS01T0113650-00	-0.0743042	-0.183697	-0.047278	-0.391752	0.698425	1	-0.366074	-2.23741	-0.148204	-0.712002	0.481808	1	0.211488	0.056006	0.166262	1.07739	0.28799	1	-1.00743	-0.0706499	-0.622631	-1.448	0.1559	1
OS01T0113700-00	-0.0122316	-0.0309903	-0.00749157	-0.0967602	0.923377	1	-0.0591718	-0.379838	-0.0221969	-0.201506	0.841299	1	0.310236	0.0609646	0.211068	1.23175	0.227937	1	0.238484	0.00920934	0.110387	0.318796	0.752247	1
OS01T0113800-01	0.184665	0.448531	0.120404	1.22493	0.226231	1	-0.00895109	-0.052807	-0.0038053	-0.0242234	0.980771	1	-0.157766	-0.0366795	-0.117186	-0.845323	0.403673	1	-0.158871	-0.00858739	-0.0876527	-0.363215	0.718693	1
OS01T0113900-01	0.0130305	0.0394641	0.0116287	0.255816	0.798388	1	0.0941999	0.864035	0.0750228	1.03362	0.302521	1	-0.0564825	-0.0998088	-0.097134	-0.932672	0.352056	1	0.0369728	0.11545	0.109345	0.281324	0.77874	1
OS01T0114100-01	0.0703123	0.241687	0.0786276	1.6301	0.105183	1	0.0428415	0.506186	0.0535738	0.731263	0.465531	1	-0.0158112	-0.0260058	-0.0286748	-0.363688	0.716487	1	0.104462	0.282598	0.34358	1.59464	0.112429	1
OS01T0114300-01	-0.049316	-0.167558	-0.0548155	-1.12891	0.260534	1	0.0784678	0.905826	0.0969445	1.05312	0.293773	1	-0.00150411	-0.00245022	-0.00279411	-0.0340691	0.972859	1	-0.121273	-0.321823	-0.418497	-1.61787	0.107404	1
OS01T0115100-01	-0.0163358	-0.0503523	-0.01405	-0.330559	0.741321	1	0.107643	1.02269	0.0796267	1.13248	0.258792	1	-0.0534438	-0.0791141	-0.085888	-0.7497	0.454373	1	0.0715001	0.156682	0.184662	0.442722	0.658478	1
OS01T0115500-00	0.0907111	0.226643	0.0678732	0.846333	0.403984	1	-0.0853227	-0.532635	-0.0477684	-0.458526	0.649139	1	-0.173793	-0.0457726	-0.134595	-0.65808	0.514257	1	-0.0662893	-0.0045982	-0.0397589	-0.0783972	0.937913	1
OS01T0115600-01	0.00861484	0.0321811	0.0104616	0.276216	0.782597	1	-0.00575402	-0.0802931	-0.00848549	-0.106635	0.91516	1	-0.0636148	-0.169414	-0.126205	-1.83664	0.0673469	1	-0.0511419	-0.362711	-0.201286	-0.876192	0.381696	1
OS01T0115700-00	-0.00893297	-0.0296796	-0.00877519	-0.220808	0.825461	1	0.00861882	0.095142	0.00831705	0.122675	0.902486	1	0.0429347	0.0821767	0.0823898	0.944335	0.346094	1	0.207827	0.761346	0.765299	2.35999	0.0192054	1
OS01T0115750-00	-0.00496894	-0.0138844	-0.00404278	-0.073713	0.941338	1	0.0427468	0.333758	0.0282967	0.315638	0.752734	1	0.0413976	0.0426288	0.0603492	0.543638	0.58759	1	-0.109282	-0.115879	-0.232242	-0.691696	0.49031	1
OS01T0115800-01	0.02339	0.0652155	0.0179878	0.402974	0.687509	1	-0.158331	-1.23086	-0.0936407	-1.53982	0.125604	1	0.0308285	0.0323046	0.0456204	0.435314	0.66401	1	0.0429888	0.047204	0.0941391	0.302117	0.763018	1
OS01T0115900-00	0.0138442	0.0437951	0.0118806	0.316187	0.7521	1	-0.0033737	-0.0337615	-0.00248455	-0.0400999	0.968042	1	0.0703311	0.163822	0.12326	1.45428	0.147055	1	-0.027122	-0.147153	-0.0833056	-0.261207	0.794137	1
OS01T0116000-00	0.097686	0.250282	0.0841521	1.10911	0.272585	1	-0.0385675	-0.253173	-0.0286211	-0.253701	0.800767	1	-0.00686788	-0.00287279	-0.00703936	-0.0553265	0.956069	1	-0.0815833	-0.0142746	-0.0857082	-0.270649	0.787656	1
OS01T0116400-01	0.051457	0.157637	0.0433986	0.984935	0.325748	1	-0.0164962	-0.154815	-0.011734	-0.150533	0.880484	1	0.0689251	0.124378	0.117956	1.2076	0.228511	1	0.181131	0.589829	0.530495	1.5954	0.112079	1
OS01T0116800-00	0.0834381	0.201248	0.0541454	0.606752	0.547361	1	0.241781	1.40655	0.101816	0.755782	0.454208	1	0.106643	0.0285033	0.0867112	0.594041	0.556366	1	-0.399394	-0.0285317	-0.26405	-0.856566	0.397785	1
OS01T0116900-00	0.0396933	0.13871	0.0407302	1.06787	0.286886	1	0.0414925	0.506701	0.0436885	0.617336	0.537613	1	0.0851309	0.205575	0.159851	2.00238	0.0462781	1	0.0969589	0.565396	0.341856	1.19674	0.2325	1
OS01T0117000-00	0.0317917	0.0848407	0.0245854	0.306595	0.760001	1	-0.276856	-1.97167	-0.165569	-1.1804	0.241622	1	0.239474	0.12902	0.26797	2.30314	0.0240076	1	0.41344	0.120009	0.51769	1.39375	0.167509	1
OS01T0117050-01	0.114243	0.30571	0.0807972	1.07605	0.285535	1	-0.416304	-2.98104	-0.208229	-2.06085	0.0429151	1	-0.101016	-0.0634931	-0.122348	-0.952795	0.343396	1	0.345911	0.136659	0.507437	1.20295	0.232376	1
OS01T0117100-00	0.0952068	0.244299	0.0702799	0.907019	0.368707	1	0.349771	2.30299	0.190594	1.42177	0.161302	1	-0.122231	-0.0395621	-0.107503	-0.849475	0.399834	1	0.941916	0.0986745	0.728595	3.20149	0.00245304	1
OS01T0117200-01	-0.0216675	-0.0735989	-0.0242017	-0.448882	0.654306	1	0.0352347	0.406534	0.0439587	0.411334	0.681546	1	0.0182101	0.0227698	0.0342424	0.390487	0.696816	1	-0.179002	-0.279868	-0.632943	-2.28768	0.0242002	1
OS01T0117300-00	-0.101721	-0.31038	-0.102133	-1.04462	0.3013	1	0.0767857	0.714905	0.0774094	0.502627	0.617531	1	0.146466	0.0822564	0.18642	1.77707	0.0803154	1	-0.153803	-0.0485098	-0.249157	-0.916552	0.362768	1
OS01T0117600-01	-0.0562249	-0.149188	-0.0428617	-0.583467	0.561085	1	0.135294	0.952553	0.0786245	0.738465	0.46222	1	0.00403965	0.00270445	0.00485655	0.0428389	0.965919	1	0.227039	0.101759	0.328149	1.00815	0.315949	1
OS01T0117900-03	0.0472785	0.146093	0.0426082	0.937969	0.349366	1	-0.0853428	-0.81489	-0.0693147	-0.94876	0.343845	1	0.0599755	0.0926432	0.0945909	0.989897	0.323399	1	-0.0513632	-0.122555	-0.127763	-0.358704	0.72019	1
OS01T0118000-01	-0.0874782	-0.359369	-0.0781641	-2.36271	0.0186727	1	-0.00104507	-0.0176372	-0.000834374	-0.0159137	0.987312	1	-0.0151639	-0.0563775	-0.0215385	-0.353149	0.724187	1	-0.0192902	-0.266643	-0.0389179	-0.239034	0.811218	1
OS01T0118066-01	0.00805018	0.0197769	0.00584177	0.0745535	0.9409	1	0.414911	2.50414	0.218491	1.80081	0.0785895	1	0.582597	0.163348	0.454184	2.68227	0.0102598	1	1.76281	0.138577	1.07135	2.11121	0.0406053	1
OS01T0118100-01	0.0376237	0.170453	0.030324	0.887322	0.375458	1	-0.0745773	-1.53071	-0.0484457	-0.845305	0.398471	1	-0.00366955	-0.0167229	-0.00411601	-0.0761959	0.939304	1	-0.0711954	-1.47859	-0.0895733	-0.687918	0.491934	1
OS01T0118400-01	0.0294767	0.14106	0.036083	1.07415	0.283464	1	-0.0299068	-0.684887	-0.0448145	-0.693398	0.488504	1	-0.0938986	-0.29389	-0.172439	-2.94735	0.00344364	1	0.0040845	0.0400118	0.0137749	0.0842942	0.932876	1
OS01T0118700-01	0.040027	0.164313	0.0375916	1.11856	0.264069	1	-0.0493311	-0.831299	-0.0435108	-0.752805	0.452059	1	-0.0241845	-0.0720589	-0.0407546	-0.621962	0.534415	1	-0.0484488	-0.430116	-0.137583	-0.630434	0.528868	1
OS01T0119050-01	-0.038513	-0.126979	-0.0426499	-0.850748	0.396026	1	-0.0843051	-0.916443	-0.103389	-1.09601	0.27453	1	-0.0259791	-0.0205578	-0.0366121	-0.358819	0.720479	1	-0.0344428	-0.0215676	-0.068407	-0.279013	0.780811	1
OS01T0119100-00	0.0523991	0.144901	0.0440172	0.703144	0.48337	1	-0.336189	-2.57085	-0.237236	-2.78877	0.00618558	1	0.185435	0.0712484	0.178319	1.51028	0.136697	1	-0.530998	-0.0783902	-0.491029	-2.05759	0.044471	1
OS01T0119500-01	0.000951134	0.0028535	0.00075662	0.0194479	0.984501	1	-0.19624	-1.76628	-0.124182	-1.90586	0.0579623	1	-0.0144181	-0.0260408	-0.0235542	-0.264257	0.791821	1	0.0104692	0.0341517	0.0279407	0.0934065	0.925663	1
OS01T0120300-00	0.00636273	0.0291241	0.00572447	0.178505	0.858419	1	-0.0287336	-0.602014	-0.0232581	-0.4329	0.665328	1	-0.0359705	-0.154991	-0.0462827	-0.943469	0.346054	1	0.0950096	1.76396	0.157294	1.34256	0.180235	1
OS01T0120500-01	0.206316	1.56999	0.0825966	2.12315	0.0343504	1	-0.304397	-17.6266	-0.0487866	-0.771125	0.441087	1	0.0572106	0.439	0.0207437	0.443635	0.657557	1	0.910824	53.6302	0.119743	1.47054	0.14224	1
OS01T0120600-01	0.0159936	0.05998	0.0143561	0.435119	0.663744	1	-0.00189741	-0.0266861	-0.00152878	-0.0269889	0.978484	1	-0.0218351	-0.0746603	-0.0296918	-0.473856	0.635898	1	-0.00470596	-0.0550199	-0.00870188	-0.050987	0.959365	1
OS01T0120700-01	0.0211656	0.0975003	0.0176978	0.528831	0.597218	1	0.0281628	0.597621	0.0196902	0.352076	0.724968	1	0.0090253	0.0422881	0.00905494	0.197691	0.843393	1	0.101204	2.22184	0.10187	1.14836	0.251543	1
OS01T0121100-02	0.260859	0.640364	0.179019	2.79208	0.00642562	1	-0.12603	-0.759477	-0.0593554	-0.697972	0.48708	1	0.0270351	0.0130647	0.0269482	0.173592	0.862654	1	-1.02861	-0.240211	-1.022	-2.2907	0.0248344	1
OS01T0121200-01	0.0484999	0.133546	0.0391378	0.839912	0.402211	1	-0.0776028	-0.588375	-0.0505345	-0.715282	0.475484	1	-0.019943	-0.0205008	-0.0282092	-0.229297	0.818972	1	0.257232	0.271821	0.514662	1.12724	0.261584	1
OS01T0121300-01	-0.0121937	-0.0427915	-0.0100562	-0.300516	0.763972	1	-0.120658	-1.48594	-0.0820641	-1.44944	0.148176	1	-0.0221249	-0.0653605	-0.0345308	-0.517221	0.605357	1	-0.0206903	-0.180564	-0.0503982	-0.230288	0.818015	1
OS01T0121500-01	-0.142535	-0.337566	-0.101415	-1.34086	0.184014	1	-0.407768	-2.2871	-0.206431	-1.65269	0.102632	1	0.225163	0.0816497	0.204674	1.30221	0.198371	1	-0.162248	-0.021335	-0.134063	-0.43955	0.66205	1
OS01T0121600-01	0.0878529	0.305126	0.0670142	1.82328	0.0692489	1	0.0249717	0.301227	0.0145302	0.235627	0.813884	1	0.0264442	0.0687729	0.0419824	0.557925	0.577312	1	0.121286	0.820318	0.305691	1.25797	0.209386	1
OS01T0121700-01	0.0596175	0.272037	0.0551074	1.69986	0.0899621	1	-0.0585555	-1.2192	-0.0500311	-0.870677	0.384477	1	-0.0109503	-0.0479228	-0.014252	-0.271004	0.786539	1	-0.035979	-0.689102	-0.0609467	-0.47336	0.636236	1
OS01T0122000-01	0.0599918	0.165465	0.0406822	0.718885	0.473417	1	-0.0289392	-0.220148	-0.013308	-0.161874	0.871642	1	-0.162235	-0.124397	-0.202388	-1.42307	0.157557	1	-0.113626	-0.0668045	-0.17683	-0.433272	0.665687	1
OS01T0123900-01	-0.0357225	-0.219409	-0.0589237	-1.8757	0.0614196	1	-0.0278787	-1.05171	-0.0758524	-1.86098	0.0634768	1	-0.0469891	-0.280942	-0.0591338	-1.42976	0.153608	1	-0.0131609	-0.470461	-0.0208431	-0.337247	0.736117	1
OS01T0124000-01	-0.0528225	-0.260562	-0.104824	-2.92971	0.00362879	1	-0.0303355	-0.738133	-0.119462	-1.97251	0.0493885	1	-0.0453405	-0.168587	-0.102495	-1.85012	0.0652208	1	-0.0355777	-0.491877	-0.181809	-1.47683	0.14071	1
OS01T0124100-01	-0.0827346	-0.261846	-0.11802	-1.85707	0.0665354	1	-0.0221275	-0.221641	-0.0450263	-0.434214	0.665172	1	-0.0196569	-0.0123566	-0.0257801	-0.287775	0.774282	1	0.0844898	0.0333867	0.145327	0.602562	0.548571	1
OS01T0124200-02	-0.0864864	-0.322937	-0.147889	-2.88112	0.00456045	1	-0.0124299	-0.173303	-0.0363448	-0.371717	0.710646	1	0.0253158	0.0220497	0.0422755	0.430684	0.667674	1	-0.0878178	-0.0666196	-0.244892	-1.29786	0.197598	1
OS01T0124401-01	-0.0898145	-0.298857	-0.148203	-2.34112	0.0229478	1	-0.0376796	-0.417196	-0.102596	-0.903794	0.370194	1	-0.162469	-0.0387407	-0.143542	-1.56256	0.130374	1	0.0893348	0.00507942	0.0697322	0.553269	0.58512	1
OS01T0124650-02	-0.0389437	-0.166443	-0.067153	-1.71551	0.0873282	1	-0.0523729	-0.956676	-0.155727	-2.49938	0.0130034	1	-0.026015	-0.0764495	-0.0550124	-0.792345	0.428823	1	-0.0356492	-0.307859	-0.159413	-0.983858	0.326029	1
OS01T0125700-01	-0.0721589	-0.20674	-0.0526355	-1.33788	0.182425	1	0.0306427	0.251534	0.0163044	0.274346	0.784097	1	-0.00578721	-0.00987883	-0.00886389	-0.0900587	0.92832	1	0.127933	0.372783	0.300119	0.799845	0.424641	1
OS01T0125800-01	-0.0185868	-0.0733321	-0.0167041	-0.492121	0.622928	1	0.0483686	0.752911	0.0390664	0.706572	0.480283	1	0.0300348	0.108727	0.0421721	0.739472	0.46011	1	-0.114338	-1.49837	-0.22542	-1.35336	0.176808	1
OS01T0125900-01	0.0474713	0.209827	0.0377342	1.18836	0.235437	1	0.14774	2.88641	0.0933479	1.74502	0.0817922	1	-0.0312024	-0.130597	-0.0374647	-0.708285	0.479213	1	-0.0110908	-0.19429	-0.0159894	-0.124752	0.900787	1
OS01T0126200-01	0.169173	1.04312	0.0679165	1.95453	0.0513391	1	-0.453281	-17.2335	-0.0730562	-1.45466	0.146546	1	-0.0737355	-0.441136	-0.0282909	-0.702893	0.482548	1	-0.503718	-18.0293	-0.0741529	-1.14676	0.252197	1
OS01T0126401-01	0.126513	0.319081	0.0999294	1.14681	0.2578	1	-0.137076	-0.871943	-0.0855212	-0.505767	0.615665	1	-0.0326436	-0.00808498	-0.0251901	-0.115244	0.908931	1	-0.919829	-0.0564245	-0.547736	-1.10021	0.279212	1
OS01T0126600-01	0.0475985	0.171212	0.0508171	1.35002	0.178179	1	-0.0895227	-1.15828	-0.102039	-1.61946	0.106573	1	0.0477048	0.121847	0.0912288	1.0909	0.276296	1	-0.0393357	-0.25662	-0.143855	-0.476613	0.634027	1
OS01T0127300-01	-0.0376086	-0.176161	-0.0287261	-0.861436	0.38953	1	0.0392013	0.860096	0.0228707	0.441641	0.658997	1	0.0551923	0.260549	0.0592113	1.04676	0.295888	1	0.00888335	0.197969	0.0102242	0.0747083	0.940487	1
OS01T0127400-00	0.0410684	0.110207	0.0268386	0.523002	0.601811	1	-0.259866	-1.87133	-0.110982	-1.35645	0.177157	1	0.0669451	0.060997	0.091918	0.759786	0.448813	1	0.396096	0.328837	0.746732	2.04806	0.0426652	1
OS01T0127450-00	0.121815	0.285326	0.0738769	0.795119	0.430941	1	0.168013	0.921764	0.0617954	0.486081	0.629393	1	0.020044	0.00641366	0.017264	0.117164	0.907219	1	-0.425721	-0.043588	-0.315819	-0.946274	0.348849	1
OS01T0127600-01	-0.0861153	-0.289761	-0.124981	-1.542	0.127785	1	0.0150145	0.169993	0.0316255	0.216166	0.829525	1	-0.0965689	-0.0319702	-0.0985945	-1.10684	0.274977	1	-0.0662834	-0.00726473	-0.0690932	-0.427731	0.6712	1
OS01T0127700-01	0.0348444	0.0985034	0.0250724	0.595117	0.552537	1	0.0255469	0.204161	0.0132271	0.198485	0.842898	1	-0.00168798	-0.0020279	-0.00249289	-0.0247373	0.980294	1	-0.110488	-0.159468	-0.240982	-0.710746	0.478251	1
OS01T0127900-01	-0.00242809	-0.00670671	-0.00185676	-0.0296775	0.976382	1	0.173809	1.32606	0.101638	1.07929	0.282404	1	0.0243137	0.0250516	0.0358797	0.321586	0.748268	1	0.126657	0.134462	0.275821	0.676803	0.499706	1
OS01T0128100-01	0.0416822	0.118628	0.0346132	0.650315	0.516477	1	-0.00456248	-0.0369548	-0.00314619	-0.040165	0.968014	1	-0.0327786	-0.0336289	-0.0469845	-0.352527	0.724995	1	-0.244622	-0.257478	-0.502601	-0.999471	0.319359	1
OS01T0128200-01	-0.0826846	-0.255096	-0.0732517	-1.64452	0.101532	1	-0.0416483	-0.396419	-0.0326877	-0.455005	0.649559	1	0.0176174	0.0261685	0.0276821	0.250899	0.802159	1	-0.0204416	-0.0451011	-0.0504695	-0.127402	0.898755	1
OS01T0128300-00	0.0716708	0.201753	0.0517326	1.18947	0.235905	1	0.0492644	0.39038	0.0256672	0.392185	0.695413	1	0.0125885	0.0165674	0.0194051	0.181899	0.855875	1	0.0589232	0.102058	0.140014	0.389674	0.69726	1
OS01T0128400-02	-0.0871173	-0.243644	-0.0635506	-1.38065	0.169222	1	-0.121385	-0.949441	-0.0645944	-0.957863	0.339517	1	-0.0730932	-0.0941801	-0.107533	-0.886956	0.376309	1	-0.543504	-0.902332	-1.17634	-2.39395	0.0177239	1
OS01T0128700-01	-0.0175483	-0.0502312	-0.0138008	-0.313415	0.754376	1	-0.0464756	-0.380803	-0.028745	-0.409999	0.682348	1	-0.167996	-0.214963	-0.243759	-2.0991	0.0372107	1	-0.107207	-0.175531	-0.225708	-0.543772	0.587278	1
OS01T0128800-01	-0.0872216	-0.489042	-0.0429337	-1.14597	0.252494	1	-0.311438	-9.79075	-0.0754605	-1.36707	0.172374	1	0.0495238	0.279521	0.0356637	0.706014	0.480613	1	0.0755489	2.40674	0.039179	0.442193	0.658603	1
OS01T0129500-02	0.0191215	0.0470864	0.0132408	0.181203	0.856635	1	-0.196145	-1.18939	-0.0940512	-0.953293	0.343145	1	-0.122825	-0.0490022	-0.117419	-0.965656	0.338235	1	0.0967	0.0153916	0.0883747	0.281464	0.779422	1
OS01T0130000-02	0.069069	0.170596	0.0428528	0.649692	0.517427	1	0.789398	4.8158	0.303869	3.22176	0.00176876	1	0.10346	0.050514	0.104747	0.642266	0.522659	1	-0.589186	-0.140454	-0.603944	-1.4278	0.157556	1
OS01T0130200-00	-0.0652876	-0.188092	-0.0527594	-1.12984	0.260225	1	-0.0669114	-0.555368	-0.0436957	-0.534994	0.593397	1	0.0453138	0.0365138	0.0574487	0.528992	0.597831	1	0.132855	0.0862638	0.213538	0.672721	0.502507	1
OS01T0130400-01	0.0416903	0.157495	0.0467776	1.12142	0.263146	1	-0.0852762	-1.217	-0.107358	-1.34229	0.18065	1	0.0219406	0.0472634	0.0412651	0.492883	0.622546	1	-0.115504	-0.535981	-0.408569	-1.29265	0.197379	1
OS01T0130900-01	-0.00377156	-0.0126073	-0.00405896	-0.0872464	0.930643	1	-0.0494681	-0.552752	-0.0572945	-0.678855	0.498034	1	-0.0280722	-0.0402019	-0.0495428	-0.492821	0.62279	1	0.0408089	0.083694	0.127105	0.388393	0.698226	1
OS01T0131300-01	0.123029	1.00553	0.0516017	1.64558	0.100621	1	-0.250829	-16.7554	-0.0441253	-0.950144	0.342624	1	-0.115574	-0.911091	-0.0699527	-1.94389	0.052633	1	0.0328642	2.04233	0.0120396	0.179378	0.857735	1
OS01T0131450-00	0.0642683	0.183689	0.0542038	1.2218	0.223444	1	-0.00439896	-0.0359356	-0.00312907	-0.0474831	0.962183	1	0.0927049	0.136481	0.147612	1.3361	0.183132	1	0.0331582	0.0718667	0.0840676	0.177357	0.85942	1
OS01T0131600-01	-0.0499214	-0.249086	-0.0409336	-1.11471	0.265728	1	0.0388508	0.967219	0.0261209	0.456707	0.648132	1	0.0840092	0.435355	0.0819988	1.58957	0.11277	1	-0.022672	-0.608867	-0.0215998	-0.183846	0.854234	1
OS01T0131600-02	-0.185118	-1.18143	-0.0995126	-2.5977	0.010592	1	0.176707	7.19733	0.0510639	0.98455	0.325439	1	0.0249842	0.164796	0.0157398	0.360504	0.718668	1	-0.292569	-12.729	-0.116117	-1.47494	0.141049	1
OS01T0131800-01	-0.0655935	-0.203403	-0.052465	-1.31328	0.19036	1	-0.0621707	-0.597833	-0.0397743	-0.598835	0.54986	1	0.0238988	0.0510467	0.0396437	0.460927	0.64524	1	0.0798085	0.36411	0.219606	0.683889	0.494664	1
OS01T0132000-01	-0.0329378	-0.177579	-0.064666	-2.03563	0.0424799	1	-0.0170809	-0.496486	-0.0658376	-1.3275	0.185138	1	-0.0124721	-0.0533469	-0.025824	-0.502641	0.615536	1	-0.0372392	-0.681296	-0.159649	-1.43552	0.152041	1
OS01T0132500-01	0.00829615	0.0240185	0.00602316	0.139447	0.889259	1	-0.0735375	-0.616381	-0.0387619	-0.656808	0.512187	1	0.210377	0.236109	0.301139	2.49862	0.0135175	1	0.09683	0.121967	0.198403	0.484313	0.628856	1
OS01T0132700-01	-0.00866033	-0.0326408	-0.00724584	-0.217464	0.827973	1	-0.185435	-2.63419	-0.129808	-2.31518	0.0211857	1	-0.000935833	-0.0029208	-0.00134716	-0.0218521	0.982579	1	0.0741389	0.722191	0.153634	0.852531	0.394523	1
OS01T0132766-01	0.0591492	0.131845	0.0368531	0.402946	0.688727	1	0.374255	1.8595	0.145284	1.30084	0.199329	1	-0.214694	-0.0693262	-0.17463	-0.963244	0.339871	1	-1.25028	-0.130364	-0.827185	-1.81092	0.0759312	1
OS01T0132800-01	0.0211686	0.0895341	0.0189957	0.598588	0.549809	1	-0.109731	-1.96301	-0.0883601	-1.64304	0.101214	1	0.114445	0.483583	0.14671	2.77183	0.00585755	1	0.119686	2.13691	0.196683	1.52834	0.12729	1
OS01T0133400-01	0.0256241	0.113302	0.0216881	0.66636	0.505572	1	-0.131719	-2.5753	-0.0943614	-1.81312	0.0705795	1	-0.0217004	-0.0883834	-0.0276262	-0.508095	0.611694	1	-0.146391	-2.4284	-0.237257	-1.81418	0.0704725	1
OS01T0133500-01	-0.0634909	-0.164396	-0.0410477	-0.707501	0.480808	1	-0.255989	-1.71626	-0.106998	-1.27578	0.204849	1	-0.0216986	-0.0129034	-0.0245607	-0.189216	0.850364	1	0.109815	0.0388336	0.140696	0.382292	0.703188	1
OS01T0133500-02	-0.0537888	-0.178596	-0.0445022	-1.22912	0.219951	1	0.0180119	0.198573	0.0123293	0.199133	0.842289	1	0.0290057	0.07157	0.0480887	0.601817	0.547776	1	0.133077	0.810213	0.365782	1.31422	0.189838	1
OS01T0133900-00	0.0409037	0.099872	0.0302481	0.350637	0.72716	1	-0.28925	-1.72439	-0.158177	-1.27025	0.209258	1	-0.137101	-0.0296243	-0.0962629	-0.495666	0.623604	1	-0.888255	-0.0414716	-0.437898	-1.03803	0.310283	1
OS01T0134500-01	0.114886	0.618132	0.0787079	2.14484	0.0325751	1	0.0823943	2.38522	0.0386727	0.595333	0.551963	1	0.0576161	0.298185	0.0536442	0.91345	0.361598	1	-0.410132	-10.9852	-0.355534	-2.38749	0.0174639	1
OS01T0134700-01	-0.165341	-0.416611	-0.11214	-1.15458	0.252916	1	-0.0190153	-0.120727	-0.00874711	-0.0674593	0.946448	1	-0.193191	-0.0818854	-0.191534	-1.18193	0.24182	1	-0.306802	-0.0551183	-0.30156	-0.682661	0.497449	1
OS01T0134900-01	0.00450743	0.011254	0.00315764	0.0406238	0.967718	1	-0.399936	-2.49312	-0.196272	-1.65591	0.102643	1	0.0321958	0.00856317	0.0265417	0.249781	0.804234	1	-0.111756	-0.00790577	-0.0759507	-0.401428	0.690614	1
OS01T0135700-01	0.00269954	0.0119611	0.00308267	0.0926552	0.926228	1	-0.080824	-1.58673	-0.105394	-1.68779	0.0923104	1	-0.03816	-0.130535	-0.0672235	-1.07911	0.281328	1	-0.0273588	-0.320138	-0.0849031	-0.513731	0.607785	1
OS01T0135900-01	0.0347727	0.11477	0.0304073	0.852623	0.39458	1	-0.0772459	-0.841503	-0.0590685	-1.02975	0.303997	1	0.0200319	0.0408429	0.0309695	0.358777	0.720051	1	0.0336833	0.140025	0.0805083	0.273418	0.784748	1
OS01T0136300-01	-0.0237647	-0.0678122	-0.0165112	-0.314349	0.753632	1	-0.234168	-1.90668	-0.113037	-1.32268	0.187657	1	-0.0530055	-0.0692904	-0.0802824	-0.730785	0.465888	1	-0.454026	-0.775863	-1.04155	-2.68904	0.0078734	1
OS01T0136400-01	0.136923	0.744492	0.0959308	2.76264	0.00599846	1	0.0861205	2.54608	0.0422734	0.725299	0.468694	1	0.0665516	0.353569	0.0567144	1.08102	0.28038	1	-0.18002	-5.08101	-0.130735	-1.14956	0.251057	1
OS01T0136700-01	0.206843	0.508979	0.136933	1.29343	0.205438	1	0.120901	0.732062	0.0529863	0.351222	0.7279	1	-0.0378863	-0.00717167	-0.0247826	-0.170099	0.866114	1	0.47433	0.0169964	0.202959	0.554572	0.583591	1
OS01T0136800-01	-0.000955272	-0.00259763	-0.000689051	-0.0150471	0.988021	1	-0.0287934	-0.212908	-0.014981	-0.207002	0.83629	1	0.0541462	0.0651027	0.0811244	0.733245	0.464489	1	-0.280449	-0.40543	-0.629537	-1.47452	0.142333	1
OS01T0137250-00	0.0745021	0.18631	0.0488175	0.669873	0.506663	1	-0.207493	-1.29759	-0.0890879	-0.913778	0.366474	1	-0.20957	-0.0814612	-0.193363	-1.32911	0.188844	1	-0.219184	-0.0331171	-0.186595	-0.506983	0.614057	1
OS01T0137300-01	-0.0753289	-0.20782	-0.0521355	-0.902152	0.3686	1	-0.240315	-1.82908	-0.115113	-1.22922	0.221197	1	0.125114	0.12388	0.169731	1.36615	0.174065	1	0.0589152	0.0577594	0.108428	0.274162	0.78437	1
OS01T0137500-01	-0.00384989	-0.0106084	-0.00272071	-0.047096	0.962532	1	-0.00311207	-0.0236297	-0.00155424	-0.0176891	0.985923	1	-0.0158918	-0.0124753	-0.0203771	-0.143263	0.886347	1	0.167908	0.103475	0.276066	0.613792	0.540644	1
OS01T0137800-01	0.236532	0.544923	0.149025	1.13962	0.2641	1	-0.159602	-0.847087	-0.0633539	-0.297761	0.768165	1	0.181076	0.0327844	0.114306	0.661137	0.513887	1	-1.18671	-0.0389006	-0.472889	-1.27269	0.213796	1
OS01T0137950-01	-0.17694	-0.453423	-0.129089	-1.78248	0.0786654	1	-0.152404	-1.00081	-0.0811192	-0.827557	0.410547	1	-0.123864	-0.0728333	-0.138629	-0.915809	0.362328	1	-0.799377	-0.27639	-1.00131	-2.38248	0.0194268	1
OS01T0138500-01	0.0225661	0.0820886	0.0243431	0.596768	0.551189	1	-0.0241489	-0.319559	-0.028102	-0.384509	0.70089	1	0.108335	0.287273	0.218131	2.79726	0.00553161	1	0.0831995	0.585024	0.337302	1.15607	0.248699	1
OS01T0138600-01	-0.00993255	-0.0237919	-0.00616571	-0.10775	0.914433	1	-0.291131	-1.67042	-0.112185	-1.4943	0.138618	1	0.0710733	0.0499118	0.0849804	0.626417	0.532427	1	0.268318	0.132326	0.383597	0.996862	0.321267	1
OS01T0138800-01	-0.188581	-0.450388	-0.110559	-1.08503	0.284571	1	0.195839	1.11706	0.0673124	0.478009	0.635382	1	0.0146897	0.00345173	0.0108391	0.0461433	0.963458	1	-0.262198	-0.0144768	-0.142754	-0.225687	0.822796	1
OS01T0138900-01	-0.114144	-0.644063	-0.0715953	-1.83996	0.066687	1	0.130313	4.14898	0.0512687	1.04717	0.295661	1	0.0153476	0.0840368	0.0133863	0.242585	0.808459	1	-0.171022	-5.12757	-0.130104	-1.05904	0.290262	1
OS01T0139000-00	0.0163776	0.0579165	0.016582	0.4406	0.659839	1	-0.195399	-2.44359	-0.200308	-3.00666	0.0028784	1	0.0777883	0.158424	0.13219	1.55598	0.121019	1	-0.0616134	-0.255556	-0.177928	-0.616632	0.538053	1
OS01T0139700-01	-0.0513186	-0.14499	-0.0398035	-0.700366	0.484714	1	-0.228985	-1.82781	-0.137753	-1.54316	0.124776	1	-0.0501557	-0.0482775	-0.0696388	-0.654917	0.513645	1	-0.0444464	-0.0411799	-0.085684	-0.264516	0.791794	1
OS01T0139900-01	0.0177029	0.048081	0.0159616	0.270214	0.787658	1	0.00482477	0.0355907	0.00392232	0.0427579	0.965997	1	0.0234041	0.0132506	0.0272861	0.250424	0.802918	1	0.116715	0.0374123	0.158645	0.567027	0.572345	1
OS01T0140100-01	-0.00207474	-0.00516984	-0.00172785	-0.0213833	0.983029	1	0.160831	0.998609	0.111546	0.771661	0.444223	1	NA	NA	NA	NA	NA	NA	NA	NA	NA	NA	NA	NA
OS01T0140500-01	-0.156785	-0.886848	-0.125464	-3.27392	0.00122492	1	-0.0895687	-2.8658	-0.0573564	-1.10841	0.268375	1	-0.0315773	-0.183138	-0.0292692	-0.503357	0.615007	1	-0.237569	-7.9909	-0.204109	-1.72482	0.0853907	1
OS01T0141000-01	-0.0937249	-0.384091	-0.118801	-2.96036	0.00332895	1	-0.0107752	-0.180961	-0.0173124	-0.253674	0.799904	1	-0.0700869	-0.224508	-0.136749	-2.13635	0.0334387	1	-0.0733155	-0.752292	-0.279109	-1.39886	0.162865	1
OS01T0141100-01	0.0808842	0.206433	0.0569114	0.897847	0.372083	1	-0.183199	-1.19331	-0.0906973	-1.01427	0.312565	1	0.107449	0.0942713	0.138501	1.20506	0.23042	1	0.0698082	0.0537357	0.115987	0.291413	0.77122	1
OS01T0141600-01	0.00544986	0.0203409	0.00547162	0.156431	0.875783	1	-0.073814	-1.02828	-0.0744046	-1.24124	0.215355	1	0.000899722	0.00319476	0.00133533	0.0234312	0.98132	1	-0.0421498	-0.531441	-0.0928439	-0.590773	0.555054	1
OS01T0141700-01	0.0229955	0.103158	0.019642	0.599525	0.549166	1	0.0121842	0.245199	0.00888962	0.1646	0.869343	1	-0.00716026	-0.032593	-0.00778702	-0.137309	0.890861	1	-0.053993	-1.11874	-0.0638591	-0.456586	0.648237	1
OS01T0141900-01	0.0475615	0.138851	0.0381369	0.866287	0.387275	1	-0.071577	-0.610043	-0.0460208	-0.679206	0.497715	1	0.0155582	0.0257531	0.0238252	0.260252	0.794912	1	0.110913	0.303894	0.260098	0.807597	0.420195	1
OS01T0142100-01	0.0447456	0.119722	0.0301898	0.611294	0.54193	1	0.00243916	0.0174618	0.00111035	0.0143923	0.988533	1	0.0207793	0.0298792	0.031792	0.278499	0.780932	1	0.0156612	0.0323818	0.0366605	0.0820127	0.934724	1
OS01T0142200-01	0.0480545	0.184332	0.0430475	1.29565	0.195922	1	-0.0386904	-0.569294	-0.0310477	-0.534538	0.593297	1	0.0313895	0.112141	0.0427085	0.727143	0.467618	1	0.110345	1.40835	0.204273	1.26628	0.206246	1
OS01T0142300-02	-0.0135043	-0.0518917	-0.0134459	-0.395094	0.693012	1	-0.0872699	-1.28859	-0.0865162	-1.42939	0.153782	1	-0.00539915	-0.0191925	-0.00872941	-0.136325	0.891645	1	0.0657207	0.830454	0.171799	0.930961	0.352536	1
OS01T0142500-01	0.00928955	0.0395739	0.00753854	0.235568	0.813891	1	-0.0700072	-1.27049	-0.0461029	-0.872289	0.383589	1	-0.0201016	-0.0851085	-0.022906	-0.477869	0.633022	1	0.0936265	1.67836	0.121573	1.14605	0.252506	1
OS01T0142800-01	-0.15441	-0.447841	-0.126518	-2.66569	0.00846194	1	-0.25345	-2.132	-0.170155	-2.21325	0.0281507	1	-0.174039	-0.202969	-0.255039	-2.45219	0.0152713	1	-0.283891	-0.386115	-0.609633	-1.7697	0.0788585	1
OS01T0143100-01	0.0113499	0.0475267	0.0103487	0.301986	0.762841	1	-0.00443109	-0.077697	-0.0036838	-0.0623405	0.950325	1	0.0296577	0.112839	0.040155	0.719198	0.472486	1	0.00619193	0.0896333	0.0113509	0.0788664	0.937183	1
OS01T0143300-01	0.0349528	0.104639	0.0276522	0.605459	0.545643	1	-0.0142141	-0.127393	-0.00889645	-0.126099	0.899798	1	-0.0188396	-0.0243087	-0.0286702	-0.255401	0.798722	1	-0.173424	-0.288728	-0.401631	-0.963253	0.336797	1
OS01T0143900-01	0.0559362	0.210778	0.0587629	1.55853	0.120156	1	-0.00256068	-0.0363596	-0.00282602	-0.0391443	0.968801	1	0.00691192	0.0147192	0.0122636	0.152163	0.879181	1	-0.205383	-0.931401	-0.646547	-2.38493	0.0178345	1
OS01T0144000-01	0.0531805	0.19081	0.0422828	1.28121	0.200997	1	0.00358678	0.0461747	0.0022674	0.0396349	0.968408	1	0.0752211	0.214588	0.120055	1.79079	0.0742903	1	0.104743	0.85242	0.266811	1.21865	0.223894	1
OS01T0144100-01	0.0622816	0.2969	0.0655166	2.03007	0.0430295	1	-0.0956113	-2.17276	-0.105802	-1.88807	0.0597678	1	-0.0218688	-0.0907639	-0.032404	-0.664531	0.50677	1	-0.100137	-1.72493	-0.219859	-1.83495	0.0673282	1
OS01T0144200-01	0.051355	0.188614	0.055036	1.28486	0.20035	1	-0.0569473	-0.768167	-0.0654034	-0.846123	0.398551	1	-0.0121699	-0.023573	-0.02334	-0.255463	0.798627	1	0.0174421	0.065442	0.0641546	0.179424	0.85778	1
OS01T0144340-00	-0.0307647	-0.0970667	-0.0250255	-0.648087	0.517512	1	-0.0020263	-0.0201716	-0.0013408	-0.0192285	0.984674	1	0.0282089	0.0584051	0.0471741	0.521435	0.602527	1	-0.0836043	-0.358393	-0.233811	-0.749203	0.454445	1
OS01T0144600-01	0.0645764	0.238522	0.0538686	1.59027	0.112724	1	-0.0666132	-0.9088	-0.0463536	-0.745867	0.456278	1	-0.0355471	-0.115969	-0.050004	-0.746933	0.455617	1	0.00311835	0.0331892	0.00617057	0.0302075	0.975919	1
OS01T0144700-01	-0.0275794	-0.100386	-0.0232535	-0.645066	0.519361	1	-0.147674	-1.95652	-0.104982	-1.66181	0.0975402	1	-0.0894505	-0.283292	-0.136819	-1.83291	0.0677217	1	0.0739597	0.741822	0.17303	0.747117	0.45553	1
OS01T0144800-01	-0.0721434	-0.194069	-0.0462418	-0.814853	0.417284	1	0.643709	4.6581	0.264464	3.11154	0.00249397	1	0.0974718	0.0560102	0.118457	1.15959	0.249903	1	-0.0651846	-0.0215239	-0.096274	-0.363522	0.717257	1
OS01T0144900-01	-0.0706499	-0.221865	-0.0663631	-1.24396	0.215897	1	-0.0517196	-0.510047	-0.0456337	-0.475834	0.635051	1	0.0378608	0.0341486	0.0581424	0.577332	0.564917	1	0.0787038	0.0640267	0.18561	0.590555	0.556064	1
OS01T0145200-01	0.0375769	0.096292	0.0253943	0.24868	0.804627	1	0.148098	0.972499	0.0676365	0.42187	0.674965	1	-0.107557	-0.0333994	-0.0985431	-1.00694	0.319596	1	0.0631341	0.00608786	0.0529956	0.337098	0.737722	1
OS01T0147200-01	-0.0229646	-0.127799	-0.00989661	-0.273566	0.78456	1	0.0561491	1.73892	0.0104279	0.185908	0.852612	1	-0.0733041	-0.407738	-0.0455778	-0.67904	0.497525	1	0.282469	8.73929	0.1092	0.661438	0.508732	1
OS01T0147300-01	0.00210771	0.00569642	0.00169601	0.029187	0.976781	1	-0.030814	-0.225078	-0.0199519	-0.240476	0.810335	1	0.00436107	0.00347901	0.00534226	0.0361215	0.971246	1	0.541979	0.344912	0.813294	1.68352	0.0949174	1
OS01T0147700-01	-0.182526	-0.486451	-0.14685	-3.1504	0.00197438	1	-0.188709	-1.34035	-0.122149	-1.74629	0.0828617	1	-0.111205	-0.135729	-0.163753	-1.35178	0.178305	1	-0.0210205	-0.0313142	-0.04558	-0.112903	0.910245	1
OS01T0147900-01	0.0496987	0.418958	0.01458	0.423764	0.671963	1	0.632198	44.9267	0.05441	1.06066	0.289483	1	-0.113875	-0.976387	-0.0335137	-0.838011	0.402549	1	0.195782	14.3934	0.0169575	0.276721	0.782145	1
OS01T0147950-00	0.0621862	0.185868	0.0463557	1.1895	0.235414	1	-0.0963684	-0.86091	-0.0535493	-0.890129	0.374299	1	0.0632762	0.0858584	0.0937036	0.77959	0.436684	1	-0.249815	-0.459941	-0.547834	-1.22353	0.222692	1
OS01T0148050-01	-0.0673612	-0.377461	-0.0298284	-0.753553	0.451564	1	0.176334	5.53679	0.034576	0.584757	0.559046	1	-0.21923	-1.24047	-0.128445	-2.20039	0.0283769	1	-0.252527	-8.08507	-0.0866842	-0.681702	0.495842	1
OS01T0148100-01	-0.0157453	-0.0538726	-0.0129203	-0.361334	0.718105	1	-0.186972	-2.18882	-0.125898	-1.90518	0.0577152	1	-0.00473178	-0.0120327	-0.00794334	-0.0986811	0.921461	1	-0.0374055	-0.241887	-0.105412	-0.353299	0.724125	1
OS01T0148400-01	-0.0460822	-0.145707	-0.0392682	-0.918814	0.359134	1	-0.142932	-1.42897	-0.103788	-1.40553	0.161188	1	0.00294463	0.00525612	0.0048849	0.0500271	0.960146	1	0.226558	0.721854	0.62349	1.85277	0.0652608	1
OS01T0148500-01	0.0266258	0.0927117	0.0295814	0.595798	0.552232	1	0.00226507	0.0274629	0.00279585	0.0289417	0.976951	1	-0.0558085	-0.0793033	-0.101709	-1.08272	0.28059	1	0.118994	0.240275	0.395222	1.09974	0.273145	1
OS01T0148700-01	0.121985	0.316517	0.0756921	1.39402	0.165673	1	-0.0298078	-0.200684	-0.0114768	-0.142371	0.887006	1	0.0251318	0.027948	0.0357706	0.304153	0.761422	1	0.249821	0.308947	0.506097	1.25897	0.209958	1
OS01T0149200-01	-0.060211	-0.243716	-0.0764806	-2.25044	0.0250829	1	-0.0451004	-0.73892	-0.0727666	-1.19931	0.231278	1	-0.029055	-0.102897	-0.0525976	-0.950377	0.342604	1	-0.0236269	-0.296328	-0.0774274	-0.550555	0.582306	1
OS01T0149400-00	0.0980426	0.246706	0.0715844	1.13511	0.260095	1	-0.00650901	-0.041214	-0.00346994	-0.032263	0.974353	1	-0.178829	-0.0676012	-0.167439	-1.10233	0.275032	1	0.132612	0.0189503	0.116257	0.27149	0.787031	1
OS01T0149600-00	-0.0163486	-0.0483363	-0.0126488	-0.318681	0.750281	1	0.0303744	0.265519	0.0181822	0.271924	0.785946	1	-0.0332798	-0.0400556	-0.0504899	-0.492694	0.623838	1	0.248133	0.35946	0.571126	1.62398	0.106452	1
OS01T0149800-01	0.00918174	0.0870235	0.00473977	0.132777	0.894455	1	0.0466883	4.19402	0.0124415	0.239265	0.811021	1	0.0223333	0.214273	0.010776	0.291315	0.770967	1	-0.0545333	-5.01985	-0.0126961	-0.213848	0.830779	1
OS01T0149900-01	-0.0341838	-0.143044	-0.0329638	-1.00126	0.317381	1	-0.0231002	-0.404498	-0.0214808	-0.377029	0.706377	1	0.0514979	0.210051	0.0768822	1.38179	0.167894	1	0.0619898	1.03132	0.138164	0.896927	0.370361	1
OS01T0150000-01	-0.0134777	-0.0419787	-0.0107838	-0.277309	0.781747	1	0.0132878	0.128907	0.00850682	0.132439	0.894732	1	0.0413475	0.0861206	0.066284	0.720612	0.471801	1	-0.216193	-0.937903	-0.555599	-1.80756	0.0718447	1
OS01T0150100-01	-0.151679	-0.483649	-0.116104	-2.9815	0.00313361	1	-0.0533782	-0.542715	-0.0312754	-0.446807	0.655381	1	-0.0428264	-0.0915902	-0.0699494	-0.80618	0.420873	1	0.080045	0.366108	0.21354	0.706816	0.480314	1
OS01T0150200-02	0.0206483	0.0535505	0.0144257	0.245321	0.806693	1	-0.111555	-0.750321	-0.0544498	-0.70153	0.484569	1	-0.0491697	-0.0395312	-0.061556	-0.409341	0.683045	1	0.0734385	0.0474689	0.115098	0.229059	0.81923	1
OS01T0151100-01	0.000987896	0.00492527	0.000758576	0.0219458	0.982502	1	-0.0698069	-1.73514	-0.0411599	-0.743539	0.457593	1	0.0837925	0.424754	0.080188	1.38579	0.166635	1	-0.0676539	-1.73843	-0.0619584	-0.458929	0.646552	1
OS01T0151200-03	0.00479483	0.0127641	0.00308641	0.0507137	0.95963	1	0.463078	3.28164	0.191873	2.01631	0.0458347	1	0.238508	0.202134	0.308138	2.16182	0.0326006	1	0.537911	0.386351	0.897828	1.85848	0.0655508	1
OS01T0151400-01	0.000945807	0.00412412	0.000909779	0.0259495	0.979313	1	0.0812809	1.54542	0.0752065	1.23367	0.218103	1	-0.0212767	-0.0733415	-0.0335406	-0.534269	0.593505	1	0.0798648	0.948957	0.198467	1.10895	0.268238	1
OS01T0151500-00	-0.109459	-0.27801	-0.0777497	-0.9864	0.327528	1	-0.0882179	-0.569078	-0.0445092	-0.317878	0.75157	1	0.463256	0.151081	0.408475	2.47136	0.0171402	1	0.471589	0.0501581	0.366651	0.713975	0.47885	1
OS01T0151600-01	-0.0140134	-0.0535685	-0.0131537	-0.398301	0.690644	1	0.0728802	1.06498	0.0642131	1.06701	0.286689	1	0.0195086	0.0649757	0.0281652	0.478456	0.632628	1	0.083835	0.929979	0.174742	1.08388	0.279176	1
OS01T0151700-01	0.261177	1.56438	0.131934	3.29956	0.00105493	1	-0.115294	-4.13639	-0.0294206	-0.436738	0.662538	1	0.069129	0.417572	0.0405815	0.792318	0.428664	1	-0.309758	-11.3023	-0.106747	-1.10843	0.268372	1
OS01T0152000-01	0.0734988	0.183343	0.0383981	0.42245	0.67441	1	-0.252406	-1.5706	-0.0688904	-0.588008	0.559066	1	0.0655608	0.0233345	0.0606312	0.434971	0.665419	1	0.485374	0.0614872	0.415126	1.06292	0.292927	1
OS01T0152300-00	0.0280872	0.104541	0.0294679	0.807542	0.420095	1	-0.141753	-1.96374	-0.156032	-2.34119	0.0199834	1	0.0630731	0.133334	0.11702	1.58215	0.114933	1	-0.0185387	-0.0828463	-0.0638135	-0.250227	0.802627	1
OS01T0152700-01	0.020211	0.0934793	0.0212678	0.623629	0.533338	1	0.0133128	0.284788	0.0147413	0.249323	0.80328	1	0.0504901	0.153495	0.10333	1.13328	0.25807	1	0.0570037	0.526843	0.238753	0.704351	0.481804	1
OS01T0152900-00	-0.00868387	-0.0417477	-0.00921995	-0.274568	0.783804	1	-0.0699462	-1.6166	-0.0788488	-1.43276	0.152745	1	-0.0368361	-0.156123	-0.0595258	-1.06	0.289864	1	0.0308681	0.554493	0.0806069	0.53569	0.592508	1
OS01T0152950-00	-0.0179925	-0.0465439	-0.0121698	-0.216647	0.828953	1	-0.0395072	-0.264374	-0.0180744	-0.19922	0.842525	1	0.0087028	0.00641732	0.0109157	0.076515	0.939156	1	0.0738438	0.0401516	0.116172	0.286507	0.775065	1
OS01T0153100-00	-0.0128501	-0.0763371	-0.0104334	-0.266831	0.789739	1	-0.0578209	-2.04054	-0.0381176	-0.694916	0.487518	1	-0.0987611	-0.554383	-0.0907566	-2.06424	0.0396731	1	0.0812088	2.55889	0.0685785	0.893329	0.372248	1
OS01T0153300-00	0.0129491	0.0751777	0.0120575	0.301753	0.763049	1	-0.0422579	-1.42432	-0.0366386	-0.715643	0.474638	1	0.0178745	0.0986087	0.0170301	0.387792	0.698387	1	-0.049342	-1.50169	-0.0447903	-0.590646	0.555111	1
OS01T0153400-01	-0.00584902	-0.0189363	-0.00484899	-0.143122	0.886291	1	-0.04141	-0.434038	-0.0284605	-0.497333	0.619322	1	0.00617123	0.0161159	0.00970696	0.125861	0.899926	1	0.10179	0.694174	0.251842	0.943629	0.346121	1
OS01T0154600-01	0.122378	0.358412	0.0873443	1.692	0.0923305	1	-0.13622	-1.16841	-0.0693907	-0.871503	0.384627	1	-0.0634897	-0.0645107	-0.0876024	-0.743238	0.458577	1	0.00805878	0.00832005	0.0153425	0.0369034	0.970615	1
OS01T0155400-01	-0.023553	-0.0875409	-0.0183414	-0.535213	0.592853	1	-0.0668632	-0.923668	-0.0405473	-0.64134	0.521735	1	0.0914506	0.281527	0.131289	2.05039	0.0410992	1	-0.105979	-1.00435	-0.218425	-1.14922	0.251285	1
OS01T0155500-01	-0.0355336	-0.13625	-0.0332437	-0.989533	0.323125	1	-0.034205	-0.502906	-0.0299385	-0.504	0.614598	1	-0.0429425	-0.128513	-0.0699657	-0.986913	0.324438	1	0.130494	1.16871	0.346405	1.50881	0.132348	1
OS01T0155800-01	-0.0643434	-0.193977	-0.110845	-1.11215	0.269527	1	0.00833164	0.0757224	0.024726	0.120366	0.904493	1	-0.0238799	-0.0229819	-0.0447429	-0.56594	0.572702	1	-0.00867492	-0.00803474	-0.0304542	-0.178661	0.858569	1
OS01T0157800-01	-0.0131192	-0.0352571	-0.0092998	-0.20889	0.834802	1	0.0273805	0.197751	0.0137586	0.21884	0.827057	1	0.117015	0.122453	0.163335	1.46157	0.145979	1	0.0849771	0.093059	0.16557	0.459857	0.646298	1
OS01T0157900-01	-0.149622	-0.810291	-0.0975125	-2.56187	0.0107802	1	-0.270251	-7.92612	-0.114789	-1.94483	0.0525037	1	-0.0709027	-0.36566	-0.0602529	-1.31491	0.189337	1	-0.232628	-6.18717	-0.167994	-2.15088	0.0321206	1
OS01T0158100-01	-0.0237088	-0.102575	-0.0217914	-0.669819	0.5034	1	-0.0872366	-1.63291	-0.0736971	-1.32423	0.18627	1	-0.0214954	-0.0835103	-0.0304353	-0.530476	0.596111	1	-0.070701	-1.06712	-0.141738	-0.897732	0.369934	1
OS01T0158200-01	-0.00582821	-0.0294147	-0.00535665	-0.153895	0.877771	1	0.000165621	0.00421865	0.000139904	0.00274645	0.99781	1	-0.032002	-0.1589	-0.038155	-0.819753	0.412875	1	0.0545451	1.34478	0.077536	0.824452	0.410205	1
OS01T0158500-01	-0.178956	-0.523242	-0.157363	-2.29969	0.0242127	1	0.0572136	0.489116	0.0442394	0.36145	0.718779	1	-0.142691	-0.0814966	-0.173093	-1.57772	0.118861	1	0.0452909	0.014774	0.0666469	0.234596	0.815171	1
OS01T0158900-01	-0.00308824	-0.00795063	-0.00213787	-0.0376926	0.970019	1	0.0015626	0.0103569	0.000748837	0.00897798	0.992858	1	0.0692169	0.0413873	0.0775044	0.506242	0.613953	1	0.270652	0.0967656	0.339343	0.742096	0.460028	1
OS01T0159000-01	0.0921739	0.251502	0.0855872	0.959419	0.340849	1	-0.308786	-2.29893	-0.266232	-2.1008	0.0395417	1	-0.0848757	-0.0201196	-0.0619792	-0.346701	0.730834	1	1.30927	0.0735703	0.698157	1.85362	0.0722375	1
OS01T0159200-01	-0.0185967	-0.0539662	-0.0157771	-0.286326	0.77499	1	-0.0590644	-0.497392	-0.0425121	-0.51589	0.606642	1	0.0447148	0.0292672	0.0578741	0.457042	0.648821	1	0.102217	0.0437911	0.171235	0.539483	0.590998	1
OS01T0159300-01	-0.017058	-0.0897426	-0.0108554	-0.291627	0.770723	1	-0.0964125	-2.66855	-0.0390457	-0.58405	0.559518	1	-0.0138893	-0.0714533	-0.011554	-0.217126	0.828228	1	0.141391	3.74199	0.0978412	0.806928	0.420218	1
OS01T0159400-01	-0.0468927	-0.16522	-0.0423059	-1.30358	0.193288	1	-0.104946	-1.30282	-0.0854199	-1.45126	0.147653	1	-0.0497916	-0.144622	-0.0796744	-1.12072	0.263267	1	0.0447794	0.377776	0.114658	0.485475	0.62768	1
OS01T0159800-01	-0.111199	-0.31216	-0.0909287	-1.482	0.143893	1	-0.173386	-1.36636	-0.115934	-1.28626	0.200874	1	-0.0921035	-0.0947748	-0.130254	-1.07904	0.282397	1	-0.105003	-0.111182	-0.210006	-0.510422	0.610554	1
OS01T0160100-01	0.023853	0.0713003	0.0188753	0.455269	0.649345	1	-0.0530651	-0.474139	-0.0332286	-0.425296	0.671019	1	0.0941016	0.168645	0.149833	1.45384	0.147361	1	-0.104952	-0.337088	-0.26608	-0.690288	0.490715	1
OS01T0160800-01	0.0613972	0.177577	0.0492598	0.334024	0.740541	1	0.15986	1.33726	0.102903	0.41521	0.680848	1	-0.128377	-0.0419142	-0.129958	-1.43401	0.159342	1	-0.242507	-0.0258509	-0.248517	-2.163	0.0367324	1
OS01T0161000-00	-0.266681	-0.692778	-0.185343	-2.45649	0.0180467	1	0.170051	1.14758	0.0821386	0.634551	0.529451	1	-0.269981	-0.094516	-0.250052	-1.44506	0.154805	1	-0.461862	-0.0566054	-0.396193	-1.11668	0.269689	1
OS01T0161300-00	-0.0186882	-0.0533631	-0.0136418	-0.270385	0.787228	1	0.0450243	0.367109	0.0239913	0.313648	0.754227	1	-0.00194394	-0.00236831	-0.00281367	-0.0260785	0.979225	1	0.187124	0.277742	0.392021	1.0416	0.299083	1
OS01T0163000-01	0.0368437	0.0825146	0.0273394	0.239887	0.81207	1	-0.390458	-1.95844	-0.214994	-1.01543	0.318151	1	-0.174583	-0.0362964	-0.121944	-0.493606	0.625179	1	0.0124726	0.000539112	0.00608515	0.010099	0.992011	1
OS01T0164400-01	-0.00460946	-0.0182669	-0.00405337	-0.120171	0.904414	1	0.0553608	0.869422	0.042809	0.753418	0.451686	1	0.0267844	0.101616	0.0361863	0.641684	0.521488	1	0.216252	3.1126	0.394716	2.57213	0.0105101	1
OS01T0164500-01	-0.0124581	-0.0385763	-0.00968254	-0.256652	0.797655	1	-0.0212003	-0.203272	-0.012806	-0.186965	0.851837	1	0.0234532	0.0532808	0.03744	0.42551	0.6708	1	-0.187545	-0.967925	-0.477939	-1.43623	0.152087	1
OS01T0164600-01	0.210714	1.65153	0.0865504	2.51863	0.0121667	1	-0.185703	-11.4078	-0.0313306	-0.637983	0.523849	1	0.0700354	0.54778	0.0257328	0.664212	0.506955	1	0.413302	25.284	0.0557965	0.926124	0.354966	1
OS01T0164700-01	-0.0354543	-0.14559	-0.0296523	-0.928681	0.353654	1	-0.0654307	-1.10333	-0.0457677	-0.821853	0.411683	1	0.0250362	0.0996975	0.0276007	0.564305	0.572885	1	-0.000517633	-0.00820829	-0.000629108	-0.00550878	0.995608	1
OS01T0165800-01	0.00308447	0.00972969	0.00309738	0.0689893	0.945074	1	-0.00981855	-0.0976974	-0.00990091	-0.135174	0.892627	1	0.0283482	0.048536	0.0494346	0.646968	0.518366	1	0.039961	0.117143	0.12152	0.484731	0.62838	1
OS01T0166100-01	0.0198827	0.0898134	0.0162061	0.497662	0.619006	1	0.0659461	1.34562	0.043812	0.78938	0.430375	1	0.0109202	0.0475198	0.0129756	0.214894	0.82997	1	-0.0894497	-1.69382	-0.126292	-0.920701	0.357815	1
OS01T0166500-02	0.0398458	0.104573	0.0254626	0.317518	0.751733	1	0.609662	4.19917	0.24896	1.74034	0.0859568	1	-0.272213	-0.0534078	-0.181835	-0.794897	0.433131	1	0.0354089	0.00136302	0.0157998	0.0261427	0.979329	1
OS01T0166700-01	0.000654747	0.00328065	0.000488282	0.015323	0.987782	1	0.0326725	0.820269	0.0181709	0.335953	0.737081	1	0.0309401	0.147937	0.033083	0.570513	0.568676	1	-0.0576962	-1.31904	-0.065965	-0.445806	0.655999	1
OS01T0166800-01	-0.0167094	-0.0439949	-0.0123012	-0.223705	0.823494	1	-0.300878	-2.0858	-0.163064	-1.87667	0.0638403	1	-0.00443002	-0.00309293	-0.00542531	-0.0422769	0.966364	1	-0.0267891	-0.0130583	-0.0401787	-0.0934412	0.925746	1
OS01T0167100-01	0.0798835	0.209476	0.0552706	0.879811	0.381291	1	-0.259237	-1.78258	-0.1241	-1.3178	0.190198	1	0.137211	0.115635	0.175528	1.34731	0.180382	1	-0.195104	-0.138569	-0.319286	-0.798293	0.426257	1
OS01T0167100-02	-0.0266805	-0.0644879	-0.0174732	-0.269837	0.788057	1	-0.0648158	-0.37866	-0.0277994	-0.337804	0.736507	1	0.0491474	0.0248848	0.050671	0.309452	0.757814	1	0.657617	0.168593	0.699023	1.49751	0.138404	1
OS01T0167400-01	-0.0119665	-0.0410218	-0.0110663	-0.319455	0.749599	1	-0.172408	-2.02605	-0.147444	-2.47299	0.0139492	1	-0.021924	-0.0569756	-0.036833	-0.473326	0.636336	1	-0.156949	-1.05998	-0.44299	-1.78897	0.0746634	1
OS01T0167500-01	0.0306759	0.169864	0.0172802	0.452912	0.65086	1	-0.212551	-6.51734	-0.0674478	-1.05103	0.293885	1	-0.11227	-0.623061	-0.0810528	-1.44799	0.148447	1	-0.19513	-6.00973	-0.101702	-0.89993	0.36873	1
OS01T0167800-01	0.0817696	0.209227	0.0582456	1.03352	0.303582	1	0.155249	1.01643	0.0787717	0.936889	0.351005	1	-0.0751011	-0.0579371	-0.0934473	-0.680109	0.497839	1	0.0839865	0.0499839	0.130032	0.310276	0.756933	1
OS01T0167900-01	-0.0853415	-0.218492	-0.0591616	-0.995044	0.32187	1	-0.0256622	-0.168208	-0.0123326	-0.132675	0.894686	1	-0.0678337	-0.0439367	-0.0774198	-0.629448	0.53052	1	0.128778	0.0540266	0.167747	0.45628	0.649208	1
OS01T0168100-01	-0.0516219	-0.13379	-0.0352692	-0.661847	0.509278	1	0.0145099	0.0974642	0.00677308	0.0805225	0.935951	1	0.130599	0.0972139	0.163841	1.33104	0.186006	1	0.437919	0.242643	0.689221	1.98644	0.0495656	1
OS01T0168200-01	-0.0216741	-0.0979674	-0.0215467	-0.692361	0.489134	1	0.00606372	0.123885	0.00599264	0.106798	0.915006	1	-0.123131	-0.578861	-0.152799	-3.04296	0.00250903	1	-0.00451463	-0.0997787	-0.00695236	-0.0616293	0.950891	1
OS01T0168300-01	0.114962	0.311983	0.0839399	1.65182	0.100355	1	0.113451	0.835532	0.0604835	0.797222	0.426419	1	-0.0502731	-0.0715577	-0.0739857	-0.614805	0.539397	1	0.0129508	0.0262384	0.0280492	0.0649094	0.948313	1
OS01T0168400-01	-0.00637158	-0.0188809	-0.00477005	-0.123175	0.902076	1	-0.11403	-1.00132	-0.0639104	-1.06213	0.289289	1	0.0366473	0.0667579	0.0586336	0.710136	0.478321	1	0.0447816	0.148601	0.114633	0.399558	0.689845	1
OS01T0168500-01	-0.040022	-0.165994	-0.0425432	-1.20867	0.227682	1	0.0287557	0.494665	0.0324927	0.498115	0.618747	1	-0.0330062	-0.107279	-0.0632853	-0.878835	0.380178	1	0.087698	0.926462	0.322406	1.23442	0.217995	1
OS01T0168600-01	0.0624476	0.177607	0.0456746	0.90712	0.365525	1	-0.280037	-2.2652	-0.149808	-1.90554	0.0582713	1	-0.0236847	-0.0285474	-0.0336132	-0.2898	0.772321	1	-0.148786	-0.216153	-0.299672	-0.751686	0.453279	1
OS01T0168800-01	0.0959204	0.223171	0.0627033	0.759639	0.450968	1	0.213167	1.15391	0.0910915	0.725341	0.471624	1	0.408207	0.0597839	0.252745	1.98228	0.0613819	1	0.244033	0.00523428	0.0935523	0.481208	0.636686	1
OS01T0169500-02	-0.0482241	-0.119034	-0.0335177	-0.51458	0.608055	1	-0.124841	-0.760626	-0.0603082	-0.638659	0.524666	1	0.156648	0.0780307	0.159618	0.964065	0.338071	1	1.03697	0.257303	1.07666	2.18527	0.0320056	1
OS01T0169800-01	0.104446	0.429679	0.0986998	2.96893	0.00319473	1	0.0569799	0.964332	0.0508827	0.834297	0.404686	1	0.0502293	0.190056	0.0699689	1.29868	0.194888	1	0.178283	2.55245	0.345945	2.45503	0.0145623	1
OS01T0169900-01	0.000785167	0.00379719	0.000576235	0.0161441	0.987128	1	-0.172549	-4.03566	-0.0929369	-1.52545	0.127949	1	0.00520493	0.0249886	0.00465008	0.0953826	0.924061	1	-0.201655	-4.64794	-0.160952	-1.63268	0.103371	1
OS01T0170000-01	0.0581508	0.321356	0.0418687	1.08443	0.278836	1	0.0297671	0.909069	0.0154313	0.256031	0.79806	1	-0.000248277	-0.00126996	-0.00021112	-0.00462265	0.996314	1	-0.0110584	-0.289332	-0.00799606	-0.0874756	0.93034	1
OS01T0170100-01	0.0510637	0.138028	0.0389059	0.705981	0.481473	1	-0.210772	-1.54	-0.122354	-1.34517	0.18094	1	0.0745867	0.0662284	0.0953185	0.879219	0.380857	1	-0.178397	-0.140654	-0.291353	-0.954246	0.34169	1
OS01T0170300-01	0.00596689	0.0153695	0.00441434	0.0562905	0.955297	1	0.20589	1.36603	0.112686	0.901216	0.371138	1	-0.0689716	-0.0106106	-0.0413784	-0.338078	0.738371	1	2.0094	0.0475559	0.723223	3.33281	0.0030176	1
OS01T0170600-02	-0.113861	-0.792485	-0.0984957	-3.0281	0.00261817	1	0.091018	4.40921	0.0681105	1.27188	0.204147	1	-0.0814993	-0.581822	-0.080769	-2.01705	0.0443842	1	-0.0418528	-2.13303	-0.041106	-0.506522	0.612781	1
OS01T0170700-01	0.000482305	0.00117503	0.000333946	0.0049275	0.996082	1	0.130982	0.777437	0.0627943	0.631331	0.529485	1	0.1249	0.0792311	0.14629	1.10093	0.273918	1	0.138346	0.0556712	0.189787	0.491641	0.624176	1
OS01T0170900-01	0.0649842	0.298702	0.0828254	2.27378	0.0237505	1	0.104509	2.20808	0.169772	2.26093	0.0245646	1	0.00347819	0.0103322	0.00820408	0.0946635	0.924658	1	0.0298113	0.263065	0.165857	0.474634	0.635464	1
OS01T0171800-01	0.276806	1.68878	0.123129	3.26807	0.00119853	1	0.492092	18.3164	0.0973683	1.902	0.057894	1	0.0231267	0.139852	0.0148941	0.315969	0.752199	1	0.0866707	3.16942	0.0359476	0.430488	0.667084	1
OS01T0172000-01	-0.0159548	-0.0587738	-0.0131882	-0.406068	0.684937	1	-0.0843861	-1.14514	-0.057658	-0.991891	0.321928	1	-0.0627444	-0.213891	-0.0889898	-1.39897	0.162722	1	-0.00148527	-0.01726	-0.00298769	-0.0165487	0.986806	1
OS01T0172100-01	0.0480988	0.253671	0.0373333	0.996535	0.319756	1	0.00550705	0.153176	0.00331775	0.0558796	0.955466	1	-0.0181031	-0.0889992	-0.0208972	-0.414294	0.678897	1	-0.0404783	-0.978333	-0.0539375	-0.482914	0.629441	1
OS01T0172200-01	0.0220972	0.0681774	0.0180035	0.456366	0.648523	1	-0.0255373	-0.243097	-0.0169516	-0.240549	0.810084	1	-0.0374886	-0.0788947	-0.0595647	-0.649756	0.516423	1	0.052294	0.231606	0.132018	0.424202	0.671771	1
OS01T0172300-01	0.132439	0.423737	0.107422	2.64462	0.00867188	1	-0.0417654	-0.42754	-0.0274773	-0.40682	0.684473	1	-0.00643695	-0.0127078	-0.0100579	-0.109112	0.91323	1	0.0174304	0.0679342	0.0425562	0.125393	0.900313	1
OS01T0172400-05	0.0233136	0.0660083	0.0166253	0.390315	0.696717	1	-0.0560458	-0.449284	-0.0285013	-0.521248	0.602775	1	0.0498039	0.0658207	0.0702305	0.594021	0.553205	1	0.11185	0.195359	0.222413	0.516099	0.606389	1
OS01T0172600-01	0.0514507	0.233515	0.048712	1.48491	0.138382	1	-0.0141916	-0.292332	-0.012721	-0.223259	0.823452	1	-0.0387268	-0.149896	-0.0606312	-0.992174	0.321798	1	-0.00452018	-0.0677187	-0.0110796	-0.0650908	0.948139	1
OS01T0172701-00	0.00320851	0.00992037	0.00300841	0.0674654	0.946271	1	-0.0473856	-0.452998	-0.0416595	-0.572904	0.567247	1	-0.052447	-0.0994481	-0.090815	-1.04475	0.297248	1	0.00476076	0.017117	0.0142741	0.0472194	0.96238	1
OS01T0172800-01	0.0472391	0.217195	0.0442092	1.38508	0.166814	1	-0.0129707	-0.274193	-0.0113602	-0.225163	0.821971	1	-0.00974975	-0.0382193	-0.0140214	-0.260415	0.794692	1	0.0242795	0.373093	0.0502154	0.386962	0.699013	1
OS01T0173000-01	0.138325	1.02725	0.0615031	1.83686	0.0669824	1	-0.338764	-18.6832	-0.0669716	-1.43783	0.151255	1	0.0257994	0.186432	0.0148503	0.287793	0.773661	1	0.49831	26.0208	0.1651	1.61005	0.108215	1
OS01T0173100-01	0.0306993	0.144068	0.0256294	0.786158	0.432249	1	-0.0320774	-0.706448	-0.0223573	-0.403559	0.686758	1	0.0300891	0.135249	0.0294894	0.619047	0.536259	1	-0.00755067	-0.152557	-0.00725269	-0.0718663	0.942747	1
OS01T0173900-01	-0.0769399	-0.382401	-0.0547992	-1.60592	0.109094	1	-0.0952642	-2.35324	-0.0483254	-0.784432	0.433258	1	0.0505318	0.253376	0.0513615	0.85945	0.390646	1	-0.150683	-3.7885	-0.155672	-1.18326	0.237462	1
OS01T0174000-00	-0.112839	-0.312599	-0.0762393	-1.49261	0.137742	1	0.0861848	0.661439	0.0393435	0.466709	0.641423	1	0.418175	0.334481	0.532834	4.709	7.1254e-06	0.128407	0.278792	0.178364	0.452635	1.30757	0.193698	1
OS01T0174100-01	-0.0079365	-0.0316668	-0.00841211	-0.231065	0.817412	1	-0.151776	-2.41631	-0.170512	-2.72768	0.00668469	1	-0.0685929	-0.260713	-0.102239	-1.92221	0.0553753	1	0.00680434	0.0982997	0.0151168	0.109651	0.912748	1
OS01T0174700-01	-0.0234227	-0.0570885	-0.0165925	-0.19611	0.845209	1	0.0666537	0.395956	0.033448	0.269891	0.788219	1	-0.0763238	-0.0276433	-0.0697083	-0.439746	0.661909	1	-0.269415	-0.0353411	-0.224735	-0.653904	0.516055	1
OS01T0174900-01	-0.0859954	-0.271698	-0.0795293	-2.12731	0.0343711	1	-0.0216087	-0.2157	-0.0184813	-0.272288	0.785628	1	-0.00318919	-0.00672493	-0.00551005	-0.0720253	0.942639	1	0.0243643	0.108335	0.0727287	0.30208	0.762841	1
OS01T0175100-01	-0.0282849	-0.0957881	-0.0298495	-0.781114	0.435549	1	-0.0802238	-0.920061	-0.0893442	-1.54395	0.123743	1	-0.0444527	-0.0821488	-0.0777702	-0.886709	0.376204	1	0.0018334	0.00626126	0.00561159	0.0196476	0.984342	1
OS01T0175500-01	0.0471434	0.112456	0.0324722	0.419362	0.676273	1	-0.236799	-1.34743	-0.112347	-0.873312	0.3859	1	0.0931151	0.0304925	0.0840947	0.601092	0.550729	1	0.0646403	0.00693185	0.052723	0.160031	0.873573	1
OS01T0175600-01	0.0943977	0.52735	0.103235	2.80459	0.00530661	1	0.000857129	0.0267498	0.00102513	0.0174801	0.986064	1	0.00896422	0.0473509	0.013713	0.219645	0.826272	1	-0.0252335	-0.704058	-0.05905	-0.393024	0.694534	1
OS01T0175700-00	0.0312534	0.140284	0.0331094	0.959893	0.337762	1	-0.0354418	-0.714066	-0.0397761	-0.63426	0.526296	1	-0.00816521	-0.036957	-0.0101769	-0.225858	0.821434	1	0.0317311	0.650047	0.0492924	0.499248	0.617897	1
OS01T0175733-00	0.0773229	0.19622	0.0517553	0.625244	0.53402	1	-0.518244	-3.33736	-0.232181	-2.15476	0.0346809	1	0.234253	0.118653	0.250676	1.96505	0.0532262	1	0.113993	0.0292463	0.130537	0.454661	0.65074	1
OS01T0176000-01	-0.144533	-0.382609	-0.122907	-1.97049	0.0521988	1	-0.177786	-1.24587	-0.128562	-1.43176	0.156119	1	0.0329937	0.0186219	0.0372629	0.294705	0.768986	1	-0.0837052	-0.0266649	-0.106769	-0.296115	0.767912	1
OS01T0176700-01	0.120384	0.324301	0.0796361	1.70417	0.0911746	1	-0.0770111	-0.558867	-0.0337003	-0.48827	0.62597	1	0.0550734	0.0493228	0.0721621	0.61235	0.541384	1	0.343503	0.275514	0.589747	1.45636	0.147742	1
OS01T0177200-01	0.0443397	0.191312	0.0338902	1.01034	0.312987	1	0.0373066	0.694518	0.0217946	0.409655	0.682293	1	0.0219917	0.0888324	0.0273306	0.462354	0.644105	1	0.109819	1.79186	0.169613	1.0877	0.277451	1
OS01T0177400-01	0.0521671	0.209181	0.0568063	1.64033	0.101863	1	0.034936	0.561727	0.0414261	0.641327	0.521748	1	-0.0155465	-0.0432068	-0.0312761	-0.441093	0.659487	1	-0.00983302	-0.0759496	-0.0397966	-0.169154	0.865799	1
OS01T0178100-01	0.00924228	0.0348692	0.00784604	0.224526	0.822478	1	-0.102947	-1.46535	-0.0741921	-1.28552	0.199451	1	-0.0102278	-0.035654	-0.0144617	-0.248732	0.803713	1	-0.0806664	-0.980276	-0.161276	-1.04142	0.298398	1
OS01T0178200-00	-0.194239	-0.461047	-0.135532	-1.22616	0.227308	1	-0.263032	-1.48192	-0.128061	-0.859347	0.395401	1	0.277965	0.0780124	0.220424	1.49878	0.141237	1	0.78719	0.0620049	0.495011	1.42094	0.162717	1
OS01T0178300-01	0.0141831	0.0596841	0.0125148	0.378333	0.705396	1	0.0192592	0.341044	0.0149948	0.270049	0.787272	1	0.0123257	0.0519859	0.0147948	0.279797	0.779789	1	-0.0649734	-1.1558	-0.0936108	-0.787864	0.431281	1
OS01T0178400-01	0.0717235	0.240518	0.0663275	1.75099	0.0809608	1	0.1333	1.499	0.113997	1.71943	0.0865702	1	0.0490469	0.128043	0.0833632	1.04937	0.294883	1	0.112379	0.765896	0.324644	1.21416	0.225677	1
OS01T0178500-02	-0.0478647	-0.265702	-0.035058	-0.832715	0.405625	1	-0.297386	-9.16383	-0.159537	-2.62612	0.00897461	1	-0.0464617	-0.257372	-0.0413801	-0.814109	0.416097	1	-0.159317	-4.88871	-0.126373	-1.39461	0.163958	1
OS01T0178700-01	0.179755	0.464867	0.112228	2.11978	0.035986	1	-0.260277	-1.74073	-0.101455	-1.43796	0.152943	1	-0.00338404	-0.00274014	-0.00414431	-0.0296164	0.976421	1	0.278155	0.182374	0.417178	0.920202	0.359283	1
OS01T0178900-01	-0.141569	-0.3396	-0.0912174	-0.822526	0.415888	1	-0.057096	-0.328554	-0.0237043	-0.148713	0.882634	1	0.265476	0.0617871	0.18494	1.15903	0.25512	1	-0.0346771	-0.00187839	-0.0168287	-0.0486485	0.961461	1
OS01T0179200-01	-0.0116991	-0.0420915	-0.00984255	-0.294547	0.768519	1	-0.0950825	-1.23079	-0.0672993	-1.0554	0.291989	1	0.0428774	0.126447	0.0666088	0.932825	0.351614	1	-0.0346741	-0.301554	-0.0836782	-0.390966	0.696084	1
OS01T0179300-01	-0.04764	-0.188548	-0.0419457	-1.26411	0.206997	1	-0.125699	-1.96894	-0.0974462	-1.64759	0.100298	1	-0.043812	-0.147735	-0.0616476	-0.974859	0.330311	1	-0.00218153	-0.024805	-0.00431924	-0.0220978	0.982383	1
OS01T0179400-01	-0.0579396	-0.191698	-0.0471367	-1.31557	0.189323	1	-0.208699	-2.28457	-0.13813	-2.22236	0.0270106	1	-0.0141626	-0.038276	-0.0223706	-0.284701	0.776066	1	0.100682	0.735394	0.251201	0.951288	0.342211	1
OS01T0179500-01	0.0312094	0.112609	0.0267557	0.778404	0.436864	1	0.0319578	0.41606	0.0234876	0.395911	0.692418	1	-0.00816244	-0.0251945	-0.0119636	-0.179814	0.857408	1	0.178533	1.70095	0.383531	1.86634	0.0628725	1
OS01T0179600-01	-0.0473928	-0.272473	-0.0578087	-1.71735	0.0867062	1	-0.0340066	-1.12405	-0.050597	-1.05848	0.290479	1	0.035091	0.194453	0.0387783	0.911893	0.362403	1	-0.0219304	-0.673416	-0.0267812	-0.437006	0.662356	1
OS01T0179700-01	-0.0622704	-0.298776	-0.0472264	-1.44678	0.148749	1	0.0208265	0.47945	0.0119791	0.227018	0.820527	1	-0.0619674	-0.292249	-0.0573127	-1.05248	0.293262	1	0.0665429	1.48006	0.0569216	0.455612	0.648935	1
OS01T0179800-01	0.0862167	0.658615	0.0578772	1.56996	0.117346	1	0.164879	9.62159	0.0743017	1.53355	0.125923	1	0.132489	1.0231	0.0683072	1.89773	0.0584751	1	0.0923917	5.50946	0.0245587	0.460372	0.645508	1
OS01T0180300-01	-0.0819801	-0.232608	-0.0662689	-1.02115	0.309106	1	-0.317573	-2.55667	-0.207514	-1.79977	0.0742079	1	0.0142545	0.00771754	0.0150086	0.098342	0.921898	1	-0.267356	-0.0783686	-0.296392	-0.762943	0.447687	1
OS01T0180400-01	0.00646836	0.0149376	0.00406864	0.0498546	0.960422	1	-0.170984	-0.911867	-0.0676498	-0.509028	0.612845	1	0.290257	0.0732242	0.224396	0.991055	0.328096	1	0.136168	0.008666	0.0813837	0.161736	0.872418	1
OS01T0180600-01	0.0334086	0.081555	0.0186047	0.229897	0.819461	1	0.213024	1.26944	0.066063	0.554376	0.582659	1	0.10881	0.0282428	0.0837536	0.516227	0.608728	1	-0.267423	-0.0180169	-0.158442	-0.564146	0.575886	1
OS01T0180700-01	0.00874343	0.0214089	0.00550215	0.0750078	0.940435	1	-0.25895	-1.55254	-0.102546	-1.01644	0.313187	1	-0.223487	-0.0902391	-0.20696	-1.30231	0.197552	1	0.124201	0.0202492	0.10651	0.303657	0.762406	1
OS01T0180800-01	-0.113349	-0.349625	-0.0873934	-2.27327	0.0237562	1	-0.0669471	-0.636939	-0.0397971	-0.599714	0.549179	1	-0.0278675	-0.0707281	-0.0444528	-0.586507	0.557984	1	-0.125483	-0.8083	-0.319291	-1.22584	0.221241	1
OS01T0180850-00	0.128287	0.312131	0.0764319	0.795991	0.430649	1	-0.448638	-2.65585	-0.15925	-1.45151	0.154862	1	-0.0606065	-0.0199721	-0.0521182	-0.339669	0.735501	1	0.235502	0.0255743	0.174155	0.50981	0.612435	1
OS01T0181000-00	-0.00885456	-0.0264419	-0.00705246	-0.170657	0.864678	1	-0.0425003	-0.379004	-0.0269612	-0.422449	0.673078	1	0.000819866	0.00165274	0.00132838	0.0139411	0.988888	1	-0.0441843	-0.179553	-0.115991	-0.317669	0.751003	1
OS01T0181166-00	0.0370205	0.111994	0.0306708	0.569408	0.570879	1	-0.257765	-2.35899	-0.176925	-1.93059	0.056243	1	0.0567916	0.0525288	0.084493	0.622402	0.534921	1	0.0594045	0.0508214	0.13149	0.260092	0.795266	1
OS01T0181300-00	-0.0266369	-0.0793693	-0.0195661	-0.463763	0.643281	1	0.101131	0.897891	0.0545664	0.849131	0.396738	1	-0.0539183	-0.0901923	-0.0847678	-0.883737	0.377807	1	-0.0751288	-0.21022	-0.185693	-0.599249	0.549627	1
OS01T0182100-01	-0.17412	-0.536335	-0.18312	-3.11298	0.00237633	1	-0.221255	-2.09927	-0.244719	-2.68495	0.0084593	1	-0.00912827	-0.00870303	-0.0135804	-0.148969	0.881822	1	-0.283949	-0.258109	-0.628472	-2.60416	0.0103538	1
OS01T0182200-01	-0.153513	-0.351659	-0.0911605	-0.996984	0.325248	1	-0.0281981	-0.14797	-0.00994359	-0.0688773	0.945468	1	-0.232998	-0.0406362	-0.152178	-0.948159	0.352124	1	-0.174121	-0.00529628	-0.0742765	-0.202876	0.840942	1
OS01T0182300-01	-0.0577094	-0.167111	-0.042741	-0.949877	0.34331	1	-0.035062	-0.294005	-0.0192323	-0.269591	0.787752	1	0.0511179	0.0520436	0.0706331	0.576095	0.56545	1	0.289144	0.299712	0.552059	1.33031	0.185532	1
OS01T0182400-01	-0.0649537	-0.160929	-0.0454916	-0.736393	0.46303	1	-0.188792	-1.15889	-0.0926058	-1.04105	0.299867	1	0.041875	0.0390913	0.0552958	0.439441	0.661044	1	-0.589822	-0.51401	-1.02848	-2.64189	0.00921988	1
OS01T0182500-00	0.0709646	0.172849	0.0465415	0.618743	0.537844	1	0.0945232	0.560779	0.040657	0.377504	0.70688	1	-0.0545	-0.0266608	-0.0564124	-0.369881	0.712589	1	0.653339	0.156349	0.699997	1.76647	0.0818172	1
OS01T0182600-03	0.170228	0.996963	0.0911623	2.0537	0.0407229	1	0.118983	4.08115	0.0341236	0.58712	0.557456	1	0.138824	0.82701	0.107992	2.1085	0.0356403	1	-0.197017	-6.99192	-0.119222	-1.15985	0.246838	1
OS01T0182900-01	0.0282776	0.104	0.0227701	0.665719	0.506055	1	1.92927e-05	0.000260963	1.25095e-05	0.000217139	0.999827	1	0.0453695	0.148793	0.0649174	1.0187	0.309064	1	-0.00886783	-0.0953799	-0.0181556	-0.0998121	0.920552	1
OS01T0183000-01	0.0429189	0.117483	0.0286321	0.559513	0.57666	1	-0.220666	-1.65345	-0.0982076	-1.23774	0.21774	1	0.0433762	0.0448703	0.0589394	0.500065	0.617767	1	0.170726	0.18269	0.315216	0.798306	0.42598	1
OS01T0183100-01	-0.0439895	-0.142821	-0.0378655	-0.979913	0.328085	1	0.000284913	0.00300331	0.000211106	0.0032529	0.997407	1	0.0390619	0.0880701	0.067914	0.821252	0.412258	1	0.0197188	0.100238	0.0596064	0.200879	0.840951	1
OS01T0183300-01	-0.102878	-0.27557	-0.0760072	-0.960179	0.33951	1	0.125974	0.903869	0.0687622	0.596932	0.552052	1	0.466881	0.197086	0.460271	3.41491	0.00115881	1	0.413137	0.0736196	0.401522	1.3756	0.17417	1
OS01T0183600-01	0.018454	0.048197	0.0133967	0.191218	0.849186	1	-0.0999637	-0.681872	-0.0526813	-0.55757	0.578917	1	-0.226048	-0.0860842	-0.208684	-1.61581	0.111659	1	0.129726	0.0188136	0.110562	0.331058	0.741857	1
OS01T0183633-01	0.0943602	0.391944	0.0914852	2.81381	0.0051505	1	0.0529332	0.913268	0.0497569	0.858349	0.391247	1	0.0511987	0.20461	0.0711016	1.33423	0.182968	1	0.106126	1.69497	0.204675	1.49283	0.136355	1
OS01T0183800-01	-0.00266776	-0.0087248	-0.00248778	-0.0637894	0.949187	1	-0.0486912	-0.520799	-0.0423431	-0.635155	0.525895	1	-0.0164507	-0.0394514	-0.0271539	-0.338657	0.73512	1	0.0833105	0.479133	0.226984	0.80048	0.424109	1
OS01T0184000-02	-0.0311904	-0.0721983	-0.0191796	-0.194556	0.846777	1	-0.0465074	-0.249192	-0.0175856	-0.136319	0.892308	1	-0.171691	-0.0572105	-0.148806	-0.880425	0.382759	1	0.268795	0.0298453	0.201915	0.617798	0.539512	1
OS01T0184100-01	-0.0854134	-0.223616	-0.0745146	-0.883723	0.380914	1	-0.0379633	-0.260207	-0.0288931	-0.235352	0.814878	1	0.0042572	0.00130378	0.00382388	0.0288842	0.977098	1	-0.150161	-0.0140838	-0.121149	-0.336571	0.738275	1
OS01T0184200-01	0.12831	0.31718	0.083793	0.833717	0.40857	1	-0.456402	-2.78895	-0.194646	-1.7756	0.0822746	1	-0.387437	-0.119385	-0.326922	-1.95458	0.0568621	1	0.532943	0.0506036	0.37946	0.901231	0.372372	1
OS01T0184500-01	-0.0510353	-0.153963	-0.0429826	-1.10649	0.269732	1	0.0913507	0.831389	0.064797	1.0519	0.294014	1	-0.184372	-0.295572	-0.302406	-2.83229	0.00509201	1	0.0483421	0.124241	0.130052	0.328014	0.743244	1
OS01T0184700-01	0.0519798	0.129019	0.0360275	0.586024	0.559321	1	-0.056532	-0.348282	-0.0271577	-0.317857	0.751335	1	-0.0385082	-0.0185584	-0.039655	-0.23535	0.814615	1	-0.476979	-0.110784	-0.505814	-1.11897	0.266977	1
OS01T0184800-01	-0.0537383	-0.198645	-0.0459968	-1.37395	0.170365	1	-0.240974	-3.29274	-0.176546	-3.29236	0.00109907	1	-0.0650297	-0.215995	-0.0963456	-1.50105	0.13427	1	-0.15547	-1.71518	-0.341262	-1.67215	0.0954177	1
OS01T0185200-03	-0.0699392	-0.376658	-0.0469595	-1.17373	0.241436	1	0.149335	4.33126	0.0673237	1.07301	0.283921	1	0.0861539	0.454637	0.0747056	1.14756	0.25188	1	0.0480362	1.33766	0.0361181	0.222831	0.823789	1
OS01T0185400-01	-0.00558438	-0.0193816	-0.00495852	-0.141548	0.887522	1	-0.0522474	-0.629349	-0.0411925	-0.681908	0.495772	1	-0.0456984	-0.126236	-0.0722385	-0.962895	0.336353	1	-0.0146618	-0.111881	-0.0366373	-0.14964	0.881146	1
OS01T0185500-00	-0.0303723	-0.0763472	-0.0208522	-0.375589	0.707993	1	-0.103198	-0.65208	-0.0486428	-0.60173	0.548664	1	-0.0454448	-0.03347	-0.0566301	-0.522967	0.602089	1	-0.0251265	-0.0136293	-0.0390174	-0.12998	0.896831	1
OS01T0185900-01	0.00202945	0.00511037	0.0017892	0.0180462	0.985704	1	-0.196714	-1.24734	-0.152896	-1.13153	0.26575	1	NA	NA	NA	NA	NA	NA	NA	NA	NA	NA	NA	NA
OS01T0186000-01	0.0187168	0.0491358	0.0123387	0.182597	0.855441	1	-0.129795	-0.894519	-0.0564073	-0.549741	0.583586	1	-0.274496	-0.166772	-0.315483	-2.34528	0.0212619	1	-0.403808	-0.149056	-0.533402	-1.32679	0.188051	1
OS01T0186600-01	-0.0478258	-0.133875	-0.0520148	-0.540093	0.591749	1	0.0406635	0.318624	0.0480989	0.273798	0.785534	1	-0.067805	-0.0165635	-0.0584186	-0.585118	0.562703	1	-0.212507	-0.012681	-0.157743	-1.17481	0.249312	1
OS01T0186700-01	0.0484048	0.207097	0.0372027	1.18627	0.236272	1	-0.105046	-1.92285	-0.0620509	-1.29741	0.195302	1	0.0133394	0.0554507	0.014635	0.264293	0.791701	1	0.0119066	0.205745	0.0143318	0.11284	0.910219	1
OS01T0186900-01	-0.0127067	-0.0481985	-0.0162099	-0.404065	0.686512	1	0.0173825	0.2501	0.0282882	0.326149	0.744588	1	0.0112392	0.0188067	0.0202284	0.235748	0.813873	1	-0.120915	-0.33856	-0.391679	-1.41082	0.159882	1
OS01T0187400-01	0.00926052	0.0411423	0.00742791	0.230497	0.817826	1	0.0975648	1.92575	0.0627704	1.21183	0.226308	1	0.0411586	0.180733	0.0421197	0.826759	0.408898	1	-0.0962857	-1.85658	-0.100835	-0.877416	0.380823	1
OS01T0187500-01	0.0291012	0.105442	0.0248037	0.7836	0.433787	1	0.0986362	1.29491	0.0716553	1.22352	0.221927	1	-9.61493e-05	-0.000302746	-0.000142583	-0.00217312	0.998267	1	0.0281019	0.278612	0.0617987	0.316807	0.751588	1
OS01T0187900-01	0.0106022	0.043544	0.0107681	0.326639	0.744152	1	0.0118252	0.199468	0.0121982	0.206009	0.836901	1	0.0685166	0.275759	0.0933016	1.62826	0.104341	1	0.0166731	0.270074	0.0309174	0.192242	0.847661	1
OS01T0188100-01	0.0111711	0.0486464	0.0103241	0.287839	0.773685	1	-0.0599677	-1.13717	-0.0512181	-0.947286	0.344096	1	-0.0467748	-0.202347	-0.0655299	-1.30871	0.191449	1	-0.0199185	-0.372758	-0.0390941	-0.325801	0.744761	1
OS01T0188200-01	-0.0484835	-0.118407	-0.0325573	-0.418542	0.676915	1	-0.300913	-1.79476	-0.13569	-1.22204	0.226338	1	0.232406	0.100196	0.218534	1.69625	0.094383	1	0.118659	0.0220553	0.104917	0.288324	0.773975	1
OS01T0188525-00	0.0227983	0.0603024	0.0144866	0.235312	0.814457	1	-0.311471	-2.17911	-0.12576	-1.30333	0.195547	1	-0.0191246	-0.0103779	-0.0206703	-0.164667	0.869611	1	-0.226238	-0.0666188	-0.264285	-0.867205	0.388392	1
OS01T0188900-01	-0.0131936	-0.0377623	-0.0103442	-0.179596	0.857882	1	-0.348246	-2.85284	-0.214068	-2.43988	0.0167215	1	-0.121023	-0.0918717	-0.16082	-1.35844	0.177351	1	-0.236033	-0.13602	-0.416789	-1.13521	0.259003	1
OS01T0189800-01	-0.121853	-0.383225	-0.116888	-2.84421	0.00490115	1	0.00970575	0.0959978	0.00893083	0.117345	0.906701	1	-0.0479783	-0.0943154	-0.0852404	-1.05639	0.291896	1	-0.101407	-0.391871	-0.320088	-1.20432	0.229705	1
OS01T0190000-01	-0.00455839	-0.0294532	-0.00288777	-0.0861124	0.931421	1	-0.0849997	-3.54862	-0.0341128	-0.681618	0.495871	1	-0.0364503	-0.232114	-0.0200383	-0.520769	0.602828	1	-0.0980406	-3.97563	-0.0296295	-0.531919	0.595091	1
OS01T0190300-01	0.0395991	0.160396	0.0392651	1.05245	0.293436	1	-0.118518	-1.94446	-0.116527	-1.80108	0.0725464	1	-0.0388193	-0.142974	-0.064947	-1.07525	0.283019	1	-0.00687759	-0.0932939	-0.0192513	-0.114919	0.908577	1
OS01T0191100-01	-0.129935	-0.734908	-0.122509	-3.09543	0.00251603	1	-0.0167221	-0.53494	-0.0148655	-0.301111	0.763524	1	-0.0712322	-0.423832	-0.0633834	-1.45482	0.155606	1	-0.00156136	-0.0552762	-0.00123624	-0.0208664	0.983364	1
OS01T0191300-03	0.0163654	0.0521826	0.0129261	0.313376	0.754261	1	-0.19734	-2.00639	-0.123112	-1.98998	0.0477219	1	0.0228307	0.040835	0.0358003	0.36906	0.712423	1	-0.159771	-0.511119	-0.392853	-1.10039	0.272317	1
OS01T0191500-01	-0.11434	-0.631725	-0.0524374	-1.3825	0.167592	1	0.0057368	0.175118	0.00120658	0.0219066	0.982534	1	-0.119781	-0.66069	-0.0714064	-1.29096	0.197502	1	-0.750334	-22.8282	-0.266655	-2.31042	0.0213998	1
OS01T0191700-01	0.0332339	0.168078	0.0497342	1.51122	0.13159	1	-0.0259294	-0.663208	-0.0580684	-0.662825	0.507859	1	0.0449616	0.220047	0.0825196	1.73638	0.0833406	1	0.0292322	0.70018	0.0984671	0.636408	0.524911	1
OS01T0191900-01	-0.0731483	-0.223213	-0.0618118	-1.3744	0.171004	1	-0.0176344	-0.164207	-0.012592	-0.174073	0.861969	1	0.0270618	0.0347365	0.0420455	0.409971	0.68235	1	0.0393093	0.064767	0.0948901	0.285362	0.775725	1
OS01T0192300-01	0.00525436	0.0226091	0.00497096	0.146845	0.88335	1	-0.0206848	-0.382981	-0.0185137	-0.34781	0.728176	1	-0.0968925	-0.391042	-0.146864	-2.61529	0.00929329	1	0.00017631	0.00287173	0.000405069	0.00256826	0.997952	1
OS01T0192550-01	0.0442637	0.109351	0.0298064	0.25815	0.797552	1	0.136425	0.832613	0.0618612	0.305668	0.761404	1	-0.152681	-0.0398811	-0.11238	-0.612249	0.543597	1	0.0702365	0.0047921	0.0380511	0.06702	0.946884	1
OS01T0192600-01	0.12585	0.341342	0.0972181	1.57227	0.118414	1	-0.0419416	-0.308544	-0.0250284	-0.26865	0.788631	1	0.133764	0.0706427	0.142037	0.978642	0.330835	1	-0.171336	-0.0477865	-0.193187	-0.531428	0.596674	1
OS01T0193500-00	0.161944	0.385969	0.102935	1.38404	0.170056	1	-0.0181311	-0.10299	-0.00732516	-0.0675223	0.94633	1	-0.0631818	-0.0360341	-0.0680187	-0.404698	0.686716	1	1.6587	0.539524	1.92239	3.22568	0.00179195	1
OS01T0193600-01	-0.0371762	-0.109727	-0.0310629	-0.724924	0.469342	1	-0.16095	-1.40213	-0.112369	-1.57668	0.116449	1	0.0521645	0.078881	0.0806621	0.807155	0.420531	1	-0.0822701	-0.188121	-0.196712	-0.535114	0.593166	1
OS01T0193900-01	0.0944814	0.219638	0.0522228	0.903756	0.368364	1	0.167283	0.904014	0.0511069	0.615738	0.539525	1	0.0865427	0.0475989	0.0940968	0.62734	0.532179	1	0.854681	0.258546	1.0104	2.2007	0.0306098	1
OS01T0194000-02	-0.0491124	-0.127241	-0.0325908	-0.598678	0.550285	1	-0.239024	-1.60441	-0.105257	-1.46634	0.144659	1	-0.141085	-0.115587	-0.175601	-1.22373	0.223412	1	0.241875	0.162349	0.374699	0.787638	0.432448	1
OS01T0194200-01	-0.165021	-0.384717	-0.11575	-1.21614	0.233109	1	-0.28953	-1.57362	-0.142449	-1.16493	0.253227	1	NA	NA	NA	NA	NA	NA	NA	NA	NA	NA	NA	NA
OS01T0194300-01	-0.0902183	-0.287351	-0.0786533	-2.04373	0.0420456	1	0.15081	1.52991	0.114624	1.7183	0.0870006	1	-0.0933415	-0.153403	-0.146919	-1.48334	0.139449	1	-0.0409787	-0.110681	-0.101523	-0.271812	0.786029	1
OS01T0194600-02	-0.0113972	-0.0318185	-0.00823438	-0.174752	0.861511	1	0.0333342	0.259808	0.0174002	0.218703	0.827181	1	-0.216962	-0.149716	-0.268149	-2.31311	0.0228291	1	0.080152	0.0381668	0.122433	0.350045	0.727072	1
OS01T0195000-01	0.00613055	0.0185837	0.0045286	0.111776	0.911085	1	-0.202053	-1.85664	-0.110254	-1.65286	0.0995437	1	-0.0267167	-0.0514869	-0.0425175	-0.463407	0.643484	1	-0.160159	-0.594811	-0.405622	-1.16774	0.244051	1
OS01T0195400-00	0.066598	0.243965	0.0744671	1.83631	0.067426	1	-0.0910027	-1.22119	-0.113779	-1.53284	0.126478	1	-0.0735924	-0.117161	-0.132503	-1.54544	0.12394	1	0.0981615	0.248793	0.318219	1.10323	0.271362	1
OS01T0195500-01	-0.082106	-0.451458	-0.0427383	-1.0979	0.272928	1	0.190793	5.76829	0.0516949	0.857294	0.3918	1	-0.00634494	-0.0354361	-0.00372339	-0.0648046	0.948364	1	0.119246	3.71945	0.0410643	0.329748	0.741774	1
OS01T0196300-01	-0.126564	-0.353617	-0.108452	-1.1075	0.276274	1	0.115501	0.901624	0.0848074	0.525009	0.603093	1	NA	NA	NA	NA	NA	NA	NA	NA	NA	NA	NA	NA
OS01T0196500-01	0.0886576	0.295939	0.0726788	2.04167	0.0421079	1	-0.0695495	-0.774938	-0.0467388	-0.732722	0.46434	1	-0.0463242	-0.105785	-0.0753159	-0.960005	0.337896	1	0.140431	0.732313	0.37121	1.37869	0.169114	1
OS01T0196600-01	0.0382763	0.114363	0.0306	0.807237	0.420251	1	-0.0842738	-0.752318	-0.0538612	-0.834797	0.404585	1	0.10126	0.188631	0.159088	1.73992	0.0831549	1	0.0102784	0.0356681	0.0253703	0.0735635	0.941419	1
OS01T0197200-01	0.0128223	0.0496503	0.0108883	0.348445	0.727706	1	-0.127308	-1.90883	-0.0918006	-1.80389	0.0720709	1	0.0279224	0.0931314	0.0401228	0.630409	0.528845	1	-0.145318	-1.61661	-0.300051	-1.57862	0.115345	1
OS01T0197400-01	0.105508	0.397653	0.0976815	2.76545	0.00602427	1	-0.0268101	-0.380836	-0.0229802	-0.378445	0.70533	1	-0.0317714	-0.109367	-0.0470416	-0.755462	0.450487	1	-0.0227841	-0.26998	-0.0499484	-0.28694	0.774331	1
OS01T0197700-01	0.0256481	0.0770948	0.024463	0.446957	0.655644	1	0.0753346	0.680666	0.0685335	0.739498	0.461127	1	0.0149699	0.0078472	0.0170725	0.143082	0.886631	1	0.0102325	0.00281175	0.0133089	0.0434064	0.965501	1
OS01T0197900-01	0.328463	0.652593	0.237813	2.32675	0.0277298	1	0.317652	1.2539	0.166514	1.25074	0.222196	1	-0.263514	-0.0632826	-0.20356	-1.71513	0.0954225	1	-0.172065	-0.00992327	-0.102677	-0.327568	0.745307	1
OS01T0198200-03	0.119568	0.280675	0.0839517	1.06155	0.29199	1	-0.323269	-1.78131	-0.159364	-1.17096	0.245529	1	0.0889927	0.0342473	0.080324	0.505909	0.614744	1	-0.492921	-0.0729998	-0.401568	-1.03606	0.30433	1
OS01T0198900-01	-0.115104	-0.303496	-0.0850247	-1.5293	0.128844	1	-0.132309	-0.919847	-0.0721939	-0.959194	0.339422	1	0.079634	0.0536795	0.0960129	0.751063	0.454433	1	-0.193989	-0.088145	-0.281994	-0.743866	0.458775	1
OS01T0199900-01	0.0274844	0.106523	0.0252787	0.765881	0.444333	1	-0.0882543	-1.32572	-0.0746574	-1.26028	0.208411	1	0.0927413	0.31308	0.143371	2.14464	0.0326965	1	-0.0214458	-0.244403	-0.0512531	-0.263723	0.792155	1
OS01T0200000-01	-0.0108184	-0.0515359	-0.00819127	-0.251296	0.801717	1	0.113498	2.57563	0.065068	1.16413	0.245078	1	-0.0491928	-0.223975	-0.0522802	-0.862382	0.389037	1	-0.0718759	-1.48998	-0.0811812	-0.557406	0.577589	1
OS01T0200300-01	0.00852446	0.0237281	0.00651067	0.120422	0.904352	1	0.0638432	0.494662	0.0372419	0.468521	0.640276	1	-0.288712	-0.167466	-0.321116	-2.05164	0.04332	1	0.614821	0.206858	0.760578	1.51638	0.133222	1
OS01T0200400-01	-0.135799	-0.336474	-0.0977451	-1.07619	0.28534	1	-0.496238	-3.04648	-0.25709	-1.54859	0.125806	1	0.0168386	0.00721709	0.0159182	0.0983981	0.921922	1	0.615138	0.113002	0.549729	1.08497	0.281901	1
OS01T0200500-01	0.0144425	0.0482932	0.0122721	0.338186	0.735487	1	-0.109606	-1.22552	-0.0791389	-1.25546	0.210406	1	0.0865881	0.199282	0.137301	1.64125	0.101877	1	0.360807	1.91115	0.907206	2.87	0.00442116	1
OS01T0200700-01	-0.322069	-4.02626	-0.127237	-3.82923	0.00014902	1	0.516186	80.67	0.0805622	1.59199	0.112177	1	0.11533	1.46389	0.0373224	0.929454	0.353241	1	0.850626	137.048	0.0890832	1.46495	0.143759	1
OS01T0201000-01	0.0151413	0.0488058	0.0124054	0.338401	0.735308	1	-0.0631175	-0.65579	-0.0423684	-0.609267	0.542831	1	-0.129253	-0.336539	-0.196284	-2.60327	0.00968402	1	-0.138565	-0.939374	-0.319549	-1.25823	0.20927	1
OS01T0201100-01	0.275996	0.635848	0.16035	1.62514	0.11181	1	-0.280004	-1.48617	-0.0945145	-0.627067	0.533362	1	0.318932	0.0811362	0.246284	1.70105	0.097104	1	-0.0166718	-0.00107898	-0.00994164	-0.0244499	0.980625	1
OS01T0201200-01	0.230482	1.4287	0.111394	2.93831	0.00349293	1	-0.338736	-13.0157	-0.0791246	-1.32806	0.18492	1	0.0723648	0.46193	0.0408216	0.794086	0.427641	1	0.278466	11.3467	0.0886129	0.82049	0.412453	1
OS01T0202500-01	0.0361354	0.13733	0.0388084	1.08603	0.278323	1	-0.081339	-1.17481	-0.0938179	-1.43582	0.15208	1	-0.0333716	-0.102651	-0.0609531	-0.944262	0.345769	1	0.0489651	0.4633	0.163352	0.763365	0.445826	1
OS01T0202700-00	-0.0117214	-0.0305074	-0.0103506	-0.10521	0.916866	1	0.0653717	0.442833	0.0509752	0.297879	0.767783	1	NA	NA	NA	NA	NA	NA	NA	NA	NA	NA	NA	NA
OS01T0202800-00	0.254378	0.61844	0.15819	1.6615	0.102519	1	0.47051	2.78102	0.181958	1.21064	0.231507	1	-0.0851385	-0.0278551	-0.0743429	-0.391149	0.697452	1	1.05195	0.112604	0.802088	1.46613	0.149271	1
OS01T0203000-01	-0.0530083	-0.181784	-0.0429895	-1.21234	0.226311	1	-0.157083	-1.84736	-0.103316	-1.65369	0.0992071	1	0.0194626	0.0546811	0.032046	0.420322	0.674545	1	-0.0478613	-0.377797	-0.129757	-0.507135	0.612427	1
OS01T0203300-01	0.367345	0.9097	0.216195	2.26723	0.0282318	1	0.208805	1.28053	0.0723243	0.432479	0.667542	1	0.200374	0.0670497	0.173903	0.956319	0.343512	1	-0.320251	-0.0358593	-0.241224	-0.435945	0.664791	1
OS01T0203400-01	0.029842	0.102381	0.0333492	0.636985	0.525275	1	-0.017815	-0.209685	-0.0222485	-0.255368	0.798698	1	-0.0168788	-0.0324977	-0.0341253	-0.397942	0.691099	1	0.0601763	0.223072	0.245976	0.775029	0.439247	1
OS01T0205100-01	0.0203153	0.0650043	0.0176556	0.469978	0.638756	1	-0.0173297	-0.177431	-0.0130892	-0.199844	0.841757	1	0.0514495	0.129914	0.0812633	1.02447	0.306449	1	0.0619618	0.39507	0.154579	0.61959	0.536006	1
OS01T0205200-01	0.0731817	0.208405	0.059549	1.03765	0.302425	1	0.215312	1.74615	0.142565	1.52119	0.130648	1	-0.0929536	-0.0903348	-0.128369	-1.05285	0.294372	1	-0.100595	-0.0950064	-0.191852	-0.446485	0.655996	1
OS01T0205300-00	0.0488241	0.173532	0.0477661	1.3071	0.19222	1	-0.130605	-1.64987	-0.125006	-1.92193	0.0555117	1	-0.0211569	-0.0528527	-0.0376384	-0.471911	0.637444	1	0.0512662	0.319934	0.162251	0.585278	0.558845	1
OS01T0205500-01	-0.195499	-1.06698	-0.137201	-3.5171	0.000508945	1	0.0122308	0.364317	0.00602393	0.110231	0.912283	1	-0.052579	-0.296545	-0.0383625	-0.79137	0.429223	1	-0.0273264	-0.869243	-0.014547	-0.164094	0.869745	1
OS01T0205600-01	0.0611469	0.17876	0.0446747	0.987298	0.324839	1	0.0922485	0.788408	0.0492417	0.715359	0.47532	1	-0.0221014	-0.0226938	-0.0309162	-0.259737	0.795441	1	0.0906695	0.0955953	0.177415	0.414243	0.679321	1
OS01T0205700-01	0.041307	0.148366	0.0347906	1.00971	0.313393	1	0.0339021	0.437369	0.0240493	0.407137	0.684182	1	-0.0738656	-0.22463	-0.111014	-1.66217	0.0974317	1	-0.0794428	-0.734691	-0.179444	-0.826218	0.409281	1
OS01T0205800-00	0.376837	0.91054	0.193102	2.48537	0.0156529	1	0.000279523	0.00163196	7.33983e-05	0.00068429	0.999456	1	0.219488	0.101708	0.225029	1.78155	0.0792874	1	0.045069	0.0096775	0.0473729	0.145434	0.884805	1
OS01T0206200-01	-0.0572182	-0.163396	-0.0448471	-1.00931	0.314061	1	-0.0471575	-0.384562	-0.0289702	-0.443444	0.657932	1	0.0428968	0.0588568	0.0664765	0.593395	0.553658	1	0.189038	0.355871	0.453979	1.14204	0.254953	1
OS01T0206600-01	0.0513882	0.172817	0.0424113	1.22062	0.223154	1	-0.0616342	-0.697056	-0.0419815	-0.673392	0.501202	1	0.0606743	0.146008	0.0949401	1.27373	0.203773	1	-0.233255	-1.35075	-0.571111	-2.37759	0.0180724	1
OS01T0206650-00	-0.141801	-0.363877	-0.095124	-1.09363	0.279257	1	0.0626151	0.412317	0.0281775	0.173767	0.86275	1	0.0882358	0.0327598	0.0821756	0.632281	0.529878	1	-0.113248	-0.0156107	-0.0982259	-0.286639	0.775515	1
OS01T0206800-01	0.138836	0.32191	0.08071	0.98497	0.329114	1	0.166186	0.893434	0.0561627	0.442591	0.659897	1	-0.356261	-0.0951147	-0.276019	-1.81322	0.0773058	1	0.356563	0.0254153	0.214032	0.570364	0.571703	1
OS01T0207200-01	-0.125472	-0.305593	-0.0776867	-1.21773	0.226658	1	0.0339584	0.201438	0.0130181	0.140371	0.888699	1	-0.0458984	-0.017076	-0.0426024	-0.315369	0.753653	1	0.0889786	0.0123158	0.0766584	0.288673	0.773917	1
OS01T0207400-01	0.0466414	0.194347	0.0500694	1.51583	0.130459	1	0.0048362	0.0839685	0.0055732	0.0860839	0.931446	1	-0.0105178	-0.0315752	-0.0177179	-0.282943	0.777404	1	0.00163279	0.0147153	0.00463345	0.0231016	0.981584	1
OS01T0208600-03	0.1669	0.389918	0.11473	1.43074	0.175774	1	0.0316097	0.172526	0.014937	0.11666	0.907456	1	-0.0825115	-0.0288839	-0.0733925	-0.42776	0.670651	1	-0.707767	-0.0867303	-0.559968	-1.03496	0.306008	1
OS01T0208700-01	0.267068	1.70956	0.104383	3.11664	0.00196048	1	-0.252696	-10.3544	-0.0386027	-0.717759	0.473322	1	-0.0538455	-0.339277	-0.0207519	-0.550348	0.5824	1	-0.473195	-18.7867	-0.0702843	-1.25935	0.208669	1
OS01T0209000-01	0.0286674	0.083431	0.0196892	0.48854	0.625643	1	-0.0415756	-0.352141	-0.0196117	-0.276902	0.782109	1	0.104182	0.171426	0.153592	1.63902	0.102589	1	0.358915	0.971771	0.78009	2.39625	0.0173746	1
OS01T0209200-01	0.0335887	0.0992339	0.0249953	0.551076	0.582165	1	-0.140893	-1.22976	-0.0780221	-1.00756	0.314845	1	-0.0971339	-0.154362	-0.149097	-1.57499	0.116742	1	0.231774	0.585337	0.546084	1.6636	0.0976772	1
OS01T0209400-01	-0.0942785	-0.357388	-0.0804555	-2.45343	0.0146157	1	-0.0204348	-0.293647	-0.0148818	-0.252122	0.80109	1	0.00263813	0.00825594	0.00399717	0.0585818	0.953321	1	0.0613533	0.600866	0.140848	0.691239	0.489903	1
OS01T0209700-01	-0.241456	-0.63493	-0.236362	-2.22954	0.0335358	1	-0.0755845	-0.522647	-0.072429	-0.416865	0.67956	1	0.269626	0.0773524	0.221631	1.36201	0.180455	1	-0.0805604	-0.00663049	-0.0544328	-0.120952	0.90432	1
OS01T0209800-02	0.0336663	0.115723	0.0317257	0.898809	0.369495	1	-0.156627	-1.85063	-0.139091	-2.32842	0.0205786	1	-0.012983	-0.0281394	-0.0223126	-0.300548	0.764002	1	-0.0372212	-0.174851	-0.109936	-0.422694	0.672873	1
OS01T0210500-01	-0.0876939	-0.601218	-0.0713061	-1.7887	0.0764382	1	-0.0133766	-0.62874	-0.00884424	-0.153185	0.87833	1	-0.13435	-0.882883	-0.0786245	-1.94578	0.0524099	1	-0.126558	-5.4654	-0.0433443	-0.611997	0.540903	1
OS01T0210600-02	0.0991987	0.624229	0.0431555	1.31142	0.190463	1	0.142032	5.6242	0.026881	0.580752	0.561732	1	0.00336775	0.0208616	0.00219679	0.0422034	0.966359	1	-0.0958043	-3.6762	-0.0407644	-0.345959	0.729564	1
OS01T0210700-01	-0.000362943	-0.00104547	-0.000264262	-0.00661047	0.994732	1	-0.0323167	-0.268147	-0.0171325	-0.265246	0.791064	1	-0.0711284	-0.125384	-0.111267	-1.15052	0.251119	1	-0.104031	-0.323264	-0.25457	-0.780669	0.4358	1
OS01T0210750-00	0.0148027	0.0365025	0.00954625	0.133866	0.893798	1	-0.153987	-0.936371	-0.0640425	-0.580631	0.562909	1	-0.0150662	-0.0109731	-0.0178487	-0.132534	0.894802	1	-0.184867	-0.098064	-0.259457	-0.625109	0.533194	1
OS01T0210800-01	0.03337	0.0896264	0.0257252	0.477848	0.63348	1	-0.163991	-1.18299	-0.09746	-1.18606	0.237534	1	-0.0157121	-0.0151426	-0.0206959	-0.178156	0.858853	1	0.0691869	0.064262	0.120039	0.340183	0.734221	1
OS01T0211600-01	-0.0545523	-0.142826	-0.0390518	-0.724243	0.470439	1	-0.189907	-1.30176	-0.0973186	-1.28428	0.201311	1	0.0687609	0.0494671	0.083307	0.757881	0.45022	1	0.0664109	0.0343708	0.0974809	0.278336	0.781307	1
OS01T0211800-01	0.0368949	0.108521	0.0300838	0.541903	0.588883	1	0.0456154	0.394649	0.0303281	0.313316	0.754595	1	0.00481311	0.00343145	0.00614126	0.0475466	0.962175	1	0.160123	0.0813872	0.260686	0.683425	0.495984	1
OS01T0212100-01	-0.040595	-0.120879	-0.0310923	-0.801683	0.423581	1	0.027085	0.240154	0.0158888	0.263205	0.792633	1	0.0274851	0.0546449	0.0445338	0.476854	0.63389	1	0.103551	0.409317	0.271856	0.747163	0.455682	1
OS01T0212400-01	0.0123937	0.045039	0.0120905	0.357926	0.720633	1	-0.0215259	-0.284272	-0.0204856	-0.328715	0.742584	1	0.0169072	0.0484686	0.0275934	0.411129	0.681257	1	0.139609	1.14733	0.37186	1.87158	0.062195	1
OS01T0213400-01	-0.0161638	-0.0446172	-0.0127049	-0.224411	0.822745	1	-0.0906077	-0.690371	-0.0559784	-0.666498	0.50613	1	-0.0518383	-0.042701	-0.0699661	-0.632159	0.528644	1	0.0674239	0.0457497	0.122825	0.338894	0.735331	1
OS01T0213800-01	0.036333	0.0938061	0.0264813	0.423344	0.67324	1	-0.119491	-0.796516	-0.0634763	-0.699065	0.486674	1	0.350572	0.0784642	0.259975	1.6814	0.102422	1	0.633348	0.0317271	0.348296	1.2303	0.228206	1
OS01T0214200-01	-0.117066	-0.351876	-0.102645	-2.25948	0.0249882	1	-0.150279	-1.35773	-0.115534	-1.50733	0.133404	1	-0.140784	-0.200064	-0.222979	-2.23656	0.0265097	1	-0.069608	-0.140569	-0.174613	-0.561441	0.57518	1
OS01T0214300-01	-0.00260476	-0.00992144	-0.00215196	-0.0627866	0.949971	1	-0.0593249	-0.860696	-0.0404919	-0.72979	0.465994	1	0.0449154	0.151669	0.064057	1.0223	0.307351	1	0.074207	0.846152	0.150934	0.84341	0.399583	1
OS01T0214400-01	-0.00396258	-0.0191433	-0.00406448	-0.122801	0.90233	1	0.0388999	0.907882	0.0409265	0.609166	0.542785	1	-0.00874647	-0.0374572	-0.0132557	-0.251029	0.801934	1	0.00229016	0.042002	0.00526023	0.0359022	0.97138	1
OS01T0214500-01	-0.0122778	-0.0452931	-0.0146455	-0.375939	0.707268	1	-0.0593987	-0.808359	-0.0845178	-1.2012	0.230772	1	0.0183486	0.0402245	0.0354959	0.464075	0.643016	1	-0.0969358	-0.465867	-0.362775	-1.5617	0.119687	1
OS01T0214600-01	-0.0176627	-0.0705366	-0.0214655	-0.547219	0.584694	1	0.0264764	0.422254	0.0391043	0.50217	0.615973	1	0.0352315	0.0644847	0.0698888	0.912131	0.362815	1	0.0301273	0.100928	0.118553	0.515343	0.606894	1
OS01T0214800-02	-0.0213809	-0.0630596	-0.01548	-0.32476	0.745728	1	-0.0927367	-0.806681	-0.0486117	-0.637044	0.524894	1	0.0654313	0.0843468	0.0996495	0.990298	0.323411	1	0.198139	0.329258	0.459568	1.25433	0.211425	1
OS01T0215000-01	-0.178845	-0.400642	-0.117161	-1.19	0.241625	1	-0.52279	-2.62353	-0.224355	-1.25049	0.219186	1	-0.0154526	-0.00481029	-0.013017	-0.0862156	0.931707	1	0.968306	0.0938322	0.687117	1.94759	0.0575827	1
OS01T0217000-01	0.0193918	0.0514463	0.0135203	0.204236	0.838965	1	-0.234224	-1.64856	-0.11386	-0.974344	0.332543	1	-0.104016	-0.0268309	-0.0822644	-0.498486	0.621175	1	0.196196	0.0130546	0.122721	0.312428	0.75657	1
OS01T0217500-01	0.0979007	0.328752	0.117195	2.36702	0.0191291	1	0.0305877	0.344916	0.0438325	0.546169	0.585717	1	0.00767523	0.0087064	0.0126159	0.131482	0.895588	1	0.0303206	0.0390151	0.0819205	0.285843	0.775437	1
OS01T0217800-01	0.085882	0.253874	0.0655631	1.58228	0.1151	1	-0.0989778	-0.864909	-0.0576836	-0.853856	0.394167	1	-0.135504	-0.168343	-0.192828	-1.83339	0.0684343	1	0.0883758	0.1364	0.178965	0.483516	0.629334	1
OS01T0218032-01	0.000109888	0.000495461	8.89059e-05	0.00272786	0.997825	1	0.0179408	0.364722	0.0117437	0.217692	0.827783	1	0.0177315	0.0762457	0.0213975	0.365865	0.714676	1	-0.117623	-2.17488	-0.171289	-1.13663	0.256437	1
OS01T0218100-01	-0.182618	-0.508644	-0.154	-2.97645	0.00337903	1	0.00471467	0.0365757	0.00335278	0.0445982	0.964486	1	-0.10963	-0.141092	-0.175803	-1.67406	0.0960241	1	-0.00153369	-0.00254028	-0.00394396	-0.0111053	0.991153	1
OS01T0218200-00	-0.255072	-0.638233	-0.171868	-2.14396	0.0384965	1	-0.0445224	-0.278748	-0.0202137	-0.158218	0.875146	1	0.107624	0.0263556	0.078452	0.500436	0.61958	1	-0.638446	-0.038287	-0.339245	-0.840383	0.40595	1
OS01T0218900-01	0.00143832	0.00564475	0.00119573	0.0366421	0.97079	1	-0.142567	-2.19581	-0.0985299	-1.73089	0.0843158	1	-0.0105434	-0.0381458	-0.0145417	-0.257973	0.796576	1	-0.0535839	-0.701407	-0.101931	-0.731939	0.464687	1
OS01T0219000-00	-0.0293372	-0.0673845	-0.0170833	-0.212434	0.832431	1	-0.0899211	-0.4744	-0.0304907	-0.27241	0.786214	1	0.182863	0.0472703	0.137738	0.75505	0.454642	1	-0.231554	-0.0154732	-0.131375	-0.322589	0.74873	1
OS01T0219100-01	0.0258384	0.0731778	0.0216403	0.5023	0.615994	1	-0.0408604	-0.32774	-0.0286612	-0.412763	0.680212	1	0.0220947	0.0348877	0.0334173	0.31208	0.755285	1	0.07797	0.194401	0.178359	0.442479	0.658594	1
OS01T0219300-01	-0.117536	-0.318904	-0.0923978	-1.48159	0.142423	1	-0.0463718	-0.341377	-0.0286574	-0.26436	0.792202	1	-0.155524	-0.0662815	-0.157028	-0.961825	0.339998	1	-0.390353	-0.0708997	-0.397938	-1.02514	0.309483	1
OS01T0220200-01	-0.0408736	-0.116335	-0.0312369	-0.70211	0.483549	1	-0.182643	-1.47958	-0.106672	-1.4177	0.15812	1	-0.0356098	-0.0365728	-0.047732	-0.426699	0.670206	1	0.268437	0.283153	0.482307	1.18013	0.239816	1
OS01T0220300-01	-0.0784858	-0.284845	-0.0694378	-2.03392	0.0428279	1	-0.0723352	-0.952762	-0.0566186	-0.976883	0.329389	1	-0.0243127	-0.0700306	-0.0378877	-0.528585	0.597462	1	0.0972855	0.807156	0.236253	0.981596	0.327048	1
OS01T0220400-01	-0.0562634	-0.24884	-0.0513594	-1.57432	0.116239	1	-0.153349	-2.99965	-0.127782	-2.65265	0.00832076	1	-0.0672896	-0.266563	-0.0839672	-1.59759	0.110993	1	-0.0290167	-0.455355	-0.0451825	-0.393592	0.694111	1
OS01T0220500-00	0.0779597	0.190646	0.0397545	0.469466	0.640496	1	0.661328	3.95487	0.171968	1.30747	0.196302	1	0.0620159	0.0181288	0.0521224	0.303848	0.762744	1	1.30039	0.111124	0.918582	2.45415	0.018602	1
OS01T0220700-00	0.0665572	0.210539	0.0633514	1.45183	0.148016	1	0.051073	0.511052	0.0462715	0.626602	0.531599	1	0.0558088	0.0897393	0.0980533	0.960982	0.337782	1	-0.186273	-0.481625	-0.575001	-1.54556	0.123883	1
OS01T0220900-01	-0.0387041	-0.1014	-0.0278974	-0.469067	0.640555	1	-0.0635228	-0.436009	-0.0330021	-0.394867	0.694271	1	-0.119832	-0.0634839	-0.133933	-1.32933	0.18777	1	0.0128994	0.00362036	0.016114	0.0680973	0.945892	1
OS01T0221300-01	-0.0337109	-0.0913333	-0.0236126	-0.44945	0.653788	1	0.0125591	0.0921883	0.00616174	0.0781934	0.937778	1	0.0745431	0.0891643	0.107506	0.907955	0.36521	1	-0.160883	-0.230185	-0.334628	-0.761544	0.447413	1
OS01T0221400-00	-0.0630704	-0.19511	-0.051466	-1.36821	0.172384	1	-0.22256	-2.12989	-0.148196	-2.25737	0.0248005	1	0.0502628	0.108402	0.0807835	0.989104	0.323511	1	0.170787	0.794403	0.441172	1.59161	0.112665	1
OS01T0221500-01	0.0735863	0.432607	0.0315974	0.789517	0.430342	1	0.112121	3.87507	0.0206726	0.387157	0.698847	1	0.0438171	0.259221	0.0218639	0.438086	0.661571	1	-0.713621	-24.9759	-0.177678	-1.89519	0.0588243	1
OS01T0221600-00	0.0945757	0.417847	0.0863874	2.66433	0.0080397	1	-0.0311748	-0.608526	-0.0260104	-0.45023	0.6528	1	0.010294	0.0452267	0.0127398	0.261945	0.793508	1	-0.0184036	-0.355246	-0.0281879	-0.257416	0.796999	1
OS01T0221700-00	0.10825	0.294661	0.0790585	1.41487	0.159529	1	-0.0759988	-0.563116	-0.0405369	-0.498659	0.61883	1	0.237448	0.146796	0.274003	1.91066	0.0592311	1	0.461509	0.176389	0.614545	1.41569	0.160355	1
OS01T0221800-01	0.0427963	0.206058	0.0395896	1.16622	0.244246	1	0.0445148	1.03198	0.0380939	0.615195	0.538794	1	-0.0146218	-0.0634711	-0.0183688	-0.364974	0.715338	1	-0.0674227	-1.27044	-0.106405	-1.00889	0.313687	1
OS01T0221900-01	-0.0651705	-0.162326	-0.0409744	-0.774946	0.440656	1	0.100563	0.623894	0.0397521	0.447718	0.655582	1	-0.11376	-0.0508373	-0.114323	-0.674355	0.502441	1	-0.0783486	-0.0156466	-0.0791262	-0.166783	0.868059	1
OS01T0222500-01	0.167032	0.456764	0.116562	2.20395	0.0298145	1	-0.0503475	-0.376497	-0.0245183	-0.313488	0.75439	1	-0.0901602	-0.112162	-0.127255	-1.09201	0.27633	1	0.488183	0.755515	0.972531	2.32978	0.0209504	1
OS01T0222600-01	0.0486674	0.362422	0.058747	1.21678	0.233982	1	-0.148131	-8.21483	-0.215845	-3.0335	0.00258702	1	-0.0358996	-0.266301	-0.051778	-1.39231	0.164631	1	-0.0431555	-2.37468	-0.0897736	-1.10019	0.271938	1
OS01T0223000-01	-0.0280238	-0.0848877	-0.0293761	-0.557191	0.578518	1	-0.0951592	-0.873144	-0.104564	-1.26754	0.20764	1	-0.087897	-0.0827168	-0.131492	-1.44597	0.150858	1	-0.0447157	-0.0396004	-0.100072	-0.362394	0.71772	1
OS01T0223200-01	0.0144608	0.0776451	0.0141356	0.338	0.735559	1	-0.00440089	-0.126878	-0.00420518	-0.0617986	0.950758	1	-0.0327957	-0.157198	-0.0571893	-0.717965	0.473263	1	-0.0515044	-1.18332	-0.156617	-0.704716	0.481462	1
OS01T0223600-01	0.0293719	0.109207	0.0272955	0.834186	0.40478	1	0.101461	1.40261	0.0876227	1.40892	0.159804	1	-0.0901102	-0.239383	-0.147686	-2.00741	0.0456091	1	0.0139325	0.0983257	0.037425	0.153059	0.878457	1
OS01T0223700-01	-0.0140181	-0.0460484	-0.0127059	-0.358391	0.720304	1	0.121954	1.31596	0.10019	1.57358	0.116653	1	-0.0674218	-0.195314	-0.110422	-1.47076	0.142366	1	-0.00569958	-0.0478312	-0.0152882	-0.0608529	0.951516	1
OS01T0224166-00	-0.00797676	-0.0282485	-0.00787265	-0.199034	0.842398	1	-0.175338	-2.19893	-0.170791	-2.53718	0.011786	1	-0.0310543	-0.0578229	-0.0565034	-0.573359	0.56701	1	0.093624	0.324597	0.309951	0.848158	0.397317	1
OS01T0224300-01	0.0184839	0.0514832	0.0127878	0.272161	0.785795	1	0.0243204	0.188676	0.0116407	0.182934	0.855047	1	0.0402794	0.0597508	0.0605785	0.641961	0.52163	1	-0.0302566	-0.0665794	-0.0684367	-0.206991	0.836228	1
OS01T0224400-01	0.0270914	0.101725	0.0228576	0.716176	0.474344	1	-0.013191	-0.185981	-0.00939028	-0.176259	0.860189	1	-0.00388069	-0.0121353	-0.00578299	-0.0834137	0.933573	1	0.0546361	0.534272	0.12133	0.568667	0.569968	1
OS01T0224500-01	0.0760592	0.335798	0.0667318	2.04728	0.0413023	1	0.0209733	0.408808	0.0161447	0.286885	0.774355	1	-0.0726623	-0.30619	-0.0962371	-1.65854	0.0980707	1	0.141737	2.51679	0.248629	1.62285	0.10549	1
OS01T0224700-01	0.0502893	0.142414	0.0347331	0.7516	0.453273	1	0.0621505	0.498423	0.029647	0.417697	0.676669	1	0.0105327	0.0158585	0.0163072	0.171124	0.864299	1	0.182164	0.412955	0.436657	1.12329	0.262681	1
OS01T0225000-00	-0.00656915	-0.0174408	-0.00473134	-0.0740656	0.941135	1	0.194344	1.36988	0.100814	1.08149	0.282943	1	-0.0987769	-0.0542148	-0.111567	-0.786022	0.43431	1	-0.111544	-0.0336025	-0.1423	-0.381693	0.703769	1
OS01T0225100-01	0.0229731	0.136001	0.00769812	0.201963	0.840051	1	-1.00892	-35.3591	-0.113288	-1.83981	0.0665397	1	0.000380119	0.00227122	0.000132203	0.00345843	0.997242	1	-0.0544964	-1.94556	-0.0065919	-0.107249	0.914647	1
OS01T0225200-01	-0.0245349	-0.0747462	-0.0193358	-0.527103	0.598604	1	0.103718	0.962639	0.0644183	0.946302	0.344931	1	0.033325	0.0737053	0.0549627	0.646065	0.518798	1	0.0583319	0.285341	0.158673	0.523094	0.601349	1
OS01T0225300-01	0.0171033	0.0691732	0.0145964	0.447348	0.65488	1	0.0545578	0.892426	0.0397362	0.710132	0.478061	1	0.0502185	0.178907	0.0697847	1.15253	0.249885	1	0.004963	0.06299	0.00958378	0.0581146	0.95369	1
OS01T0225400-01	0.0494735	0.169379	0.0427826	1.21901	0.223772	1	-0.0380246	-0.445698	-0.0284351	-0.493353	0.622116	1	0.0659231	0.164925	0.111377	1.42706	0.154661	1	-0.0477852	-0.299082	-0.136398	-0.51401	0.607646	1
OS01T0225550-01	0.0104129	0.028343	0.00870647	0.103392	0.917994	1	-0.0747334	-0.553689	-0.0522467	-0.409834	0.683411	1	0.074827	0.0328918	0.0777723	0.575071	0.567359	1	-0.241571	-0.0466769	-0.260962	-0.709481	0.480774	1
OS01T0225600-00	0.09458	0.27766	0.0770073	1.47864	0.1415	1	0.0166903	0.143844	0.0110644	0.15023	0.880802	1	-0.0568434	-0.0607978	-0.0856571	-0.826576	0.409884	1	-0.18751	-0.214506	-0.425785	-1.50207	0.135347	1
OS01T0226300-01	0.0245524	0.0880008	0.0221463	0.596793	0.551063	1	-0.0342797	-0.440374	-0.02789	-0.471075	0.637906	1	0.128062	0.349869	0.204662	2.78421	0.00570004	1	0.19388	1.44711	0.495184	2.20511	0.0281984	1
OS01T0226500-01	-0.0625054	-0.155328	-0.0428307	-0.753206	0.453151	1	-0.0421434	-0.260252	-0.0197881	-0.213611	0.831316	1	-0.0156867	-0.0118182	-0.0193822	-0.16294	0.870866	1	-0.268554	-0.152428	-0.409987	-1.10559	0.271385	1
OS01T0226500-02	-0.049689	-0.128418	-0.0325856	-0.600544	0.549101	1	-0.190224	-1.27057	-0.0818082	-1.18441	0.238278	1	-0.0338822	-0.0361406	-0.0470872	-0.358672	0.720345	1	0.0937027	0.10661	0.180973	0.405374	0.685784	1
OS01T0226600-01	0.107036	0.317926	0.0864074	1.96902	0.0502372	1	0.280663	2.47615	0.182905	2.52633	0.0122574	1	-0.075415	-0.119936	-0.12271	-1.24585	0.214257	1	0.0477134	0.120678	0.126323	0.370287	0.711557	1
OS01T0227100-01	0.0670219	0.36806	0.0333069	0.919399	0.358444	1	0.105519	3.18224	0.0260594	0.430538	0.667038	1	-0.0652482	-0.350942	-0.0495942	-0.838752	0.402139	1	-0.157455	-4.55503	-0.0909667	-0.641434	0.521631	1
OS01T0227200-01	0.100131	0.528927	0.0673428	1.80414	0.0719757	1	-0.0634988	-1.77181	-0.0287215	-0.444992	0.656571	1	0.0167351	0.0866725	0.0116907	0.268599	0.788384	1	-0.142481	-3.82174	-0.0695315	-0.895531	0.371072	1
OS01T0227300-01	0.0640011	0.398004	0.0229237	0.680554	0.496548	1	-0.0276097	-1.06773	-0.00354207	-0.0719714	0.942661	1	-0.0834878	-0.516915	-0.0393231	-0.770422	0.441525	1	-0.295811	-11.3398	-0.0656241	-0.587455	0.557246	1
OS01T0227350-00	0.0524401	0.126594	0.0339062	0.315295	0.754309	1	-0.302576	-1.76335	-0.126493	-0.632814	0.530854	1	0.121414	0.0293211	0.0932383	0.780631	0.440451	1	-0.41923	-0.0244498	-0.247232	-1.20498	0.237701	1
OS01T0227400-01	0.00311835	0.0144446	0.00277854	0.0851497	0.932186	1	-0.0754661	-1.61924	-0.0599151	-1.16269	0.245672	1	0.0286424	0.121761	0.0380771	0.738732	0.460539	1	0.00101498	0.0183423	0.00179376	0.0157763	0.987421	1
OS01T0227500-01	-0.0697841	-0.338129	-0.0589117	-1.75792	0.0795359	1	-0.0900557	-2.11428	-0.0641803	-1.19708	0.231995	1	-0.0255503	-0.111712	-0.0296148	-0.668425	0.50427	1	-0.0533035	-1.01898	-0.071611	-0.761557	0.446801	1
OS01T0227700-01	-0.0300938	-0.0789366	-0.0199993	-0.371732	0.710637	1	-0.177328	-1.22006	-0.0783163	-0.989607	0.324051	1	0.0695962	0.0700316	0.0963943	0.77536	0.439435	1	0.00121212	0.00122734	0.0023253	0.0051478	0.9959	1
OS01T0227800-01	0.0454013	0.212973	0.0484459	1.39764	0.163174	1	0.060373	1.32849	0.0687418	1.13761	0.255997	1	-0.0713598	-0.310205	-0.106922	-2.12303	0.0344238	1	-0.0225874	-0.426833	-0.05071	-0.379456	0.704571	1
OS01T0228300-01	-0.0631045	-0.29791	-0.048388	-1.41188	0.158784	1	0.113764	2.53546	0.0668901	1.22722	0.22048	1	0.0672573	0.311803	0.0728243	1.28699	0.198905	1	0.279608	6.0094	0.327811	2.63943	0.00866861	1
OS01T0228400-01	0.0988892	0.639213	0.0496519	1.2894	0.199254	1	-0.17943	-7.497	-0.0452344	-0.879844	0.379475	1	-0.116069	-0.748057	-0.0632563	-1.75625	0.0798375	1	0.244194	10.1431	0.0725289	1.23001	0.219441	1
OS01T0228450-00	0.0731863	0.189345	0.0394729	0.361162	0.719588	1	0.277542	1.8577	0.0807361	0.518386	0.606324	1	0.147866	0.0451998	0.125285	1.00729	0.319064	1	0.433184	0.0404774	0.310985	1.25463	0.21634	1
OS01T0228600-02	-0.0364738	-0.147999	-0.0322499	-0.982762	0.326355	1	-0.066113	-1.08854	-0.051687	-0.94538	0.345074	1	0.0211335	0.0810991	0.028214	0.480967	0.630832	1	0.177873	2.61938	0.317025	1.96077	0.0506784	1
OS01T0228800-01	-0.197669	-0.527847	-0.146466	-2.62084	0.0097157	1	-0.262555	-1.87224	-0.144152	-1.79891	0.0740336	1	0.0370245	0.0369036	0.0512358	0.46346	0.643755	1	-0.0146113	-0.014516	-0.0279806	-0.0815987	0.935083	1
OS01T0229100-02	-0.0782648	-0.308165	-0.0645765	-1.97004	0.0495837	1	-0.146532	-2.27178	-0.0997584	-1.87533	0.0615519	1	-0.0544634	-0.195404	-0.0748195	-1.22631	0.220898	1	0.0200901	0.258607	0.0379142	0.205033	0.837665	1
OS01T0229300-01	-0.180865	-0.443046	-0.133385	-1.24757	0.218367	1	0.0805177	0.483146	0.0437921	0.275901	0.78386	1	0.353711	0.0865309	0.256811	1.62216	0.113779	1	-1.17659	-0.070416	-0.620233	-1.43487	0.16044	1
OS01T0229400-01	0.0202954	0.0556944	0.0151898	0.286583	0.774881	1	-0.0571156	-0.430112	-0.0319936	-0.376228	0.707344	1	0.0630701	0.0549875	0.0824277	0.636719	0.525472	1	0.365362	0.277719	0.624055	1.34157	0.182186	1
OS01T0229500-01	-0.0443578	-0.13527	-0.0356362	-0.83482	0.404753	1	0.0438035	0.407352	0.0282718	0.39803	0.691001	1	0.0878056	0.102889	0.122672	1.12572	0.261878	1	-0.259001	-0.355626	-0.505527	-1.36588	0.173803	1
OS01T0229600-01	0.0251141	0.109518	0.0265886	0.831595	0.406182	1	0.0486557	0.925282	0.054537	0.890373	0.373857	1	0.00340994	0.0127145	0.00610423	0.094705	0.924606	1	-0.0260366	-0.361985	-0.0834357	-0.408013	0.683526	1
OS01T0229900-01	0.110155	0.280788	0.073887	1.5599	0.121375	1	-0.279721	-1.81748	-0.125849	-1.72612	0.0869384	1	0.0780403	0.0687662	0.0978391	0.580614	0.562505	1	0.328609	0.255149	0.516497	0.80465	0.422514	1
OS01T0230200-01	0.00110731	0.00390575	0.000918387	0.027084	0.978409	1	-0.0973151	-1.21073	-0.0669407	-1.18426	0.237147	1	-0.0812973	-0.215332	-0.126354	-1.79659	0.0733802	1	-0.0416444	-0.292159	-0.100596	-0.472094	0.637195	1
OS01T0231000-03	0.0142438	0.0361775	0.00893141	0.168658	0.866336	1	0.0274239	0.176911	0.0107825	0.13561	0.892327	1	0.225661	0.188497	0.286535	2.21547	0.0285991	1	0.325186	0.226895	0.524291	1.14836	0.253102	1
OS01T0231500-02	0.00962285	0.0370106	0.00838541	0.254304	0.799407	1	-0.0438936	-0.649299	-0.0333306	-0.606379	0.544649	1	0.036346	0.131142	0.049561	0.842072	0.400318	1	-0.0452326	-0.588875	-0.0841044	-0.549566	0.582964	1
OS01T0231700-01	-0.0703818	-0.391361	-0.0546617	-1.41784	0.157523	1	0.0224163	0.693102	0.013521	0.250836	0.802075	1	-0.00990186	-0.0566745	-0.00751878	-0.170525	0.864688	1	0.0472899	1.54921	0.0272665	0.403834	0.686563	1
OS01T0231800-01	-0.0478785	-0.17139	-0.0414585	-1.17562	0.240578	1	-0.000767677	-0.0098371	-0.000575603	-0.00899286	0.99283	1	-0.000623684	-0.00169644	-0.0009573	-0.0121029	0.990351	1	-0.0754463	-0.558194	-0.177748	-0.665367	0.506312	1
OS01T0231900-01	0.0144975	0.0612988	0.0126003	0.389639	0.697026	1	-0.132209	-2.36362	-0.0998697	-1.75872	0.0794417	1	-0.0573827	-0.232346	-0.0677962	-1.35952	0.174805	1	0.0100537	0.16483	0.0140338	0.125635	0.900089	1
OS01T0232000-00	0.0712	0.342328	0.0944925	2.35211	0.0239533	1	-0.0450272	-1.04088	-0.0793067	-1.13178	0.258549	1	-0.0137057	-0.059401	-0.0282648	-0.482629	0.62967	1	0.017082	0.320866	0.0726488	0.36679	0.714006	1
OS01T0232300-01	0.0203572	0.0648565	0.0171573	0.465923	0.641677	1	0.010753	0.109144	0.00763822	0.119505	0.904973	1	-0.00349924	-0.00769235	-0.00578675	-0.0627933	0.949979	1	-0.0301499	-0.145699	-0.0824533	-0.225699	0.821612	1
OS01T0232400-02	0.128867	0.302403	0.0847182	0.902884	0.370198	1	-0.257541	-1.41819	-0.111305	-0.913046	0.364935	1	-0.351936	-0.120606	-0.306774	-2.03149	0.0472327	1	0.117016	0.0137422	0.0889106	0.241229	0.810327	1
OS01T0232800-01	-0.0628174	-0.226668	-0.0562667	-1.69605	0.0907881	1	-0.0375668	-0.489131	-0.0301403	-0.449688	0.65322	1	0.0254622	0.0781888	0.0396263	0.56693	0.571152	1	-0.00557806	-0.0525995	-0.0135101	-0.0602991	0.951954	1
OS01T0233000-01	0.0246548	0.124861	0.0270357	0.818466	0.413591	1	0.0663703	1.70226	0.0798077	1.52139	0.128976	1	-0.0362169	-0.144203	-0.0545123	-1.05648	0.291455	1	-0.108414	-1.71875	-0.245614	-2.03797	0.0422834	1
OS01T0233900-01	0.102982	0.265483	0.0691628	0.896496	0.373061	1	0.338081	2.24682	0.152489	1.3237	0.18997	1	-0.189464	-0.118862	-0.216149	-1.65096	0.102218	1	-0.358554	-0.14112	-0.466664	-0.863105	0.390324	1
OS01T0234100-01	0.0319125	0.0740771	0.019949	0.260228	0.795565	1	-0.0655918	-0.353423	-0.0256312	-0.267964	0.789673	1	-0.10751	-0.0310376	-0.0857864	-0.461137	0.646935	1	-0.981396	-0.0817942	-0.624858	-1.66286	0.10352	1
OS01T0234499-00	0.0974722	0.290254	0.0735345	2.00017	0.0466054	1	-0.192257	-1.70481	-0.109421	-1.69064	0.0922041	1	0.115282	0.150752	0.172993	1.64437	0.101865	1	0.401541	0.686639	0.904193	2.56592	0.0111219	1
OS01T0234700-01	0.0115735	0.0329008	0.00850816	0.197228	0.843865	1	0.0193784	0.156604	0.0104728	0.162309	0.87124	1	-0.0596224	-0.064997	-0.0849026	-0.743091	0.458589	1	-0.0567668	-0.0674625	-0.115111	-0.306841	0.759393	1
OS01T0234800-02	0.0833245	0.211538	0.0560722	0.936584	0.350922	1	-0.00240275	-0.015486	-0.00108807	-0.0121914	0.99029	1	0.0793772	0.0805073	0.107324	0.94738	0.345011	1	0.0287201	0.0295437	0.0525033	0.149744	0.881175	1
OS01T0234900-01	0.0517836	0.194738	0.0453469	1.29691	0.195529	1	-0.0194015	-0.27438	-0.0148781	-0.248651	0.80378	1	0.00479904	0.0134877	0.00760623	0.11007	0.912425	1	-0.0081756	-0.0645785	-0.0205376	-0.100465	0.92004	1
OS01T0235100-01	0.24843	1.96256	0.113954	3.62011	0.000331691	1	-0.244871	-15.2818	-0.0515213	-1.24126	0.215252	1	-0.0596839	-0.463662	-0.0266103	-0.712114	0.476825	1	0.00414524	0.250172	0.000824011	0.0135305	0.989212	1
OS01T0235200-01	-0.0206347	-0.0534891	-0.0155811	-0.266861	0.790472	1	0.00595204	0.0399946	0.00339366	0.0368364	0.970708	1	0.219533	0.131115	0.243956	1.63834	0.105004	1	-0.203326	-0.0725262	-0.251082	-0.534886	0.594082	1
OS01T0235200-02	-0.0784075	-0.211252	-0.0512208	-1.00544	0.316293	1	-0.0174833	-0.126915	-0.00746106	-0.102606	0.91841	1	0.0194897	0.0216766	0.0272623	0.250237	0.802729	1	0.118829	0.146993	0.232509	0.583397	0.560464	1
OS01T0235350-00	-0.0346713	-0.0916649	-0.0233419	-0.514059	0.608025	1	-0.0202657	-0.141654	-0.00918532	-0.133552	0.893954	1	-0.0170635	-0.0159986	-0.0232721	-0.19363	0.846763	1	0.45723	0.401944	0.850499	2.15222	0.0332131	1
OS01T0235400-02	-0.013882	-0.0464691	-0.0114022	-0.304508	0.760973	1	0.0171336	0.191986	0.0115589	0.174818	0.861353	1	-0.0389907	-0.0985105	-0.0651604	-0.790732	0.429756	1	0.201859	1.28852	0.56376	2.05589	0.0407038	1
OS01T0235800-01	-0.0116574	-0.0486162	-0.00960856	-0.297507	0.766245	1	-0.0172781	-0.300507	-0.0117384	-0.232606	0.816195	1	0.0332901	0.132613	0.0407248	0.744579	0.457004	1	-0.0542854	-0.861436	-0.0812403	-0.619026	0.536288	1
OS01T0235850-00	-0.124402	-0.315356	-0.0885543	-0.967221	0.339228	1	-0.363874	-2.33829	-0.184381	-1.38115	0.175151	1	0.396589	0.124401	0.333256	2.21114	0.0318236	1	-0.330147	-0.0324845	-0.233121	-0.733672	0.466977	1
OS01T0235900-00	0.140938	0.720372	0.117025	3.53401	0.000457612	1	-0.137002	-3.57919	-0.0944564	-1.7439	0.0819471	1	-0.00243272	-0.0117396	-0.00218515	-0.0444824	0.964544	1	-0.0630693	-1.46871	-0.0508858	-0.487915	0.625896	1
OS01T0236000-01	0.0712402	0.189089	0.0462625	0.802278	0.423707	1	-0.148146	-1.04369	-0.0624738	-0.696216	0.487419	1	-0.0911247	-0.0997769	-0.129081	-1.22909	0.220926	1	-0.260704	-0.312562	-0.523121	-1.4766	0.141853	1
OS01T0236700-01	0.0387037	0.170425	0.0364494	1.01847	0.309336	1	-0.116222	-2.25346	-0.103077	-1.82369	0.0689932	1	0.0128815	0.0542399	0.0143001	0.299245	0.764919	1	-0.0703711	-1.24766	-0.0867236	-0.899902	0.368753	1
OS01T0236800-01	0.0030322	0.0136293	0.00323081	0.0973556	0.922496	1	0.0523762	1.05819	0.0594621	0.955171	0.340109	1	-0.0166232	-0.0710753	-0.0251315	-0.457398	0.647659	1	-0.0041968	-0.0767228	-0.00959235	-0.0643317	0.948742	1
OS01T0237100-01	0.0826838	0.471651	0.0552854	1.34416	0.179738	1	0.116524	3.79154	0.0520949	0.885878	0.376218	1	-0.0242267	-0.141152	-0.0195316	-0.384503	0.700821	1	0.102705	3.48641	0.0667545	0.685132	0.49368	1
OS01T0237500-01	-0.133357	-0.341188	-0.131506	-1.20897	0.237264	1	-0.0660674	-0.432456	-0.0642463	-0.411037	0.684103	1	-0.0877581	-0.0237508	-0.0723497	-0.549232	0.586141	1	-0.419558	-0.0307308	-0.285162	-1.39613	0.170778	1
OS01T0238200-01	0.0744385	0.370585	0.0713194	2.14986	0.0321743	1	0.0796168	1.97327	0.0730845	1.2528	0.211023	1	-0.0769136	-0.381791	-0.0846196	-1.8747	0.0616031	1	0.0780855	1.92405	0.0945161	1.04829	0.295173	1
OS01T0238200-02	0.167431	0.450396	0.116627	1.79876	0.0748758	1	0.3018	2.18391	0.146435	1.44934	0.150089	1	-0.0288156	-0.0170243	-0.0322536	-0.220816	0.825764	1	-0.314671	-0.109835	-0.394239	-0.782447	0.436131	1
OS01T0238500-01	0.0608439	0.189893	0.0550493	1.4311	0.155613	1	-0.112796	-1.09869	-0.0923339	-1.40654	0.160726	1	-0.0800492	-0.188401	-0.124928	-1.53078	0.12693	1	-0.0946239	-0.524145	-0.230467	-0.821672	0.41195	1
OS01T0238600-01	-0.0348303	-0.151619	-0.0293329	-0.941471	0.347043	1	-0.150562	-2.85305	-0.106785	-2.00371	0.0457862	1	-0.009569	-0.0367723	-0.0137169	-0.225654	0.821601	1	0.0230216	0.339973	0.0473062	0.269937	0.787366	1
OS01T0238900-01	-0.0774313	-0.31598	-0.0637354	-1.97348	0.0491828	1	-0.15825	-2.63529	-0.107219	-1.81209	0.0707849	1	0.0150656	0.0606364	0.0181544	0.326405	0.744305	1	0.0143889	0.233088	0.0208939	0.144943	0.884836	1
OS01T0239000-01	0.0224196	0.0767411	0.0199774	0.52686	0.598686	1	-0.0375713	-0.440207	-0.0298316	-0.463586	0.643289	1	-0.00609675	-0.0171207	-0.0104242	-0.148015	0.882429	1	-0.018581	-0.146525	-0.0543194	-0.233697	0.815378	1
OS01T0239000-02	0.0868076	0.564841	0.040902	1.24216	0.214904	1	-0.0592345	-2.50791	-0.0131507	-0.275673	0.782941	1	-0.0324236	-0.216472	-0.0163142	-0.402168	0.687784	1	0.106611	4.75207	0.0269906	0.427252	0.669436	1
OS01T0239100-02	-0.0276475	-0.0855502	-0.0238249	-0.576693	0.564674	1	-0.053761	-0.514753	-0.0399226	-0.613681	0.539959	1	-0.00558539	-0.00951913	-0.00871504	-0.0921962	0.926624	1	-0.108142	-0.31411	-0.263285	-0.812575	0.417324	1
OS01T0239200-01	0.167157	1.41868	0.0663883	2.04956	0.0410514	1	0.258926	18.6507	0.040842	0.854193	0.393507	1	-0.235677	-1.94063	-0.0989602	-2.70365	0.00716144	1	-0.277851	-18.8391	-0.0489888	-0.874603	0.382335	1
OS01T0241000-01	-0.0464484	-0.131837	-0.0366726	-0.790259	0.430434	1	-0.176352	-1.42073	-0.109932	-1.5071	0.133579	1	0.133362	0.124146	0.182821	1.72388	0.0871069	1	-0.36754	-0.318497	-0.690702	-2.15534	0.0329923	1
OS01T0241100-01	0.124654	0.347464	0.0884147	1.94488	0.0532653	1	0.12318	0.957075	0.061969	0.926049	0.355614	1	0.0620128	0.0903149	0.0939751	0.865119	0.388054	1	0.239224	0.507413	0.549374	1.25307	0.211701	1
OS01T0242300-01	0.0354782	0.140391	0.0320175	0.978532	0.328472	1	-0.0529026	-0.828385	-0.0430853	-0.745567	0.45642	1	-0.0191636	-0.0644185	-0.0281752	-0.457147	0.647854	1	-0.027425	-0.309893	-0.0592821	-0.337782	0.735734	1
OS01T0242500-01	0.0146583	0.0593666	0.0122198	0.374411	0.70831	1	-0.11262	-1.84727	-0.0782662	-1.50439	0.133331	1	0.0113776	0.0417839	0.0157986	0.264214	0.791768	1	-0.0566066	-0.763457	-0.109144	-0.6516	0.515082	1
OS01T0242800-00	-0.0344636	-0.10289	-0.029215	-0.427294	0.670088	1	-0.00269413	-0.0240129	-0.00193602	-0.0166369	0.98676	1	-0.0260947	-0.015168	-0.0314243	-0.224733	0.822847	1	0.216141	0.0730279	0.313448	0.857174	0.394116	1
OS01T0243000-01	0.024112	0.0661055	0.0188492	0.376006	0.707408	1	-0.0996049	-0.748665	-0.0608691	-0.761215	0.447631	1	-0.102108	-0.081824	-0.125227	-1.07693	0.283673	1	0.116357	0.0747195	0.175013	0.428339	0.669178	1
OS01T0243100-01	-0.0503132	-0.11955	-0.0297301	-0.372695	0.711051	1	-0.142457	-0.804293	-0.0497406	-0.432309	0.667537	1	0.056913	0.0132674	0.0432479	0.302657	0.764258	1	-0.691719	-0.0375905	-0.399427	-1.50808	0.141056	1
OS01T0243400-01	0.0906318	0.274585	0.0732	1.71125	0.0882384	1	0.0299807	0.27519	0.019557	0.277282	0.781789	1	-0.0101084	-0.0125132	-0.0153893	-0.15263	0.878878	1	0.0889749	0.136345	0.206223	0.668107	0.505032	1
OS01T0243800-01	-0.123592	-0.300827	-0.0905607	-0.872558	0.391086	1	-0.533993	-3.16364	-0.286703	-1.52488	0.136635	1	-0.149353	-0.0394512	-0.121606	-1.1411	0.261543	1	-0.618165	-0.0431317	-0.409809	-1.61108	0.116408	1
OS01T0246100-01	-0.00718536	-0.030518	-0.0055773	-0.177471	0.859232	1	-0.0958021	-1.72819	-0.05772	-1.20004	0.230868	1	-0.00175999	-0.00717345	-0.00227703	-0.0398665	0.968221	1	-0.141738	-2.35463	-0.237249	-1.6594	0.0978958	1
OS01T0246200-00	0.0173063	0.0427714	0.0108598	0.132242	0.895267	1	0.212242	1.29637	0.0835729	0.62959	0.53157	1	0.35736	0.148918	0.339511	2.19308	0.0319425	1	-0.495123	-0.0859796	-0.446898	-1.19522	0.236483	1
OS01T0246400-01	-0.0628919	-0.523204	-0.0598408	-1.75588	0.0800004	1	0.00963134	0.66656	0.00871953	0.179043	0.857994	1	0.0234421	0.189898	0.019535	0.511265	0.609457	1	-0.02514	-1.64974	-0.0174583	-0.306658	0.759269	1
OS01T0246500-01	0.000146588	0.00049137	0.000115647	0.00325916	0.997402	1	-0.0893799	-1.00429	-0.0556302	-0.900027	0.368897	1	0.0873065	0.197773	0.135668	1.81912	0.0699539	1	-0.0225835	-0.115886	-0.054532	-0.229342	0.81877	1
OS01T0246700-01	-0.108791	-0.401053	-0.117418	-3.22807	0.0013867	1	-0.102324	-1.39058	-0.119195	-1.71936	0.0865905	1	-0.0750326	-0.194406	-0.138185	-1.89666	0.0589059	1	-0.0488745	-0.328096	-0.165769	-0.755869	0.450368	1
OS01T0247500-01	-0.00172497	-0.00479333	-0.00134707	-0.0304378	0.975751	1	-0.0234196	-0.180839	-0.0142824	-0.205242	0.837611	1	0.020866	0.0272443	0.0312764	0.309767	0.757097	1	0.0430048	0.0733143	0.0966207	0.290056	0.772109	1
OS01T0248400-01	-0.0246836	-0.117087	-0.0195984	-0.565843	0.571819	1	0.187828	4.22632	0.11841	2.04994	0.0410316	1	0.0622146	0.292211	0.0631793	1.00877	0.313747	1	-0.129256	-2.8514	-0.133295	-0.896823	0.370401	1
OS01T0248500-01	-0.0608481	-0.193443	-0.0553966	-1.34663	0.179385	1	-0.0442785	-0.447512	-0.0366999	-0.507265	0.612441	1	-0.0404559	-0.0760815	-0.0689545	-0.684034	0.494652	1	0.0476966	0.168687	0.138563	0.419871	0.674979	1
OS01T0248600-01	-0.0467991	-0.155571	-0.040237	-1.1423	0.254259	1	-0.0464758	-0.513578	-0.0343561	-0.593964	0.552994	1	-0.0305423	-0.0815885	-0.0484215	-0.639766	0.522806	1	0.0686803	0.490102	0.172625	0.679831	0.497131	1
OS01T0248701-00	0.0194258	0.0764961	0.0295551	0.766696	0.444037	1	-0.0307283	-0.476493	-0.0711282	-1.02924	0.30442	1	0.0695343	0.10232	0.139245	1.71255	0.0888074	1	0.00425881	0.00922165	0.0170785	0.0628223	0.94999	1
OS01T0248800-01	0.0293412	0.070385	0.0192978	0.303623	0.762292	1	0.275595	1.5859	0.119215	1.1909	0.237705	1	0.19759	0.0607825	0.165618	0.949123	0.347519	1	-0.703325	-0.0665557	-0.494131	-1.03007	0.308583	1
OS01T0249100-00	0.0915215	0.237172	0.0554976	0.765299	0.447327	1	0.143784	0.965585	0.0528704	0.449379	0.654625	1	0.0977542	0.0275032	0.0836269	0.67801	0.502456	1	0.752204	0.0595429	0.550499	1.68673	0.100544	1
OS01T0249200-01	0.0426737	0.195014	0.0489732	1.38347	0.167409	1	0.0247493	0.516864	0.0325956	0.507548	0.612086	1	-0.0127448	-0.042513	-0.0241822	-0.400327	0.689183	1	-0.0183411	-0.204081	-0.0660313	-0.369579	0.711942	1
OS01T0249300-01	0.0071526	0.0173757	0.0041957	0.0679829	0.945962	1	-0.00492644	-0.0290731	-0.00169517	-0.0195054	0.984478	1	-0.0231908	-0.0185501	-0.0280016	-0.179299	0.858006	1	0.1545	0.0988526	0.225248	0.427675	0.669661	1
OS01T0249900-01	-0.0549938	-0.160476	-0.045119	-0.637017	0.525993	1	-0.0668162	-0.568954	-0.0449753	-0.399298	0.690729	1	-0.0369806	-0.0205419	-0.0465059	-0.474043	0.637058	1	0.187006	0.0577018	0.295749	1.12612	0.264131	1
OS01T0250600-01	-0.0457439	-0.191661	-0.0422717	-1.25463	0.210451	1	-0.0955553	-1.67748	-0.0815996	-1.51556	0.130501	1	0.0112622	0.0470361	0.0150519	0.275814	0.782847	1	-0.0184196	-0.321289	-0.0329015	-0.231653	0.816938	1
OS01T0250900-01	0.0570088	0.300151	0.0388973	1.03464	0.301473	1	0.125757	3.486	0.0585446	0.822199	0.411465	1	-0.0689043	-0.360722	-0.0578237	-1.12343	0.261971	1	-0.0152216	-0.417171	-0.0107197	-0.0958809	0.923666	1
OS01T0251000-01	0.069097	0.187963	0.0498539	1.14429	0.254016	1	-0.112427	-0.831956	-0.0585266	-0.853643	0.394442	1	-0.16658	-0.221675	-0.250989	-2.27213	0.0242682	1	0.199893	0.353987	0.453798	1.08501	0.279386	1
OS01T0251200-01	-0.0142696	-0.0558015	-0.0124807	-0.383546	0.701534	1	-0.0314305	-0.480639	-0.0240439	-0.391291	0.695807	1	0.0137171	0.0500747	0.018016	0.323282	0.746669	1	-0.0688857	-0.91799	-0.118828	-0.849982	0.395901	1
OS01T0252100-01	0.0512779	0.214809	0.0431803	1.30974	0.19108	1	-0.00573912	-0.100714	-0.00406964	-0.0742097	0.940883	1	0.00897642	0.0363024	0.0117241	0.191399	0.84832	1	0.0295538	0.483366	0.0504156	0.324077	0.746068	1
OS01T0252150-00	-0.10223	-0.235209	-0.0702105	-0.690192	0.493618	1	0.207617	1.09904	0.0979283	0.654595	0.516136	1	0.13917	0.0380097	0.110596	0.60236	0.550252	1	0.244598	0.0182452	0.154469	0.3081	0.759605	1
OS01T0252200-01	-0.0149546	-0.0492795	-0.0126075	-0.341409	0.733046	1	-0.0117784	-0.1279	-0.00837128	-0.132753	0.894482	1	0.0786217	0.189408	0.127445	1.57822	0.115632	1	0.0788114	0.457405	0.207086	0.759205	0.448364	1
OS01T0252600-00	-0.0093221	-0.0413331	-0.00853303	-0.258229	0.796368	1	-0.12812	-2.51876	-0.107349	-1.94852	0.0520848	1	0.00209033	0.00764482	0.0032172	0.0548687	0.956274	1	-0.0661688	-0.88503	-0.156739	-0.961526	0.336955	1
OS01T0252900-01	0.00503299	0.0136588	0.00373862	0.0761126	0.939418	1	0.213051	1.56913	0.117558	1.44909	0.14915	1	-0.0491787	-0.0577901	-0.0719574	-0.664361	0.50741	1	0.0777836	0.107409	0.166527	0.40882	0.683219	1
OS01T0253100-01	0.0523845	0.136097	0.0351894	0.612852	0.540972	1	-0.0923138	-0.623103	-0.0416566	-0.524173	0.60101	1	-0.027082	-0.0249196	-0.0343975	-0.244808	0.806972	1	0.0111484	0.00943917	0.0179848	0.0364147	0.971005	1
OS01T0253400-01	0.120359	0.321722	0.0817516	1.53756	0.126396	1	0.0768236	0.548905	0.0354428	0.422156	0.673558	1	-0.0637978	-0.047616	-0.0775693	-0.545217	0.586719	1	0.0811289	0.0451929	0.119935	0.262524	0.793427	1
OS01T0253600-01	-0.0400034	-0.154356	-0.0366397	-1.14076	0.254724	1	0.0286934	0.427205	0.0240708	0.430789	0.666878	1	0.00716759	0.0261035	0.0100399	0.170015	0.865095	1	0.14748	1.95607	0.289365	1.86582	0.0628951	1
OS01T0254000-01	-0.0429209	-0.268681	-0.016086	-0.466657	0.640998	1	-0.541491	-21.2192	-0.0760592	-1.4236	0.155338	1	-0.13991	-0.87709	-0.0680755	-1.34068	0.180819	1	-0.0977013	-3.83963	-0.0231304	-0.230446	0.817869	1
OS01T0254100-01	0.0333393	0.176585	0.0193098	0.56391	0.573133	1	-0.219464	-6.15688	-0.073622	-1.33731	0.181893	1	0.0470877	0.249466	0.0314358	0.625261	0.532176	1	-0.0373999	-1.04973	-0.0166688	-0.165414	0.868707	1
OS01T0254200-01	0.0445895	0.263666	0.0187359	0.51955	0.603664	1	-0.762458	-26.66	-0.134617	-2.85604	0.00451509	1	0.00119869	0.00718125	0.000704265	0.0111898	0.991078	1	-0.087928	-3.15583	-0.0303519	-0.223691	0.823118	1
OS01T0254900-01	0.131022	0.767685	0.0476792	1.31454	0.189425	1	0.211803	7.27128	0.0280481	0.505752	0.613312	1	0.186987	1.08707	0.0827292	1.54077	0.1242	1	-0.921987	-31.1616	-0.180477	-1.79018	0.0742186	1
OS01T0255000-01	-0.00190972	-0.011718	-0.00144628	-0.0340988	0.972821	1	0.0769766	2.89819	0.0441495	0.718533	0.472851	1	-0.00783001	-0.0466825	-0.00678891	-0.12297	0.902197	1	0.0829764	2.94943	0.0623779	0.547499	0.584363	1
OS01T0256400-01	-0.0651246	-0.23177	-0.0553357	-1.63982	0.101977	1	-0.0219945	-0.278573	-0.0158794	-0.24339	0.807852	1	-0.00576941	-0.0170351	-0.00867868	-0.118798	0.905509	1	0.112225	0.978407	0.253942	1.09874	0.2727	1
OS01T0256500-02	-0.0304858	-0.219665	-0.0395511	-1.12571	0.260975	1	0.00799231	0.414952	0.0134523	0.258815	0.795911	1	-0.0421424	-0.3023	-0.0502785	-1.34816	0.1784	1	0.0406886	2.09368	0.0579159	1.09474	0.274318	1
OS01T0256600-01	-0.0620662	-0.280723	-0.0596444	-1.75021	0.0808963	1	0.0492651	1.00783	0.0454954	0.676643	0.49905	1	-0.0648144	-0.266162	-0.0979247	-1.6563	0.0985392	1	-0.0448112	-0.755676	-0.102289	-0.649081	0.516705	1
OS01T0256900-01	0.011119	0.0600942	0.00636905	0.155121	0.876805	1	-0.00121689	-0.0355456	-0.000399274	-0.00606387	0.995165	1	0.107948	0.584822	0.074892	1.15626	0.24831	1	-0.227837	-6.6872	-0.109665	-0.674045	0.500699	1
OS01T0257100-01	0.0890046	0.356772	0.0890723	2.53396	0.011732	1	0.0759807	1.22084	0.0760963	1.17311	0.241589	1	-0.0340253	-0.0995158	-0.0566508	-0.860072	0.390403	1	0.0702334	0.600793	0.194694	0.943578	0.346111	1
OS01T0257300-01	-0.0917869	-0.252965	-0.0876654	-1.2336	0.224378	1	-0.20337	-1.54471	-0.185516	-1.66648	0.103431	1	-0.495079	-0.0850621	-0.320129	-1.84024	0.077811	1	-0.531994	-0.0157047	-0.222438	-0.714128	0.484138	1
OS01T0257400-01	0.0560387	0.163884	0.0460143	1.04875	0.295409	1	-0.091735	-0.784576	-0.0618506	-0.909407	0.364123	1	-0.0868363	-0.148974	-0.134293	-1.48061	0.140085	1	-0.150258	-0.442241	-0.359372	-1.18904	0.235662	1
OS01T0258000-01	0.035528	0.0999655	0.0306805	0.643237	0.521164	1	-0.187558	-1.48489	-0.139868	-1.70846	0.0899069	1	0.164843	0.154366	0.228079	2.02305	0.045135	1	-0.0321631	-0.0282047	-0.0615727	-0.167668	0.867109	1
OS01T0258600-00	0.0235116	0.0801855	0.0209262	0.515301	0.606855	1	0.0896538	1.04279	0.0710207	1.0728	0.284538	1	0.0728773	0.148402	0.131279	1.37746	0.169692	1	0.201988	0.837566	0.655436	1.84265	0.0666565	1
OS01T0258700-01	-0.0463965	-0.106391	-0.0325219	-0.380142	0.705712	1	-0.466134	-2.45106	-0.22903	-1.89398	0.0651288	1	0.0845468	0.023948	0.0670047	0.486036	0.629353	1	-0.296092	-0.0237559	-0.18597	-0.558176	0.579619	1
OS01T0259200-01	-0.0696158	-0.168484	-0.0453617	-0.652309	0.516049	1	0.133166	0.779998	0.0565402	0.578358	0.564647	1	0.149721	0.0824393	0.157697	0.949693	0.344961	1	-0.264199	-0.0801008	-0.2931	-0.502072	0.616931	1
OS01T0259300-01	0.0102483	0.0415967	0.00981288	0.300589	0.763898	1	-0.0705048	-1.16155	-0.0646416	-1.13426	0.257431	1	-0.0395222	-0.129908	-0.0619063	-1.02433	0.306416	1	-0.00950986	-0.102746	-0.0233325	-0.127074	0.898958	1
OS01T0259400-01	0.235364	0.575544	0.143309	2.03564	0.0459978	1	0.0443518	0.265209	0.016443	0.182038	0.856147	1	-0.00103061	-0.000332279	-0.00086675	-0.00483518	0.996161	1	1.06096	0.110285	0.750405	1.50933	0.137638	1
OS01T0259600-01	0.207856	1.26609	0.0677477	2.00845	0.0452801	1	-0.395802	-14.6854	-0.0420477	-0.851394	0.395058	1	-0.151737	-0.91825	-0.0762753	-1.51852	0.129715	1	-0.0282254	-1.03366	-0.00713221	-0.0680381	0.945791	1
OS01T0259900-00	-0.126264	-0.337614	-0.0836545	-1.31248	0.19162	1	0.162936	1.16492	0.0715211	0.685644	0.494141	1	0.159575	0.148712	0.212405	1.5783	0.116872	1	0.199507	0.173269	0.353477	0.667122	0.505859	1
OS01T0259966-00	0.117301	0.318259	0.0916559	0.940662	0.350405	1	0.225043	1.65661	0.137397	0.86332	0.391259	1	-0.128957	-0.0718899	-0.14516	-1.29658	0.198635	1	-0.049278	-0.0153145	-0.0624399	-0.181979	0.856138	1
OS01T0260700-01	-0.0204351	-0.0882974	-0.0172861	-0.528479	0.597474	1	-0.102597	-1.91548	-0.073413	-1.33794	0.181723	1	-0.0615087	-0.251869	-0.074569	-1.38937	0.165559	1	-0.0219658	-0.36832	-0.0322843	-0.252943	0.800454	1
OS01T0260800-01	0.0893597	0.457142	0.0627057	1.7894	0.0743179	1	0.109406	2.86326	0.0538732	0.841295	0.400696	1	-0.102375	-0.52786	-0.0846169	-1.59628	0.111261	1	0.0722527	1.92088	0.0493603	0.399579	0.689693	1
OS01T0261100-01	0.0191075	0.0887857	0.0148208	0.467708	0.640251	1	-0.0463475	-1.0007	-0.0278844	-0.55319	0.580447	1	0.0235667	0.105566	0.0240363	0.47817	0.632807	1	0.0283381	0.568619	0.0294787	0.26665	0.789885	1
OS01T0261200-01	0.0768133	0.182332	0.0408877	0.459157	0.648083	1	0.337117	1.89947	0.0955199	0.781409	0.438076	1	-0.0679145	-0.0210641	-0.0584781	-0.400166	0.690928	1	1.1471	0.110347	0.850477	2.62795	0.0117823	1
OS01T0262500-01	0.00496875	0.0216262	0.00454396	0.135601	0.892209	1	-0.0231011	-0.437623	-0.01932	-0.338306	0.735321	1	0.0183374	0.0752984	0.0262384	0.474921	0.635129	1	-0.0909588	-1.53371	-0.186229	-1.31159	0.190491	1
OS01T0262600-01	-0.0296613	-0.0985475	-0.0266339	-0.770315	0.441698	1	0.0531197	0.586363	0.0428297	0.709716	0.478417	1	0.0141209	0.0360052	0.0234185	0.266784	0.789827	1	-0.0646485	-0.420305	-0.177808	-0.582692	0.56056	1
OS01T0262700-02	-0.122903	-0.327522	-0.0894778	-1.66399	0.0987693	1	-0.18245	-1.29567	-0.0967043	-1.03219	0.304087	1	0.0104132	0.00869234	0.0144336	0.12203	0.9031	1	0.230971	0.160938	0.44375	1.36201	0.176029	1
OS01T0263500-01	0.0420515	0.138542	0.0309902	0.836079	0.403821	1	0.0799797	0.868117	0.0434375	0.698426	0.485493	1	0.0234203	0.0513456	0.0371485	0.398865	0.69031	1	0.0793697	0.381484	0.199688	0.575897	0.56517	1
OS01T0264000-01	-0.0469089	-0.183901	-0.0561616	-1.2018	0.232403	1	0.0549954	0.845249	0.0788306	1.07726	0.28216	1	-0.0107959	-0.0356335	-0.0217228	-0.313868	0.753836	1	0.00763889	0.0832197	0.0309273	0.129661	0.896921	1
OS01T0264400-01	0.0524393	0.14048	0.0364962	0.713765	0.476682	1	-0.119134	-0.854976	-0.0577058	-0.787857	0.43226	1	0.140733	0.0900147	0.164104	1.4649	0.14632	1	-0.0907764	-0.0371368	-0.123429	-0.393228	0.695061	1
OS01T0264500-01	0.12636	0.820894	0.051525	1.37497	0.169995	1	-0.375908	-15.8648	-0.0625023	-1.11177	0.266902	1	0.192385	1.26929	0.0958854	1.85177	0.0648261	1	0.397119	17.2861	0.0986464	0.889332	0.374383	1
OS01T0264700-01	0.0226438	0.103065	0.0193197	0.609409	0.542611	1	-0.123431	-2.55712	-0.0898519	-1.63474	0.10291	1	-0.0592902	-0.259424	-0.0666103	-1.3678	0.172192	1	0.0197927	0.378931	0.0249817	0.22632	0.821076	1
OS01T0264900-01	0.0266945	0.0861347	0.0211905	0.573267	0.566959	1	0.0740811	0.771296	0.0466816	0.782145	0.43484	1	0.0206068	0.0446194	0.0333896	0.375267	0.707764	1	0.132065	0.619175	0.346727	1.05097	0.294241	1
OS01T0265100-01	0.0595382	0.170072	0.0495324	0.917745	0.360073	1	0.0163342	0.133282	0.0113054	0.133903	0.893636	1	0.144625	0.11911	0.184237	1.28514	0.20124	1	0.0352963	0.0239407	0.0572787	0.116098	0.907772	1
OS01T0265200-01	0.0668439	0.217443	0.0535034	1.38252	0.168	1	0.0139363	0.147474	0.0089287	0.137305	0.890895	1	0.012089	0.0269056	0.0197132	0.221567	0.82482	1	-0.0339938	-0.168386	-0.0903926	-0.282131	0.778062	1
OS01T0265400-01	0.0521611	0.14972	0.0395893	0.994267	0.321166	1	0.228218	1.88026	0.131466	1.86363	0.0636827	1	0.0938411	0.163205	0.143515	1.43518	0.152593	1	0.212972	0.644174	0.498115	1.34855	0.178815	1
OS01T0265400-02	0.354335	0.922309	0.231756	2.20578	0.0321201	1	1.22439	8.29557	0.523789	3.19548	0.00246874	1	0.329785	0.129636	0.313515	1.8837	0.06471	1	0.104512	0.0161495	0.0944541	0.196118	0.845228	1
OS01T0265700-01	-0.0182972	-0.0653383	-0.0146095	-0.414806	0.678558	1	-0.00990717	-0.126333	-0.00631612	-0.105483	0.916058	1	-0.0109192	-0.0303795	-0.017605	-0.235099	0.814288	1	-0.0264551	-0.204782	-0.0687701	-0.280907	0.778971	1
OS01T0265800-01	0.0711894	0.175609	0.048925	0.66562	0.507302	1	-0.0889456	-0.541238	-0.0420102	-0.42535	0.671575	1	0.0586295	0.0289499	0.0588001	0.344024	0.731812	1	-1.12043	-0.273178	-1.12696	-1.93281	0.0571931	1
OS01T0265900-00	0.128453	0.327567	0.0729586	1.16593	0.246361	1	0.0502317	0.326655	0.0162048	0.187246	0.851958	1	-0.0619555	-0.0513725	-0.0796508	-0.533986	0.594378	1	0.0779497	0.053594	0.128835	0.256548	0.797979	1
OS01T0266000-01	-0.0726466	-0.229007	-0.0604568	-1.64911	0.100436	1	-0.162665	-1.61644	-0.112656	-1.8645	0.0634886	1	0.0630839	0.137925	0.107538	1.23127	0.219352	1	-0.0802256	-0.383498	-0.233132	-0.753081	0.452096	1
OS01T0266100-01	0.281866	0.692907	0.176633	2.33915	0.0219791	1	0.484762	2.9295	0.190364	2.0086	0.0479019	1	-0.371915	-0.116497	-0.314407	-1.65135	0.105686	1	1.54573	0.151661	1.10466	2.20195	0.0331314	1
OS01T0266200-01	-0.0254017	-0.067655	-0.0207878	-0.296746	0.767288	1	0.226482	1.60659	0.151679	1.42674	0.156866	1	0.0363823	0.023182	0.0440826	0.340585	0.734237	1	0.555265	0.225436	0.815182	1.96887	0.0521886	1
OS01T0266400-01	0.0540245	0.133226	0.0335184	0.45601	0.650319	1	-0.111571	-0.678498	-0.0429474	-0.379473	0.705944	1	-0.037341	-0.00744393	-0.0252795	-0.140884	0.888904	1	1.02665	0.0407995	0.470529	1.01178	0.320012	1
OS01T0266500-01	0.0286117	0.117674	0.0264683	0.805664	0.42098	1	0.0298441	0.504815	0.0255402	0.5026	0.615563	1	-0.038385	-0.133131	-0.0577567	-0.948623	0.34348	1	0.0380433	0.457632	0.0861313	0.462307	0.644155	1
OS01T0266800-01	0.203614	1.32399	0.0793584	2.49801	0.0128858	1	0.0758568	3.20734	0.011523	0.23637	0.813265	1	-0.0164349	-0.109775	-0.00621319	-0.166807	0.86761	1	-0.0969398	-4.32483	-0.0138546	-0.250562	0.802287	1
OS01T0267100-01	-0.0384705	-0.155472	-0.0316493	-0.953239	0.341105	1	-0.0430691	-0.703415	-0.02915	-0.54848	0.583701	1	-0.0467999	-0.180223	-0.0582111	-1.07137	0.284707	1	-0.0145103	-0.215183	-0.0224491	-0.174934	0.861228	1
OS01T0267200-01	-0.180624	-1.08845	-0.0802356	-2.22982	0.0263168	1	-0.464062	-16.8517	-0.0915712	-1.99554	0.0466686	1	0.0322467	0.198042	0.0164585	0.331872	0.740168	1	-0.618963	-23.3457	-0.161241	-1.87194	0.0619782	1
OS01T0267400-01	0.0751496	0.213504	0.0545555	1.20232	0.230725	1	-0.0185028	-0.149347	-0.00975129	-0.13487	0.892843	1	0.09702	0.142999	0.143518	1.24747	0.213662	1	0.146103	0.317399	0.319704	0.7018	0.483611	1
OS01T0267600-01	0.0243234	0.0709641	0.0176647	0.40637	0.684867	1	-0.0509838	-0.433971	-0.0268904	-0.388888	0.697738	1	-0.0556888	-0.0723974	-0.0822028	-0.800418	0.424524	1	0.105802	0.178816	0.230533	0.669332	0.504146	1
OS01T0267900-01	-0.0437341	-0.213334	-0.0370671	-1.07933	0.281098	1	-0.161043	-3.83198	-0.115686	-1.9999	0.0461956	1	-0.0376009	-0.183696	-0.0397266	-0.712264	0.476749	1	-0.0774887	-1.84944	-0.0864975	-0.651863	0.514894	1
OS01T0268100-01	-0.084891	-0.336481	-0.0776874	-2.34503	0.0195637	1	-0.019646	-0.308654	-0.0164533	-0.276085	0.782642	1	0.0171231	0.0640697	0.0272776	0.414094	0.679064	1	-0.00580806	-0.0813151	-0.0147393	-0.0765893	0.938995	1
OS01T0268300-01	-0.053424	-0.139614	-0.0400445	-0.710695	0.478457	1	-0.0967094	-0.660474	-0.0543351	-0.658802	0.511062	1	0.108296	0.0944972	0.137937	1.14666	0.253663	1	-0.0064897	-0.00494126	-0.0105284	-0.0256393	0.979585	1
OS01T0268600-01	-0.0149751	-0.0543187	-0.0166391	-0.402868	0.687401	1	0.0162511	0.213817	0.0200633	0.287357	0.77405	1	0.0125794	0.0266879	0.0227813	0.292462	0.770181	1	-0.0441637	-0.198781	-0.144845	-0.559861	0.576088	1
OS01T0268800-01	0.0991721	0.241673	0.0663315	0.941056	0.350108	1	-0.147974	-0.878747	-0.0661983	-0.614438	0.541071	1	0.0807164	0.0337654	0.0766838	0.512894	0.609791	1	-0.163755	-0.028656	-0.147802	-0.408803	0.68407	1
OS01T0268900-01	0.0111204	0.0350479	0.0110103	0.27484	0.783706	1	0.00459084	0.045601	0.00450038	0.0614822	0.951035	1	0.0793185	0.130528	0.130215	1.26582	0.207016	1	-0.0304168	-0.0823702	-0.0819758	-0.204268	0.838348	1
OS01T0269000-01	-0.0720383	-0.288575	-0.0607947	-1.91492	0.0562922	1	-0.13061	-2.09588	-0.0930211	-1.72684	0.0850517	1	-0.0937379	-0.339237	-0.126943	-2.0923	0.0371214	1	-0.109987	-1.44051	-0.201711	-1.27537	0.203014	1
OS01T0269100-01	-0.0425759	-0.138966	-0.0316539	-0.906214	0.365554	1	0.0392784	0.418449	0.0217111	0.394697	0.693351	1	-0.0572399	-0.15205	-0.0884324	-1.15926	0.247252	1	-0.0192314	-0.135702	-0.0459025	-0.184619	0.853651	1
OS01T0269900-01	-0.0126646	-0.0419559	-0.0101873	-0.277382	0.781688	1	0.134559	1.47677	0.0870657	1.46085	0.145183	1	0.096536	0.225881	0.157497	1.93745	0.0537062	1	0.176174	0.964548	0.468929	1.64847	0.100394	1
OS01T0270100-02	-0.014617	-0.0374558	-0.0101869	-0.150546	0.880761	1	-0.113881	-0.74778	-0.0553117	-0.58559	0.559862	1	0.0423503	0.0263111	0.0476664	0.36289	0.717502	1	0.0528643	0.0204045	0.0669691	0.175568	0.861015	1
OS01T0271000-01	0.0081658	0.0261783	0.00673564	0.18356	0.854493	1	-0.00540408	-0.05554	-0.00367691	-0.0570139	0.954575	1	-0.0926208	-0.196293	-0.151588	-1.69462	0.0913544	1	0.219071	0.983959	0.586807	1.74505	0.0821714	1
OS01T0271200-01	0.0205205	0.0687879	0.017633	0.465278	0.642078	1	-0.0183269	-0.205938	-0.013532	-0.203975	0.838516	1	-0.0295185	-0.0759695	-0.0462525	-0.58596	0.558351	1	-0.00584137	-0.0386905	-0.0143416	-0.0545895	0.956502	1
OS01T0271400-00	0.0320689	0.142258	0.026418	0.817663	0.414064	1	-0.148483	-2.9219	-0.100765	-2.05865	0.040208	1	-0.0248211	-0.10142	-0.0304386	-0.576565	0.564585	1	0.139032	2.32125	0.209084	1.64026	0.101806	1
OS01T0271500-01	-0.0628794	-0.285086	-0.0510004	-1.55251	0.121345	1	0.015204	0.312531	0.010002	0.171576	0.86386	1	0.0267305	0.11368	0.03166	0.540949	0.58887	1	-0.0167315	-0.302611	-0.0234715	-0.165453	0.868678	1
OS01T0271700-01	-0.066581	-0.345367	-0.0463062	-1.21009	0.227017	1	-0.177916	-4.78715	-0.0860584	-1.37377	0.170287	1	0.0663133	0.352088	0.0551437	1.00358	0.316228	1	0.0224845	0.633846	0.015548	0.129266	0.897216	1
OS01T0272600-01	0.0852911	0.214376	0.0620342	1.21652	0.226062	1	-0.0626004	-0.395479	-0.0331156	-0.485996	0.627821	1	0.0266678	0.0213283	0.0334624	0.250447	0.802681	1	0.0774038	0.0495109	0.121871	0.277525	0.781871	1
OS01T0272800-01	-0.153038	-0.396392	-0.116446	-2.3106	0.0228296	1	-0.088886	-0.59633	-0.0514615	-0.732458	0.465532	1	-0.0828139	-0.0718368	-0.113087	-0.910003	0.364676	1	0.0430716	0.03241	0.0803177	0.201893	0.840351	1
OS01T0273000-01	-0.0302633	-0.178045	-0.0133253	-0.373246	0.709163	1	-0.302611	-10.474	-0.0586685	-1.29738	0.195248	1	0.0673062	0.391782	0.0356416	0.553913	0.579963	1	0.433612	14.692	0.121592	0.788656	0.430805	1
OS01T0273150-00	0.252172	0.618103	0.163965	2.27274	0.026115	1	-0.376858	-2.26416	-0.159327	-1.53139	0.129729	1	0.151931	0.0881264	0.175164	1.15858	0.250033	1	0.334927	0.112687	0.445197	1.05978	0.292435	1
OS01T0273300-01	-0.0393049	-0.132764	-0.0326887	-0.966856	0.334372	1	0.0442297	0.504638	0.0305924	0.482619	0.629709	1	-0.0622609	-0.159447	-0.0978963	-1.25992	0.208684	1	-0.108663	-0.712665	-0.268648	-0.961755	0.336955	1
OS01T0273500-01	-0.0165703	-0.0514077	-0.0141118	-0.334315	0.738435	1	-0.0715963	-0.689103	-0.0519269	-0.794938	0.427407	1	-0.0217204	-0.0457762	-0.0338479	-0.396125	0.692329	1	0.0835937	0.371294	0.203002	0.743994	0.457537	1
OS01T0273800-01	0.0547966	0.145301	0.0362015	0.664993	0.50715	1	0.0638149	0.448694	0.0278528	0.354753	0.723317	1	0.222629	0.186099	0.285249	2.13378	0.034896	1	-0.167895	-0.117318	-0.275628	-0.58037	0.562762	1
OS01T0274100-00	0.0835268	0.221182	0.0595632	0.964714	0.336948	1	0.0577983	0.405289	0.0293914	0.295338	0.768504	1	-0.0457301	-0.0327788	-0.0569999	-0.459662	0.646737	1	0.247066	0.126938	0.383845	1.1797	0.240891	1
OS01T0275300-01	0.0522041	0.233643	0.053708	1.6699	0.0957977	1	0.0148847	0.298151	0.0157546	0.293693	0.769162	1	-0.0134936	-0.0495211	-0.0219696	-0.380054	0.70414	1	0.0190762	0.256932	0.0505685	0.325222	0.74521	1
OS01T0275600-01	0.274631	0.66196	0.176734	2.33364	0.0233669	1	0.0758617	0.440744	0.0314167	0.272718	0.786129	1	-0.102899	-0.0277349	-0.077191	-0.401156	0.690292	1	-2.16004	-0.156926	-1.21556	-1.92434	0.0613409	1
OS01T0275900-00	-0.0332517	-0.086346	-0.0217565	-0.339799	0.734803	1	0.213559	1.44004	0.0914255	0.881653	0.380316	1	-0.131263	-0.0616267	-0.13382	-0.972783	0.334032	1	0.464534	0.102393	0.482804	1.3821	0.171402	1
OS01T0276000-01	-0.12428	-0.768898	-0.0826317	-2.19192	0.029375	1	-0.169801	-6.49939	-0.0750633	-1.73173	0.0840969	1	-0.0342312	-0.218684	-0.0240371	-0.556603	0.578124	1	-0.204883	-8.36166	-0.101024	-1.41779	0.157075	1
OS01T0276100-01	-0.0262206	-0.146127	-0.0119614	-0.340067	0.733986	1	0.165315	5.13436	0.0344027	0.647581	0.517627	1	-0.320917	-1.76476	-0.195376	-3.51203	0.000498175	1	0.614423	18.5804	0.227734	1.92822	0.0545744	1
OS01T0276200-00	0.0263447	0.0640651	0.0161851	0.198503	0.843374	1	0.0513942	0.303927	0.0193981	0.131748	0.895666	1	0.144868	0.0544662	0.132025	0.644179	0.522089	1	0.00585674	0.000827873	0.00486432	0.00877948	0.993027	1
OS01T0276400-01	0.0209238	0.0602585	0.014525	0.363034	0.716918	1	0.081319	0.674446	0.0391869	0.595108	0.552357	1	-0.0297925	-0.0416248	-0.0464431	-0.490053	0.624678	1	0.0455736	0.0889617	0.11075	0.345606	0.730035	1
OS01T0276600-01	0.0276522	0.0725577	0.020738	0.338733	0.73563	1	0.382881	2.63615	0.215346	2.64557	0.0097235	1	0.392744	0.157091	0.368781	2.28476	0.0259117	1	-0.661704	-0.105863	-0.583421	-1.86377	0.0673325	1
OS01T0276800-05	0.0364246	0.0868711	0.023655	0.308907	0.758297	1	-0.430624	-2.4494	-0.181617	-1.59732	0.1147	1	-0.622174	-0.227542	-0.556578	-2.79768	0.00705673	1	0.242248	0.032401	0.19386	0.376874	0.707804	1
OS01T0276900-01	0.0856699	0.491998	0.0722344	1.79874	0.0730115	1	-0.0470149	-1.55062	-0.0334246	-0.630438	0.528771	1	-0.00907627	-0.0506859	-0.00731994	-0.143174	0.88623	1	-0.335086	-10.45	-0.21795	-2.1177	0.0348582	1
OS01T0277500-01	-0.111364	-0.288286	-0.072359	-1.12434	0.263892	1	0.0211179	0.141518	0.00891555	0.0954312	0.924193	1	0.079035	0.0398146	0.0835794	0.731617	0.466713	1	0.242686	0.0615872	0.271396	0.681246	0.497872	1
OS01T0277600-00	0.0736389	0.242136	0.062297	1.73107	0.0844607	1	0.0293572	0.317408	0.0210104	0.351862	0.725187	1	-0.0923287	-0.24534	-0.141009	-1.93038	0.0544745	1	0.0845708	0.59715	0.197261	0.813723	0.416432	1
OS01T0277700-01	0.041516	0.163064	0.036025	1.08491	0.278673	1	0.0182037	0.28083	0.0137068	0.234926	0.814398	1	-0.141383	-0.49898	-0.204452	-3.18207	0.00159432	1	-0.0723907	-0.901677	-0.15138	-0.810376	0.418281	1
OS01T0278000-00	0.0274148	0.101005	0.0273431	0.775001	0.438892	1	-0.0790772	-1.07341	-0.0786638	-1.22628	0.220969	1	0.0356261	0.0885226	0.0599755	0.828355	0.408158	1	0.0310898	0.19195	0.0881107	0.398385	0.690644	1
OS01T0278050-00	0.0327826	0.0946612	0.0243456	0.581306	0.561717	1	-0.0636315	-0.530555	-0.0350937	-0.562164	0.574657	1	0.202739	0.32354	0.336496	3.48763	0.000600333	1	0.0739738	0.188392	0.203781	0.630998	0.528773	1
OS01T0278200-01	0.108043	0.286834	0.0645423	0.860152	0.39179	1	-0.0888998	-0.62657	-0.0317247	-0.318394	0.750806	1	-0.0613254	-0.0447702	-0.0747353	-0.52205	0.602727	1	-0.243975	-0.13003	-0.36234	-0.786054	0.433607	1
OS01T0278600-02	0.138977	0.347162	0.0886901	1.0272	0.307745	1	-0.71111	-4.43726	-0.289603	-2.31429	0.0235261	1	-0.13574	-0.0539325	-0.125138	-0.819737	0.415534	1	0.0248595	0.00392442	0.0211277	0.0597171	0.952581	1
OS01T0278900-01	0.037928	0.263484	0.0207392	0.641125	0.521807	1	-0.133254	-6.43081	-0.0398421	-0.843357	0.399533	1	0.0251356	0.173438	0.0108264	0.277122	0.781836	1	0.0511879	2.4371	0.00949627	0.162324	0.871136	1
OS01T0278950-00	-0.0153168	-0.0409031	-0.01408	-0.141827	0.888205	1	-0.265688	-1.89473	-0.224513	-1.54564	0.133811	1	-0.208852	-0.0551957	-0.180465	-1.52151	0.137117	1	0.438645	0.030637	0.327507	1.91474	0.0639706	1
OS01T0279000-01	-0.0348014	-0.0907053	-0.0229824	-0.297732	0.76755	1	-0.148603	-1.00948	-0.0648073	-0.540285	0.590624	1	0.0800501	0.0487277	0.0878013	0.569479	0.570452	1	-0.569667	-0.211081	-0.685329	-1.25374	0.213117	1
OS01T0279100-01	0.175655	1.2372	0.0707534	1.99027	0.0472393	1	-0.163942	-8.13301	-0.0265989	-0.490149	0.624296	1	-0.013651	-0.0961553	-0.00522114	-0.140859	0.888055	1	-0.542926	-26.9377	-0.0794228	-1.34007	0.181011	1
OS01T0279200-02	-0.051658	-0.115981	-0.0292732	-0.295495	0.769315	1	-0.227664	-1.14761	-0.073107	-0.508645	0.614281	1	-0.204858	-0.0459406	-0.143475	-0.884351	0.382911	1	0.738678	0.0371484	0.362329	0.96328	0.342471	1
OS01T0279200-03	0.022484	0.0544851	0.0166749	0.224444	0.822921	1	0.23016	1.35157	0.126592	1.18599	0.238783	1	-0.220882	-0.105792	-0.219401	-1.22274	0.225256	1	0.211958	0.048622	0.209125	0.431597	0.667289	1
OS01T0279300-01	-0.102079	-0.596642	-0.0532755	-1.50905	0.132071	1	-0.266015	-9.08782	-0.072458	-1.66723	0.0962563	1	-0.172796	-1.01288	-0.108502	-1.93251	0.054043	1	-0.301772	-10.3689	-0.118984	-1.20672	0.228296	1
OS01T0279400-01	0.016769	0.063341	0.0171488	0.529957	0.596512	1	-0.0407578	-0.581521	-0.042625	-0.693604	0.488434	1	0.0731592	0.226569	0.131304	1.87799	0.0613185	1	-0.108322	-1.03892	-0.348928	-1.53678	0.125367	1
OS01T0279700-02	0.0558437	0.246399	0.0475651	1.45799	0.14566	1	-0.0195384	-0.380382	-0.0141748	-0.26398	0.791937	1	0.0275537	0.112938	0.0357268	0.613391	0.540001	1	0.124292	2.08816	0.208964	1.36302	0.173721	1
OS01T0279800-01	-0.0423122	-0.191765	-0.0354017	-1.05375	0.292654	1	-0.0523931	-1.07617	-0.0366768	-0.657521	0.511241	1	-0.0635799	-0.273807	-0.0786566	-1.29968	0.194528	1	-0.133364	-2.47337	-0.204112	-1.3124	0.19021	1
OS01T0279800-02	0.138925	0.335934	0.0949378	1.17293	0.244637	1	-0.405301	-2.36986	-0.189275	-1.67575	0.0981255	1	-0.230824	-0.0967655	-0.223604	-1.46579	0.147933	1	0.290949	0.0511323	0.273032	0.713379	0.47834	1
OS01T0279900-01	0.042192	0.168567	0.0354346	1.04909	0.294834	1	-0.157966	-2.52142	-0.111418	-2.07431	0.0387549	1	0.012673	0.0470498	0.0167313	0.292148	0.770344	1	0.09858	1.35876	0.171826	1.17255	0.241776	1
OS01T0280000-01	0.0684335	0.176784	0.041185	0.725055	0.469575	1	-0.210004	-1.40145	-0.0760621	-1.01736	0.310672	1	-0.00242654	-0.00204882	-0.00310021	-0.024302	0.980651	1	0.0351259	0.0250415	0.0573369	0.135722	0.892265	1
OS01T0280400-00	-0.112433	-0.271434	-0.0724617	-1.1086	0.271687	1	-0.151388	-0.882326	-0.0628809	-0.780118	0.438197	1	0.184446	0.0901526	0.190859	1.54442	0.12681	1	-0.233667	-0.0558232	-0.250199	-0.790199	0.432006	1
OS01T0281000-01	0.227726	1.50783	0.097336	3.04499	0.00247853	1	0.183697	8.05337	0.03356	0.71275	0.476413	1	0.0257102	0.168001	0.0110904	0.298638	0.765377	1	0.0970812	4.14521	0.0180642	0.340773	0.733461	1
OS01T0281100-01	0.257508	1.55626	0.111446	3.20619	0.0014523	1	-0.379827	-13.873	-0.0711433	-1.43709	0.151474	1	-0.0138607	-0.0802474	-0.00892991	-0.191573	0.848179	1	-0.0937775	-3.14333	-0.0389244	-0.509242	0.610878	1
OS01T0281400-00	0.00245932	0.0113612	0.00207268	0.0582062	0.953615	1	0.00333953	0.0712695	0.00237201	0.0397064	0.968348	1	-0.00480116	-0.0228062	-0.00489278	-0.0861294	0.93141	1	-0.173777	-3.92108	-0.180473	-1.35138	0.177396	1
OS01T0281600-01	0.0876495	0.264279	0.0759813	1.27912	0.203262	1	-0.079524	-0.722976	-0.0597603	-0.635562	0.526255	1	0.13925	0.0392453	0.120548	1.03971	0.305043	1	0.997833	0.0792572	0.747793	2.74283	0.00933349	1
OS01T0282800-02	0.0829811	0.310703	0.084127	2.27838	0.0233777	1	-0.104205	-1.4609	-0.107103	-1.62659	0.104846	1	0.0300634	0.0775402	0.054155	0.731556	0.465052	1	-0.0129042	-0.085844	-0.0418729	-0.16867	0.866179	1
OS01T0283500-01	0.228111	0.523783	0.121088	1.69202	0.0953066	1	0.307567	1.62162	0.0866662	0.761474	0.449153	1	-0.102572	-0.0270913	-0.0846834	-0.543032	0.59055	1	0.104476	0.00728817	0.0712124	0.196612	0.845302	1
OS01T0283500-02	-0.0166893	-0.0717329	-0.0149848	-0.462973	0.643648	1	-0.0131393	-0.242736	-0.0105925	-0.190833	0.848759	1	-0.000648677	-0.00268801	-0.000735115	-0.0148262	0.988179	1	0.00425827	0.0731205	0.00546874	0.0473871	0.96223	1
OS01T0283700-01	-0.0574199	-0.186051	-0.0505769	-1.27228	0.204667	1	-0.110073	-1.15564	-0.0854009	-1.25564	0.210638	1	0.00650537	0.0114373	0.0113681	0.11967	0.90486	1	0.00222765	0.00688577	0.00680267	0.0189677	0.984885	1
OS01T0284700-01	-0.0285164	-0.136999	-0.0258465	-0.775989	0.438225	1	0.0943901	2.17856	0.0775428	1.32842	0.184819	1	-0.0300707	-0.124852	-0.0380873	-0.766565	0.443828	1	-0.0255796	-0.440955	-0.0410362	-0.367434	0.713505	1
OS01T0284900-01	-0.0529291	-0.135587	-0.039519	-0.540292	0.590559	1	-0.250951	-1.64678	-0.139899	-1.35822	0.178475	1	-0.00155733	-0.000605134	-0.00147275	-0.0107456	0.991463	1	0.119407	0.0180291	0.106789	0.378242	0.706656	1
OS01T0285300-01	-0.000496281	-0.0013078	-0.000312471	-0.00526109	0.995816	1	-0.289714	-2.01186	-0.114851	-1.32255	0.189919	1	-0.103998	-0.0345084	-0.0922059	-0.765429	0.448185	1	0.43744	0.0481637	0.343866	1.11182	0.272187	1
OS01T0286000-01	0.0175619	0.0439636	0.01155	0.160165	0.873176	1	0.496624	3.11224	0.214806	1.97507	0.0519408	1	0.185769	0.088861	0.190052	1.3447	0.182942	1	0.44027	0.100739	0.460807	1.15577	0.251649	1
OS01T0286100-01	-0.0154719	-0.0784918	-0.0171792	-0.529964	0.596439	1	-0.0855989	-2.20308	-0.105532	-1.91314	0.056469	1	0.0125795	0.0632079	0.0188948	0.367489	0.713464	1	-0.0190478	-0.480903	-0.0429735	-0.410036	0.682018	1
OS01T0286600-01	0.0270557	0.0996938	0.0227246	0.666596	0.505492	1	-0.160548	-2.17984	-0.11326	-1.97949	0.0485889	1	0.0193567	0.0539101	0.0316612	0.421648	0.673578	1	-0.065758	-0.510069	-0.175931	-0.757555	0.449302	1
OS01T0286900-01	0.00204536	0.00568151	0.00154686	0.0309502	0.975351	1	-0.0507167	-0.391328	-0.0290079	-0.347159	0.728892	1	-0.0332417	-0.0365057	-0.0484013	-0.501009	0.617099	1	0.219446	0.264657	0.465238	1.56992	0.118563	1
OS01T0287400-01	-0.0564381	-0.140065	-0.0367335	-0.560679	0.576258	1	-0.0728665	-0.448788	-0.030868	-0.296864	0.767186	1	0.0874233	0.0488206	0.094163	0.677739	0.499865	1	0.0135797	0.00423488	0.0157542	0.034633	0.972458	1
OS01T0287600-01	0.00734937	0.0227991	0.00636513	0.134794	0.892957	1	-0.0148877	-0.143273	-0.0111672	-0.136103	0.891911	1	-0.0801197	-0.0806885	-0.115359	-1.03927	0.300523	1	-0.182817	-0.185422	-0.379003	-0.954468	0.341553	1
OS01T0287700-01	-0.00931939	-0.0263433	-0.00683072	-0.147694	0.882732	1	-0.173185	-1.3838	-0.0930397	-1.31232	0.190903	1	-0.0829882	-0.139564	-0.128344	-1.29844	0.195478	1	0.222251	0.628574	0.531575	1.44755	0.149152	1
OS01T0289600-00	-0.361477	-0.869242	-0.245105	-3.17096	0.00248434	1	-0.267123	-1.54465	-0.122816	-1.00383	0.319939	1	0.144752	0.0373378	0.112192	0.647379	0.521279	1	-0.468291	-0.0311575	-0.281315	-0.689712	0.494679	1
OS01T0290100-01	-0.00240961	-0.0109074	-0.00190144	-0.0585733	0.953322	1	0.00636134	0.130346	0.00396116	0.0711141	0.943344	1	-0.00297409	-0.0130966	-0.00280691	-0.0580039	0.953776	1	-0.0693884	-1.34554	-0.061807	-0.645089	0.519262	1
OS01T0290650-00	0.077548	0.230535	0.0678037	1.6764	0.0954248	1	0.00628577	0.0555511	0.00480534	0.0822659	0.93453	1	-0.0143966	-0.020704	-0.0217489	-0.192538	0.847522	1	0.266952	0.552103	0.609234	1.43077	0.154113	1
OS01T0290700-01	0.0101575	0.0361445	0.0103321	0.244985	0.806663	1	-0.105278	-1.33304	-0.108927	-1.4568	0.146327	1	0.0107819	0.0168514	0.0178979	0.195612	0.845116	1	0.0685604	0.167476	0.188923	0.683046	0.495384	1
OS01T0290800-01	0.208722	0.481016	0.122425	1.18002	0.248007	1	0.0358656	0.190485	0.012339	0.0764117	0.93944	1	-0.284264	-0.0999551	-0.250369	-1.39558	0.168662	1	0.622885	0.0770146	0.483196	0.923684	0.359917	1
OS01T0292200-01	0.0403616	0.120905	0.0295147	0.699134	0.485151	1	0.0717276	0.64363	0.0383552	0.499195	0.618111	1	-0.00569195	-0.0104513	-0.00867716	-0.0895498	0.928719	1	-0.171096	-0.576846	-0.397623	-1.1363	0.256955	1
OS01T0292250-00	0.0857263	0.228328	0.0610994	0.97377	0.332416	1	-0.0362845	-0.257403	-0.0184318	-0.205063	0.837931	1	0.378099	0.30612	0.47647	3.18699	0.00185779	1	0.47942	0.314261	0.761339	1.51562	0.132372	1
OS01T0292700-00	0.0649291	0.189696	0.0510184	1.13737	0.256769	1	0.107412	0.916836	0.0663178	0.959778	0.338252	1	-0.0433579	-0.0611196	-0.0669017	-0.66323	0.507996	1	0.0575073	0.114274	0.136918	0.374876	0.708178	1
OS01T0292900-02	0.0038699	0.00987603	0.00256326	0.0486583	0.961276	1	-0.137398	-0.894842	-0.0602793	-0.750851	0.45429	1	-0.0452128	-0.036829	-0.0568581	-0.395585	0.693131	1	-0.415009	-0.275368	-0.656325	-1.29258	0.198725	1
OS01T0293000-01	0.209637	1.22423	0.0806226	2.33477	0.020049	1	-0.172441	-5.88074	-0.0255046	-0.521131	0.602564	1	-0.0186891	-0.11011	-0.00686081	-0.16666	0.867726	1	0.368252	12.7827	0.0496273	0.795067	0.427072	1
OS01T0293200-01	0.0850675	0.211617	0.0534193	0.998782	0.319744	1	-0.00492549	-0.0304805	-0.00194231	-0.0248277	0.980229	1	0.097727	0.0865533	0.126969	1.19745	0.233328	1	-0.215963	-0.169401	-0.364542	-1.05359	0.294056	1
OS01T0294700-01	0.0218438	0.114857	0.0353776	0.984135	0.325755	1	-0.00120015	-0.0331815	-0.003148	-0.0448228	0.964275	1	-0.0506641	-0.12287	-0.120083	-1.67477	0.0953616	1	0.0260874	0.153435	0.146554	0.709106	0.478993	1
OS01T0295700-01	-0.0312808	-0.170998	-0.0183479	-0.494943	0.620915	1	-0.166019	-4.96119	-0.057118	-0.957787	0.338753	1	0.0179821	0.0956947	0.0121094	0.264602	0.791458	1	0.0746164	2.11314	0.0338378	0.426652	0.669873	1
OS01T0295900-01	-0.0514643	-0.177818	-0.0424315	-1.18741	0.236011	1	-0.0941836	-1.12438	-0.0640234	-1.03493	0.301546	1	0.00682434	0.0174796	0.0114253	0.142561	0.886736	1	-0.151027	-0.990827	-0.42332	-1.51434	0.131037	1
OS01T0296200-00	-0.0734132	-0.187461	-0.0475155	-0.648808	0.517865	1	0.0675247	0.44029	0.028287	0.276653	0.782597	1	0.0191695	0.0179901	0.0259075	0.220961	0.825461	1	0.0555899	0.0489602	0.101537	0.266538	0.790241	1
OS01T0297200-01	0.10257	0.238322	0.0593661	0.594461	0.558341	1	-0.100916	-0.544806	-0.0338059	-0.274159	0.786495	1	0.314483	0.0565286	0.215328	1.79655	0.0848344	1	0.245906	0.00794531	0.115286	0.586151	0.563267	1
OS01T0298301-01	0.0828249	0.225899	0.0673805	1.13954	0.256863	1	-0.142849	-1.06264	-0.0945417	-1.04079	0.300204	1	0.0365891	0.0350258	0.0517694	0.534985	0.593595	1	-0.101974	-0.0934464	-0.204142	-0.648917	0.517537	1
OS01T0299400-01	0.0613491	0.200251	0.0533394	1.42181	0.156251	1	-0.0988738	-1.05345	-0.0747413	-1.17522	0.240955	1	-0.018175	-0.0445195	-0.0298315	-0.346466	0.729251	1	-0.0259195	-0.155516	-0.0698273	-0.225028	0.822121	1
OS01T0299500-01	0.00958942	0.0366052	0.00794366	0.235515	0.81394	1	0.00636074	0.0926846	0.0043648	0.0830584	0.933851	1	-0.00880693	-0.0300857	-0.0131449	-0.18655	0.852125	1	-0.0310619	-0.362493	-0.0691982	-0.317321	0.751196	1
OS01T0300600-01	-0.0160613	-0.0566774	-0.0134658	-0.373827	0.708786	1	-0.147685	-1.83905	-0.103809	-1.66018	0.0978879	1	-0.023137	-0.0701547	-0.0347942	-0.535868	0.59241	1	0.030074	0.276497	0.0680127	0.330082	0.741547	1
OS01T0301000-01	-0.100445	-0.264997	-0.0740235	-1.54117	0.125598	1	0.0184774	0.128607	0.0100351	0.137983	0.890459	1	0.00915758	0.00765922	0.0117975	0.0885794	0.929565	1	-0.312133	-0.218348	-0.518034	-1.05658	0.292861	1
OS01T0301300-01	0.0545932	0.194022	0.0501725	1.45289	0.147242	1	-0.059733	-0.754463	-0.050451	-0.927171	0.354553	1	-0.0252239	-0.0686336	-0.0409418	-0.569977	0.56912	1	0.162324	1.20181	0.427656	1.87102	0.0623024	1
OS01T0301500-01	0.073614	0.265348	0.0758539	2.10067	0.0364312	1	-0.0582572	-0.75694	-0.0618564	-0.998464	0.318782	1	0.00707957	0.0188027	0.011904	0.164665	0.86932	1	-0.00304894	-0.0215068	-0.00862026	-0.0367086	0.970742	1
OS01T0301900-00	0.034518	0.110025	0.0301246	0.741003	0.459386	1	-0.296353	-3.01093	-0.225716	-3.15512	0.00180207	1	-0.0823827	-0.147415	-0.134185	-1.37209	0.171397	1	-0.0927102	-0.296852	-0.245959	-0.69093	0.490322	1
OS01T0302000-00	0.0944512	0.512812	0.0737446	2.21202	0.0275291	1	0.0120075	0.353959	0.00731979	0.141457	0.88758	1	-0.0389312	-0.186991	-0.0473999	-0.908687	0.364104	1	-0.104416	-2.40888	-0.154785	-1.33839	0.181589	1
OS01T0302250-01	-0.0252066	-0.0602648	-0.0170141	-0.231204	0.817887	1	-0.0383747	-0.219353	-0.0174837	-0.17392	0.862398	1	0.0723543	0.0347029	0.0738775	0.55343	0.581683	1	-0.278864	-0.0641498	-0.290729	-0.871449	0.386446	1
OS01T0302800-01	-0.0178016	-0.0649363	-0.014568	-0.425621	0.670667	1	0.0408002	0.542902	0.027324	0.471187	0.637828	1	0.0217086	0.0614602	0.0341278	0.493582	0.621944	1	-0.0310414	-0.248809	-0.0767175	-0.331869	0.740209	1
OS01T0303000-02	-0.119695	-1.28838	-0.0812962	-1.89402	0.0720239	1	0.120329	13.9413	0.0555081	0.854654	0.393689	1	0.0182974	0.196932	0.00918507	0.254025	0.799611	1	-0.184861	-21.4142	-0.0465835	-0.802357	0.42284	1
OS01T0303200-01	-0.0180017	-0.0522809	-0.0140005	-0.351178	0.725796	1	-0.016105	-0.135837	-0.00974143	-0.150883	0.880212	1	-0.00439912	-0.00679008	-0.0067731	-0.0682494	0.945654	1	0.14042	0.33454	0.332869	0.834382	0.405042	1
OS01T0303600-01	0.0853057	0.283679	0.0777097	1.97846	0.0489166	1	0.053843	0.595424	0.0446811	0.692879	0.48896	1	0.0340573	0.0700477	0.0569649	0.626776	0.531382	1	-0.0959409	-0.405855	-0.26841	-0.872608	0.383724	1
OS01T0304000-01	-0.19617	-1.16752	-0.131943	-3.59379	0.000405447	1	-0.0367973	-1.3034	-0.0166465	-0.364987	0.715314	1	-0.117324	-0.712769	-0.0971912	-1.65317	0.102408	1	-0.055199	-2.03732	-0.0378804	-0.314278	0.753495	1
OS01T0304300-01	-0.0454627	-0.118386	-0.0333494	-0.494395	0.622416	1	-0.402845	-2.73165	-0.216771	-2.06003	0.0421019	1	-0.0194668	-0.0154762	-0.0248344	-0.170535	0.864894	1	0.0925185	0.0584747	0.150573	0.359007	0.720266	1
OS01T0305200-01	-0.0390055	-0.233253	-0.0255391	-0.61231	0.540709	1	0.0298256	1.06657	0.0127864	0.22166	0.824693	1	0.0998342	0.613903	0.065577	1.49	0.13705	1	-0.0977394	-3.69581	-0.042171	-0.569131	0.569602	1
OS01T0305300-01	0.0825217	0.228683	0.0711411	0.800022	0.426854	1	-0.257942	-1.98086	-0.191702	-1.48866	0.141903	1	0.115769	0.0545391	0.122226	0.919122	0.361329	1	0.209432	0.0464811	0.233447	0.692537	0.49103	1
OS01T0305900-01	-0.016032	-0.0600473	-0.0165136	-0.452086	0.651546	1	-0.00821038	-0.115179	-0.00871103	-0.137523	0.890713	1	0.0818731	0.214482	0.142028	1.73367	0.08406	1	-0.0581496	-0.399068	-0.17499	-0.62897	0.529876	1
OS01T0306900-01	0.0677612	0.302694	0.0576527	1.78799	0.0745407	1	-0.143504	-2.8636	-0.103883	-1.90583	0.0573956	1	0.00933948	0.040862	0.0108643	0.210439	0.83344	1	0.164397	3.14694	0.22246	2.11148	0.0353979	1
OS01T0307500-01	-0.0511067	-0.123249	-0.0320768	-0.40783	0.685012	1	-0.0175184	-0.101883	-0.00690112	-0.0627821	0.95018	1	-0.0405463	-0.0157853	-0.0369688	-0.259537	0.796095	1	0.0359949	0.0054556	0.0299233	0.0796769	0.936759	1
OS01T0307624-01	-0.118997	-0.292876	-0.0842871	-1.11215	0.27129	1	-0.186992	-1.1327	-0.0938146	-0.975732	0.333895	1	-0.0877828	-0.028374	-0.0808035	-0.629382	0.532354	1	-0.503669	-0.0526219	-0.426763	-1.69499	0.0973082	1
OS01T0307686-00	0.291274	0.781477	0.172537	1.99794	0.0514658	1	0.13213	0.951106	0.0463621	0.409776	0.683816	1	-0.198779	-0.0850156	-0.20373	-1.41147	0.165443	1	-0.259092	-0.0473924	-0.272157	-1.00574	0.318648	1
OS01T0309451-01	3.51924e-05	0.000118914	3.97432e-05	0.000539917	0.999571	1	0.0380915	0.434907	0.0485797	0.370366	0.711734	1	-0.00248956	-0.00260065	-0.00409785	-0.0386816	0.969208	1	0.0862528	0.0941223	0.23369	0.743747	0.458483	1
OS01T0309800-01	0.0319115	0.181141	0.0248971	0.626679	0.531421	1	-0.193862	-6.24648	-0.118004	-2.22998	0.026327	1	-0.0709756	-0.395693	-0.0689373	-1.61514	0.107108	1	-0.0112162	-0.348613	-0.0105812	-0.14941	0.881309	1
OS01T0309900-01	0.00297657	0.0107179	0.0023107	0.0665662	0.946968	1	-0.0329041	-0.426613	-0.0198292	-0.353147	0.724205	1	0.0109905	0.0333666	0.0161678	0.241577	0.809257	1	-0.0853809	-0.786948	-0.184768	-0.900446	0.368538	1
OS01T0310100-01	0.00767932	0.023289	0.00620249	0.135367	0.892434	1	0.0551831	0.507531	0.0359991	0.482253	0.630064	1	0.0676111	0.130716	0.106539	1.16963	0.243279	1	0.0293618	0.10975	0.0729066	0.240607	0.810059	1
OS01T0310550-01	-0.0282374	-0.0911524	-0.0324738	-0.465352	0.642601	1	-0.0660506	-0.688276	-0.087356	-0.748253	0.455929	1	0.0388312	0.0394776	0.0633864	0.606767	0.545162	1	0.0885281	0.0915	0.235891	0.897606	0.371224	1
OS01T0310600-01	-0.224217	-0.69361	-0.23691	-2.48998	0.0163328	1	-0.137237	-1.3133	-0.153215	-0.868335	0.389126	1	-0.134465	-0.0495942	-0.135963	-1.18488	0.242021	1	0.268595	0.0365377	0.274612	1.10825	0.273514	1
OS01T0310800-01	-0.0974078	-0.262688	-0.0672098	-1.46474	0.1448	1	-0.0519181	-0.377584	-0.024717	-0.334381	0.738501	1	0.0196849	0.022735	0.0287631	0.251195	0.80199	1	0.210484	0.280764	0.449388	1.03472	0.302389	1
OS01T0311100-00	0.0371955	0.0913572	0.0282509	0.366515	0.715136	1	0.119189	0.719022	0.0687578	0.647376	0.519634	1	0.162405	0.0546495	0.140439	0.915917	0.3641	1	-0.380867	-0.0431271	-0.284809	-0.90697	0.368906	1
OS01T0311400-00	0.0273975	0.0903989	0.0222746	0.64446	0.519772	1	-0.0387998	-0.422411	-0.0256465	-0.412858	0.680006	1	0.0284219	0.0541173	0.0464575	0.517168	0.605519	1	0.0427004	0.154809	0.114087	0.360627	0.718699	1
OS01T0311800-01	-0.0621473	-0.146165	-0.0504161	-0.41052	0.684342	1	-0.232869	-1.28811	-0.153252	-0.818877	0.419535	1	-0.0829037	-0.0222556	-0.0674024	-0.524238	0.603158	1	0.0872443	0.00628734	0.0576688	0.230754	0.818782	1
OS01T0312500-01	0.0285199	0.0893996	0.0281959	0.492212	0.623486	1	0.100571	0.988205	0.0982988	0.984068	0.327113	1	-0.162419	-0.0346005	-0.129991	-0.887202	0.383426	1	-0.311538	-0.0141384	-0.199556	-0.675901	0.505565	1
OS01T0314100-01	0.0115718	0.0486461	0.0101525	0.312964	0.754484	1	-0.0629946	-1.11326	-0.0484894	-0.892772	0.372563	1	-0.0329599	-0.119588	-0.0455937	-0.842693	0.399965	1	-0.0379932	-0.500159	-0.0727014	-0.510106	0.610293	1
OS01T0314300-01	0.0123279	0.0358307	0.00846125	0.210031	0.833823	1	0.207523	1.75307	0.0977591	1.55621	0.120966	1	0.0329795	0.0694525	0.0508032	0.599373	0.549432	1	0.173627	0.770026	0.412014	1.31344	0.190167	1
OS01T0314800-01	0.0031282	0.0273378	0.0026629	0.0788713	0.937178	1	-0.0719764	-5.49704	-0.0521568	-1.00444	0.315763	1	-0.0561235	-0.4847	-0.0389139	-1.06156	0.289098	1	-0.0958102	-7.1461	-0.0460609	-0.80565	0.420942	1
OS01T0315800-01	-0.0185709	-0.048193	-0.0110902	-0.201625	0.840534	1	0.301207	2.02847	0.107418	1.18342	0.238893	1	0.0890787	0.0764051	0.1133	0.875743	0.382823	1	-0.474034	-0.348744	-0.766875	-1.86876	0.0639784	1
OS01T0316500-01	-0.00883303	-0.0365421	-0.00772063	-0.234428	0.814785	1	-0.0454888	-0.778523	-0.0347528	-0.605011	0.545554	1	0.0293863	0.105131	0.0396162	0.706018	0.480638	1	0.0459597	0.588233	0.083528	0.579162	0.562846	1
OS01T0316600-01	0.0483605	0.27651	0.0207123	0.604013	0.546178	1	0.207609	6.78713	0.0380819	0.792768	0.428386	1	0.0485201	0.285411	0.025423	0.475983	0.63436	1	-0.0897626	-3.10594	-0.0246436	-0.258505	0.796158	1
OS01T0316800-01	-0.17275	-1.05847	-0.0657027	-1.82398	0.0689722	1	0.0703183	2.6399	0.0101719	0.194766	0.845675	1	-0.0257281	-0.158376	-0.0150785	-0.24769	0.804508	1	-0.900474	-34.1219	-0.309295	-2.25495	0.0247064	1
OS01T0316900-01	0.14606	0.750462	0.095385	2.44971	0.0147448	1	-0.134785	-3.55826	-0.0574831	-0.732951	0.464027	1	-0.103698	-0.526489	-0.0846281	-1.67306	0.0951458	1	-0.311749	-8.03604	-0.207631	-1.88198	0.0606104	1
OS01T0317800-01	0.00103253	0.0043954	0.000948797	0.0278302	0.977813	1	0.0856845	1.55272	0.0723507	1.26486	0.206727	1	0.0101676	0.035793	0.0162722	0.252633	0.800705	1	0.0593862	0.735939	0.152104	0.816036	0.415054	1
OS01T0318700-01	0.0116723	0.0422333	0.0106211	0.295621	0.767705	1	-0.0215246	-0.281797	-0.0178223	-0.255406	0.79857	1	0.0562682	0.177926	0.0856431	1.27103	0.204606	1	0.152118	1.52102	0.352403	1.66569	0.0967215	1
OS01T0320700-01	0.0303481	0.101564	0.0288662	0.239049	0.812832	1	-0.659898	-7.39086	-0.597027	-2.49893	0.0185964	1	0.0189475	0.00364468	0.015201	0.237657	0.814686	1	0.127713	0.00472554	0.0822008	0.6448	0.527459	1
OS01T0321300-00	0.101342	0.442311	0.0840035	2.6516	0.00834274	1	-0.0193814	-0.369202	-0.0133169	-0.26227	0.793255	1	-0.059863	-0.247382	-0.0803556	-1.38437	0.167095	1	-0.0250153	-0.427193	-0.0450735	-0.308806	0.757647	1
OS01T0321700-01	0.0425533	0.0977452	0.022653	0.387043	0.699933	1	0.378727	1.99825	0.107327	1.39606	0.167305	1	0.325772	0.0976869	0.259817	1.75192	0.0866587	1	-0.630976	-0.0567358	-0.401348	-1.2184	0.229297	1
OS01T0321800-01	0.0537758	0.188708	0.042886	1.31542	0.189283	1	-0.0266855	-0.328611	-0.016972	-0.315091	0.752894	1	-0.0678198	-0.185366	-0.107132	-1.46559	0.143781	1	0.105887	0.791031	0.26422	1.12608	0.261012	1
OS01T0321900-00	0.169991	0.443264	0.120106	2.05439	0.0422453	1	0.0623622	0.424026	0.0311315	0.363493	0.716947	1	-0.0478694	-0.0246156	-0.0525049	-0.44668	0.656733	1	-0.285876	-0.0755934	-0.343923	-1.27145	0.207662	1
OS01T0322700-01	0.0304023	0.183731	0.0406099	1.23193	0.218709	1	-0.0336256	-1.22807	-0.059996	-1.24588	0.21355	1	-0.0354394	-0.241165	-0.0552782	-1.32267	0.186738	1	-0.0172255	-0.797678	-0.0419091	-0.5359	0.592341	1
OS01T0322800-01	-0.0500225	-0.180797	-0.0420423	-1.26447	0.206963	1	0.0290907	0.380019	0.0205492	0.35392	0.723627	1	-0.0445557	-0.135815	-0.0675241	-0.965453	0.335034	1	-0.0627655	-0.58319	-0.144156	-0.634138	0.526437	1
OS01T0323300-00	-0.0551885	-0.151705	-0.0392269	-0.763396	0.446234	1	-0.175284	-1.32448	-0.0885549	-1.02911	0.304842	1	0.0329162	0.0293258	0.0432031	0.364913	0.715779	1	-0.193881	-0.153892	-0.333999	-0.931748	0.353235	1
OS01T0323600-01	-0.0894858	-0.777303	-0.0444239	-1.2938	0.196489	1	-0.678406	-51.1873	-0.167191	-3.49581	0.000525352	1	-0.275271	-2.38918	-0.115907	-3.1967	0.00150463	1	-0.0335974	-2.53095	-0.00595674	-0.11129	0.911444	1
OS01T0323775-00	0.0319353	0.122565	0.0355762	0.918878	0.359923	1	-0.0267349	-0.393797	-0.0331784	-0.526089	0.599164	1	-0.0459944	-0.145761	-0.0754293	-1.19524	0.232861	1	0.0260836	0.261961	0.0701514	0.370301	0.711399	1
OS01T0326300-01	-0.0610445	-0.213996	-0.0661866	-1.47002	0.143015	1	-0.0576798	-0.708827	-0.0678064	-0.866986	0.386925	1	-0.0597625	-0.111241	-0.111641	-1.29135	0.197997	1	-0.0158746	-0.0550013	-0.0553981	-0.181494	0.856155	1
OS01T0327400-01	-0.143785	-0.502508	-0.153104	-3.48125	0.000586692	1	-0.110425	-1.34873	-0.125202	-1.67247	0.0956645	1	-0.0668192	-0.134324	-0.120391	-1.42325	0.155996	1	-0.0932923	-0.377008	-0.302851	-1.24868	0.213036	1
OS01T0327900-00	0.0629086	0.167089	0.0386017	0.766762	0.444755	1	-0.283601	-2.00071	-0.106783	-1.52676	0.129519	1	0.0702503	0.0601568	0.0926365	0.657326	0.512241	1	-0.243142	-0.178293	-0.422793	-0.869756	0.386199	1
OS01T0328300-01	0.0625405	0.198337	0.0557844	0.831081	0.407888	1	-0.121229	-1.21925	-0.0964511	-0.901491	0.369493	1	-0.0664721	-0.0532195	-0.100271	-0.878714	0.381896	1	-0.378911	-0.242884	-0.862199	-2.63993	0.00979139	1
OS01T0328400-01	-0.172313	-1.08329	-0.118979	-3.1969	0.00160999	1	0.0287267	1.13536	0.0136959	0.285515	0.775399	1	-0.0584274	-0.379396	-0.0405406	-0.93592	0.35216	1	-0.21226	-8.94995	-0.102192	-1.31793	0.188318	1
OS01T0328500-01	-0.0541242	-0.176288	-0.0477276	-1.41931	0.156901	1	-0.10085	-1.06989	-0.0784207	-1.2708	0.204848	1	-0.0453595	-0.0942305	-0.0700021	-0.810073	0.418625	1	0.35093	1.51449	0.835808	2.73614	0.00663815	1
OS01T0328600-01	0.107727	0.659304	0.0402349	1.22766	0.220285	1	-0.0207557	-0.777422	-0.00289528	-0.058487	0.95339	1	-0.243496	-1.49974	-0.136038	-2.18886	0.0292118	1	0.245097	9.29795	0.0765024	0.466437	0.641169	1
OS01T0328700-01	0.131819	0.889724	0.0638133	1.90696	0.0572392	1	0.327113	14.9023	0.0766594	1.56239	0.118987	1	-0.0894511	-0.589879	-0.0494405	-1.07604	0.282583	1	-0.0639926	-2.78281	-0.019549	-0.233269	0.815677	1
OS01T0328900-01	0.00347193	0.0105641	0.0028895	0.0648822	0.948328	1	0.068988	0.638702	0.0477833	0.612881	0.540603	1	-0.0042924	-0.00702397	-0.00681627	-0.0660715	0.947383	1	-0.00760979	-0.0203769	-0.0191896	-0.0463754	0.963055	1
OS01T0329000-01	0.0824359	0.261706	0.0681157	1.7107	0.0883544	1	-0.225002	-2.26768	-0.15362	-2.27235	0.0239027	1	0.111208	0.202242	0.180724	2.01119	0.0454668	1	0.234018	0.773961	0.618028	2.05758	0.0407584	1
OS01T0329900-01	0.0617828	0.208969	0.0613777	1.47722	0.141069	1	-0.0153773	-0.175918	-0.0151763	-0.199412	0.842123	1	0.0710968	0.0782828	0.109197	1.00661	0.315858	1	0.161193	0.195425	0.380245	1.08183	0.281199	1
OS01T0330100-01	0.100648	0.245808	0.0666364	0.572775	0.569527	1	0.202015	1.20494	0.0885515	0.505024	0.615953	1	0.0902079	0.0194753	0.0643788	0.328013	0.745107	1	-2.44498	-0.11396	-1.24529	-2.21366	0.0345985	1
OS01T0331100-01	-0.0541226	-0.141475	-0.0393428	-0.579056	0.563766	1	-0.0524309	-0.358254	-0.0277052	-0.280349	0.779741	1	-0.055349	-0.0462891	-0.0730658	-0.483194	0.629869	1	-0.114743	-0.0802539	-0.199957	-0.405553	0.685824	1
OS01T0332100-01	-0.0653727	-0.223123	-0.0703891	-1.73189	0.0850138	1	0.010045	0.117016	0.0116458	0.176235	0.860229	1	0.0138163	0.0413771	0.0261887	0.369068	0.712339	1	0.0589104	0.528362	0.211661	0.828244	0.408197	1
OS01T0332150-00	0.128494	0.3449	0.0832951	0.848281	0.400979	1	-0.0508455	-0.366329	-0.0213661	-0.188023	0.851764	1	0.0209624	0.00958824	0.0213384	0.173618	0.862681	1	0.0495492	0.0103665	0.0513426	0.179642	0.857976	1
OS01T0332800-02	0.0488257	0.184314	0.0412856	1.23232	0.218638	1	-0.136936	-1.95136	-0.0979081	-1.61858	0.10642	1	-0.0486271	-0.160918	-0.0700071	-1.09372	0.274843	1	0.143197	1.56814	0.296799	1.75348	0.0804147	1
OS01T0332900-01	-0.0466378	-0.122967	-0.0334334	-0.598721	0.550811	1	-0.165024	-1.14723	-0.0848073	-1.06515	0.288901	1	-0.0711924	-0.0537241	-0.0879851	-0.550102	0.583396	1	-0.443505	-0.252563	-0.677407	-1.44212	0.152237	1
OS01T0332900-02	-0.00873774	-0.0223322	-0.00615159	-0.0939674	0.925321	1	-0.24968	-1.63098	-0.123754	-1.35772	0.177337	1	-0.0622726	-0.0433407	-0.0751705	-0.52348	0.601799	1	-0.0120343	-0.00582931	-0.0175356	-0.0343348	0.972698	1
OS01T0335700-01	0.0442578	0.123615	0.034053	0.700673	0.484476	1	0.29663	2.31407	0.175609	2.47987	0.0141347	1	-0.00604414	-0.00691772	-0.00880615	-0.0794772	0.936754	1	-0.136064	-0.178237	-0.288832	-0.802509	0.42348	1
OS01T0337160-00	-0.0897302	-0.234876	-0.0685721	-0.764925	0.448519	1	0.181475	1.24341	0.105982	0.70936	0.482151	1	-0.099589	-0.0170166	-0.068283	-0.495493	0.625166	1	-0.523329	-0.0152791	-0.246024	-0.911632	0.372309	1
OS01T0337500-00	-0.107553	-0.275301	-0.0858306	-0.796605	0.431739	1	-0.274869	-1.80091	-0.17505	-1.12117	0.271111	1	-0.0346847	-0.0074425	-0.0249921	-0.19231	0.848714	1	-0.484266	-0.022297	-0.251427	-1.16125	0.254404	1
OS01T0337600-02	0.099242	0.460625	0.0704299	2.25708	0.0245502	1	-0.184016	-3.96425	-0.0926787	-1.84412	0.0659153	1	-0.0055994	-0.026159	-0.00511828	-0.103306	0.917775	1	-0.155545	-3.3948	-0.129963	-1.24288	0.21469	1
OS01T0337700-02	-0.0153263	-0.0392901	-0.00995247	-0.195232	0.84559	1	0.158251	1.04001	0.0667316	0.896533	0.371827	1	0.117039	0.0951425	0.14361	1.07623	0.283947	1	0.138671	0.0916383	0.208783	0.45406	0.650599	1
OS01T0337900-01	-0.0649804	-0.250595	-0.0631125	-1.95601	0.051274	1	-0.0108544	-0.16143	-0.0102393	-0.178948	0.858085	1	0.0166529	0.0576963	0.0270249	0.426477	0.670033	1	-0.0912036	-1.09478	-0.240192	-1.15225	0.250039	1
OS01T0338000-02	-0.00543518	-0.022116	-0.00434972	-0.13202	0.895039	1	-0.0299792	-0.496372	-0.0192006	-0.332194	0.73993	1	0.0193455	0.0740069	0.0243372	0.447978	0.654435	1	-0.0663877	-0.971569	-0.105068	-0.797718	0.425554	1
OS01T0338100-00	0.043093	0.142838	0.0376011	1.03157	0.303167	1	-0.0686502	-0.754251	-0.0522674	-0.878354	0.380514	1	0.035994	0.077918	0.0614979	0.720804	0.471691	1	-0.0115882	-0.0543041	-0.0338281	-0.123009	0.902197	1
OS01T0338200-01	0.0370976	0.198579	0.0223151	0.584131	0.559463	1	-0.115164	-3.29983	-0.0416699	-0.645549	0.518947	1	0.0475974	0.242138	0.0376734	0.781885	0.43477	1	-0.206658	-5.34827	-0.129466	-1.37319	0.170508	1
OS01T0338600-01	0.252407	1.69845	0.0754767	2.31988	0.0208439	1	0.91484	41.4235	0.0818029	1.88391	0.0603001	1	-0.103973	-0.695072	-0.048771	-0.930716	0.352582	1	-0.0314832	-1.40702	-0.00692731	-0.0660517	0.947371	1
OS01T0339500-01	0.0308866	0.0830035	0.0233023	0.372367	0.710357	1	0.0723543	0.522536	0.0411834	0.425408	0.671301	1	0.132703	0.0990689	0.161225	1.01282	0.313388	1	0.359311	0.200256	0.530366	0.876243	0.382843	1
OS01T0339600-01	0.0251063	0.0644303	0.0157111	0.295189	0.768614	1	-0.369777	-2.43531	-0.144806	-2.30089	0.0240318	1	0.0952986	0.0524538	0.0992239	0.597064	0.552033	1	0.167871	0.0508579	0.181985	0.31997	0.749776	1
OS01T0339900-01	-0.0584615	-0.267041	-0.0511154	-1.55442	0.120892	1	-0.111185	-2.31987	-0.0849981	-1.61178	0.107813	1	-0.035939	-0.168809	-0.0427677	-0.71495	0.475094	1	-0.0463615	-1.02287	-0.0656535	-0.470871	0.638014	1
OS01T0341200-01	-0.0277887	-0.0784273	-0.0220376	-0.316436	0.752416	1	-0.0377929	-0.30103	-0.0237685	-0.212114	0.832498	1	0.0818923	0.0522236	0.100324	0.885413	0.378374	1	-0.0249494	-0.0101463	-0.0374444	-0.125832	0.900159	1
OS01T0342500-00	-0.0102068	-0.0591213	-0.00880318	-0.235419	0.814007	1	-0.119753	-4.01786	-0.089081	-1.61622	0.10685	1	0.0210095	0.114334	0.0245236	0.48463	0.628223	1	-0.000251652	-0.00745289	-0.000342877	-0.00330877	0.997362	1
OS01T0342800-01	0.0334486	0.0889951	0.0223407	0.465785	0.64202	1	0.328902	2.32832	0.146726	2.05789	0.0412918	1	-0.0280848	-0.0301307	-0.0382702	-0.297762	0.766285	1	-0.191839	-0.220806	-0.356216	-0.79696	0.426706	1
OS01T0343300-01	0.140129	0.853673	0.10711	2.86698	0.00436402	1	0.0427435	1.58633	0.0249732	0.462269	0.644142	1	0.0426546	0.238079	0.0435864	0.99297	0.321355	1	-0.022552	-0.702578	-0.023548	-0.327036	0.743821	1
OS01T0343500-01	0.0213711	0.0899642	0.0245664	0.741943	0.458621	1	0.0270243	0.478896	0.0357097	0.518665	0.604322	1	0.0297784	0.10003	0.0560755	0.854175	0.393653	1	0.207752	2.34425	0.7367	3.44704	0.000643483	1
OS01T0346250-00	-0.0492758	-0.148546	-0.0413592	-0.959957	0.338241	1	0.0627107	0.569899	0.0441793	0.638519	0.523869	1	-0.0638273	-0.0731882	-0.0960606	-0.943545	0.346909	1	-0.150946	-0.198468	-0.3419	-1.04627	0.297118	1
OS01T0346600-01	0.00907146	0.0274469	0.00749059	0.167839	0.866899	1	-0.152752	-1.39836	-0.104151	-1.3764	0.170452	1	0.0512605	0.0556681	0.076054	0.721713	0.47165	1	0.061874	0.0729718	0.136203	0.419897	0.675202	1
OS01T0346700-01	0.0995083	0.555207	0.0634511	1.63058	0.103775	1	-0.171018	-5.32394	-0.0695347	-1.10618	0.269324	1	-0.0421517	-0.226648	-0.0314841	-0.747366	0.455302	1	-0.0963913	-2.78683	-0.0537763	-0.753123	0.451841	1
OS01T0347100-01	0.028414	0.087639	0.0222695	0.585546	0.558681	1	-0.180507	-1.71721	-0.110879	-1.75852	0.0798396	1	0.00623802	0.011541	0.00991874	0.108783	0.913467	1	0.0204437	0.0699767	0.0516866	0.161929	0.871501	1
OS01T0347200-01	0.246815	0.633716	0.132701	1.33493	0.188198	1	0.361592	2.38377	0.104527	0.807019	0.423759	1	-0.348915	-0.112807	-0.301917	-1.58842	0.118756	1	-0.0616363	-0.00644274	-0.0461501	-0.102847	0.918522	1
OS01T0348600-03	-0.0150208	-0.0372501	-0.0104801	-0.159232	0.873824	1	0.352533	2.16805	0.171613	1.79364	0.0760865	1	0.0391257	0.0217453	0.0423417	0.266718	0.790537	1	-0.568903	-0.175729	-0.66627	-1.3764	0.172401	1
OS01T0348700-01	-0.106941	-0.576663	-0.0892475	-2.38832	0.0176416	1	-0.0375134	-1.09078	-0.0261268	-0.494386	0.621311	1	-0.0313199	-0.173814	-0.0322749	-0.564004	0.57309	1	-0.135374	-4.16933	-0.143755	-1.21666	0.224506	1
OS01T0348900-01	0.0295018	0.0999986	0.0387586	0.450492	0.653782	1	-0.10455	-1.20119	-0.180452	-1.31944	0.191384	1	-0.122708	-0.0375516	-0.121316	-1.01009	0.319193	1	-0.0194617	-0.0018226	-0.0190225	-0.097843	0.922615	1
OS01T0349400-01	-0.0261428	-0.114782	-0.023335	-0.694302	0.487917	1	-0.0412365	-0.794927	-0.0328544	-0.588154	0.556777	1	-0.0722846	-0.288745	-0.0898852	-1.75391	0.0802769	1	-0.114114	-1.82086	-0.17645	-1.48736	0.137776	1
OS01T0349600-01	0.0763298	0.268781	0.101472	1.41379	0.162269	1	0.0273913	0.339642	0.0484082	0.29396	0.769755	1	0.142128	0.0760326	0.198842	1.58414	0.119226	1	-0.0914822	-0.0261805	-0.179058	-0.574959	0.567847	1
OS01T0350000-01	-0.0780503	-0.253156	-0.0868022	-0.648054	0.522873	1	-0.0371136	-0.390447	-0.0459035	-0.169319	0.866973	1	NA	NA	NA	NA	NA	NA	NA	NA	NA	NA	NA	NA
OS01T0351200-00	0.100367	0.24754	0.0685613	0.87051	0.388101	1	0.225077	1.36913	0.105029	0.902811	0.370955	1	-0.0583123	-0.0173061	-0.0464226	-0.23359	0.816353	1	1.08744	0.0957826	0.6892	1.2581	0.215239	1
OS01T0351300-01	0.0448346	0.141407	0.0376813	0.985938	0.325021	1	0.0518957	0.516235	0.0366571	0.612743	0.540543	1	-0.0554974	-0.135547	-0.0883968	-1.16251	0.245984	1	0.169801	1.01292	0.430792	1.66048	0.0979026	1
OS01T0351800-01	0.0824513	0.248741	0.0670731	1.1717	0.24385	1	-0.0758646	-0.690462	-0.0502042	-0.491687	0.623929	1	0.123902	0.103881	0.171717	1.63564	0.104773	1	0.378528	0.266082	0.727056	2.11436	0.0367645	1
OS01T0352100-01	-0.000102799	-0.000483207	-0.000178331	-0.00521055	0.995846	1	0.0489838	1.08228	0.14741	2.02217	0.0439981	1	-0.00149038	-0.00552186	-0.00386389	-0.0640252	0.948994	1	0.0731261	1.00381	0.491507	2.47993	0.0137046	1
OS01T0353900-01	-0.0441046	-0.102035	-0.027451	-0.20846	0.836248	1	-0.712194	-3.81175	-0.275896	-1.27424	0.21236	1	-0.305312	-0.0698964	-0.220866	-1.24056	0.223022	1	0.315021	0.0165106	0.164859	0.351569	0.727331	1
OS01T0355100-01	0.0348028	0.0869753	0.0216817	0.273671	0.785305	1	-0.18746	-1.17077	-0.0727556	-0.520784	0.604727	1	-0.0438767	-0.0209959	-0.0448655	-0.301894	0.763644	1	-0.120186	-0.0275203	-0.125664	-0.261147	0.794776	1
OS01T0355500-02	-0.0042699	-0.0137423	-0.00337594	-0.0931376	0.925857	1	0.0540142	0.55949	0.0337647	0.547502	0.584445	1	0.0762176	0.185207	0.121258	1.44631	0.149185	1	0.0354138	0.20911	0.0896357	0.330073	0.741587	1
OS01T0355600-01	0.0148573	0.0562968	0.0125841	0.382119	0.702594	1	0.0339853	0.487954	0.0243813	0.436096	0.663024	1	-0.0470764	-0.167868	-0.0619374	-1.04644	0.296066	1	0.166612	2.11853	0.288407	1.80302	0.0722324	1
OS01T0355800-00	-0.0427261	-0.116357	-0.0405251	-0.363313	0.718496	1	-0.18106	-1.34282	-0.162885	-0.762584	0.452029	1	-0.04292	-0.0108031	-0.0371182	-0.250526	0.803833	1	-0.0403242	-0.00255473	-0.0301592	-0.110751	0.912551	1
OS01T0355900-01	0.0472122	0.171481	0.0398172	1.2382	0.216474	1	-0.0848377	-1.11922	-0.0603423	-1.11529	0.26549	1	-0.00109003	-0.00368013	-0.00158631	-0.0226629	0.981932	1	0.12169	1.38708	0.257721	1.16713	0.243976	1
OS01T0356400-01	-0.0803265	-0.580738	-0.0285058	-0.845793	0.39817	1	-0.259998	-13.5898	-0.032743	-0.66019	0.50951	1	-0.140871	-1.04376	-0.0541523	-1.45167	0.147405	1	0.447621	24.5736	0.0661458	1.1208	0.26307	1
OS01T0356500-01	-0.0193826	-0.0605066	-0.015631	-0.412903	0.679991	1	-0.109434	-1.06643	-0.0711709	-1.17528	0.240887	1	0.0571015	0.119291	0.0910752	1.05708	0.291468	1	-0.0581738	-0.253891	-0.14799	-0.475186	0.635054	1
OS01T0357800-01	-0.0498029	-0.174317	-0.0440585	-1.23143	0.219088	1	-0.0166926	-0.204499	-0.0130639	-0.205557	0.837272	1	-0.0107723	-0.0329961	-0.0171703	-0.241471	0.809344	1	-0.0134452	-0.126146	-0.0341589	-0.141553	0.887522	1
OS01T0357900-01	0.0518004	0.174703	0.0430742	1.12157	0.262955	1	-0.0841753	-0.957454	-0.0582039	-0.933578	0.351294	1	0.00267673	0.00517984	0.00443076	0.0522875	0.958343	1	-0.0614709	-0.230193	-0.168429	-0.529567	0.596902	1
OS01T0358100-01	-0.0215085	-0.0571162	-0.0176764	-0.215613	0.829988	1	0.0295741	0.20855	0.0199747	0.153487	0.878483	1	0.0724594	0.019559	0.0608863	0.555885	0.581635	1	-0.0866106	-0.00631068	-0.0611533	-0.271817	0.787316	1
OS01T0358300-01	0.0172848	0.0726311	0.0164375	0.495572	0.62048	1	-0.0534972	-0.944598	-0.0483808	-0.927137	0.354444	1	0.061654	0.237334	0.0857777	1.41444	0.158105	1	-0.183335	-2.71671	-0.354871	-2.27478	0.0235132	1
OS01T0358300-03	0.0376769	0.123794	0.033419	0.874213	0.382728	1	-0.0953134	-1.02896	-0.0749875	-1.22213	0.22265	1	0.0984968	0.206777	0.152904	1.77613	0.0768504	1	0.0862436	0.380091	0.207837	0.692541	0.489202	1
OS01T0358400-01	-0.145259	-0.765841	-0.112089	-3.06073	0.00243089	1	0.0464751	1.29185	0.0276734	0.433689	0.664756	1	-0.00457604	-0.024453	-0.00408731	-0.0907957	0.927703	1	-0.00655911	-0.187297	-0.00523289	-0.0668075	0.94677	1
OS01T0359400-03	0.0628518	0.177261	0.0492198	0.701557	0.484951	1	-0.0969328	-0.771017	-0.0594449	-0.465309	0.64298	1	0.0257217	0.0179137	0.0319352	0.260759	0.794831	1	0.130422	0.0632589	0.201044	0.554339	0.580636	1
OS01T0359600-00	0.185384	0.464547	0.107467	1.16895	0.247997	1	0.30496	1.91496	0.102483	0.797592	0.428937	1	0.127328	0.0551629	0.1235	0.664026	0.509022	1	-0.241751	-0.045375	-0.227437	-0.455423	0.650346	1
OS01T0360100-01	0.146327	0.34477	0.0945852	0.923477	0.362272	1	0.372425	2.06753	0.15561	1.2098	0.235507	1	-0.333726	-0.0711071	-0.232807	-1.33213	0.192239	1	-0.975235	-0.0442747	-0.474592	-0.924088	0.362578	1
OS01T0360200-01	0.180279	0.448992	0.123022	1.30385	0.198377	1	0.604042	3.74675	0.281281	2.01281	0.0497628	1	0.551658	0.157377	0.441307	2.56142	0.013929	1	1.04069	0.0846969	0.665986	1.93875	0.0597401	1
OS01T0360200-03	0.0443929	0.137246	0.0360586	0.897958	0.37017	1	0.0757569	0.724091	0.0499819	0.773592	0.439988	1	0.028875	0.044008	0.0442633	0.409786	0.682395	1	0.385602	0.895689	0.906111	2.33874	0.0203261	1
OS01T0360600-01	0.0208574	0.100847	0.0156365	0.468101	0.639972	1	0.0415325	0.970934	0.0233424	0.428312	0.668657	1	0.10949	0.522121	0.0995378	2.21756	0.0271788	1	-0.00870606	-0.197975	-0.00719524	-0.0803134	0.936031	1
OS01T0361000-02	-0.0789098	-0.297101	-0.114307	-2.44701	0.0153708	1	0.0136128	0.192972	0.0285649	0.241726	0.809271	1	-0.0611187	-0.11578	-0.126283	-1.95761	0.0516461	1	-0.0325865	-0.116938	-0.139117	-0.552754	0.581043	1
OS01T0361500-01	0.0323381	0.187773	0.0135089	0.333197	0.739163	1	0.0155708	0.524987	0.00271717	0.0422326	0.966335	1	0.00784471	0.0447656	0.00496639	0.0892024	0.928968	1	-0.232758	-7.57948	-0.0932891	-0.777229	0.43751	1
OS01T0361800-02	0.16759	0.422856	0.100654	1.39207	0.16694	1	0.0732068	0.466058	0.026407	0.268615	0.788795	1	0.112875	0.0850178	0.136571	1.01621	0.311721	1	0.372933	0.211569	0.545948	1.02098	0.309484	1
OS01T0362000-01	-0.00573801	-0.0212642	-0.00455296	-0.134149	0.893361	1	-0.0446034	-0.612553	-0.0280823	-0.496045	0.620171	1	-0.0609246	-0.200372	-0.088237	-1.32959	0.184541	1	-0.0596726	-0.645449	-0.125167	-0.634294	0.526316	1
OS01T0362100-01	0.0373417	0.243593	0.0250374	0.758247	0.448747	1	-0.218326	-9.29072	-0.0981518	-1.73048	0.0843124	1	-0.00593421	-0.038915	-0.00441154	-0.106102	0.915557	1	-0.0476045	-2.04718	-0.0263089	-0.328618	0.742624	1
OS01T0362400-01	0.0268552	0.100223	0.0307636	0.338153	0.736559	1	0.274442	3.82229	0.360137	2.0263	0.0477799	1	0.0846027	0.0339714	0.0978165	0.921157	0.362108	1	-0.231795	-0.0373734	-0.309856	-1.25052	0.21803	1
OS01T0362533-01	-0.229787	-0.67287	-0.167214	-2.11841	0.0394555	1	-0.0323335	-0.277247	-0.0171217	-0.117784	0.906752	1	-0.00604337	-0.00268526	-0.00666685	-0.064944	0.94845	1	-0.149886	-0.0295922	-0.182408	-0.708771	0.48146	1
OS01T0363300-02	0.259382	0.667435	0.156073	2.27757	0.0249712	1	-0.215865	-1.42929	-0.0781557	-0.869362	0.386841	1	-0.31894	-0.17021	-0.342231	-2.32679	0.0225853	1	0.378203	0.107715	0.435457	0.844678	0.400909	1
OS01T0363500-03	0.0895326	0.234083	0.0654493	0.761902	0.448917	1	0.218688	1.49486	0.116862	1.01306	0.314905	1	-0.139099	-0.0489423	-0.130578	-0.974789	0.334453	1	0.461516	0.0571353	0.4067	1.44603	0.154667	1
OS01T0363600-01	0.0336197	0.103293	0.0291749	0.753395	0.45187	1	0.126654	1.19557	0.0953787	1.53493	0.12598	1	0.0293358	0.0547327	0.0475462	0.535529	0.592789	1	0.0753701	0.262358	0.197986	0.65937	0.510304	1
OS01T0363900-01	0.119567	0.32732	0.0850716	1.71864	0.0878493	1	0.452869	3.39387	0.229256	2.92319	0.00393516	1	-0.0211998	-0.0231348	-0.0306069	-0.274335	0.784207	1	-0.0427535	-0.0509144	-0.0891143	-0.222267	0.824413	1
OS01T0364100-00	-0.0786677	-0.204862	-0.0482878	-0.42258	0.675063	1	-0.532744	-3.61283	-0.200725	-1.02686	0.311917	1	0.275208	0.0800335	0.225466	1.6502	0.107543	1	-0.223244	-0.0188799	-0.149837	-0.618838	0.539572	1
OS01T0364400-00	0.120035	0.376477	0.119133	2.67651	0.00810663	1	-0.0985749	-0.969676	-0.0970993	-1.3133	0.190721	1	0.0359885	0.0549277	0.06449	0.717046	0.47428	1	0.0558595	0.130123	0.179372	0.567292	0.571231	1
OS01T0364450-00	0.0416984	0.211329	0.0607186	1.19535	0.233838	1	-0.0558145	-1.43359	-0.118345	-0.965667	0.335776	1	-0.0303401	-0.0595313	-0.0807685	-0.771352	0.441736	1	0.00971539	0.0374038	0.068851	0.146684	0.883586	1
OS01T0364800-00	0.0367651	0.0927461	0.0274808	0.326968	0.74498	1	-0.0753909	-0.479777	-0.0421217	-0.297195	0.767502	1	-0.229954	-0.0861538	-0.218361	-2.18839	0.0329065	1	0.622317	0.087353	0.561152	2.73192	0.00849047	1
OS01T0365000-00	0.0901439	0.218351	0.0581481	0.526202	0.601653	1	-0.412637	-2.42107	-0.171699	-1.04317	0.303291	1	0.236647	0.0735732	0.202873	1.39569	0.169856	1	0.0354184	0.00342348	0.02603	0.0763229	0.939515	1
OS01T0366100-01	-0.263815	-0.812685	-0.23152	-3.16273	0.00273788	1	-0.2884	-2.7368	-0.222113	-2.01042	0.0502713	1	-0.158666	-0.0718535	-0.183475	-1.62444	0.110106	1	-0.0550462	-0.011289	-0.0736056	-0.232646	0.816933	1
OS01T0367400-01	0.0925106	0.239042	0.0629592	1.00981	0.314823	1	-0.0408745	-0.27291	-0.0189316	-0.222362	0.824452	1	-0.219982	-0.107183	-0.227742	-1.33206	0.187101	1	-0.0769753	-0.0182736	-0.0825017	-0.150662	0.880675	1
OS01T0367400-02	-0.0471643	-0.116634	-0.0286288	-0.370261	0.712112	1	-0.358902	-2.19482	-0.132237	-1.04007	0.301273	1	-0.0243823	-0.00940396	-0.0219889	-0.155405	0.877024	1	0.471268	0.0701034	0.383288	0.973369	0.334344	1
OS01T0367700-01	-0.0151827	-0.0683517	-0.0123046	-0.367762	0.713247	1	-0.125051	-2.53448	-0.0821341	-1.48751	0.137682	1	-0.057473	-0.254777	-0.0602204	-1.18058	0.238518	1	0.00452041	0.0888322	0.00496291	0.0433282	0.965463	1
OS01T0367900-01	-0.0209067	-0.0988405	-0.0175249	-0.533717	0.593836	1	0.00608834	0.13608	0.00427798	0.0802449	0.936083	1	-0.0628229	-0.294028	-0.0666236	-1.32691	0.185347	1	-0.069178	-1.51533	-0.0778014	-0.753758	0.451469	1
OS01T0368000-00	0.102729	0.267746	0.0701008	1.24375	0.215797	1	0.0761145	0.517046	0.0354431	0.41161	0.681298	1	-0.0223014	-0.0143473	-0.0257834	-0.200293	0.841675	1	0.0722808	0.0299157	0.0966142	0.283698	0.777259	1
OS01T0368700-01	0.125147	0.341772	0.0846919	1.54103	0.125536	1	0.0119523	0.089142	0.00547387	0.0594847	0.95265	1	-0.0703247	-0.0567915	-0.0875093	-0.735262	0.463615	1	-0.451133	-0.294208	-0.698549	-1.91057	0.0584661	1
OS01T0368900-01	0.0683464	0.458779	0.03917	1.06848	0.285952	1	-0.0786862	-3.54548	-0.0258448	-0.462775	0.643779	1	0.000247552	0.00169643	0.0001377	0.00366213	0.99708	1	0.119197	5.59766	0.0368808	0.596859	0.550952	1
OS01T0369000-01	0.0342759	0.0819755	0.0204999	0.278066	0.782208	1	0.186757	1.06824	0.0668038	0.540944	0.591214	1	-0.200481	-0.0403618	-0.137754	-0.469597	0.642155	1	-1.06087	-0.0429991	-0.50087	-0.630266	0.533631	1
OS01T0369600-01	-0.175782	-0.489646	-0.146615	-1.52208	0.136285	1	0.110411	0.856699	0.0768108	0.415324	0.680322	1	-0.320622	-0.0742604	-0.240394	-1.93719	0.0610661	1	-0.39369	-0.0211194	-0.221317	-0.785759	0.437615	1
OS01T0369700-03	0.0474779	0.126988	0.0327581	0.647988	0.518319	1	-0.372266	-2.66314	-0.177218	-2.27713	0.024695	1	-0.0947398	-0.0727397	-0.123088	-0.998055	0.320547	1	0.0456622	0.0269175	0.0770762	0.207277	0.836199	1
OS01T0369900-01	0.00112384	0.0051736	0.00120558	0.035733	0.971515	1	-0.118321	-2.50748	-0.136158	-2.36687	0.018458	1	-0.0298252	-0.132279	-0.0465472	-0.92435	0.355915	1	-0.0254101	-0.499828	-0.0618909	-0.509602	0.610639	1
OS01T0370000-01	0.11279	0.26547	0.0731336	0.86491	0.390944	1	-0.256013	-1.41824	-0.107635	-0.823357	0.414179	1	-0.00512044	-0.00215648	-0.00480794	-0.0295693	0.976502	1	0.0763162	0.0135361	0.0672854	0.135965	0.892296	1
OS01T0370900-00	0.263378	0.617942	0.151138	1.43836	0.161543	1	0.15855	0.872773	0.0522099	0.288408	0.775135	1	0.0850914	0.0231878	0.0738595	0.604365	0.549391	1	0.477707	0.0354739	0.359918	1.73534	0.0914788	1
OS01T0371200-01	-0.0172784	-0.072914	-0.0182569	-0.543562	0.587085	1	-0.0270963	-0.482532	-0.0302524	-0.482735	0.629584	1	-0.00811033	-0.0297172	-0.01428	-0.24578	0.806002	1	-0.0122409	-0.164344	-0.0379482	-0.228959	0.81904	1
OS01T0372400-01	0.0519061	0.150739	0.0445463	0.783821	0.434549	1	0.00106859	0.00901214	0.000787044	0.0077101	0.993859	1	-0.17119	-0.168756	-0.252681	-2.23151	0.027401	1	0.0824145	0.0800877	0.179552	0.493804	0.622304	1
OS01T0372500-00	-0.00551089	-0.0203411	-0.00736337	-0.103617	0.91777	1	-0.00185533	-0.025277	-0.00331231	-0.0221667	0.982379	1	0.0358459	0.0232347	0.0560682	0.586861	0.559463	1	-0.0735507	-0.0309016	-0.179945	-0.757801	0.451536	1
OS01T0372700-01	-0.00605049	-0.0388919	-0.00314095	-0.0801092	0.936235	1	-0.0503593	-2.08073	-0.0135713	-0.244697	0.806815	1	0.145224	0.951073	0.0829627	1.82712	0.0684575	1	-0.0250964	-1.07637	-0.00819034	-0.0854574	0.931942	1
OS01T0372866-00	-0.213303	-0.534168	-0.107071	-1.11236	0.275125	1	0.187551	1.1762	0.0472572	0.341826	0.735077	1	-0.0130131	-0.00402592	-0.0105743	-0.0564082	0.955246	1	-0.840971	-0.0804915	-0.55529	-1.10227	0.275839	1
OS01T0373700-01	-0.0847708	-0.257879	-0.0880374	-1.22562	0.223809	1	0.0489102	0.452625	0.0527523	0.406225	0.685635	1	0.0158263	0.00905185	0.0199507	0.18803	0.851404	1	-0.0110528	-0.00361565	-0.0175643	-0.0671359	0.946676	1
OS01T0373800-01	-0.102217	-0.299989	-0.105368	-1.5713	0.120529	1	0.0670619	0.577616	0.0712596	0.530158	0.598332	1	-0.0157455	-0.00842412	-0.0193822	-0.185577	0.853353	1	0.217064	0.0621328	0.328911	1.23369	0.221784	1
OS01T0374900-01	-0.0284706	-0.104653	-0.0247102	-0.771803	0.440748	1	-0.0260715	-0.352269	-0.0196393	-0.334195	0.73843	1	0.0296023	0.0904734	0.0436577	0.673821	0.500892	1	0.0025287	0.0236205	0.00550006	0.0293139	0.976632	1
OS01T0375000-01	-0.0194913	-0.0808516	-0.0188163	-0.545578	0.585744	1	-0.0587644	-1.01113	-0.0547644	-0.955137	0.340177	1	0.0823009	0.335096	0.125931	2.16092	0.0313678	1	-0.117153	-1.94214	-0.274288	-1.65148	0.0995243	1
OS01T0375100-01	-0.00836979	-0.0294873	-0.00708469	-0.214432	0.830344	1	-0.0253555	-0.314713	-0.0181671	-0.297373	0.766372	1	0.0304812	0.0891762	0.046202	0.621057	0.535003	1	0.0723908	0.619609	0.166319	0.728127	0.467068	1
OS01T0375200-03	0.0297382	0.0685948	0.0152978	0.144647	0.885716	1	-0.586566	-3.12082	-0.155219	-0.976467	0.334851	1	-0.0584762	-0.014773	-0.0455099	-0.242781	0.809587	1	-0.884948	-0.0564805	-0.536007	-1.07344	0.290673	1
OS01T0376700-01	0.109866	0.611189	0.0745668	1.98198	0.0481719	1	-0.00562517	-0.174085	-0.0025912	-0.043157	0.965598	1	0.0527842	0.298345	0.0276376	0.694096	0.488044	1	-0.201952	-6.45177	-0.0553656	-0.985607	0.324952	1
OS01T0377000-01	-0.0362378	-0.0988596	-0.0248263	-0.508199	0.612156	1	0.206182	1.53449	0.0967724	1.20718	0.229538	1	0.073291	0.0615324	0.0933368	0.751284	0.453917	1	0.0511799	0.036075	0.0830051	0.234667	0.814861	1
OS01T0377500-01	0.0539605	0.216376	0.046294	1.42869	0.153922	1	0.0769252	1.23691	0.0566194	1.00914	0.313562	1	0.0328562	0.124795	0.041116	0.792188	0.428764	1	-0.064176	-0.925831	-0.100499	-0.812228	0.417191	1
OS01T0377700-01	-0.0515684	-0.136704	-0.0400313	-0.817678	0.415378	1	0.0789824	0.55504	0.0475952	0.628722	0.53091	1	-0.0661257	-0.0536889	-0.0824113	-0.580007	0.563003	1	-0.19446	-0.128191	-0.302039	-0.708422	0.480069	1
OS01T0377700-02	-0.0364428	-0.171502	-0.029331	-0.909126	0.363836	1	-0.0164368	-0.364023	-0.0106475	-0.200917	0.840866	1	0.0662858	0.327881	0.0622121	1.04254	0.297843	1	0.0529324	1.29513	0.0466262	0.323381	0.74659	1
OS01T0378100-01	0.0515723	0.235328	0.0703374	1.70319	0.0898084	1	0.0588056	1.22443	0.109385	1.24943	0.212697	1	0.01286	0.0132009	0.0240147	0.289655	0.772674	1	0.000251142	0.000264632	0.000875778	0.00332669	0.997352	1
OS01T0379400-03	0.170681	0.428057	0.0997852	0.842846	0.403692	1	0.906819	5.70365	0.309943	1.52448	0.134543	1	-0.109096	-0.0363456	-0.0920635	-0.555135	0.581138	1	1.78756	0.198402	1.27296	2.9224	0.00513056	1
OS01T0380800-00	0.0521707	0.158823	0.0406549	0.788254	0.431835	1	-0.183248	-1.69828	-0.111278	-1.18672	0.237331	1	0.0205689	0.0251934	0.031691	0.31662	0.751947	1	0.139649	0.209501	0.331502	0.977624	0.329755	1
OS01T0382000-01	-0.0398052	-0.189367	-0.0668768	-1.92123	0.0554969	1	-0.0576989	-1.30585	-0.162869	-3.0877	0.00217414	1	0.00592324	0.0294462	0.0116292	0.267278	0.789405	1	-0.0278599	-0.688523	-0.107389	-1.39823	0.162886	1
OS01T0382400-01	-0.0204722	-0.0679733	-0.0252374	-0.577449	0.564434	1	-0.122324	-1.34853	-0.185897	-2.3766	0.0186404	1	0.001262	0.00210839	0.00244158	0.0312313	0.975118	1	-0.0523412	-0.146092	-0.195914	-0.886851	0.376304	1
OS01T0383100-01	0.0174668	0.0445421	0.012036	0.19107	0.849328	1	-0.0893686	-0.581166	-0.0424349	-0.493644	0.623718	1	0.0662377	0.0260623	0.0623569	0.517271	0.606901	1	0.0134093	0.00207598	0.0118841	0.0435856	0.965384	1
OS01T0383700-01	-0.0767662	-0.478814	-0.0292856	-0.822063	0.411527	1	0.139369	5.422	0.0202832	0.390252	0.696557	1	-0.0188398	-0.118486	-0.00950228	-0.188721	0.850411	1	-0.0310616	-1.22859	-0.00790182	-0.0827979	0.934056	1
OS01T0384300-00	0.0783036	0.278311	0.0665154	1.9674	0.0499851	1	-0.0877663	-1.10872	-0.0633298	-1.04992	0.29454	1	0.00995793	0.0260503	0.0169263	0.223327	0.823437	1	0.0771987	0.528319	0.223047	0.904457	0.366499	1
OS01T0384800-01	-0.0216502	-0.0897186	-0.0276129	-0.680501	0.496977	1	0.0199619	0.342802	0.0324717	0.461097	0.645018	1	-0.017312	-0.0527851	-0.034531	-0.529503	0.596851	1	0.0343395	0.319243	0.136621	0.608335	0.543431	1
OS01T0386700-01	-0.081154	-0.477179	-0.0852945	-1.90708	0.0572819	1	-0.118707	-4.1041	-0.131129	-1.81005	0.0711258	1	-0.0967038	-0.542659	-0.170338	-1.87232	0.0620009	1	-0.0180173	-0.567356	-0.0559018	-0.236668	0.813054	1
OS01T0387133-00	0.0456771	0.124295	0.0325312	0.487766	0.62714	1	-0.0944614	-0.699462	-0.0479133	-0.494748	0.622269	1	-0.00235947	-0.00140874	-0.00268444	-0.0204806	0.983706	1	0.305297	0.108831	0.395185	1.07605	0.284883	1
OS01T0388000-01	-0.132184	-0.360018	-0.0966412	-1.28277	0.20377	1	-0.0274813	-0.203858	-0.0146894	-0.110074	0.912624	1	0.12762	0.0442964	0.114865	0.821997	0.415193	1	0.132013	0.0159044	0.106943	0.278484	0.781915	1
OS01T0388500-00	0.0332419	0.0822962	0.0237619	0.434072	0.664977	1	-0.379535	-2.32616	-0.193929	-2.39382	0.0181367	1	0.00987457	0.00867978	0.0129867	0.105649	0.916029	1	0.449409	0.347235	0.777322	1.95743	0.0525257	1
OS01T0388700-01	-0.000514165	-0.00126665	-0.00030423	-0.00443425	0.996478	1	0.0413136	0.250726	0.0144641	0.153136	0.878852	1	0.0583719	0.0157902	0.0455369	0.342607	0.733645	1	0.150572	0.0110183	0.0916359	0.334596	0.739678	1
OS01T0389200-01	-0.080314	-0.183548	-0.0567865	-0.615684	0.541976	1	-0.0161906	-0.0845632	-0.00809416	-0.0541782	0.957101	1	0.055061	0.0110026	0.0379178	0.27589	0.784524	1	0.132646	0.00529661	0.0629063	0.272963	0.786816	1
OS01T0389700-01	-0.108098	-0.37586	-0.117164	-3.03656	0.00265068	1	0.109235	1.32064	0.128327	1.8493	0.0656279	1	-0.0237515	-0.0488277	-0.0457818	-0.557481	0.577756	1	0.0425822	0.17996	0.158208	0.589953	0.555819	1
OS01T0390300-02	-0.032657	-0.0732362	-0.0226066	-0.239384	0.812001	1	-0.359812	-1.80957	-0.172423	-1.1273	0.266334	1	-0.48294	-0.0958989	-0.324594	-1.83381	0.0766208	1	-1.28301	-0.0505908	-0.579594	-1.21179	0.235373	1
OS01T0390400-01	-0.0249857	-0.091403	-0.0221541	-0.621307	0.534824	1	0.0450496	0.602876	0.0354173	0.617027	0.537636	1	-0.0834504	-0.249982	-0.12594	-1.78604	0.0750228	1	0.0221806	0.199037	0.0505175	0.244018	0.807371	1
OS01T0390600-01	-0.0203448	-0.0486389	-0.0142019	-0.199935	0.842298	1	-0.0342842	-0.195954	-0.0167063	-0.156573	0.876227	1	0.109965	0.041675	0.100313	0.635718	0.527477	1	-0.328342	-0.0471598	-0.273232	-0.573094	0.568879	1
OS01T0390900-01	0.0493428	0.145753	0.0366973	0.849979	0.396243	1	-0.0623247	-0.543808	-0.034473	-0.456005	0.648825	1	0.0633579	0.0877601	0.0929468	0.937812	0.349501	1	-0.000132253	-0.000253745	-0.000284625	-0.000788477	0.999372	1
OS01T0390900-02	0.0910871	0.219651	0.0598459	0.694446	0.490401	1	-0.243485	-1.41588	-0.105106	-0.93847	0.351145	1	0.172291	0.0697257	0.162787	1.01582	0.313843	1	0.333521	0.054624	0.297741	0.750752	0.455872	1
OS01T0391100-02	0.113282	0.268096	0.0822483	0.853978	0.396821	1	-0.308503	-1.7279	-0.162626	-1.0584	0.294586	1	-0.136901	-0.0579641	-0.129556	-0.718784	0.474953	1	0.727999	0.130507	0.651969	1.2784	0.205816	1
OS01T0391500-01	-0.125846	-0.347102	-0.0981939	-2.12013	0.0354545	1	-0.0288149	-0.219205	-0.0175431	-0.252086	0.801288	1	-0.0489453	-0.0650629	-0.0735961	-0.664079	0.507494	1	-0.0335212	-0.0592332	-0.0757893	-0.173631	0.862353	1
OS01T0392100-01	0.00866908	0.0480037	0.004878	0.123071	0.902113	1	-0.353614	-10.8426	-0.111961	-1.52611	0.127785	1	0.0574658	0.322341	0.0339759	0.581188	0.56146	1	-0.68948	-21.6938	-0.241016	-1.87981	0.0609043	1
OS01T0392800-01	-0.0471023	-0.119464	-0.0284764	-0.495102	0.621603	1	-0.149628	-0.962513	-0.0546891	-0.668161	0.50557	1	0.134409	0.109976	0.168567	1.21587	0.226461	1	0.0979313	0.0655628	0.154031	0.280455	0.779624	1
OS01T0495900-01	0.0404446	0.21275	0.0255955	0.728019	0.46703	1	0.167664	4.63938	0.06715	1.10126	0.271452	1	0.0565453	0.290901	0.048244	0.926399	0.354833	1	-0.147804	-3.91187	-0.107592	-0.947252	0.344121	1
OS01T0496900-01	0.0416208	0.131557	0.0319974	0.816798	0.414754	1	-0.101381	-1.01289	-0.0599193	-0.967782	0.334013	1	-0.0762251	-0.181319	-0.118918	-1.46352	0.144423	1	-0.219462	-1.2418	-0.534144	-1.95578	0.0514677	1
OS01T0498200-01	0.0499248	0.34132	0.0168901	0.471115	0.637816	1	0.785451	36.7121	0.0898983	1.69949	0.0900058	1	-0.0682623	-0.471637	-0.0211307	-0.578259	0.563427	1	1.10719	52.8539	0.106093	1.797	0.0731198	1
OS01T0498300-01	-0.00120357	-0.00322308	-0.000940529	-0.0113791	0.990946	1	0.0438668	0.314584	0.026788	0.1826	0.855541	1	-0.126867	-0.0688288	-0.142442	-0.910127	0.365671	1	-0.218232	-0.0642331	-0.275101	-0.61435	0.540869	1
OS01T0499300-01	0.000100147	0.000403642	8.17902e-05	0.00249608	0.99801	1	-0.117753	-1.9129	-0.0785424	-1.34032	0.18095	1	0.0129968	0.0504718	0.0160064	0.297964	0.7659	1	-0.0265663	-0.400642	-0.0402946	-0.325623	0.744895	1
OS01T0500400-01	0.352854	0.940301	0.2517	3.5534	0.000633965	1	0.227225	1.61361	0.11562	1.31695	0.191568	1	0.159709	0.0603076	0.155513	1.13928	0.259806	1	-0.129836	-0.0185132	-0.123104	-0.441359	0.660818	1
OS01T0500500-01	0.0672369	0.253629	0.0583375	1.72295	0.0857689	1	-0.116268	-1.65441	-0.0875267	-1.54824	0.122462	1	0.102454	0.352169	0.141512	2.33816	0.0199416	1	0.0972399	1.14892	0.185512	1.13079	0.258919	1
OS01T0500600-01	-0.023589	-0.0741523	-0.0201133	-0.5218	0.602259	1	0.0645084	0.63745	0.0468991	0.694836	0.487794	1	0.0530596	0.133213	0.0834193	1.08164	0.280296	1	0.16406	1.03411	0.405514	1.48219	0.139361	1
OS01T0500750-00	0.0561541	0.181122	0.051785	1.31864	0.188441	1	-0.0384727	-0.40025	-0.0327188	-0.478225	0.632895	1	0.0195664	0.040819	0.0326453	0.359714	0.719361	1	-0.0207339	-0.0902364	-0.0577165	-0.175621	0.860733	1
OS01T0500900-01	0.0112694	0.0437672	0.0105974	0.309865	0.756849	1	0.0175073	0.26407	0.0154817	0.248406	0.803968	1	-0.00553131	-0.016871	-0.00850218	-0.127515	0.898611	1	0.0402134	0.374105	0.0950111	0.472661	0.63677	1
OS01T0501000-01	-0.024915	-0.0950616	-0.0215632	-0.665048	0.506446	1	0.101227	1.47361	0.0758229	1.35557	0.176095	1	0.038144	0.12879	0.057782	0.864643	0.387846	1	0.0682485	0.778048	0.156612	0.789766	0.430218	1
OS01T0501700-01	0.121756	0.920439	0.0495946	1.34835	0.178384	1	-0.102517	-5.85882	-0.0170094	-0.341198	0.733133	1	-0.0364668	-0.274856	-0.0129515	-0.352445	0.724697	1	-0.0158183	-0.89862	-0.00199528	-0.034461	0.972527	1
OS01T0501800-01	0.785154	9.5077	0.123865	3.05188	0.00243329	1	-1.81311	-265.868	-0.0451246	-0.716981	0.473806	1	-0.165126	-1.99758	-0.030859	-0.710674	0.477721	1	-0.538867	-78.86	-0.0188197	-0.229557	0.81856	1
OS01T0502400-01	0.0322292	0.147248	0.0260168	0.797465	0.425662	1	-0.0179733	-0.375165	-0.0117121	-0.209646	0.834054	1	-0.0328285	-0.137437	-0.0371023	-0.745096	0.456681	1	-0.0285378	-0.500181	-0.0364519	-0.332418	0.73976	1
OS01T0502700-00	0.194445	0.50232	0.144222	2.67428	0.00854209	1	0.170245	1.13616	0.0936576	1.26131	0.209685	1	-0.0321968	-0.019413	-0.0364061	-0.234995	0.814752	1	-0.539501	-0.196133	-0.689786	-1.82321	0.0716664	1
OS01T0502800-01	-0.0687659	-0.235029	-0.0778202	-1.92625	0.0551683	1	-0.0590647	-0.689964	-0.0756427	-0.913219	0.36198	1	-0.0282101	-0.0590433	-0.0513706	-0.670182	0.503375	1	-0.0857041	-0.375434	-0.284198	-1.15143	0.250689	1
OS01T0502900-00	0.0616992	0.160847	0.0571705	0.819945	0.414397	1	-0.0737646	-0.50132	-0.0633335	-0.712056	0.478278	1	0.154045	0.115023	0.197976	1.63048	0.106054	1	-0.108174	-0.0603113	-0.178671	-0.680732	0.497583	1
OS01T0503400-02	0.0913417	0.258643	0.0811291	1.52086	0.132287	1	-0.0723538	-0.58013	-0.057079	-0.619503	0.536673	1	-0.115022	-0.109482	-0.165595	-1.5541	0.12285	1	-0.250162	-0.226646	-0.518506	-1.41124	0.160671	1
OS01T0503400-03	0.0748735	0.291009	0.0749846	2.16032	0.0314523	1	-0.0755968	-1.14198	-0.0758214	-1.23334	0.218317	1	-0.0400759	-0.126239	-0.0637074	-0.9487	0.343472	1	-0.0716706	-0.711153	-0.181115	-0.857078	0.392029	1
OS01T0504100-01	-0.0240862	-0.128203	-0.0209423	-0.56464	0.572645	1	-0.132261	-3.74706	-0.0999875	-1.81036	0.0710035	1	-0.0270342	-0.134189	-0.0332466	-0.664188	0.506979	1	-0.0752455	-1.85389	-0.113801	-1.04275	0.297741	1
OS01T0504500-02	-0.0262099	-0.0987936	-0.0251892	-0.749486	0.454084	1	-0.0227248	-0.322869	-0.0209893	-0.34433	0.730814	1	-0.0484999	-0.161304	-0.0825253	-1.18505	0.236862	1	-0.131721	-1.45701	-0.381369	-1.64902	0.100112	1
OS01T0504950-01	0.121775	0.309876	0.0721613	0.864474	0.389753	1	0.348103	2.25406	0.122236	0.921645	0.359279	1	-0.0782534	-0.0368337	-0.0803712	-0.476402	0.635384	1	-1.03361	-0.229003	-1.09031	-2.4312	0.0177483	1
OS01T0505400-01	0.00557042	0.024831	0.00490531	0.146729	0.883423	1	-0.236236	-4.69415	-0.183191	-3.59295	0.000368938	1	-0.102295	-0.415138	-0.118933	-2.165	0.031028	1	0.0698032	1.14961	0.0943556	0.718191	0.473096	1
OS01T0505700-01	-0.0750063	-0.24239	-0.0643932	-1.63723	0.102877	1	0.0653629	0.682599	0.0481743	0.707793	0.479759	1	-0.00400082	-0.00856483	-0.00650671	-0.0712959	0.943217	1	0.269645	1.23575	0.713209	2.19465	0.0290765	1
OS01T0506100-02	-0.0300234	-0.0863749	-0.0230113	-0.558997	0.576789	1	-0.0384295	-0.318068	-0.022575	-0.325933	0.744818	1	-0.0238284	-0.0378583	-0.0375326	-0.349306	0.727217	1	-0.0834074	-0.210541	-0.206935	-0.533876	0.594006	1
OS01T0506200-01	0.0188967	0.0585826	0.0160248	0.448281	0.654319	1	-0.00498019	-0.0478646	-0.00358145	-0.0616781	0.950861	1	-0.106019	-0.248707	-0.172155	-1.95579	0.0514954	1	0.062519	0.344052	0.164849	0.512711	0.608564	1
OS01T0507000-02	0.10239	0.520831	0.093199	2.3506	0.0193182	1	0.00750589	0.194216	0.00621889	0.101182	0.919458	1	-0.0178948	-0.0891817	-0.0192115	-0.387228	0.698807	1	0.00900648	0.223692	0.0103806	0.101783	0.918983	1
OS01T0507300-01	-0.0812612	-0.350931	-0.0693514	-2.14373	0.0326833	1	-0.0437762	-0.816424	-0.0318847	-0.597879	0.550278	1	-0.072634	-0.274438	-0.0889912	-1.60793	0.108715	1	0.0199728	0.285134	0.0299815	0.21559	0.829428	1
OS01T0507500-01	0.00894841	0.0405222	0.00741979	0.21958	0.826311	1	-0.0875166	-1.79467	-0.0601702	-1.02417	0.306384	1	0.0422524	0.18305	0.0442354	0.868922	0.386202	1	0.139769	2.62331	0.153197	1.33923	0.181307	1
OS01T0507700-01	0.156176	1.12049	0.0674061	1.99661	0.046539	1	-0.282741	-14.5539	-0.0526696	-1.02595	0.305531	1	-0.0660774	-0.475344	-0.0302252	-0.821431	0.411908	1	0.0764157	3.95452	0.0159888	0.312212	0.755048	1
OS01T0507900-01	-0.084108	-0.399891	-0.0678157	-2.01342	0.0447671	1	-0.0461658	-1.04359	-0.0300128	-0.523997	0.600582	1	0.010342	0.0475489	0.0109552	0.234749	0.814531	1	-0.0335873	-0.709978	-0.0376881	-0.391107	0.695938	1
OS01T0508100-01	-0.0698914	-0.275536	-0.0805736	-2.26402	0.0243264	1	-0.0767449	-1.19277	-0.101997	-1.66847	0.0963356	1	-0.00411486	-0.00828033	-0.00748461	-0.0985486	0.921581	1	-0.0303798	-0.123018	-0.10051	-0.411599	0.681015	1
OS01T0508500-01	0.000881181	0.0041632	0.00119945	0.0347428	0.972304	1	-0.0339324	-0.757423	-0.0628711	-1.06697	0.286701	1	-0.0526987	-0.149805	-0.11253	-1.71515	0.0874358	1	-0.0125507	-0.10142	-0.0572278	-0.280777	0.779092	1
OS01T0510100-01	-0.132144	-0.777865	-0.0541685	-1.51662	0.130247	1	-0.0335035	-1.16093	-0.00562977	-0.123699	0.901616	1	0.122495	0.720301	0.0735306	1.23113	0.219037	1	0.208584	7.21228	0.0751589	0.566667	0.571277	1
OS01T0510200-01	-0.148138	-0.471728	-0.166472	-2.60416	0.0110427	1	0.0872189	0.884421	0.110143	0.965426	0.337287	1	0.0631987	0.043041	0.0833659	0.776965	0.439322	1	-0.131833	-0.0611465	-0.229395	-0.904899	0.368083	1
OS01T0510500-01	0.0654843	0.221236	0.0561159	1.58295	0.114422	1	0.0173274	0.197774	0.0127242	0.223497	0.823293	1	-0.0090225	-0.0263072	-0.0133464	-0.190683	0.848893	1	0.0130407	0.110865	0.0285346	0.130474	0.896273	1
OS01T0510600-01	0.0442706	0.222646	0.0360194	1.04176	0.298158	1	-0.155158	-3.92438	-0.102711	-1.73645	0.0832664	1	-0.0663494	-0.32756	-0.0610148	-1.20316	0.229673	1	-0.0759782	-1.85181	-0.0642517	-0.548802	0.583469	1
OS01T0510800-01	-0.0282395	-0.113699	-0.0232129	-0.706428	0.480361	1	0.0655883	1.06324	0.0443172	0.798924	0.424844	1	0.0503313	0.182796	0.067258	1.14877	0.251422	1	-0.089775	-1.18416	-0.160312	-1.00049	0.317753	1
OS01T0511000-01	-0.00663479	-0.027104	-0.00709413	-0.197049	0.843911	1	-0.0571137	-0.953135	-0.0652956	-1.0081	0.31414	1	0.00256449	0.00751355	0.00486732	0.0681166	0.945739	1	-0.0505811	-0.434187	-0.182207	-0.791438	0.429327	1
OS01T0511100-01	-0.114245	-0.409507	-0.11567	-3.20708	0.00148053	1	-0.243719	-3.13139	-0.249837	-4.20182	3.47196e-05	0.627452	0.00362563	0.010833	0.00661049	0.0874778	0.93035	1	-0.139551	-1.24585	-0.463911	-1.89916	0.0585021	1
OS01T0511200-01	-0.0928112	-0.336216	-0.0876106	-2.48917	0.0134113	1	-0.00330538	-0.0433768	-0.00294533	-0.044725	0.964356	1	-0.0384017	-0.0983464	-0.0650275	-0.818308	0.413863	1	-0.0356412	-0.233758	-0.102199	-0.350556	0.72618	1
OS01T0511300-01	-0.00464181	-0.0194427	-0.00366814	-0.113033	0.910066	1	-0.0686206	-1.20391	-0.042852	-0.835301	0.404095	1	0.0279106	0.115735	0.0355789	0.639803	0.5227	1	-0.105579	-1.81541	-0.171564	-1.15613	0.248383	1
OS01T0511600-01	0.0925207	0.577419	0.0906422	2.72055	0.0068002	1	0.0125539	0.488969	0.0120493	0.248454	0.803911	1	-0.0420262	-0.233241	-0.0474801	-1.10385	0.270356	1	-0.0910948	-2.80584	-0.116272	-1.60602	0.109099	1
OS01T0511700-01	0.0287687	0.0831549	0.023157	0.49026	0.624505	1	-0.0624338	-0.521621	-0.0404525	-0.549385	0.583379	1	0.0146239	0.0203325	0.021881	0.201596	0.840448	1	-0.274484	-0.530602	-0.6145	-1.62521	0.105785	1
OS01T0512100-01	0.0137615	0.0610931	0.0105717	0.32734	0.743587	1	-0.101306	-1.99661	-0.0597862	-1.14313	0.253692	1	0.095857	0.418048	0.111201	2.18631	0.0294136	1	-0.173079	-3.29191	-0.232923	-2.01704	0.0444091	1
OS01T0513100-01	-0.0046548	-0.0157842	-0.00387518	-0.112814	0.910248	1	-0.110018	-1.26506	-0.0762512	-1.18286	0.237741	1	0.0230102	0.0636126	0.0360515	0.492067	0.623019	1	0.0395919	0.302588	0.0971877	0.403174	0.687098	1
OS01T0513200-01	0.0495684	0.165745	0.0419469	1.16436	0.245161	1	0.0921063	1.02981	0.0659599	1.05444	0.292501	1	-0.0456807	-0.115091	-0.0718597	-0.883888	0.377479	1	0.167195	1.06131	0.41374	1.42098	0.156385	1
OS01T0513400-01	-0.00999746	-0.0485529	-0.00798327	-0.217682	0.827791	1	0.157386	3.71208	0.100357	1.65078	0.0995943	1	-0.0536796	-0.250988	-0.0574241	-1.05374	0.292684	1	0.0522977	1.14333	0.0598486	0.449927	0.653025	1
OS01T0513500-01	-0.0296058	-0.0758843	-0.0206628	-0.41341	0.680044	1	-0.187065	-1.22897	-0.0911199	-1.2389	0.217903	1	-0.113188	-0.0911428	-0.140993	-1.10762	0.270258	1	0.317531	0.205889	0.492703	1.23916	0.217744	1
OS01T0513700-02	0.00931419	0.0218892	0.00554812	0.0961648	0.923577	1	0.0755325	0.41716	0.0268001	0.322592	0.747665	1	0.0649003	0.0383697	0.0725591	0.556387	0.579358	1	-0.165122	-0.0577152	-0.206394	-0.653767	0.514986	1
OS01T0513800-01	-0.0416746	-0.179845	-0.0413593	-1.21552	0.2253	1	-0.0228939	-0.426359	-0.0225489	-0.376757	0.706572	1	0.0297534	0.128725	0.0385834	0.76758	0.443226	1	-0.0379968	-0.711207	-0.0638961	-0.49181	0.623146	1
OS01T0514000-01	0.0231857	0.073819	0.0180382	0.475474	0.634834	1	-0.0278812	-0.282623	-0.0168755	-0.265444	0.790871	1	-0.026628	-0.0650211	-0.0414972	-0.499654	0.617698	1	-0.0367315	-0.219013	-0.0892067	-0.307917	0.758367	1
OS01T0514000-02	-0.0764587	-0.185474	-0.049643	-0.713207	0.478452	1	0.0558143	0.32844	0.0235292	0.250277	0.80313	1	0.0386622	0.0184759	0.0381249	0.246565	0.805937	1	-0.0102939	-0.00235083	-0.0100098	-0.0204663	0.983727	1
OS01T0514300-01	-0.095567	-0.295997	-0.0745833	-2.09855	0.0367832	1	-0.169729	-1.62823	-0.103377	-1.6963	0.0909767	1	0.0174457	0.0392611	0.0287365	0.326568	0.744251	1	0.0339948	0.172172	0.0922373	0.26923	0.787963	1
OS01T0514700-01	0.0773717	0.171577	0.0505916	0.599465	0.552186	1	-0.00331074	-0.016281	-0.00141552	-0.0126413	0.989973	1	0.0648655	0.0204541	0.0540714	0.373805	0.710162	1	0.480003	0.0477282	0.333542	1.04353	0.301931	1
OS01T0515300-01	0.117457	0.306725	0.0804688	1.51434	0.132248	1	0.0161821	0.110351	0.0075951	0.0964343	0.923318	1	0.0829822	0.0811729	0.114229	0.873022	0.384196	1	-0.391494	-0.374609	-0.741841	-1.71637	0.0883723	1
OS01T0516600-01	0.0909345	0.219789	0.0530553	0.699237	0.487298	1	-0.228289	-1.33364	-0.0777114	-0.567958	0.572375	1	-0.303945	-0.101105	-0.252367	-1.6307	0.108774	1	-0.261705	-0.0289578	-0.180422	-0.421067	0.675409	1
OS01T0516700-01	0.16451	0.418646	0.10082	1.56921	0.120109	1	0.165159	1.06958	0.0620321	0.648556	0.518296	1	0.0940186	0.0608467	0.112587	0.880029	0.381136	1	-0.187335	-0.0784633	-0.268637	-0.762179	0.447924	1
OS01T0518500-02	0.0209885	0.0491085	0.0129974	0.165906	0.868789	1	-0.20392	-1.11638	-0.0782002	-0.607645	0.545755	1	0.129236	0.0335902	0.0969089	0.513056	0.610847	1	1.01491	0.0685621	0.570672	0.876976	0.385756	1
OS01T0518800-01	0.10466	0.237219	0.0663572	0.612512	0.545258	1	-0.5538	-2.84505	-0.222621	-1.47624	0.152271	1	0.314529	0.0571794	0.205302	1.33359	0.193836	1	1.11336	0.0367955	0.474352	1.06591	0.298398	1
OS01T0519050-01	0.401359	0.920504	0.214248	2.86846	0.00580609	1	0.515444	2.71122	0.146875	1.40861	0.16458	1	0.18379	0.0485924	0.144722	0.756435	0.453934	1	1.2053	0.0842536	0.747344	1.37883	0.17601	1
OS01T0519100-01	-0.0156157	-0.0419143	-0.0108362	-0.228018	0.819882	1	-0.311592	-2.24486	-0.150043	-1.93444	0.0545771	1	0.0589317	0.0795696	0.084799	0.838291	0.402926	1	0.281931	0.513971	0.583748	1.66323	0.0979452	1
OS01T0519400-01	0.0101107	0.0431376	0.00893885	0.279911	0.779701	1	0.113947	2.07418	0.0890633	1.57007	0.11726	1	0.0466638	0.177366	0.0695912	1.02071	0.308104	1	-0.0254263	-0.367336	-0.0565499	-0.304866	0.760652	1
OS01T0519700-00	-0.107906	-0.265272	-0.0745324	-0.808574	0.422446	1	0.0141868	0.0857384	0.00676833	0.0456173	0.963797	1	-0.0287045	-0.00947217	-0.0247165	-0.169865	0.865849	1	-0.285169	-0.0310528	-0.211435	-0.621535	0.53717	1
OS01T0520600-01	0.0548344	0.170446	0.0446086	1.1272	0.260793	1	0.028607	0.276401	0.0189323	0.291615	0.77084	1	-0.061924	-0.11912	-0.101322	-1.17269	0.242077	1	-0.194241	-0.718781	-0.520033	-1.84053	0.066925	1
OS01T0520800-01	0.0500779	0.149768	0.0441338	0.596237	0.552399	1	-0.121427	-1.08607	-0.0943115	-0.826106	0.410788	1	0.0167532	0.0121257	0.0223061	0.166549	0.86809	1	-0.164907	-0.0863883	-0.292341	-0.526456	0.599853	1
OS01T0521200-01	-0.0807398	-0.212193	-0.0554175	-0.692239	0.491421	1	0.189736	1.3105	0.0893859	0.730474	0.467987	1	0.0595497	0.0201177	0.0526481	0.287412	0.775038	1	-0.368406	-0.0420459	-0.28796	-0.63939	0.525651	1
OS01T0521400-01	0.0574075	0.237357	0.0503679	1.49056	0.136931	1	0.0629324	1.07583	0.0484445	0.828934	0.407665	1	0.000137243	0.000532362	0.000176954	0.00331504	0.997357	1	0.00604188	0.0909088	0.0100442	0.0711971	0.94328	1
OS01T0521500-01	0.0389127	0.170549	0.032948	1.01163	0.312358	1	-0.0876065	-1.68289	-0.0628074	-1.15521	0.24873	1	0.0169089	0.0714257	0.0192807	0.382217	0.702518	1	-0.192077	-3.42733	-0.249743	-2.17366	0.0303595	1
OS01T0524400-01	0.145213	0.407323	0.11006	1.88378	0.0620426	1	-0.375499	-2.95444	-0.215703	-2.76109	0.00667896	1	0.0991672	0.0886731	0.131986	1.0046	0.317014	1	-0.241201	-0.192854	-0.427265	-0.922266	0.358167	1
OS01T0524500-01	0.0379478	0.148749	0.0352097	1.03563	0.301114	1	0.00361215	0.0555011	0.0031097	0.0510811	0.95929	1	0.0490213	0.141888	0.0792586	1.27187	0.20435	1	0.0687281	0.575776	0.179662	0.956452	0.339573	1
OS01T0524700-01	-0.105782	-0.317263	-0.0828072	-1.87635	0.0618698	1	-0.197366	-1.77537	-0.120945	-1.79813	0.0734652	1	0.0281909	0.0591014	0.0461729	0.503358	0.615146	1	-0.0927294	-0.407562	-0.248756	-0.74467	0.457157	1
OS01T0525700-01	0.00953088	0.034343	0.00980208	0.237776	0.812251	1	-0.161985	-2.10322	-0.171334	-2.25465	0.0250249	1	-0.0156938	-0.0294265	-0.0275917	-0.342363	0.732396	1	0.173809	0.611074	0.537246	1.93928	0.0537181	1
OS01T0525800-01	-0.101832	-0.272903	-0.0812408	-1.46473	0.145595	1	-0.0448384	-0.322034	-0.0285387	-0.332858	0.739827	1	-0.0931519	-0.0683799	-0.112086	-0.838125	0.403795	1	0.334261	0.180119	0.483955	1.05745	0.292666	1
OS01T0526100-01	0.0357256	0.132175	0.0308104	0.950115	0.342708	1	0.0310071	0.424426	0.0230619	0.414765	0.678568	1	-0.0301667	-0.103537	-0.0417071	-0.6577	0.511165	1	0.0721315	0.849696	0.137876	0.783525	0.433852	1
OS01T0526200-01	-0.0204326	-0.0801192	-0.0177602	-0.525879	0.599295	1	-0.0275349	-0.423362	-0.0208033	-0.368794	0.712498	1	0.0395191	0.144333	0.0546341	0.870731	0.384493	1	0.0493019	0.657631	0.0942276	0.545487	0.585764	1
OS01T0527400-01	-0.111733	-0.389262	-0.0882856	-2.53541	0.0116837	1	0.0243999	0.29615	0.0152338	0.250673	0.802221	1	-0.0419834	-0.125779	-0.0609715	-0.880507	0.379224	1	0.0514699	0.461968	0.108555	0.496834	0.619637	1
OS01T0527600-01	-0.0829394	-0.220672	-0.0590808	-1.15357	0.250511	1	-0.0947034	-0.670405	-0.0480547	-0.575383	0.5659	1	0.0322598	0.0380834	0.0465316	0.390305	0.69682	1	0.0909354	0.12673	0.189194	0.455914	0.649063	1
OS01T0528300-01	-0.0728481	-0.180146	-0.0497479	-0.849574	0.397842	1	-0.133247	-0.814839	-0.0621399	-0.636253	0.526263	1	-0.0936615	-0.0349153	-0.0866198	-0.478812	0.63397	1	-0.139163	-0.0193389	-0.119024	-0.205073	0.838286	1
OS01T0528800-01	-0.317772	-1.93295	-0.132207	-3.68585	0.000259291	1	-0.0603388	-2.23257	-0.0104442	-0.204616	0.837977	1	0.0580239	0.359652	0.0297902	0.581624	0.561165	1	-0.119038	-4.5734	-0.0313776	-0.31245	0.75487	1
OS01T0529800-01	0.0598539	0.138527	0.0393969	0.40892	0.684582	1	0.0450698	0.241419	0.0195265	0.144248	0.885978	1	0.280298	0.066779	0.213612	1.69778	0.0984242	1	0.89395	0.0507401	0.519189	2.17987	0.0362863	1
OS01T0530316-01	-0.0509087	-0.14704	-0.0364358	-0.550448	0.583213	1	0.380379	3.17325	0.194844	1.69998	0.0922852	1	0.0845108	0.0671091	0.110016	0.807455	0.421163	1	-0.0641809	-0.040471	-0.108765	-0.2453	0.80669	1
OS01T0530366-01	-0.0550492	-0.299422	-0.0386967	-0.918627	0.359242	1	-0.059412	-1.75768	-0.0293576	-0.459417	0.646221	1	-0.0286096	-0.158261	-0.0228705	-0.426197	0.670207	1	0.103397	3.16398	0.0660751	0.652382	0.514552	1
OS01T0530400-02	-0.0980028	-0.306547	-0.0738108	-1.79845	0.0734654	1	-0.0836136	-0.818077	-0.0474286	-0.773707	0.43993	1	-0.00882874	-0.0157432	-0.0144825	-0.144646	0.885122	1	-0.0132161	-0.0420234	-0.0355625	-0.102472	0.918475	1
OS01T0530500-01	-0.12301	-0.30922	-0.0783229	-0.954741	0.343604	1	0.0607712	0.38402	0.0246374	0.204774	0.838466	1	0.0140683	0.00528882	0.0125743	0.080326	0.936259	1	-0.360222	-0.0509105	-0.287777	-0.689549	0.493351	1
OS01T0530650-01	0.014252	0.0375256	0.00848649	0.0749592	0.940636	1	0.0908648	0.629937	0.032218	0.179206	0.858739	1	0.517425	0.0993017	0.359684	1.78589	0.0853549	1	-0.483312	-0.0178011	-0.233547	-0.461689	0.648144	1
OS01T0531000-01	-0.071535	-0.211869	-0.0586787	-1.41223	0.159397	1	0.0750142	0.658021	0.0504739	0.674097	0.500975	1	-0.0240869	-0.0391701	-0.0371964	-0.368464	0.712888	1	-0.117743	-0.311375	-0.280786	-0.787763	0.431703	1
OS01T0531200-01	-0.0133377	-0.0358273	-0.00927597	-0.18687	0.852001	1	-0.10923	-0.788152	-0.0528324	-0.687639	0.4927	1	-0.0377072	-0.0459651	-0.0543057	-0.493351	0.622402	1	0.199144	0.295921	0.413056	0.953598	0.341654	1
OS01T0532200-02	0.0191666	0.0462864	0.0104684	0.168399	0.866676	1	-0.122861	-0.716528	-0.0366507	-0.408884	0.683678	1	0.107277	0.0713216	0.12202	0.929944	0.354596	1	-0.298662	-0.132011	-0.386395	-0.910411	0.364774	1
OS01T0532300-01	0.037299	0.153963	0.0449508	1.08519	0.280583	1	0.0112187	0.191153	0.0162939	0.216063	0.829081	1	-0.0357384	-0.123507	-0.0726469	-1.13445	0.257471	1	0.00330525	0.0394745	0.0136575	0.0574186	0.954248	1
OS01T0532600-00	0.0635659	0.188653	0.053125	1.05587	0.292411	1	0.148758	1.31026	0.103903	1.41223	0.159471	1	0.0948065	0.146947	0.161568	1.63901	0.10295	1	0.0538503	0.129371	0.156395	0.434626	0.664342	1
OS01T0532700-01	0.435593	1.04558	0.234458	3.02522	0.00463381	1	0.00166698	0.0096046	0.000482946	0.00540789	0.995717	1	0.1135	0.0347749	0.0948439	0.603755	0.548973	1	-0.0021336	-0.000200287	-0.00148985	-0.00385092	0.996944	1
OS01T0532800-01	-0.0391114	-0.0958694	-0.0234372	-0.383747	0.702116	1	-0.227114	-1.36457	-0.0815549	-0.925586	0.357313	1	0.251141	0.148216	0.276476	1.75286	0.0831414	1	-0.166003	-0.057819	-0.201185	-0.42269	0.673602	1
OS01T0533500-01	0.0374829	0.101726	0.0265173	0.515316	0.607042	1	-0.0156374	-0.115175	-0.00782626	-0.0992511	0.921064	1	0.124633	0.155162	0.180392	1.54225	0.124857	1	0.158247	0.24527	0.331518	0.81703	0.415042	1
OS01T0534700-00	-0.012612	-0.0326087	-0.00942293	-0.130895	0.896136	1	0.0146219	0.0977465	0.00816217	0.0742372	0.940966	1	-0.216474	-0.153583	-0.265059	-1.7943	0.0757868	1	0.00779989	0.00392613	0.0116939	0.0210768	0.983227	1
OS01T0534900-01	0.0159623	0.0521682	0.0133868	0.367936	0.713207	1	-0.15101	-1.61297	-0.10621	-1.78379	0.0755761	1	-0.0154278	-0.0320987	-0.0242702	-0.278273	0.781022	1	0.0129782	0.0561801	0.0321184	0.108339	0.91381	1
OS01T0535400-01	0.0110283	0.0297506	0.00790266	0.156393	0.876021	1	-0.289615	-2.10764	-0.148715	-2.02314	0.0452141	1	0.0167768	0.0203493	0.0244363	0.213464	0.831226	1	0.00913338	0.0134374	0.0193768	0.045555	0.96372	1
OS01T0536000-01	0.119283	0.59737	0.0863641	2.41309	0.0162817	1	-0.0161558	-0.40519	-0.00846912	-0.130761	0.896032	1	0.00857041	0.0422	0.00861854	0.172948	0.862785	1	-0.0449972	-1.09096	-0.0455041	-0.404798	0.685856	1
OS01T0537250-01	-0.0197719	-0.0728568	-0.0273397	-0.545249	0.586405	1	-0.0738108	-1.00222	-0.141127	-1.13467	0.258337	1	0.0976316	0.111394	0.179958	2.10866	0.0370707	1	-0.0763808	-0.0994319	-0.259506	-0.983781	0.327236	1
OS01T0538000-02	-0.0745343	-0.330228	-0.0777436	-1.94595	0.0526492	1	-0.101434	-1.99113	-0.110357	-1.55981	0.119919	1	0.00599527	0.019633	0.0136987	0.136549	0.891489	1	0.120764	1.29507	0.630488	1.55423	0.121306	1
OS01T0539400-02	-0.0753109	-0.230888	-0.0622995	-1.18561	0.237717	1	-0.147888	-1.39002	-0.101202	-1.16553	0.245732	1	0.135312	0.142965	0.213448	1.75728	0.0813434	1	0.0323327	0.0360936	0.080455	0.179181	0.858088	1
OS01T0539900-01	0.0132905	0.050248	0.0122346	0.259197	0.79578	1	0.0150007	0.214421	0.0127118	0.145941	0.884131	1	0.0886589	0.16146	0.180596	1.83405	0.0682703	1	-0.0558922	-0.185367	-0.23191	-0.536355	0.592368	1
OS01T0540800-01	0.123635	0.33854	0.0888102	1.71821	0.0875942	1	0.11878	0.890598	0.0612896	0.716436	0.474703	1	0.073562	0.102429	0.109912	0.940044	0.348395	1	-0.18126	-0.35143	-0.404653	-0.877419	0.381379	1
OS01T0541000-01	-0.0892628	-0.283218	-0.0756191	-1.68838	0.0937924	1	0.0665989	0.67045	0.0477957	0.573048	0.567634	1	0.0334509	0.0421174	0.0565151	0.555985	0.579075	1	-0.0387735	-0.061467	-0.110675	-0.32454	0.746015	1
OS01T0541600-01	0.166612	0.464622	0.121057	2.47803	0.0142232	1	0.0498708	0.387823	0.0263278	0.386563	0.699535	1	-0.0438056	-0.0569382	-0.0638779	-0.633552	0.527182	1	0.345468	0.583654	0.734598	2.00899	0.0460451	1
OS01T0541800-01	0.0457977	0.159295	0.0455171	1.17721	0.240094	1	-0.13829	-1.67305	-0.136601	-2.17789	0.0302456	1	0.0081288	0.0190922	0.0150977	0.197435	0.843642	1	-0.025571	-0.141061	-0.0882098	-0.360969	0.718417	1
OS01T0541900-01	0.0965796	0.524708	0.0586351	1.54711	0.122635	1	0.289867	8.55586	0.106842	1.60047	0.110289	1	-0.0257325	-0.133598	-0.020313	-0.46465	0.642448	1	-0.0765415	-2.06316	-0.0476958	-0.627248	0.530874	1
OS01T0542000-00	0.075147	0.244868	0.0650718	1.78028	0.0762816	1	0.10004	1.06222	0.0750128	1.243	0.215057	1	0.138511	0.273799	0.228687	2.44002	0.0154082	1	0.236239	0.923086	0.643966	1.61687	0.10722	1
OS01T0542100-01	-0.00889787	-0.0236977	-0.00571289	-0.118638	0.905723	1	-0.141597	-1.00437	-0.0583704	-0.718301	0.473712	1	-0.126151	-0.0985141	-0.158418	-1.32697	0.187194	1	0.235701	0.143741	0.3717	0.877718	0.381976	1
OS01T0542700-01	-0.0878331	-0.252461	-0.0683141	-1.59142	0.113106	1	-0.0906848	-0.749215	-0.0548579	-0.826628	0.409424	1	0.071974	0.088373	0.105112	0.944175	0.34642	1	0.0650909	0.0981312	0.138828	0.398111	0.691051	1
OS01T0543000-02	-0.0575966	-0.166542	-0.0423891	-1.02175	0.308025	1	-0.198201	-1.65713	-0.107354	-1.77333	0.0775731	1	-0.0411684	-0.0777249	-0.0655913	-0.672019	0.502218	1	-0.0980214	-0.349392	-0.24882	-0.677694	0.498621	1
OS01T0543100-01	0.0936685	0.240047	0.0661699	0.891272	0.375329	1	-0.487223	-3.19988	-0.243143	-2.29632	0.024178	1	0.0768064	0.0214431	0.0638051	0.423739	0.674099	1	-0.0579475	-0.00451666	-0.0399901	-0.108828	0.913928	1
OS01T0543600-01	-0.0645926	-0.168638	-0.052257	-0.455685	0.650653	1	0.0176358	0.12021	0.011543	0.0510488	0.959502	1	0.423882	0.21073	0.461842	3.08567	0.00292206	1	-0.353659	-0.0874073	-0.419839	-1.0072	0.31741	1
OS01T0544700-02	-0.0908052	-0.232043	-0.0536991	-0.933378	0.352658	1	-0.405104	-2.64535	-0.141671	-1.47581	0.14278	1	0.0578191	0.0562441	0.0773675	0.687263	0.493054	1	-0.187788	-0.177697	-0.336235	-0.878092	0.381402	1
OS01T0545900-00	0.172281	0.439967	0.114815	1.61841	0.108998	1	-0.255481	-1.66619	-0.113471	-1.1289	0.261908	1	0.0370789	0.0184865	0.0379948	0.2651	0.79165	1	0.494866	0.123011	0.519614	1.23901	0.219204	1
OS01T0546400-01	0.162772	0.415855	0.105045	1.82023	0.071443	1	-0.164336	-1.07264	-0.068442	-0.793592	0.429157	1	-0.101141	-0.0874532	-0.129469	-0.946874	0.345501	1	-0.437851	-0.327359	-0.717468	-1.76332	0.0802714	1
OS01T0546500-01	-0.0172522	-0.0443479	-0.0120887	-0.218346	0.827594	1	0.0803099	0.530671	0.0394313	0.46659	0.641801	1	-0.223033	-0.15374	-0.262595	-2.36498	0.0198858	1	-0.415533	-0.197441	-0.576022	-1.74703	0.0836123	1
OS01T0546800-01	0.00410339	0.011056	0.0031874	0.0619466	0.950679	1	-0.0038449	-0.0279125	-0.00231992	-0.0286842	0.977149	1	0.130893	0.129467	0.173677	1.53554	0.126846	1	0.228191	0.223247	0.401742	1.05578	0.292848	1
OS01T0546900-01	0.0358984	0.0920126	0.0245429	0.449969	0.653431	1	-0.103481	-0.679838	-0.0483686	-0.678866	0.49831	1	0.055437	0.0505207	0.0727734	0.576462	0.565292	1	-0.102098	-0.0847926	-0.17594	-0.394662	0.693739	1
OS01T0547000-01	0.023	0.0577583	0.0161525	0.275469	0.783503	1	-0.0764358	-0.482026	-0.0376982	-0.425579	0.671247	1	-0.062569	-0.0549592	-0.0799367	-0.688434	0.492416	1	-0.0987924	-0.0762232	-0.161249	-0.414411	0.679267	1
OS01T0547200-01	0.0298086	0.0976476	0.0238084	0.630291	0.528989	1	0.0797862	0.856187	0.0508986	0.833971	0.404973	1	0.00623177	0.0133125	0.0100483	0.119186	0.905219	1	0.00365734	0.0166903	0.00950883	0.0309264	0.975352	1
OS01T0547500-02	0.0341019	0.0827843	0.0224562	0.386075	0.700708	1	-0.189175	-1.11481	-0.082031	-1.04191	0.300758	1	0.284134	0.113161	0.265082	1.77601	0.0808405	1	-0.00801531	-0.00127136	-0.00697644	-0.0150185	0.988067	1
OS01T0547600-00	-0.0887705	-0.23627	-0.0611427	-1.24881	0.21376	1	0.0585105	0.414488	0.0277579	0.363693	0.716627	1	-0.115898	-0.0725427	-0.135247	-1.0187	0.311074	1	-0.315416	-0.123573	-0.429528	-1.11949	0.265944	1
OS01T0549500-02	0.0626272	0.151818	0.0398468	0.828884	0.408678	1	-0.426645	-2.5072	-0.172714	-2.39218	0.01818	1	0.0658931	0.0484652	0.0776273	0.601593	0.548675	1	-0.00664367	-0.00359408	-0.00922055	-0.022677	0.981949	1
OS01T0549700-01	-0.00593621	-0.0135105	-0.0029094	-0.0350099	0.972238	1	0.263589	1.36536	0.063316	0.595979	0.554466	1	0.107915	0.0276074	0.0798773	0.443011	0.660087	1	-0.380972	-0.0249335	-0.208727	-0.335588	0.738936	1
OS01T0550000-01	-0.100605	-0.529533	-0.0651184	-1.70618	0.088757	1	-0.10853	-3.00672	-0.045469	-0.758519	0.448591	1	-0.00147357	-0.00784868	-0.00112092	-0.0215024	0.982856	1	0.0272886	0.774159	0.0157902	0.148867	0.881738	1
OS01T0550100-01	-0.0419658	-0.172691	-0.0353029	-1.06636	0.28695	1	-0.0319916	-0.541731	-0.0226394	-0.41201	0.680571	1	-0.00579874	-0.0220448	-0.00738391	-0.133393	0.893957	1	0.0666944	0.963909	0.108142	0.758639	0.448561	1
OS01T0550200-00	0.0235916	0.0695561	0.018339	0.447108	0.655252	1	-0.129141	-1.12259	-0.0780374	-1.08925	0.277295	1	0.00540767	0.00972975	0.00816539	0.0882322	0.929765	1	0.055043	0.178191	0.125498	0.409537	0.682508	1
OS01T0550300-01	0.0919478	0.206739	0.0488772	0.58592	0.560548	1	0.446819	2.25888	0.126259	1.05823	0.294231	1	-0.0161189	-0.00688068	-0.015421	-0.0994489	0.92109	1	0.303987	0.055392	0.278232	0.601807	0.549428	1
OS01T0551000-01	0.0422599	0.239261	0.0312399	0.848872	0.396498	1	-0.0621641	-1.99262	-0.0339704	-0.732457	0.46432	1	-0.0832612	-0.442688	-0.0588506	-1.26864	0.205348	1	0.219915	6.21677	0.109868	1.25023	0.211988	1
OS01T0551100-01	-0.0540661	-0.254276	-0.0481319	-1.47223	0.141771	1	-0.0723499	-1.60029	-0.0573395	-1.01905	0.30882	1	-0.0119589	-0.0547011	-0.0153651	-0.310756	0.75616	1	-0.0454383	-0.950667	-0.0750081	-0.662096	0.508321	1
OS01T0551400-00	0.14009	0.356003	0.0984634	1.53707	0.128332	1	-0.099176	-0.640469	-0.0489937	-0.535454	0.593896	1	-0.0637685	-0.0330185	-0.0667127	-0.492808	0.623533	1	-0.108684	-0.0291385	-0.118952	-0.323935	0.746865	1
OS01T0551900-02	0.110632	0.297124	0.0765623	1.60329	0.110746	1	-0.0666715	-0.480901	-0.0319308	-0.476937	0.633984	1	0.137366	0.190188	0.192608	1.65651	0.0991864	1	0.2015	0.386264	0.396155	0.959667	0.338388	1
OS01T0552100-01	0.156069	0.418439	0.111448	1.48504	0.142594	1	-0.189411	-1.36155	-0.0965871	-0.733802	0.465791	1	0.112594	0.0424483	0.1045	0.669465	0.506101	1	0.625963	0.0889686	0.539198	1.31403	0.194724	1
OS01T0552300-01	-0.026355	-0.190321	-0.0110191	-0.329875	0.741672	1	-0.280843	-14.6457	-0.0490945	-0.992327	0.32163	1	-0.169376	-1.23138	-0.0898591	-1.79024	0.074199	1	-0.0227142	-1.20054	-0.00639319	-0.0594829	0.952598	1
OS01T0552500-01	0.102664	0.288757	0.0708645	1.06736	0.288495	1	0.0826497	0.653841	0.0393788	0.403565	0.687451	1	0.0457617	0.0443841	0.0647902	0.504086	0.615054	1	-0.00880109	-0.00827919	-0.0176421	-0.0473679	0.962293	1
OS01T0553200-00	-0.0395294	-0.0973736	-0.0235221	-0.328498	0.744137	1	0.299015	1.8144	0.105877	0.789479	0.434456	1	0.25145	0.0758464	0.212256	1.45963	0.151494	1	-0.00497938	-0.000453046	-0.00354808	-0.00995773	0.992101	1
OS01T0553400-01	0.0616939	0.196161	0.0470108	0.872322	0.38437	1	-0.260108	-2.62963	-0.151031	-1.72896	0.0858419	1	0.030938	0.0405075	0.0500508	0.500211	0.617597	1	0.0952966	0.163367	0.249411	0.644044	0.520452	1
OS01T0553600-01	-0.0144293	-0.0548204	-0.0131498	-0.322814	0.747104	1	-0.020899	-0.301662	-0.0173571	-0.228381	0.819537	1	0.0640381	0.153811	0.122916	1.32187	0.18742	1	-0.0984287	-0.567834	-0.362626	-0.961375	0.337296	1
OS01T0555100-01	0.156301	0.939929	0.124147	3.50679	0.00050548	1	0.0313442	1.1335	0.0197746	0.366374	0.714283	1	0.0190245	0.10769	0.0261285	0.546219	0.585241	1	-0.124341	-3.98419	-0.23454	-2.76228	0.00602413	1
OS01T0555200-01	0.0247257	0.0691157	0.0194778	0.437206	0.662524	1	-0.175459	-1.37099	-0.108883	-1.77243	0.0781825	1	0.171735	0.189658	0.25337	2.43461	0.0160897	1	0.0479625	0.058496	0.104399	0.294538	0.768759	1
OS01T0555300-01	0.0546626	0.216199	0.0445093	1.36239	0.173914	1	0.0124517	0.194786	0.00825564	0.146663	0.88348	1	-0.043998	-0.148231	-0.0595383	-0.966707	0.334358	1	0.12074	1.37046	0.221094	1.3171	0.188669	1
OS01T0555800-01	0.0663553	0.16089	0.0451816	0.624625	0.534064	1	-0.22031	-1.29521	-0.102143	-0.949165	0.345545	1	-0.0784564	-0.0292278	-0.070147	-0.457336	0.649157	1	-0.276605	-0.0383881	-0.221117	-0.560787	0.577144	1
OS01T0556400-01	-0.155681	-0.879292	-0.0679206	-1.64132	0.101525	1	-0.366417	-11.6889	-0.0697445	-1.07995	0.280827	1	-0.176797	-0.984042	-0.0982502	-1.80701	0.0715535	1	-0.695411	-21.5437	-0.214763	-2.23381	0.0260797	1
OS01T0556700-00	0.170645	1.25455	0.0807924	2.50435	0.0126622	1	-0.344759	-18.6341	-0.0772806	-1.51905	0.129533	1	0.0512844	0.380605	0.0267528	0.629273	0.529543	1	-0.415861	-22.9048	-0.113166	-1.58671	0.1134	1
OS01T0557100-01	0.0472928	0.196841	0.0454297	1.34548	0.179332	1	0.00184154	0.0319025	0.00169931	0.0283524	0.977397	1	0.0279252	0.0929768	0.0471548	0.665176	0.506411	1	-0.141443	-1.56797	-0.403312	-1.70962	0.0882963	1
OS01T0557400-01	0.0709106	0.17683	0.0459257	0.635828	0.527705	1	-0.319985	-1.98983	-0.13422	-1.19948	0.234143	1	0.040195	0.0202432	0.0410864	0.238218	0.812374	1	1.17243	0.297372	1.22501	2.24207	0.0279492	1
OS01T0557500-01	-0.0436386	-0.335426	-0.0226971	-0.672229	0.501823	1	-0.0225981	-1.33513	-0.00611325	-0.121497	0.903358	1	0.0913643	0.712377	0.0488765	1.30596	0.193456	1	0.407751	24.7892	0.116692	1.93774	0.0533913	1
OS01T0558100-01	-0.103268	-0.29806	-0.0845379	-1.4982	0.136454	1	0.309026	2.57435	0.207092	2.04738	0.0426399	1	-0.116362	-0.114259	-0.157774	-1.14568	0.253881	1	-0.28365	-0.273489	-0.521467	-1.15657	0.249433	1
OS01T0558200-01	-0.0571361	-0.252042	-0.0447	-1.32331	0.186515	1	-0.0153448	-0.298598	-0.00939195	-0.172059	0.863482	1	-0.010299	-0.0439268	-0.0109621	-0.235213	0.814171	1	0.0392849	0.714652	0.0445065	0.457688	0.647441	1
OS01T0558300-01	0.0479811	0.24659	0.0328448	0.845011	0.398633	1	-0.153691	-4.05936	-0.0720176	-1.14057	0.254743	1	0.116486	0.609788	0.0920092	1.64709	0.100373	1	0.288104	7.89508	0.179747	1.45169	0.147421	1
OS01T0558600-01	-0.0617705	-0.429318	-0.0217837	-0.680742	0.496425	1	-0.36148	-17.4614	-0.0449558	-1.01687	0.309824	1	-0.051442	-0.353172	-0.017499	-0.484062	0.628615	1	-0.18787	-8.85514	-0.0217394	-0.41113	0.681206	1
OS01T0558700-01	-0.194461	-0.477039	-0.118982	-1.40506	0.165336	1	0.153949	0.926448	0.0576336	0.430424	0.66851	1	-0.155058	-0.0515805	-0.141659	-0.98701	0.329097	1	-0.29746	-0.0329164	-0.248273	-0.666072	0.508781	1
OS01T0558800-01	0.0361837	0.134695	0.0315037	0.931042	0.352493	1	-0.182802	-2.53315	-0.138574	-2.42624	0.0157841	1	0.0760009	0.23638	0.123265	1.71255	0.0877612	1	0.087755	0.848896	0.230842	0.983062	0.326319	1
OS01T0558900-01	-0.0735667	-0.231816	-0.0602335	-1.65739	0.0985883	1	-0.0197297	-0.195905	-0.0132262	-0.220933	0.825311	1	0.027081	0.0583141	0.04417	0.509888	0.610559	1	-0.239649	-1.11121	-0.637535	-2.09684	0.0369699	1
OS01T0558900-02	-0.0519287	-0.131961	-0.0360032	-0.6288	0.530754	1	-0.145199	-0.937653	-0.0697961	-0.82548	0.410846	1	0.00695999	0.00559197	0.00862192	0.0641242	0.94898	1	-0.508266	-0.328098	-0.779977	-1.75202	0.0824069	1
OS01T0559100-01	0.00212953	0.00484985	0.00134575	0.015005	0.988076	1	0.150281	0.779462	0.0600158	0.463526	0.644567	1	0.014148	0.00634297	0.0139158	0.0915734	0.927306	1	-0.330669	-0.0664647	-0.319908	-0.685154	0.49561	1
OS01T0559200-01	-0.117906	-0.356093	-0.0896771	-2.41374	0.0164485	1	-0.0723389	-0.659823	-0.0418468	-0.675069	0.500201	1	-0.0167249	-0.0381736	-0.0266639	-0.322168	0.747568	1	0.0915026	0.476688	0.23257	0.809432	0.418964	1
OS01T0559300-01	0.0309662	0.116344	0.0251366	0.741431	0.458932	1	-0.0888199	-1.25378	-0.0585261	-1.02645	0.3054	1	-0.104249	-0.327488	-0.150765	-2.27341	0.0236303	1	0.0139608	0.137772	0.0291992	0.146611	0.883527	1
OS01T0559500-01	0.0281122	0.0773053	0.0213508	0.525906	0.599562	1	-0.0821551	-0.621243	-0.0473882	-0.777594	0.437772	1	0.0897912	0.10944	0.130519	1.18025	0.239561	1	0.0977546	0.145219	0.206545	0.550632	0.582617	1
OS01T0559550-00	0.0440877	0.120365	0.0320637	0.651738	0.515566	1	-0.233301	-1.73892	-0.123398	-1.69953	0.0908906	1	0.0245973	0.0292583	0.0356698	0.333338	0.739302	1	0.160664	0.227322	0.337866	0.866447	0.387511	1
OS01T0559750-01	0.0507534	0.354191	0.0330585	1.01489	0.310766	1	-0.100907	-4.91436	-0.0428114	-0.815506	0.415267	1	-0.0724491	-0.468042	-0.0533721	-1.06127	0.289241	1	0.175831	7.33837	0.0954244	0.995299	0.320226	1
OS01T0559900-01	0.00500554	0.028153	0.00326336	0.092745	0.926153	1	-0.0744091	-2.35383	-0.0316268	-0.607548	0.543837	1	-0.0765585	-0.40074	-0.0728946	-1.63933	0.101972	1	-0.0394797	-1.08172	-0.0357914	-0.446438	0.655536	1
OS01T0560200-01	0.0457288	0.204167	0.0362938	1.10671	0.269124	1	-0.105951	-2.112	-0.0667402	-1.23939	0.215975	1	0.0215234	0.0908815	0.0257217	0.466662	0.641018	1	-0.161207	-2.87418	-0.23023	-1.76224	0.0788619	1
OS01T0562600-01	0.140821	0.339759	0.0974233	1.049	0.302038	1	0.255179	1.48543	0.122134	0.928911	0.360112	1	0.174423	0.0359035	0.122329	0.973028	0.338071	1	-0.372161	-0.0157687	-0.183056	-0.810079	0.424274	1
OS01T0563500-01	0.150334	0.363435	0.0813909	1.11358	0.270784	1	0.41334	2.41571	0.121156	1.12919	0.264314	1	0.120827	0.0534959	0.11509	0.633753	0.528307	1	0.0923516	0.0181034	0.0837911	0.150264	0.880995	1
OS01T0564300-01	-0.0092314	-0.0413311	-0.00994253	-0.273582	0.784587	1	-0.0854489	-1.71287	-0.099121	-1.54494	0.123384	1	-0.000836957	-0.00275863	-0.00171023	-0.0225376	0.982034	1	-0.15189	-1.65009	-0.634211	-2.431	0.0156468	1
OS01T0564400-01	-0.0324904	-0.104475	-0.0345632	-0.378953	0.706752	1	-0.0383226	-0.396252	-0.0433683	-0.264555	0.792746	1	-0.00574371	-0.00189572	-0.00587782	-0.0502914	0.960162	1	-0.167211	-0.0182151	-0.175111	-0.612139	0.544769	1
OS01T0565600-01	0.00983649	0.0258306	0.00631819	0.105237	0.916341	1	-0.318433	-2.19587	-0.131378	-1.50365	0.134972	1	0.0940173	0.0758176	0.116127	0.814397	0.417017	1	0.758158	0.493041	1.15667	2.80203	0.00592239	1
OS01T0565900-01	-0.103374	-0.409572	-0.0981359	-2.88233	0.00420204	1	0.0101707	0.159658	0.00916614	0.161479	0.871813	1	-0.00550483	-0.0193492	-0.00834869	-0.128087	0.898155	1	-0.00938269	-0.115923	-0.0215813	-0.109261	0.91306	1
OS01T0566050-00	0.0176294	0.046581	0.0120329	0.186188	0.852589	1	0.067766	0.473102	0.0315704	0.320499	0.749113	1	0.0347877	0.029471	0.0446845	0.393499	0.694627	1	-0.0627654	-0.0450465	-0.103558	-0.312532	0.755165	1
OS01T0566100-01	0.000312249	0.000767185	0.000189455	0.00286501	0.997726	1	-0.287221	-1.73386	-0.105737	-1.28101	0.203529	1	0.113356	0.0788148	0.137606	0.879543	0.381237	1	0.254996	0.12327	0.375764	0.707067	0.481203	1
OS01T0566701-00	0.0475997	0.15121	0.0525308	0.848363	0.398772	1	0.0570455	0.575671	0.0694769	0.669295	0.504498	1	-0.287041	-0.188966	-0.363083	-3.48833	0.000772321	1	0.0222619	0.0096481	0.0356196	0.0916899	0.927163	1
OS01T0566900-01	0.131458	0.810202	0.0405144	1.20606	0.228506	1	-0.262451	-9.96917	-0.0249283	-0.512272	0.608744	1	-0.0529333	-0.325822	-0.0231348	-0.439166	0.660788	1	0.320289	12.1352	0.0611809	0.549911	0.5827	1
OS01T0567400-00	0.0865064	0.223082	0.0610538	1.09573	0.275319	1	-0.102508	-0.681695	-0.0510605	-0.562343	0.574843	1	-0.0653235	-0.0495121	-0.0805077	-0.578771	0.56399	1	0.0787612	0.0452478	0.119632	0.264643	0.791785	1
OS01T0570500-04	0.0628905	0.173693	0.0407486	0.861579	0.390089	1	0.017217	0.131326	0.00722791	0.103573	0.917621	1	0.00972379	0.0140555	0.014321	0.132962	0.894358	1	-0.178191	-0.37231	-0.386509	-0.901638	0.368346	1
OS01T0570700-01	0.064843	0.257189	0.0600547	1.85554	0.0643098	1	0.0406646	0.63973	0.0348807	0.584373	0.559326	1	-0.00616401	-0.0222602	-0.0087709	-0.151365	0.879774	1	-0.0512001	-0.667733	-0.103665	-0.676305	0.499291	1
OS01T0570800-01	-0.0396381	-0.194276	-0.0352608	-1.00706	0.314583	1	0.0408573	0.981477	0.0323317	0.602139	0.547429	1	-0.116846	-0.524323	-0.173529	-3.08728	0.00217535	1	0.0912645	1.8377	0.20129	1.43681	0.151636	1
OS01T0571100-01	0.0907417	0.456464	0.0766105	2.24758	0.0251728	1	-0.00116823	-0.0295616	-0.000832706	-0.0153746	0.987741	1	-0.0516036	-0.240432	-0.0589402	-1.13233	0.25822	1	-0.10291	-2.234	-0.134253	-1.23214	0.218671	1
OS01T0571133-01	-0.0340945	-0.0818819	-0.0196256	-0.232928	0.81656	1	0.0833799	0.480913	0.0276273	0.228755	0.819801	1	-0.0746321	-0.022857	-0.0638457	-0.477051	0.635746	1	-0.151306	-0.014192	-0.110731	-0.517187	0.607749	1
OS01T0571166-00	0.0472945	0.121527	0.0340891	0.453517	0.652147	1	0.0833822	0.550553	0.0433194	0.374299	0.709287	1	0.0850616	0.036192	0.0837034	0.606749	0.546233	1	-0.213126	-0.0385827	-0.206374	-0.610685	0.543677	1
OS01T0571200-01	-0.0152354	-0.0613228	-0.0121162	-0.351811	0.725182	1	-0.0281605	-0.456221	-0.0178101	-0.310538	0.75633	1	-0.0198854	-0.0746697	-0.0267568	-0.478476	0.632602	1	-0.1652	-2.32933	-0.299095	-1.90973	0.056965	1
OS01T0571300-01	0.111602	0.289654	0.0868922	1.07535	0.285808	1	-0.0917647	-0.61814	-0.0556275	-0.463743	0.64425	1	-0.00686248	-0.0050113	-0.00863308	-0.0676072	0.946231	1	0.419005	0.223438	0.663114	1.73334	0.0860868	1
OS01T0571700-01	0.0179348	0.0651931	0.0171715	0.492299	0.622871	1	0.00189624	0.0250555	0.00173826	0.027183	0.978332	1	0.062838	0.190354	0.10567	1.46595	0.14366	1	0.0369546	0.339117	0.104504	0.439623	0.660513	1
OS01T0571766-00	0.031984	0.107794	0.0290293	0.613602	0.540212	1	-0.0253806	-0.288288	-0.0209078	-0.254945	0.799047	1	-0.058138	-0.105112	-0.109861	-1.14662	0.252947	1	0.111752	0.365292	0.399043	1.22027	0.223818	1
OS01T0572100-01	-0.0606508	-0.164291	-0.0436883	-0.844593	0.399725	1	0.000814026	0.005973	0.000422373	0.00501812	0.996003	1	0.112787	0.112218	0.149827	1.16229	0.247015	1	8.20772e-05	8.12507e-05	0.000144838	0.000307461	0.999755	1
OS01T0572300-01	-0.0316773	-0.0783977	-0.0222654	-0.373635	0.709437	1	-0.218823	-1.34031	-0.108108	-1.21801	0.226001	1	-0.0267459	-0.0173136	-0.0312494	-0.224034	0.823224	1	0.0224411	0.0094038	0.0306346	0.0689075	0.945212	1
OS01T0572700-01	0.0748363	0.204453	0.0505919	1.07426	0.284525	1	0.288306	2.15187	0.131762	1.62876	0.105584	1	0.202104	0.185106	0.267287	2.07358	0.0400772	1	0.401262	0.336604	0.701836	1.39653	0.164936	1
OS01T0574500-01	0.068959	0.189801	0.0476638	1.08845	0.278065	1	0.352719	2.67204	0.168509	2.56346	0.0113086	1	0.0324708	0.0371798	0.0441437	0.382458	0.702607	1	0.160379	0.210269	0.296414	0.699022	0.485508	1
OS01T0574600-01	0.121733	0.736871	0.0781963	2.20313	0.028155	1	-0.082691	-3.02986	-0.0341202	-0.594338	0.552624	1	-0.137845	-0.812154	-0.100405	-1.94196	0.052889	1	0.0502316	1.74371	0.0266505	0.284862	0.775907	1
OS01T0574800-01	0.0264391	0.0759657	0.0211929	0.452399	0.651536	1	-0.0923435	-0.762342	-0.0593328	-0.791093	0.429954	1	-0.0835432	-0.112116	-0.128615	-1.18462	0.237749	1	-0.342639	-0.617089	-0.812084	-2.10124	0.0370357	1
OS01T0575000-02	0.141155	0.324723	0.0878414	1.45934	0.14872	1	0.0465457	0.246328	0.0180254	0.213231	0.831741	1	0.00587559	0.00254214	0.00569533	0.0328666	0.973882	1	-0.0471033	-0.00881754	-0.0442574	-0.105389	0.916397	1
OS01T0575200-01	-0.0355043	-0.106864	-0.0313787	-0.7136	0.476289	1	0.0633608	0.574014	0.0494911	0.670583	0.503245	1	-0.0146477	-0.0210311	-0.0229912	-0.231398	0.817257	1	-0.142118	-0.292977	-0.350135	-0.955158	0.340731	1
OS01T0575500-01	0.00821529	0.0355556	0.00670108	0.216397	0.828793	1	-0.0623222	-1.16738	-0.0414654	-0.828714	0.407784	1	0.059416	0.256301	0.0645892	1.22869	0.219962	1	-0.114646	-2.13331	-0.135479	-1.11351	0.266207	1
OS01T0578000-01	0.0367029	0.0827279	0.0210941	0.146643	0.884132	1	-0.35049	-1.78065	-0.11577	-0.516294	0.608492	1	-0.0767993	-0.0224748	-0.062447	-0.34215	0.733831	1	0.567787	0.0486253	0.375399	1.00696	0.319458	1
OS01T0578700-01	0.146866	0.434894	0.121485	2.00295	0.0475375	1	-0.0249094	-0.218417	-0.0170436	-0.164704	0.869464	1	-0.0928211	-0.0771235	-0.124774	-0.855954	0.393882	1	-0.0125565	-0.00866856	-0.0226892	-0.0420369	0.966546	1
OS01T0579800-01	0.0107875	0.0363117	0.00878644	0.241503	0.809343	1	-0.133501	-1.51263	-0.0885661	-1.34346	0.180219	1	0.0217221	0.0575633	0.0347835	0.488079	0.625847	1	0.125928	0.884322	0.322898	1.33434	0.183097	1
OS01T0579900-01	-0.0135749	-0.0605638	-0.0120946	-0.374717	0.708082	1	-0.016706	-0.332523	-0.0132611	-0.237153	0.812669	1	0.0981268	0.416285	0.12956	2.54653	0.0112865	1	0.0550623	0.99097	0.0959885	0.690885	0.490074	1
OS01T0580000-01	0.0998392	0.25154	0.0698824	1.20037	0.23295	1	-0.176523	-1.12051	-0.0864839	-0.899985	0.370404	1	0.165165	0.0801338	0.165048	1.11166	0.269791	1	0.0954341	0.0224646	0.0952987	0.218438	0.827681	1
OS01T0580000-02	-0.0585148	-0.189287	-0.0492559	-1.42083	0.15641	1	-0.0807653	-0.845154	-0.0572281	-0.988363	0.323785	1	-0.0417468	-0.0952375	-0.070049	-0.819784	0.413068	1	0.0249478	0.129838	0.0702407	0.229516	0.818643	1
OS01T0580100-02	0.058878	0.145081	0.0417812	0.572497	0.568675	1	-0.103217	-0.626711	-0.0519765	-0.515162	0.607955	1	0.0805062	0.0564754	0.0957876	0.748625	0.455757	1	-0.382123	-0.188045	-0.540957	-1.55978	0.121851	1
OS01T0580200-01	-0.0917408	-0.2249	-0.0599968	-0.83171	0.407492	1	0.193769	1.1645	0.0828735	0.794886	0.428542	1	0.0243791	0.0193048	0.0304373	0.247526	0.804939	1	0.253187	0.158758	0.394657	0.919576	0.359719	1
OS01T0580300-01	0.196682	0.483569	0.136778	2.00699	0.0487365	1	-0.205174	-1.24025	-0.099226	-1.06586	0.289341	1	0.246869	0.129016	0.26494	1.75926	0.0825601	1	-0.502761	-0.137315	-0.579061	-1.27279	0.207046	1
OS01T0580500-01	0.0236403	0.0538941	0.0154385	0.179457	0.858485	1	-0.651991	-3.38857	-0.278063	-2.49092	0.0171058	1	0.0710422	0.0142027	0.0500368	0.21941	0.827927	1	-0.72573	-0.0290059	-0.360016	-0.530208	0.600302	1
OS01T0580800-01	0.00431381	0.0140785	0.0037454	0.0967566	0.922989	1	-0.0781036	-0.831879	-0.0588772	-0.871369	0.3843	1	-0.0518613	-0.103356	-0.0837143	-1.02809	0.304893	1	0.0475242	0.188756	0.12383	0.454685	0.649729	1
OS01T0581300-01	0.157034	0.914854	0.088899	2.31359	0.0212056	1	-0.0532727	-1.8081	-0.0170731	-0.284571	0.776121	1	-0.175185	-1.00061	-0.139805	-2.27906	0.0232235	1	-0.106096	-3.46131	-0.0675697	-0.535817	0.592402	1
OS01T0581400-01	-0.118137	-0.302693	-0.0821279	-0.959628	0.339902	1	-0.128406	-0.842983	-0.0620575	-0.480549	0.632098	1	0.0674494	0.0390436	0.0753076	0.567399	0.571939	1	-0.247472	-0.0829218	-0.308495	-0.868639	0.38752	1
OS01T0581900-01	0.0601175	0.173719	0.0450746	0.999997	0.318587	1	0.293982	2.45478	0.165266	2.35177	0.0196933	1	0.0236278	0.0315508	0.0364624	0.312103	0.755332	1	-0.0201152	-0.0358673	-0.0479036	-0.119643	0.904903	1
OS01T0582400-01	-0.019342	-0.0875254	-0.0143935	-0.447629	0.654671	1	-0.0897127	-1.83705	-0.0496805	-1.07241	0.284201	1	-0.065913	-0.288826	-0.0695993	-1.40039	0.16222	1	0.00668475	0.128356	0.00745337	0.0695299	0.944605	1
OS01T0582600-01	0.0163814	0.0796893	0.0132786	0.388226	0.698058	1	0.126483	2.99316	0.0831059	1.39337	0.164293	1	-0.00144338	-0.00670332	-0.00154813	-0.0341406	0.972783	1	-0.117938	-2.54375	-0.135677	-1.48633	0.138027	1
OS01T0583100-01	-0.0276728	-0.112995	-0.0290101	-0.867472	0.386292	1	-0.0131433	-0.219137	-0.0144443	-0.238082	0.811959	1	-0.0154346	-0.0590855	-0.0249319	-0.438897	0.661007	1	-0.0162718	-0.238457	-0.0424579	-0.291498	0.770843	1
OS01T0583300-01	0.0782286	0.181626	0.0465231	0.456754	0.650259	1	0.0816464	0.440113	0.0288764	0.234953	0.815444	1	-0.102888	-0.0378267	-0.0932443	-0.663032	0.51003	1	-0.171924	-0.0232382	-0.141205	-0.377003	0.707622	1
OS01T0584100-01	0.156399	0.376895	0.102359	1.51859	0.132233	1	0.0710144	0.412403	0.0304183	0.342115	0.733081	1	0.0816499	0.0363958	0.0828404	0.546945	0.586289	1	0.275124	0.0546662	0.283205	0.645761	0.520743	1
OS01T0584200-00	0.108857	0.253926	0.0730482	0.699251	0.48783	1	0.0831791	0.452599	0.0374556	0.243525	0.808587	1	0.265737	0.0961427	0.238203	1.89823	0.0629219	1	0.172542	0.0225852	0.138639	0.41863	0.677158	1
OS01T0584300-01	0.0395092	0.110335	0.0315036	0.418921	0.67656	1	-0.40772	-3.17976	-0.25923	-2.54475	0.0131431	1	0.0849176	0.0389803	0.0886036	0.5258	0.600844	1	1.03688	0.218486	1.12885	2.62876	0.0108127	1
OS01T0584800-01	-0.0819539	-0.240807	-0.061198	-1.45972	0.145942	1	0.0780373	0.673752	0.0435148	0.674802	0.500598	1	0.0609343	0.100282	0.0975007	0.970621	0.332848	1	-0.00814289	-0.0220549	-0.0208483	-0.0535648	0.957333	1
OS01T0584900-01	-0.0923554	-0.306198	-0.101195	-2.38513	0.0180779	1	-0.0129082	-0.141888	-0.0154975	-0.219542	0.82647	1	-0.0112693	-0.0199484	-0.0210982	-0.24658	0.805487	1	0.135268	0.423853	0.47412	1.68227	0.0941072	1
OS01T0585100-01	-0.0122128	-0.0408734	-0.0112142	-0.309521	0.757153	1	0.054926	0.615212	0.0463105	0.762434	0.446446	1	0.012915	0.0371961	0.0206977	0.303902	0.761418	1	-0.0485428	-0.402651	-0.124675	-0.621281	0.534864	1
OS01T0585200-01	0.0870232	0.251515	0.080303	1.06029	0.294329	1	-0.0930154	-0.776987	-0.0792041	-0.703494	0.485163	1	0.0952951	0.0535483	0.119514	1.17029	0.245857	1	0.153112	0.0483459	0.240826	1.01417	0.314156	1
OS01T0585300-01	0.267453	2.36946	0.0940454	2.73995	0.00641883	1	0.918165	72.0648	0.113528	2.26526	0.0240283	1	0.00805083	0.0711902	0.00262438	0.0646763	0.948466	1	0.67304	52.6259	0.0715176	1.18199	0.237947	1
OS01T0585700-01	0.0610014	0.343205	0.0259209	0.626105	0.531607	1	0.0438046	1.38659	0.00790936	0.10192	0.918872	1	-0.0320025	-0.179922	-0.0168501	-0.325057	0.745317	1	-0.317047	-10.0213	-0.0878937	-0.902802	0.367206	1
OS01T0586600-01	0.0122676	0.0506636	0.00995646	0.301885	0.762908	1	-0.0735604	-1.25463	-0.0484543	-0.924242	0.355957	1	0.0577229	0.237902	0.0579866	1.2289	0.219877	1	0.0304626	0.517449	0.0307416	0.313595	0.754003	1
OS01T0587000-01	-0.0905243	-0.57165	-0.0316581	-0.931361	0.352225	1	-0.240212	-9.57911	-0.0293788	-0.527738	0.597974	1	-0.121523	-0.76609	-0.0436212	-1.09078	0.276053	1	0.193821	7.70271	0.0249735	0.38101	0.703407	1
OS01T0587300-00	0.0284342	0.0680403	0.0212833	0.323965	0.746945	1	-0.0899243	-0.514907	-0.0503821	-0.499636	0.618944	1	0.389847	0.120863	0.321354	1.52188	0.134624	1	1.45219	0.139579	0.986739	1.97801	0.0538527	1
OS01T0587400-01	-0.00175654	-0.00452774	-0.00118217	-0.0157419	0.987481	1	-0.314629	-2.09048	-0.14251	-1.13277	0.260827	1	0.113314	0.0519323	0.113757	0.978359	0.331266	1	0.450054	0.0945302	0.453582	1.542	0.127647	1
OS01T0587500-00	-0.00846466	-0.0247382	-0.00728941	-0.140846	0.888196	1	-0.0593777	-0.507153	-0.0440341	-0.490216	0.624723	1	-0.0225157	-0.0168334	-0.029053	-0.217003	0.828635	1	-0.0918701	-0.0513507	-0.152962	-0.370953	0.711442	1
OS01T0588000-01	0.0554963	0.1365	0.0396624	0.530143	0.5975	1	0.257324	1.55676	0.131435	1.09579	0.276542	1	0.0147115	0.00606558	0.0144937	0.0951656	0.924511	1	0.159266	0.0270742	0.154585	0.383889	0.702489	1
OS01T0588400-01	-0.183875	-0.411022	-0.104529	-1.26667	0.215708	1	0.0433483	0.216599	0.0140087	0.104995	0.917156	1	-0.187516	-0.0265502	-0.112069	-0.979848	0.338932	1	0.461416	0.00925027	0.164813	0.64128	0.529006	1
OS01T0588500-01	0.0788276	0.242664	0.0632812	1.76388	0.0788541	1	0.176045	1.66831	0.113453	2.01417	0.0449682	1	0.0268752	0.0586243	0.0413738	0.503644	0.614915	1	-0.0900211	-0.428346	-0.213348	-0.744779	0.457044	1
OS01T0588700-01	0.0362193	0.1757	0.0268751	0.773987	0.439406	1	-0.115723	-2.72324	-0.0637149	-1.04453	0.296888	1	0.0326882	0.161988	0.0280063	0.502439	0.615653	1	0.370166	9.09039	0.271723	2.0716	0.038988	1
OS01T0588800-01	-0.0596959	-0.22632	-0.0512007	-1.56317	0.118879	1	0.0287135	0.412707	0.0211227	0.375171	0.707752	1	0.0396763	0.142578	0.054245	0.909533	0.363689	1	0.0405703	0.523904	0.0758343	0.451892	0.651625	1
OS01T0588900-01	-0.0140822	-0.107122	-0.00889678	-0.254657	0.799142	1	0.176378	10.2061	0.0703989	1.44844	0.148271	1	-0.0191063	-0.142274	-0.0132166	-0.365554	0.714898	1	-0.203603	-11.2897	-0.0974248	-1.64513	0.100758	1
OS01T0589000-01	0.00505878	0.0170422	0.00428475	0.117877	0.906242	1	-0.269577	-3.05944	-0.193393	-2.98762	0.00303916	1	0.0317206	0.0861635	0.049441	0.6659	0.505973	1	0.0419898	0.309818	0.102008	0.394634	0.693387	1
OS01T0589100-01	-0.0238525	-0.103191	-0.022151	-0.674281	0.500531	1	0.0263933	0.493983	0.0227621	0.369677	0.711824	1	0.0753473	0.307753	0.0862701	1.69288	0.0913202	1	0.0326134	0.544084	0.0427545	0.376394	0.706844	1
OS01T0589200-00	0.00698385	0.016628	0.00485596	0.0521648	0.958694	1	0.122982	0.697158	0.0594571	0.522763	0.604529	1	-0.0511671	-0.0097582	-0.0329946	-0.263997	0.79353	1	-0.380797	-0.0138501	-0.158343	-0.681327	0.50089	1
OS01T0589500-01	0.0598265	0.243328	0.0491329	1.50922	0.132084	1	-0.132861	-2.19783	-0.0896098	-1.62688	0.104609	1	0.0759213	0.278583	0.101557	1.72314	0.0857291	1	0.0562772	0.75773	0.100698	0.645077	0.519293	1
OS01T0589700-01	-0.0834164	-0.235837	-0.0653762	-1.46964	0.143185	1	-0.0342907	-0.274092	-0.0210626	-0.285484	0.775562	1	-0.0570257	-0.0814409	-0.086925	-0.759628	0.448413	1	0.352835	0.71964	0.819823	1.8173	0.0707463	1
OS01T0589800-01	0.223383	1.84063	0.0844119	2.52485	0.0119616	1	0.240402	16.3219	0.0343279	0.795408	0.426842	1	-0.152096	-1.20257	-0.0705904	-1.78482	0.0750821	1	0.111084	6.94444	0.0239279	0.388687	0.697725	1
OS01T0590200-01	-0.0191966	-0.077749	-0.0173503	-0.511028	0.609656	1	-0.0951198	-1.56031	-0.0777027	-1.34127	0.18072	1	-0.0147056	-0.0570925	-0.0218829	-0.347122	0.728707	1	0.00516099	0.0777904	0.0114282	0.065514	0.947802	1
OS01T0590900-01	0.000189916	0.000626119	0.000147981	0.0042114	0.996643	1	0.0182434	0.198288	0.0110762	0.205552	0.837287	1	0.0441668	0.107265	0.0723603	0.926172	0.355146	1	-0.0318494	-0.187857	-0.0854893	-0.306436	0.759499	1
OS01T0591500-00	0.0189721	0.048641	0.0132701	0.245241	0.806765	1	-0.219788	-1.4447	-0.107529	-1.41648	0.159696	1	0.11852	0.0712447	0.134041	0.938963	0.35032	1	0.426166	0.153994	0.545098	1.30885	0.194031	1
OS01T0592500-01	0.0486208	0.133579	0.0405571	0.66281	0.508916	1	-0.18481	-1.39494	-0.128592	-1.52672	0.129971	1	0.0381587	0.0308855	0.0506112	0.389618	0.697559	1	0.0774325	0.0507277	0.136216	0.412057	0.681092	1
OS01T0593000-00	0.00537371	0.0136244	0.00373461	0.0358146	0.971601	1	-0.00163435	-0.0105058	-0.000789384	-0.00491426	0.996104	1	-0.315329	-0.0904988	-0.251346	-1.2606	0.214101	1	0.894321	0.0736631	0.568211	0.773863	0.443533	1
OS01T0593200-01	0.0114392	0.0470085	0.0116532	0.36066	0.71856	1	-0.0164483	-0.277768	-0.0170695	-0.272183	0.785634	1	0.0687358	0.271233	0.0916665	1.8114	0.0708981	1	0.143805	2.2392	0.255757	2.10227	0.0362139	1
OS01T0593500-00	-0.105704	-0.289471	-0.07398	-1.3842	0.168469	1	-0.162105	-1.2157	-0.0794044	-1.00119	0.318448	1	0.0748274	0.0788757	0.103285	0.874907	0.383049	1	0.0832951	0.0925516	0.158697	0.346368	0.729558	1
OS01T0593600-01	0.0140889	0.0571449	0.0121026	0.371801	0.710251	1	-0.134842	-2.21832	-0.0995014	-1.71456	0.0872539	1	-0.127395	-0.480227	-0.170942	-3.02895	0.00263118	1	-0.00359997	-0.0511553	-0.00648175	-0.0480607	0.961695	1
OS01T0595100-01	-0.0147422	-0.0588659	-0.0122592	-0.378895	0.704982	1	-0.186514	-2.97383	-0.128977	-2.33347	0.0201578	1	0.0596439	0.231059	0.0769525	1.29634	0.19569	1	0.0885966	1.32964	0.147479	0.980917	0.327294	1
OS01T0595300-01	0.0289786	0.0799312	0.0202598	0.417088	0.677073	1	0.0047437	0.0360906	0.00231863	0.0333169	0.973457	1	-0.00343977	-0.00386804	-0.00497935	-0.0395733	0.968485	1	0.128593	0.162607	0.269466	0.548863	0.583905	1
OS01T0595400-01	-0.196588	-1.16551	-0.0804283	-2.19023	0.0290843	1	-0.527714	-18.5488	-0.0883292	-1.55285	0.121258	1	-0.0313454	-0.186424	-0.0154667	-0.294034	0.768893	1	0.441357	15.6116	0.107458	1.09112	0.275913	1
OS01T0595600-01	-0.0343725	-0.198595	-0.0373626	-1.06874	0.285846	1	-0.0424549	-1.41724	-0.0501626	-1.02199	0.307414	1	0.0024996	0.0139996	0.00341259	0.079891	0.936366	1	-0.0214157	-0.671773	-0.0399173	-0.526412	0.59891	1
OS01T0597600-01	0.0169628	0.0727965	0.0228898	0.579724	0.562581	1	-0.108052	-1.99003	-0.196752	-2.72876	0.00677406	1	0.0397375	0.0879013	0.0814258	1.13124	0.259118	1	0.003577	0.0175028	0.015019	0.079571	0.936647	1
OS01T0597800-01	-0.138295	-0.395655	-0.109207	-1.97821	0.0500178	1	-0.0529066	-0.433045	-0.0329916	-0.356798	0.721819	1	-0.0822507	-0.0749293	-0.119854	-1.17901	0.240781	1	-0.113728	-0.0943827	-0.241489	-0.863263	0.389759	1
OS01T0598400-01	0.291125	0.68546	0.218978	1.98882	0.0532613	1	-0.141853	-0.786398	-0.0802562	-0.492282	0.625146	1	0.384383	0.116044	0.321421	1.61258	0.113987	1	-0.468044	-0.0426584	-0.327272	-0.5732	0.569495	1
OS01T0598900-00	-0.0870131	-0.300438	-0.0850162	-1.98	0.0489297	1	0.0306135	0.364967	0.0292245	0.388604	0.697942	1	0.10409	0.208305	0.195266	2.14837	0.0327758	1	0.0386437	0.15476	0.135992	0.356669	0.72168	1
OS01T0599550-00	-0.0429008	-0.147172	-0.0457628	-1.03427	0.30222	1	-0.100026	-1.17716	-0.113817	-1.39007	0.166026	1	0.0744712	0.143756	0.137406	1.56583	0.118826	1	-0.0731666	-0.272637	-0.249086	-0.844296	0.399425	1
OS01T0600000-01	0.00517359	0.0307623	0.00206798	0.0568428	0.9547	1	-0.187337	-6.62333	-0.0299318	-0.636701	0.524681	1	-0.239618	-1.43016	-0.0889365	-2.30119	0.0225054	1	-0.286847	-10.2183	-0.0395158	-0.646862	0.518109	1
OS01T0600200-01	0.0307671	0.117307	0.0262992	0.805111	0.421286	1	0.00645399	0.0938226	0.00471566	0.0765885	0.938993	1	0.0135594	0.0489486	0.0192546	0.307158	0.758905	1	0.0299788	0.390674	0.0604509	0.351884	0.725137	1
OS01T0600400-01	-0.0667115	-0.179731	-0.0470469	-1.02067	0.308879	1	0.0182601	0.13254	0.00908163	0.146169	0.883964	1	0.170381	0.207291	0.247242	2.07468	0.039541	1	-0.0309567	-0.0458217	-0.0651858	-0.149912	0.881015	1
OS01T0600500-01	0.0756603	0.218757	0.0597355	1.28404	0.200609	1	-0.0252464	-0.21105	-0.0157372	-0.204289	0.83832	1	-0.0662665	-0.0911831	-0.099377	-0.84828	0.397372	1	0.250153	0.473638	0.562587	1.32129	0.188038	1
OS01T0600900-02	0.0721664	0.601505	0.0601239	1.89698	0.0585395	1	-0.116112	-8.06651	-0.0805939	-1.92935	0.0543892	1	-0.0134785	-0.107146	-0.013524	-0.368108	0.712994	1	-0.0452881	-2.86189	-0.0455942	-0.773705	0.43958	1
OS01T0601000-00	0.180494	0.436276	0.110413	1.44451	0.154594	1	-0.170746	-0.997578	-0.0638945	-0.588601	0.558727	1	0.433947	0.135642	0.35537	2.64981	0.0110359	1	0.0780542	0.00762621	0.0523461	0.19181	0.848723	1
OS01T0601625-00	0.0932189	0.227102	0.0651553	0.626704	0.535662	1	-0.243629	-1.44599	-0.11902	-0.82037	0.418809	1	-0.145518	-0.0379614	-0.11129	-0.819187	0.417433	1	-0.117548	-0.00799957	-0.0687534	-0.300011	0.766236	1
OS01T0602200-00	-0.0536452	-0.152392	-0.0421754	-0.814633	0.416384	1	-0.0534231	-0.431112	-0.0330206	-0.396039	0.692553	1	-0.0215601	-0.0280766	-0.0330665	-0.310712	0.756398	1	-0.0540545	-0.0916682	-0.127148	-0.342681	0.732262	1
OS01T0602400-01	0.0355264	0.124474	0.0376005	1.01348	0.311654	1	-0.091389	-1.12189	-0.102372	-1.4923	0.136677	1	0.0143893	0.0400948	0.027024	0.360415	0.718803	1	-0.0306508	-0.237978	-0.108109	-0.427233	0.669532	1
OS01T0602800-01	0.0805438	0.329805	0.0749773	2.31295	0.0212596	1	0.0164105	0.275152	0.0142206	0.245618	0.806112	1	-0.0149959	-0.054798	-0.0216841	-0.373024	0.709355	1	-0.049046	-0.654919	-0.102552	-0.681026	0.496304	1
OS01T0603000-01	0.0296509	0.116451	0.0265359	0.77315	0.43996	1	-0.0938863	-1.44815	-0.0751958	-1.27461	0.203314	1	0.0383743	0.135889	0.0542519	0.923463	0.356398	1	0.0619474	0.7768	0.123815	0.782297	0.434567	1
OS01T0603200-02	0.222558	0.589965	0.149456	1.91865	0.0592281	1	0.167151	1.17456	0.0753785	0.635556	0.527231	1	-0.0111792	-0.00615282	-0.0123796	-0.0869395	0.93094	1	0.132789	0.0402246	0.162839	0.345566	0.730599	1
OS01T0603300-01	0.110899	0.397236	0.113554	3.23533	0.0014487	1	0.101137	1.29763	0.106038	1.81012	0.071233	1	0.0615242	0.16053	0.100278	1.3978	0.163208	1	-0.0928595	-0.632189	-0.246686	-1.07454	0.28345	1
OS01T0603500-00	-0.0939979	-0.318415	-0.0869365	-1.48396	0.140259	1	-0.0316068	-0.362685	-0.0270364	-0.242634	0.808679	1	0.0357963	0.0442754	0.0616376	0.586379	0.558611	1	-0.104263	-0.159506	-0.309133	-0.853714	0.394723	1
OS01T0603800-01	-0.0751623	-0.180301	-0.0494797	-0.578966	0.564947	1	0.0113321	0.0652093	0.00491096	0.0406586	0.967718	1	-0.0678065	-0.023446	-0.0609277	-0.532425	0.59678	1	0.417995	0.0499765	0.337488	1.07412	0.287926	1
OS01T0604100-01	0.155022	0.372226	0.115194	1.60562	0.112451	1	0.0355498	0.204958	0.0196295	0.186268	0.852731	1	-0.164559	-0.0889152	-0.17936	-1.30439	0.195959	1	-0.474173	-0.138435	-0.563308	-1.69451	0.0943022	1
OS01T0604500-01	0.125463	0.356964	0.0949678	2.32571	0.0209245	1	0.100703	0.815191	0.0576985	0.979922	0.328198	1	-0.0233072	-0.034077	-0.0349517	-0.348566	0.727782	1	0.23356	0.499276	0.525238	1.76991	0.0782738	1
OS01T0604700-01	0.0583759	0.140963	0.0363359	0.634453	0.527326	1	-0.0284481	-0.165881	-0.011022	-0.132902	0.894558	1	-0.187655	-0.125772	-0.217144	-1.42986	0.155843	1	0.0195033	0.00876103	0.0261146	0.0531109	0.957749	1
OS01T0605000-01	0.0464825	0.167971	0.0386839	1.15819	0.247569	1	-0.0311744	-0.40709	-0.0215914	-0.374213	0.708472	1	0.0354726	0.109973	0.0508469	0.800094	0.424219	1	0.146724	1.41021	0.301469	1.63609	0.102754	1
OS01T0605100-01	-0.0718935	-0.233836	-0.0657726	-1.80965	0.0714594	1	-0.0128314	-0.135744	-0.0107395	-0.163022	0.870623	1	-0.0180905	-0.0468568	-0.0318608	-0.439273	0.660794	1	-0.0669435	-0.449108	-0.207643	-0.956301	0.339728	1
OS01T0605650-01	0.0279329	0.0853528	0.0217468	0.541514	0.588654	1	0.149656	1.39733	0.0907098	1.26692	0.206413	1	-0.0227611	-0.0400895	-0.0356831	-0.361524	0.718041	1	0.166162	0.515475	0.408387	1.06754	0.286858	1
OS01T0605700-01	0.0630526	0.218688	0.0588229	1.59619	0.111508	1	0.052363	0.629897	0.0455733	0.679604	0.497286	1	0.0588069	0.168805	0.0964917	1.35924	0.175051	1	-0.115301	-0.950053	-0.310425	-1.2315	0.219067	1
OS01T0606000-00	0.0339287	0.0924129	0.0251706	0.395248	0.693419	1	-0.214775	-1.59336	-0.118205	-1.10786	0.270341	1	-0.0488418	-0.0350433	-0.061337	-0.500767	0.617635	1	0.0809245	0.0416588	0.127627	0.370931	0.711481	1
OS01T0606050-00	-0.15436	-0.422769	-0.112887	-2.50483	0.0131761	1	0.00705149	0.0528954	0.00377137	0.0599658	0.952253	1	-0.133104	-0.192158	-0.200774	-2.00878	0.045926	1	0.159813	0.333081	0.36362	0.983502	0.326573	1
OS01T0606133-00	0.000609632	0.00177996	0.000490944	0.00997248	0.992055	1	-0.214839	-1.83146	-0.139329	-1.83167	0.0686567	1	-0.102612	-0.158332	-0.157063	-1.44325	0.150462	1	-0.206913	-0.492638	-0.484774	-1.36245	0.174543	1
OS01T0606400-01	0.138486	0.440796	0.129676	1.50151	0.137455	1	0.426233	4.31829	0.373725	2.07213	0.0419237	1	0.0701101	0.0366977	0.0872658	0.758816	0.450885	1	-0.246897	-0.0676444	-0.382509	-1.10848	0.272076	1
OS01T0606900-01	-0.0687853	-0.159167	-0.0429462	-0.501457	0.618207	1	-0.487076	-2.60801	-0.189869	-1.85112	0.0700627	1	0.176477	0.0594325	0.166334	1.05609	0.296828	1	-0.401736	-0.0455629	-0.35688	-0.968305	0.338449	1
OS01T0607300-01	-0.050799	-0.124209	-0.0296524	-0.391309	0.696863	1	0.0353778	0.211507	0.0120543	0.0915126	0.927378	1	0.127734	0.0658141	0.134875	0.8551	0.395149	1	-0.399775	-0.106131	-0.445727	-1.01369	0.313946	1
OS01T0607400-01	0.178157	0.417031	0.107792	1.32547	0.189517	1	0.307914	1.68718	0.112719	0.767065	0.445778	1	0.174617	0.0698717	0.166002	1.08917	0.280509	1	0.983225	0.157429	0.888605	2.26893	0.0270094	1
OS01T0607800-02	-0.0406543	-0.118486	-0.0322663	-0.774121	0.43972	1	0.0579987	0.492648	0.0365347	0.535022	0.593195	1	0.035768	0.0478773	0.0531629	0.439618	0.660738	1	0.170466	0.305428	0.376588	0.777141	0.438095	1
OS01T0608101-00	-0.106508	-0.336106	-0.101789	-2.23729	0.0265467	1	-0.128003	-1.27471	-0.116912	-1.48971	0.138147	1	-0.0653721	-0.0378004	-0.0802615	-0.758253	0.450644	1	-0.0927451	-0.0310098	-0.139804	-0.51164	0.610406	1
OS01T0609300-01	-0.072617	-0.187758	-0.054118	-0.797168	0.427022	1	-0.0919961	-0.615024	-0.0510949	-0.512375	0.609389	1	0.0917744	0.0679228	0.113543	0.885609	0.377814	1	-0.00681971	-0.00373554	-0.0104386	-0.0290166	0.976906	1
OS01T0610050-00	-0.0539503	-0.192692	-0.0694798	-1.5227	0.129386	1	-0.05126	-0.653908	-0.0850174	-1.0644	0.288421	1	-0.0168931	-0.0344658	-0.0342693	-0.407185	0.684275	1	-0.0311701	-0.129747	-0.128271	-0.44027	0.660184	1
OS01T0610100-01	-0.0989919	-0.617111	-0.0330667	-0.986469	0.324496	1	-0.663878	-25.7997	-0.0740749	-1.68648	0.0924799	1	-0.0717537	-0.441646	-0.0354805	-0.664063	0.507051	1	0.135519	5.13403	0.0331352	0.312857	0.75456	1
OS01T0610300-01	0.0916423	0.398545	0.0917571	2.83469	0.0048349	1	0.0191228	0.361673	0.0191708	0.342275	0.732336	1	0.124287	0.498788	0.186459	3.40922	0.000725735	1	0.00182705	0.0294257	0.00411207	0.026488	0.978883	1
OS01T0610400-01	-0.0843167	-0.259828	-0.0660175	-1.61997	0.106702	1	0.0822731	0.78127	0.050437	0.725022	0.469229	1	-0.0196647	-0.0304953	-0.0301179	-0.279139	0.780418	1	0.0721206	0.173441	0.169174	0.381413	0.703292	1
OS01T0610500-02	0.0811718	0.197473	0.0505464	0.81065	0.419779	1	0.0738711	0.4372	0.0286447	0.34243	0.732863	1	0.0165601	0.00672734	0.0154005	0.109297	0.91333	1	-0.0641331	-0.0105839	-0.0554663	-0.170548	0.865159	1
OS01T0610600-01	0.0514036	0.181975	0.0418116	1.20608	0.228639	1	-0.173622	-2.17592	-0.114871	-1.84066	0.0665689	1	-0.00588603	-0.0184047	-0.00842935	-0.132046	0.895027	1	0.0436053	0.426334	0.0894298	0.447141	0.655062	1
OS01T0610600-02	-0.176632	-0.451343	-0.101313	-1.29514	0.199408	1	0.170716	1.11468	0.0561653	0.484463	0.629548	1	0.155581	0.0592687	0.142515	1.06649	0.290622	1	0.233963	0.0339534	0.196315	0.488677	0.626946	1
OS01T0610700-01	-0.0785279	-0.283825	-0.0649255	-1.95268	0.0516532	1	0.0482001	0.629653	0.0329481	0.521787	0.602148	1	0.0209548	0.0650431	0.0296578	0.457326	0.647731	1	-0.0829594	-0.799281	-0.166179	-0.833032	0.405418	1
OS01T0610800-01	0.0366879	0.0942949	0.0227583	0.286099	0.775686	1	0.0414803	0.274014	0.0159617	0.143826	0.886023	1	-0.0445008	-0.0155876	-0.0403792	-0.280938	0.779895	1	-0.607161	-0.0744952	-0.4999	-1.56222	0.124545	1
OS01T0611100-01	-0.040838	-0.165043	-0.0371473	-1.08121	0.280385	1	-0.119447	-1.95093	-0.0988324	-1.72725	0.0849922	1	0.0218565	0.0896207	0.0277703	0.523428	0.600991	1	-0.0714792	-1.20181	-0.115393	-0.825243	0.40977	1
OS01T0611300-01	0.129008	0.376156	0.101505	1.39584	0.166531	1	-0.127636	-1.08512	-0.0790169	-0.718843	0.474306	1	0.122557	0.0736541	0.149354	1.29414	0.199387	1	0.417538	0.150803	0.620082	2.12629	0.0366417	1
OS01T0612000-01	0.00901235	0.0365374	0.00722027	0.219733	0.826203	1	-0.0559366	-0.91938	-0.0359027	-0.700431	0.484109	1	-0.0196582	-0.0748073	-0.0272522	-0.436237	0.66293	1	-0.0717461	-1.03896	-0.137885	-0.750828	0.453256	1
OS01T0612200-01	0.00901978	0.0382365	0.00857005	0.256538	0.797677	1	-0.0586012	-1.0531	-0.0529031	-0.826657	0.408957	1	-0.0365724	-0.118976	-0.054702	-0.839394	0.401842	1	-0.0354052	-0.374695	-0.0792076	-0.37963	0.704459	1
OS01T0612500-01	0.0121275	0.0491691	0.0133074	0.38035	0.70393	1	-0.0241025	-0.396193	-0.0290207	-0.459165	0.646422	1	-0.0406814	-0.11864	-0.0754411	-1.02148	0.30786	1	0.0396019	0.33681	0.136188	0.559579	0.57619	1
OS01T0612600-01	0.0924333	0.595407	0.0352216	1.01117	0.31258	1	0.789472	32.7573	0.11463	2.06514	0.0395531	1	-0.0427801	-0.272475	-0.0189603	-0.346999	0.728782	1	-0.0941684	-3.82011	-0.0184975	-0.144484	0.885194	1
OS01T0612700-01	0.00279499	0.00704067	0.00185256	0.0239939	0.98092	1	-0.0465715	-0.295521	-0.0204599	-0.178704	0.858631	1	-0.0489643	-0.0199926	-0.0452012	-0.305279	0.761129	1	-0.337123	-0.0562038	-0.287295	-0.799189	0.427137	1
OS01T0612800-01	0.0292409	0.1315	0.0249261	0.755716	0.450278	1	-0.0300653	-0.608047	-0.0218471	-0.402398	0.687612	1	-0.0301662	-0.117861	-0.0409938	-0.685739	0.493322	1	-0.0156002	-0.238138	-0.0288087	-0.192072	0.847795	1
OS01T0612900-01	0.0562744	0.226565	0.0463543	1.41314	0.158458	1	-0.010665	-0.172872	-0.00723636	-0.133108	0.894181	1	-0.0260659	-0.0891185	-0.0387049	-0.612099	0.540878	1	-0.0466358	-0.545141	-0.102826	-0.516794	0.605634	1
OS01T0613300-01	-0.0984718	-0.489681	-0.0723598	-2.20731	0.0278631	1	-0.104488	-2.58385	-0.0564205	-1.03054	0.303388	1	-0.0837958	-0.410809	-0.0784823	-1.58612	0.11355	1	-0.229464	-5.51504	-0.201285	-1.92699	0.0547344	1
OS01T0613400-01	0.279429	0.657978	0.182654	2.64992	0.0100817	1	0.199163	1.1043	0.0850987	0.811216	0.42008	1	0.100325	0.0459684	0.099846	0.627484	0.532489	1	0.0965128	0.020262	0.0955928	0.171429	0.864395	1
OS01T0613800-01	-0.0687043	-0.252883	-0.0831977	-2.35341	0.0193513	1	-0.0414418	-0.56145	-0.0607705	-0.878372	0.380543	1	-0.0743334	-0.17896	-0.145447	-1.96515	0.0504828	1	-0.0381748	-0.221269	-0.146157	-0.621325	0.534943	1
OS01T0614400-01	0.0205929	0.0541907	0.0137565	0.27646	0.78267	1	0.279228	1.93365	0.124607	1.67455	0.0966482	1	0.0659091	0.0617579	0.0853653	0.666549	0.506165	1	0.199439	0.175107	0.334566	0.709877	0.478978	1
OS01T0614500-01	-0.0217848	-0.076031	-0.0179815	-0.520571	0.60303	1	0.0999041	1.21691	0.0680656	1.04911	0.294929	1	0.0576131	0.157307	0.0894529	1.24368	0.214554	1	0.0621938	0.463661	0.149932	0.599513	0.549269	1
OS01T0614700-01	0.0797241	0.187583	0.0530958	0.630403	0.532081	1	0.101718	0.563127	0.0451169	0.364398	0.716864	1	0.119859	0.0515022	0.115409	0.800766	0.426225	1	0.232257	0.0428827	0.215332	0.551098	0.583496	1
OS01T0615000-01	0.0762899	0.280518	0.0768493	1.71265	0.0882154	1	-0.0730992	-0.988326	-0.0741753	-1.0037	0.316487	1	-0.00541089	-0.0118728	-0.0105982	-0.121929	0.90306	1	-0.00916395	-0.0441217	-0.035157	-0.108501	0.913692	1
OS01T0615050-00	-0.104829	-0.444579	-0.179589	-4.52403	9.91801e-06	0.179238	-8.72902e-05	-0.00156999	-0.000256187	-0.00350926	0.997203	1	-0.0400247	-0.109063	-0.0938839	-1.36939	0.172096	1	0.00364546	0.0270678	0.0200576	0.10367	0.917514	1
OS01T0615100-01	-0.086151	-0.319644	-0.15329	-3.23159	0.00145994	1	-0.0306748	-0.422274	-0.0971156	-1.03426	0.302387	1	-0.0154378	-0.0305563	-0.0337497	-0.460969	0.645322	1	-0.0690198	-0.270399	-0.32987	-1.76446	0.0791895	1
OS01T0615200-01	-0.0485972	-0.158586	-0.0415336	-1.12169	0.262954	1	-0.0672795	-0.716458	-0.0491427	-0.724322	0.469477	1	-0.0534457	-0.105441	-0.0864115	-0.982361	0.326991	1	0.0240133	0.0934636	0.0627726	0.171483	0.863986	1
OS01T0615300-02	0.0475599	0.108532	0.0288786	0.38941	0.698007	1	-0.202019	-1.05202	-0.0744837	-0.65789	0.512521	1	-0.192454	-0.0714241	-0.173844	-0.798104	0.428182	1	-0.946505	-0.130364	-0.772302	-1.27455	0.207827	1
OS01T0616100-01	0.0162847	0.0527995	0.0135118	0.371787	0.710322	1	-0.130699	-1.37395	-0.0899781	-1.54376	0.123741	1	0.0292672	0.0778397	0.0449761	0.569146	0.569677	1	-0.024783	-0.175305	-0.0585268	-0.22225	0.824268	1
OS01T0616400-01	-0.14894	-0.354466	-0.0885137	-1.21173	0.230087	1	-0.426215	-2.4141	-0.150531	-1.40162	0.16612	1	-0.258243	-0.0959952	-0.232215	-1.36729	0.177235	1	-0.647595	-0.0894838	-0.52363	-1.09364	0.278909	1
OS01T0616500-01	-0.127587	-0.4439	-0.11144	-3.08095	0.00225553	1	0.127567	1.54418	0.0973223	1.57364	0.116639	1	0.0763506	0.199099	0.129182	1.52156	0.129216	1	0.0600399	0.408277	0.171877	0.596277	0.55146	1
OS01T0616600-01	-0.0154094	-0.0379737	-0.00983318	-0.192783	0.847488	1	-0.210058	-1.27566	-0.0855378	-1.15991	0.248644	1	0.0323933	0.0171298	0.0330293	0.170994	0.864645	1	0.06098	0.0170522	0.0633979	0.0914249	0.927378	1
OS01T0616800-01	0.0264512	0.070099	0.0193534	0.386486	0.699674	1	-0.152974	-1.07436	-0.0818918	-1.07746	0.283005	1	0.0296221	0.0299481	0.0404392	0.33737	0.736329	1	-0.00814928	-0.00832962	-0.0151877	-0.031629	0.974812	1
OS01T0616900-00	0.0383662	0.178197	0.0344876	0.994494	0.320909	1	-0.046561	-1.00444	-0.037623	-0.684201	0.494272	1	0.0293209	0.133066	0.0377716	0.65181	0.514934	1	0.0116263	0.239454	0.0192938	0.124932	0.900647	1
OS01T0617200-00	0.219362	0.543161	0.146465	2.06442	0.0426658	1	-0.139752	-0.856824	-0.0623018	-0.659509	0.511804	1	-0.0368958	-0.0219875	-0.0413529	-0.283861	0.777183	1	-0.237087	-0.0841991	-0.297829	-0.72619	0.469671	1
OS01T0617500-01	0.152792	0.370158	0.102327	1.504	0.137108	1	-0.368026	-2.15997	-0.165064	-1.55704	0.124149	1	0.234328	0.0679506	0.189758	1.30355	0.199016	1	0.540306	0.0454337	0.354318	0.936772	0.353989	1
OS01T0617500-02	-0.0485992	-0.133325	-0.0357441	-0.795994	0.427153	1	0.283645	2.13471	0.153436	2.05647	0.041314	1	0.117342	0.163148	0.178665	1.6837	0.0939165	1	0.0630069	0.121799	0.146068	0.386639	0.699468	1
OS01T0617600-00	-0.0220347	-0.0533745	-0.0115919	-0.122198	0.903188	1	0.071752	0.421004	0.0198576	0.175796	0.861111	1	-0.0152256	-0.00635574	-0.0147454	-0.114189	0.909451	1	0.203838	0.0355196	0.191183	0.58583	0.56013	1
OS01T0617700-01	0.0236531	0.0616276	0.0166894	0.288835	0.773228	1	-0.0285405	-0.193747	-0.014209	-0.145765	0.884365	1	0.0459745	0.0366183	0.0583266	0.447244	0.65554	1	-0.0770521	-0.0488816	-0.124018	-0.295896	0.767848	1
OS01T0617800-01	-0.0019357	-0.00757109	-0.00175094	-0.0512702	0.959139	1	0.016886	0.258327	0.0138164	0.23626	0.813366	1	0.00188351	0.00709089	0.00256579	0.0450347	0.964105	1	0.0622474	0.882241	0.115512	0.807517	0.419905	1
OS01T0617900-01	0.0918419	0.220857	0.0573754	0.924266	0.357529	1	-0.052283	-0.302343	-0.0204047	-0.219349	0.826821	1	-0.0297418	-0.0190486	-0.0341055	-0.263579	0.792682	1	-0.139625	-0.0572737	-0.183602	-0.523456	0.601914	1
OS01T0618000-01	-0.133881	-0.317567	-0.0928272	-1.08732	0.282223	1	0.552017	3.10587	0.265377	2.121	0.039297	1	0.200955	0.0629704	0.175801	1.3318	0.189843	1	0.482984	0.047425	0.36964	1.25639	0.215818	1
OS01T0618100-01	0.00978332	0.0451979	0.0105393	0.277312	0.781959	1	0.0445644	0.951159	0.0517178	0.80568	0.420982	1	0.0373964	0.168259	0.0520837	1.00138	0.317299	1	0.0693489	1.40391	0.134519	1.02253	0.307206	1
OS01T0618200-01	-0.00971243	-0.0321461	-0.00834159	-0.219807	0.826184	1	-0.0207185	-0.226965	-0.0152827	-0.236689	0.813075	1	0.0110895	0.0236367	0.018265	0.204872	0.837834	1	-0.0386516	-0.175597	-0.104853	-0.337354	0.736125	1
OS01T0618400-01	-0.0417249	-0.165551	-0.0424081	-1.24747	0.213152	1	-0.0228145	-0.359157	-0.0235678	-0.411148	0.681239	1	-0.0166646	-0.0543444	-0.0296758	-0.436665	0.66265	1	-0.0322902	-0.34339	-0.102396	-0.473081	0.63648	1
OS01T0618500-01	-0.0478649	-0.150239	-0.0368099	-0.988667	0.323684	1	-0.0737714	-0.726805	-0.0436297	-0.654582	0.513279	1	-0.00951145	-0.0204121	-0.0150984	-0.16779	0.866876	1	-0.121625	-0.560149	-0.306471	-0.952043	0.341946	1
OS01T0618800-01	0.0523562	0.162944	0.0458685	1.21166	0.226806	1	-0.0635327	-0.61537	-0.0487629	-0.721804	0.471071	1	0.0115018	0.0255395	0.0185686	0.21591	0.829222	1	-0.283275	-1.39669	-0.738301	-2.62911	0.00905534	1
OS01T0619800-01	-0.066487	-0.159168	-0.0507304	-0.524807	0.602688	1	0.057272	0.328233	0.0333431	0.244885	0.807863	1	-0.239241	-0.0416043	-0.150339	-0.831332	0.413207	1	-1.20903	-0.0365629	-0.477432	-1.50076	0.146792	1
OS01T0619900-01	0.0823411	0.496361	0.0723846	1.77222	0.0785654	1	0.0174785	0.635137	0.0135072	0.227785	0.819932	1	-0.074866	-0.441891	-0.0844039	-1.9529	0.051567	1	-0.0414109	-1.4427	-0.0526346	-0.780011	0.435873	1
OS01T0620100-01	0.013015	0.0473891	0.0109383	0.335677	0.737318	1	-0.00775335	-0.102791	-0.00547639	-0.0990942	0.921121	1	-0.0705132	-0.212714	-0.101887	-1.60954	0.108444	1	0.00717638	0.0653064	0.0149831	0.0781886	0.937725	1
OS01T0621300-01	-0.0188671	-0.097771	-0.0135044	-0.35838	0.72025	1	0.177228	4.75928	0.0907972	1.41168	0.158841	1	-0.127806	-0.660473	-0.126783	-2.30953	0.0231825	1	0.0559074	1.49307	0.0550164	0.453974	0.650123	1
OS01T0621600-01	0.0226859	0.0554629	0.0168056	0.254102	0.80022	1	0.101202	0.604901	0.0555378	0.479292	0.633371	1	0.248467	0.0720985	0.198855	0.609208	0.545592	1	-0.389979	-0.0328365	-0.249791	-0.152908	0.879203	1
OS01T0621700-01	-0.0176478	-0.057014	-0.0133805	-0.356472	0.721756	1	-0.0354401	-0.369894	-0.0203733	-0.325321	0.745186	1	-0.127251	-0.274746	-0.20328	-2.49681	0.0131324	1	0.0662907	0.309027	0.16917	0.522743	0.601586	1
OS01T0621900-01	0.0175339	0.0621782	0.0169354	0.443817	0.657517	1	-0.0770613	-0.96907	-0.07189	-0.977654	0.329095	1	-0.0374	-0.0990978	-0.0677129	-0.919727	0.35849	1	0.203257	1.42702	0.66626	2.48089	0.0136825	1
OS01T0622000-00	-0.0371384	-0.119657	-0.0289106	-0.826847	0.409036	1	0.144356	1.49854	0.0874791	1.46532	0.143974	1	0.00598171	0.0136697	0.00980473	0.11034	0.912221	1	0.0747682	0.390468	0.20088	0.621573	0.534747	1
OS01T0622300-01	-0.00457763	-0.0206757	-0.00384535	-0.1147	0.908746	1	0.0297472	0.606857	0.0209912	0.407458	0.683902	1	0.0122806	0.0468704	0.0160846	0.295611	0.767696	1	0.0192331	0.280162	0.0329938	0.263633	0.792213	1
OS01T0622500-01	0.063461	0.177348	0.0553063	0.391048	0.699618	1	-0.294077	-2.29667	-0.223355	-1.12202	0.274114	1	-0.367268	-0.0618547	-0.255563	-2.44671	0.0234542	1	-0.229309	-0.00650433	-0.111033	-0.651192	0.522948	1
OS01T0622600-01	-0.0158233	-0.0887949	-0.0100189	-0.240022	0.810452	1	0.00533112	0.167881	0.00213731	0.0355881	0.971629	1	0.0767187	0.425574	0.0431732	1.00061	0.317651	1	-0.173514	-5.33927	-0.0549491	-0.786663	0.43197	1
OS01T0622700-02	0.0157994	0.0392945	0.0107264	0.141438	0.888014	1	-0.0944842	-0.584444	-0.0435497	-0.459934	0.647313	1	0.19715	0.0810937	0.182854	1.11116	0.270593	1	-0.177603	-0.0300489	-0.152778	-0.351091	0.726673	1
OS01T0623200-01	-0.283865	-0.69911	-0.171383	-1.95573	0.0578792	1	-0.409284	-2.48252	-0.149188	-0.979291	0.333796	1	-0.113033	-0.0471101	-0.12068	-1.07454	0.287358	1	0.0312034	0.00542028	0.0355685	0.164373	0.870063	1
OS01T0623500-01	-0.0454357	-0.233001	-0.0331467	-0.926533	0.35473	1	-0.286209	-7.52672	-0.152324	-2.6398	0.00862408	1	-0.0726469	-0.376406	-0.0552475	-1.17883	0.239205	1	-0.23105	-6.20273	-0.133627	-1.50487	0.133193	1
OS01T0624500-01	-0.244152	-1.47702	-0.0943116	-2.67736	0.00772292	1	-0.999813	-36.5907	-0.149186	-3.18755	0.00154742	1	-0.0891622	-0.541884	-0.0534509	-0.833825	0.404905	1	-0.39233	-14.4911	-0.140994	-0.987825	0.32387	1
OS01T0624700-01	0.192928	0.53268	0.144959	2.68648	0.00809703	1	0.144498	1.10155	0.0815761	0.895662	0.371974	1	0.0516852	0.0247575	0.0520256	0.272407	0.786099	1	0.715285	0.164119	0.724737	1.25357	0.21417	1
OS01T0625300-01	0.0796502	0.249278	0.0639819	1.61751	0.107121	1	-0.0550568	-0.539266	-0.0355264	-0.579496	0.562816	1	0.0835873	0.12194	0.12972	1.31813	0.189015	1	0.110674	0.235535	0.266551	0.831909	0.406488	1
OS01T0625900-01	-0.191395	-0.488089	-0.13104	-1.58158	0.117933	1	0.00717663	0.046672	0.00336406	0.0271953	0.978377	1	-0.171775	-0.102252	-0.196128	-1.37218	0.173618	1	0.520091	0.18429	0.678013	1.66622	0.0993943	1
OS01T0626100-01	0.161013	0.421731	0.106104	2.00516	0.046668	1	0.136869	0.93898	0.0594358	0.815385	0.416108	1	-0.138508	-0.157278	-0.194113	-1.63453	0.104102	1	-0.060967	-0.0786105	-0.119744	-0.277236	0.781956	1
OS01T0626200-01	-0.0719053	-0.291575	-0.058907	-1.79715	0.0731236	1	-0.203726	-3.34984	-0.136728	-2.32998	0.0203415	1	0.0256253	0.0990948	0.0314888	0.542513	0.587799	1	0.0270918	0.405138	0.0409085	0.270545	0.786896	1
OS01T0626300-01	-0.0392815	-0.181112	-0.0330592	-0.979034	0.328187	1	-0.0729235	-1.5502	-0.0516507	-0.944135	0.34569	1	0.0278776	0.131997	0.0317352	0.528309	0.597601	1	-0.0201388	-0.45149	-0.0260979	-0.169665	0.865366	1
OS01T0626400-01	0.00279079	0.00700304	0.00169421	0.0208694	0.983415	1	0.0727531	0.458111	0.0268123	0.23205	0.817251	1	-0.178791	-0.0787853	-0.176445	-1.17087	0.245863	1	0.0565336	0.0109775	0.0550594	0.168289	0.866879	1
OS01T0626500-01	0.0252194	0.0844215	0.0211563	0.587532	0.557301	1	-0.0606821	-0.679984	-0.0427044	-0.692757	0.489015	1	0.0389118	0.105487	0.0636541	0.857712	0.39173	1	-0.0770453	-0.566214	-0.206175	-0.79122	0.429437	1
OS01T0626900-01	-0.0495094	-0.2505	-0.0365872	-0.998647	0.318584	1	-0.0944369	-2.41758	-0.0515734	-0.831232	0.406355	1	0.0664408	0.332215	0.0584717	1.19227	0.233905	1	-0.125319	-3.13317	-0.0970595	-0.932511	0.351671	1
OS01T0627400-01	0.0823563	0.441956	0.0600476	1.62447	0.105089	1	0.151155	4.353	0.0803565	1.33324	0.183243	1	-0.0212535	-0.107687	-0.022144	-0.440978	0.659484	1	-0.00615529	-0.158022	-0.00668194	-0.063724	0.949224	1
OS01T0627500-01	-0.125451	-0.733568	-0.0613877	-1.55552	0.120637	1	-0.333915	-11.4174	-0.0799561	-1.51109	0.131562	1	0.0511984	0.293418	0.0317489	0.570722	0.568527	1	-0.351135	-11.5328	-0.135026	-1.3894	0.165533	1
OS01T0627550-00	-0.0352784	-0.0810887	-0.0182821	-0.211166	0.833917	1	-0.543275	-2.87027	-0.145899	-1.02166	0.31376	1	0.0359903	0.00969447	0.0277946	0.135853	0.892602	1	-1.27711	-0.0926631	-0.761694	-1.4415	0.157228	1
OS01T0627800-01	-0.0410635	-0.148161	-0.0443764	-1.10281	0.271164	1	0.0140715	0.183189	0.0164336	0.217693	0.827841	1	-0.0145259	-0.0381131	-0.0275646	-0.347566	0.728434	1	-0.0231071	-0.159077	-0.0832074	-0.278534	0.780814	1
OS01T0627900-01	-0.140831	-0.402744	-0.128726	-1.92335	0.0585638	1	-0.0937533	-0.766739	-0.0783286	-0.774508	0.441315	1	0.0524153	0.0223182	0.0547825	0.446593	0.656832	1	-0.379019	-0.0687168	-0.414027	-1.55088	0.126466	1
OS01T0627933-00	0.0579325	0.163108	0.0450119	0.791334	0.430174	1	-0.085193	-0.675321	-0.0514297	-0.586659	0.558476	1	0.117519	0.107294	0.16249	1.56279	0.12069	1	0.187933	0.156651	0.359288	1.08546	0.279894	1
OS01T0628700-01	-0.0384094	-0.158888	-0.0368609	-1.08144	0.280244	1	0.0303733	0.519756	0.0279735	0.491688	0.623251	1	0.00603633	0.0220507	0.00976012	0.165984	0.868267	1	-0.0705389	-0.941295	-0.184414	-1.12778	0.260199	1
OS01T0628900-01	-0.0853823	-0.283806	-0.0889662	-2.0293	0.0439956	1	-0.0185016	-0.204417	-0.0200874	-0.248586	0.803984	1	0.0167373	0.0287089	0.0300753	0.32783	0.743382	1	-0.073783	-0.21708	-0.238236	-0.731916	0.465076	1
OS01T0629400-01	0.0102635	0.032411	0.00852325	0.242909	0.808244	1	-0.069758	-0.695645	-0.0481076	-0.836729	0.403425	1	-0.055345	-0.128226	-0.0896969	-1.04607	0.296442	1	-0.0818356	-0.439278	-0.214952	-0.696411	0.48676	1
OS01T0629750-00	0.0316241	0.110635	0.0286305	0.759341	0.448289	1	-0.170567	-2.08757	-0.139803	-2.14275	0.0329921	1	0.0106673	0.01994	0.0181673	0.206212	0.83681	1	-0.0573399	-0.200354	-0.166315	-0.578976	0.563182	1
OS01T0631100-01	-0.0341584	-0.0893766	-0.0247186	-0.448449	0.654538	1	-0.403425	-2.76195	-0.21126	-2.47147	0.0147313	1	0.0209728	0.0224673	0.0287592	0.232395	0.81654	1	0.222207	0.255004	0.417829	0.871332	0.384938	1
OS01T0631200-01	0.0152453	0.0598144	0.0166299	0.442129	0.658787	1	0.0718067	1.10536	0.0854418	1.39603	0.163591	1	-0.0518004	-0.188573	-0.088494	-1.61	0.108317	1	-0.0136717	-0.181182	-0.039901	-0.267389	0.789331	1
OS01T0631500-01	0.123064	0.328125	0.0996023	1.8174	0.0713048	1	-0.132851	-0.944464	-0.0870251	-0.958585	0.339411	1	0.058865	0.0455579	0.0742905	0.615841	0.53926	1	-0.163309	-0.0978186	-0.260113	-0.809898	0.419748	1
OS01T0631700-01	0.0509276	0.136374	0.042089	0.601513	0.548962	1	-0.0353214	-0.253275	-0.024125	-0.217845	0.828032	1	0.0560679	0.0225632	0.0517894	0.343618	0.732278	1	0.566079	0.0916747	0.482982	1.39901	0.166792	1
OS01T0631800-01	0.0747725	0.17742	0.0521357	0.615989	0.542398	1	-0.0981545	-0.552625	-0.0477197	-0.430459	0.669938	1	NA	NA	NA	NA	NA	NA	NA	NA	NA	NA	NA	NA
OS01T0633000-01	-0.0591508	-0.532706	-0.0279294	-0.79167	0.429168	1	0.371808	30.1558	0.0828934	1.81534	0.0702206	1	0.0725572	0.656252	0.0297898	0.768087	0.442908	1	0.14153	11.5778	0.0238573	0.383833	0.701315	1
OS01T0633100-01	0.0243446	0.0900423	0.0215271	0.649295	0.516586	1	-0.0742366	-1.01556	-0.0580476	-1.06195	0.289019	1	0.0721446	0.245288	0.104116	1.6943	0.0911088	1	0.0013467	0.0155674	0.0028048	0.0162314	0.987059	1
OS01T0633200-01	-0.0874232	-0.224772	-0.0645816	-1.03396	0.303112	1	-0.0477847	-0.315879	-0.0260767	-0.300926	0.763984	1	0.027783	0.0180779	0.0326564	0.203613	0.839104	1	0.550746	0.23318	0.760906	1.65693	0.101066	1
OS01T0633400-01	0.245728	0.564163	0.141071	1.33326	0.188873	1	0.133048	0.70131	0.0438504	0.288762	0.774061	1	-0.249311	-0.0750487	-0.209269	-1.19008	0.240396	1	0.81367	0.0737312	0.573289	1.19194	0.240129	1
OS01T0633900-01	-0.00310688	-0.00720923	-0.00224136	-0.025767	0.979559	1	-0.439287	-2.36525	-0.228623	-1.60383	0.116141	1	0.285369	0.0807826	0.224592	1.45066	0.153966	1	-0.272618	-0.0218462	-0.168861	-0.493857	0.62392	1
OS01T0634300-00	-0.0223489	-0.0598783	-0.0159312	-0.299813	0.764684	1	-0.0145496	-0.104443	-0.00739327	-0.0903777	0.928089	1	-0.0194956	-0.0243705	-0.0288498	-0.257917	0.796783	1	0.0495137	0.077371	0.108426	0.273811	0.784564	1
OS01T0635200-01	0.310374	2.13758	0.171433	5.26535	2.29703e-07	0.00415119	0.174883	8.29511	0.0533541	1.08195	0.279929	1	-0.0465014	-0.306776	-0.0330668	-0.761656	0.446734	1	-0.137837	-5.99896	-0.0696975	-0.933955	0.350917	1
OS01T0635400-01	-0.00965775	-0.0239011	-0.00572926	-0.0973318	0.922658	1	0.22794	1.39606	0.0802168	0.94937	0.344717	1	-0.221102	-0.133113	-0.251805	-1.58381	0.116866	1	-0.612037	-0.221835	-0.793815	-1.75207	0.0833268	1
OS01T0635550-00	0.286371	1.81299	0.147516	3.83243	0.000149491	1	-0.206023	-8.25744	-0.0546686	-1.15903	0.247131	1	0.146473	0.890114	0.0771694	1.56724	0.117888	1	-0.0653912	-2.41487	-0.0181507	-0.17515	0.861055	1
OS01T0636600-01	0.097762	0.273405	0.0771571	1.57085	0.118112	1	0.0157839	0.12345	0.00983166	0.131563	0.895489	1	0.0602544	0.0729614	0.0872149	0.73569	0.462946	1	0.0644329	0.0944749	0.134993	0.309133	0.757621	1
OS01T0636700-01	0.0549505	0.190579	0.0462145	1.29785	0.195273	1	0.129058	1.55236	0.0912848	1.48525	0.138463	1	0.0245419	0.0681625	0.040566	0.508959	0.611153	1	0.0100156	0.0772594	0.0273643	0.104011	0.91723	1
OS01T0637300-00	-0.0523571	-0.150287	-0.0355727	-0.805606	0.421505	1	0.0177154	0.145962	0.00817771	0.116162	0.907652	1	0.0487836	0.0711053	0.075271	0.738269	0.461254	1	0.278115	0.590856	0.662114	1.71581	0.0878277	1
OS01T0637600-01	0.0718166	0.374181	0.0524119	1.32911	0.184614	1	-0.111874	-3.03699	-0.0595853	-0.892169	0.372851	1	0.0718297	0.379461	0.0638563	1.05195	0.293501	1	0.377103	10.5242	0.29803	2.00945	0.0452089	1
OS01T0638000-01	-0.139494	-0.378863	-0.125785	-1.61906	0.110679	1	0.0276567	0.204012	0.022488	0.196939	0.844552	1	-0.0083055	-0.00468697	-0.0107891	-0.0906776	0.928028	1	0.127108	0.0404788	0.214491	0.85178	0.397468	1
OS01T0638600-00	0.0267069	0.0888367	0.0239314	0.668209	0.504533	1	0.0333009	0.368464	0.0267391	0.477706	0.63322	1	-0.0681696	-0.147672	-0.11287	-1.25868	0.209275	1	-0.078928	-0.370381	-0.216375	-0.668749	0.504251	1
OS01T0639100-01	0.0438926	0.243085	0.0203751	0.535834	0.592377	1	0.306933	9.41407	0.0661395	1.07366	0.28363	1	0.0833186	0.460729	0.0441796	0.872263	0.383619	1	0.175447	5.36479	0.0493293	0.464477	0.642574	1
OS01T0639200-00	0.0780957	0.25031	0.0624736	1.71955	0.0865701	1	-0.13067	-1.34239	-0.083621	-1.42908	0.154061	1	-0.0845844	-0.147204	-0.136494	-1.38452	0.167594	1	-0.113247	-0.342995	-0.294899	-0.806075	0.42107	1
OS01T0639600-01	-0.0494057	-0.196398	-0.0472942	-1.4283	0.154087	1	0.0396742	0.626944	0.0363554	0.640579	0.522211	1	0.0313294	0.0972023	0.0532374	0.733506	0.463795	1	0.107475	1.03457	0.310342	1.31518	0.18941	1
OS01T0639900-01	0.055213	0.539545	0.0547615	1.64905	0.0999766	1	-0.133757	-12.7729	-0.131578	-2.4559	0.0144702	1	-0.019105	-0.191219	-0.0165145	-0.435081	0.663748	1	-0.109461	-10.9656	-0.0817894	-1.34096	0.180728	1
OS01T0640700-00	0.0508155	0.201662	0.0487677	1.46726	0.143168	1	0.0673238	1.0603	0.062007	1.00389	0.316106	1	-0.00395229	-0.0115791	-0.00658052	-0.097075	0.922729	1	0.00904676	0.0776505	0.0250794	0.113579	0.909644	1
OS01T0640800-01	0.0161581	0.0682274	0.0144796	0.446085	0.655787	1	-0.0858421	-1.53051	-0.0689337	-1.25091	0.211737	1	0.0339548	0.140003	0.0418908	0.770326	0.441601	1	-0.0833422	-1.41689	-0.126853	-0.92723	0.354416	1
OS01T0641000-01	0.0286888	0.0961963	0.0247759	0.652688	0.514466	1	0.13113	1.47432	0.0977995	1.55218	0.121676	1	0.0428873	0.107803	0.0616251	0.847068	0.397611	1	0.14834	0.937268	0.306278	1.14736	0.252119	1
OS01T0641100-01	0.0175036	0.0657124	0.0146784	0.439068	0.660887	1	0.0191682	0.27016	0.0134798	0.220577	0.825553	1	0.0384376	0.127711	0.0557536	0.847287	0.397428	1	-0.0400978	-0.442655	-0.0843633	-0.443846	0.657435	1
OS01T0641700-01	0.015319	0.085746	0.00834198	0.19286	0.847168	1	0.55021	17.2384	0.163158	2.3312	0.0202471	1	0.139529	0.791011	0.0786865	1.54868	0.122294	1	0.293777	9.44178	0.0934307	1.01498	0.310766	1
OS01T0642000-01	0.0463756	0.115608	0.0264159	0.366708	0.71492	1	0.11235	0.698184	0.0364522	0.371873	0.711141	1	0.114736	0.0559784	0.118641	0.81902	0.415441	1	-0.188034	-0.0447585	-0.201049	-0.452667	0.652149	1
OS01T0642100-01	0.038255	0.186583	0.0367597	1.0734	0.283814	1	0.0561534	1.3358	0.0518494	0.979613	0.327876	1	0.0784825	0.394318	0.0892243	1.8275	0.0765308	1	0.0539434	1.36171	0.0697202	0.662843	0.507913	1
OS01T0642200-01	0.178491	1.87063	0.0659755	1.88741	0.0598909	1	-0.27854	-30.5935	-0.0380556	-0.782661	0.434283	1	0.0422476	0.446314	0.0192366	0.433845	0.664647	1	-0.154666	-17.2613	-0.0320665	-0.460144	0.645677	1
OS01T0642900-01	-0.011711	-0.0349449	-0.00931847	-0.242547	0.808584	1	-0.0646325	-0.575478	-0.0409214	-0.706991	0.480336	1	0.0250699	0.037535	0.0377471	0.390103	0.696863	1	0.0618192	0.138577	0.140148	0.417399	0.676823	1
OS01T0643800-01	0.163489	0.441487	0.107147	2.33141	0.021037	1	-0.195895	-1.42851	-0.0841403	-1.35693	0.176823	1	0.00626634	0.00728777	0.00883906	0.078661	0.937398	1	-0.12565	-0.169951	-0.250003	-0.555401	0.579377	1
OS01T0644500-00	0.139398	0.306424	0.0924909	0.930619	0.357369	1	0.0166609	0.0805062	0.00733466	0.0447877	0.964494	1	0.0594755	0.0110404	0.0395435	0.296597	0.768963	1	-0.470083	-0.0161982	-0.207801	-0.960618	0.345269	1
OS01T0644600-00	0.0531591	0.215706	0.0533415	1.52136	0.129088	1	-0.0236586	-0.389545	-0.0238213	-0.381187	0.703302	1	0.117699	0.354346	0.18566	2.89212	0.00410912	1	-0.0340285	-0.30843	-0.0846712	-0.467058	0.640772	1
OS01T0645200-01	-0.0740503	-0.178501	-0.0539139	-0.507548	0.615194	1	-0.292751	-1.70109	-0.155184	-0.954362	0.346436	1	-0.533648	-0.165497	-0.460651	-3.02249	0.00418007	1	-0.18116	-0.0174234	-0.134989	-0.407442	0.685813	1
OS01T0645200-02	-0.0185298	-0.0536705	-0.0133232	-0.314875	0.753189	1	0.155204	1.30206	0.0802375	1.26775	0.206333	1	0.149506	0.234112	0.222798	2.03115	0.0435096	1	0.0552929	0.135581	0.122793	0.273322	0.784872	1
OS01T0645900-01	-0.0287427	-0.0858389	-0.0218116	-0.481503	0.630665	1	0.0557369	0.497115	0.0320968	0.464087	0.643078	1	-0.02127	-0.0406928	-0.0336116	-0.377622	0.706038	1	-0.0781669	-0.286104	-0.195194	-0.600023	0.549048	1
OS01T0646400-01	0.0900313	0.264181	0.0698272	1.58439	0.114485	1	-0.0579147	-0.49866	-0.0348378	-0.461361	0.644984	1	0.0131078	0.0206681	0.0201085	0.199971	0.841696	1	0.0690519	0.171677	0.162507	0.458815	0.646841	1
OS01T0646700-01	-0.00410281	-0.0106839	-0.00307625	-0.0643238	0.948813	1	0.119181	0.808162	0.0670017	0.968753	0.334529	1	0.00646825	0.00653266	0.00881896	0.0738015	0.94127	1	-0.192086	-0.195931	-0.357073	-0.924221	0.356917	1
OS01T0646800-01	-0.0321082	-0.0803011	-0.0194006	-0.347512	0.729018	1	0.136154	0.851617	0.0497086	0.63084	0.529415	1	-0.0855128	-0.0603356	-0.100835	-0.731386	0.466157	1	-0.186005	-0.0925998	-0.258632	-0.658066	0.511936	1
OS01T0647000-02	0.0907075	0.243811	0.0642423	1.15517	0.250924	1	0.126661	0.915089	0.0635328	0.841405	0.401695	1	0.0147434	0.0123785	0.0189371	0.166669	0.867905	1	-0.127351	-0.0897717	-0.210104	-0.626523	0.532142	1
OS01T0647100-01	0.0427239	0.179009	0.0387513	1.20793	0.227812	1	0.16136	2.83274	0.132748	2.3369	0.0199547	1	-0.0944916	-0.367739	-0.134189	-2.10641	0.0358739	1	-0.0630832	-0.955448	-0.127223	-0.748645	0.454571	1
OS01T0647200-01	0.0291655	0.139293	0.0381252	1.09263	0.275318	1	-0.046177	-1.05328	-0.0789064	-1.25262	0.211191	1	-0.0335548	-0.0698428	-0.0676093	-0.838919	0.402422	1	-0.0725486	-0.314314	-0.294533	-1.26941	0.205637	1
OS01T0647700-01	0.00372088	0.00949103	0.00256188	0.0394038	0.968666	1	-0.297241	-1.93394	-0.140908	-1.53679	0.127968	1	0.326239	0.160968	0.329793	2.06698	0.042097	1	1.4053	0.342116	1.43608	3.07462	0.00292746	1
OS01T0647800-01	0.0204899	0.0557228	0.0149349	0.311056	0.756105	1	-0.0770382	-0.569759	-0.040929	-0.559332	0.576608	1	-0.0420267	-0.0496754	-0.0598383	-0.479229	0.632404	1	0.0741284	0.103566	0.150277	0.340492	0.733922	1
OS01T0647850-01	0.170881	0.486388	0.11174	1.50362	0.136993	1	-0.085247	-0.690646	-0.036451	-0.319296	0.750427	1	-0.16352	-0.10305	-0.202053	-1.70032	0.0927704	1	0.10636	0.0422403	0.162392	0.398589	0.69122	1
OS01T0648000-01	-0.113366	-0.410967	-0.0992826	-2.99149	0.00299033	1	0.0505054	0.663719	0.0387362	0.656341	0.512073	1	0.0188274	0.049141	0.0317289	0.430048	0.667479	1	0.12047	0.820704	0.342144	1.39483	0.164143	1
OS01T0648500-01	0.0606459	0.196623	0.0480143	1.30783	0.19205	1	-0.0614786	-0.646232	-0.0385356	-0.597415	0.550736	1	0.0291448	0.0775151	0.0449459	0.584628	0.559227	1	-0.0180328	-0.12756	-0.0428865	-0.167225	0.867303	1
OS01T0648700-01	0.0905481	0.249108	0.0686618	1.31803	0.18959	1	-0.118687	-0.898298	-0.0682457	-0.844783	0.399455	1	0.0620074	0.0782474	0.0908	0.815575	0.415879	1	-0.138711	-0.220884	-0.297439	-0.749064	0.45485	1
OS01T0649000-01	0.00482752	0.0146067	0.00364563	0.0905861	0.927899	1	0.0606074	0.554858	0.0345638	0.536246	0.592303	1	0.102498	0.217706	0.172581	1.85228	0.0651557	1	0.116139	0.523952	0.32926	0.930136	0.353195	1
OS01T0649100-01	0.0575642	0.14642	0.035518	0.642354	0.521838	1	0.0418572	0.270811	0.0159353	0.198623	0.842837	1	-0.205671	-0.171084	-0.260906	-1.77409	0.078584	1	-0.157515	-0.108993	-0.253481	-0.491124	0.624244	1
OS01T0649200-01	-0.115153	-0.351906	-0.0921625	-2.13897	0.0334311	1	0.0434827	0.406091	0.0278534	0.369479	0.712096	1	-0.0533798	-0.0997318	-0.0815056	-0.855011	0.393377	1	-0.0570491	-0.199142	-0.133006	-0.359298	0.719681	1
OS01T0649900-01	0.131307	0.353994	0.0958912	1.84457	0.0670192	1	-0.0549547	-0.399412	-0.0293081	-0.372246	0.710214	1	0.26062	0.199652	0.323125	2.33234	0.0214861	1	0.701799	0.411855	1.07879	2.27326	0.0249527	1
OS01T0650100-01	0.246608	0.630714	0.163165	2.33372	0.0216966	1	0.445604	2.91473	0.195068	1.86137	0.0657845	1	0.168113	0.0746229	0.167356	1.23585	0.220895	1	0.06982	0.0137569	0.069192	0.167256	0.867688	1
OS01T0650200-02	0.156438	0.375299	0.104989	1.17308	0.24601	1	-0.0956073	-0.550248	-0.0430622	-0.264659	0.792318	1	0.0259754	0.00570962	0.0183945	0.101904	0.919431	1	-0.326438	-0.0157722	-0.163702	-0.386253	0.701788	1
OS01T0650700-01	-0.104628	-0.296001	-0.0784887	-1.88773	0.0604348	1	-0.205668	-1.6461	-0.11574	-1.77558	0.0772654	1	-0.0185368	-0.0311652	-0.0285298	-0.285641	0.775418	1	0.0907786	0.256599	0.215037	0.632357	0.527804	1
OS01T0651300-01	0.0844277	0.205821	0.0548343	0.768099	0.446041	1	-0.219065	-1.30191	-0.0924078	-0.840471	0.404727	1	-0.0858612	-0.0276349	-0.073961	-0.416191	0.679165	1	-0.702863	-0.0728104	-0.521533	-0.938602	0.352838	1
OS01T0651400-01	-0.0560714	-0.167461	-0.0487269	-0.970351	0.333213	1	0.0172006	0.153423	0.0129897	0.154391	0.877484	1	-0.0312522	-0.0284957	-0.0442635	-0.425275	0.671398	1	-0.165161	-0.137311	-0.331313	-1.023	0.308381	1
OS01T0652100-01	0.0350703	0.0932017	0.0311359	0.418984	0.676458	1	-0.0745508	-0.526528	-0.0587621	-0.473381	0.637374	1	NA	NA	NA	NA	NA	NA	NA	NA	NA	NA	NA	NA
OS01T0652600-01	0.0041474	0.0175501	0.00328723	0.102143	0.918695	1	-0.139115	-2.49105	-0.0873941	-1.74989	0.0809146	1	-0.00160906	-0.00649728	-0.00192989	-0.0336415	0.973181	1	-0.00809739	-0.132027	-0.0116483	-0.0865346	0.931089	1
OS01T0652800-01	0.0217735	0.0546593	0.0164978	0.20256	0.840132	1	-0.33382	-2.1037	-0.191649	-1.40812	0.164049	1	-0.144088	-0.0225835	-0.0873215	-0.404939	0.689264	1	0.254757	0.00625822	0.0935644	0.174266	0.86325	1
OS01T0653700-01	-0.0387279	-0.101043	-0.0232169	-0.394348	0.694018	1	0.500014	3.40367	0.179698	1.77616	0.0782804	1	0.181329	0.148836	0.221072	1.65966	0.0995191	1	-0.51869	-0.349454	-0.770978	-1.6811	0.0952922	1
OS01T0653800-02	0.00107053	0.00381256	0.000925979	0.0267099	0.978707	1	-0.0338918	-0.429868	-0.0253573	-0.402354	0.68768	1	0.031726	0.102886	0.0468347	0.688116	0.491853	1	-0.0331992	-0.349149	-0.0723489	-0.352352	0.724795	1
OS01T0654200-01	-0.0560863	-0.207815	-0.0466015	-1.37597	0.169721	1	0.0012927	0.0177476	0.000892449	0.0154515	0.987681	1	0.0242949	0.0814078	0.0349821	0.552033	0.581285	1	0.0194319	0.21818	0.040288	0.210199	0.833638	1
OS01T0654300-01	-0.0145653	-0.0533434	-0.0122043	-0.364425	0.715765	1	-0.189075	-2.53604	-0.132745	-2.19761	0.0286486	1	0.0144133	0.0460916	0.0204926	0.304154	0.761197	1	0.199757	2.04277	0.403802	1.92583	0.0549635	1
OS01T0654500-01	-0.250344	-1.56979	-0.128354	-3.34699	0.000897311	1	-0.197091	-7.74949	-0.0518097	-0.948552	0.343429	1	-0.118641	-0.755921	-0.0538674	-1.36366	0.173478	1	-0.278313	-11.2984	-0.057374	-1.03698	0.300406	1
OS01T0655300-01	-0.0387981	-0.149117	-0.0342432	-1.0353	0.301215	1	0.0438388	0.647573	0.0341496	0.603961	0.546246	1	-0.00260284	-0.00900103	-0.00374072	-0.058055	0.953738	1	-0.0159605	-0.190869	-0.0329657	-0.191148	0.848522	1
OS01T0655400-01	-0.0111756	-0.031294	-0.00827961	-0.159199	0.87373	1	0.120171	0.942275	0.0659592	0.724707	0.469791	1	0.310825	0.316064	0.426827	3.3133	0.00116799	1	0.288485	0.298292	0.543997	1.21253	0.227321	1
OS01T0655400-03	0.0265329	0.0785664	0.0198363	0.489483	0.624908	1	-0.0114263	-0.100187	-0.00638645	-0.102267	0.918623	1	0.0851266	0.156832	0.132937	1.46359	0.144616	1	0.145185	0.492787	0.354064	1.10702	0.269398	1
OS01T0655500-01	-0.0363977	-0.128141	-0.0327989	-0.954456	0.340525	1	-0.0452017	-0.560249	-0.0367049	-0.672584	0.501669	1	0.0397411	0.111432	0.0608712	0.891412	0.373382	1	0.0509233	0.400362	0.119471	0.534618	0.593289	1
OS01T0655500-02	0.00985439	0.0279077	0.00734656	0.166338	0.868053	1	-0.0297385	-0.23851	-0.0165283	-0.229731	0.818529	1	0.0150516	0.0183867	0.0215885	0.196903	0.844135	1	-0.204841	-0.305673	-0.421401	-1.17607	0.241193	1
OS01T0655800-01	-0.125831	-0.709928	-0.0567203	-1.56711	0.117878	1	-0.2897	-9.22153	-0.0588642	-1.10807	0.268504	1	-0.173034	-0.961688	-0.112549	-1.806	0.0717159	1	0.26461	8.17357	0.111951	0.796036	0.426513	1
OS01T0656200-01	-0.0987511	-0.306818	-0.0875292	-1.85514	0.0656055	1	0.0470435	0.454129	0.0369592	0.500684	0.617358	1	0.0972946	0.135418	0.166086	1.64546	0.101756	1	0.247518	0.479495	0.721264	2.16358	0.0319262	1
OS01T0656400-00	0.171342	0.418013	0.119509	1.64983	0.103786	1	-0.279947	-1.66621	-0.136192	-1.16737	0.246912	1	-0.0410729	-0.0210727	-0.0430939	-0.292545	0.770657	1	-0.381742	-0.100484	-0.420234	-0.890886	0.375802	1
OS01T0656600-01	-0.0146527	-0.0567292	-0.0136354	-0.409594	0.682349	1	-0.152858	-2.29122	-0.132371	-2.22991	0.0263784	1	-0.0512885	-0.183498	-0.0688204	-1.12833	0.259944	1	-0.00160387	-0.02053	-0.00288777	-0.0169477	0.986488	1
OS01T0656900-01	0.0199646	0.0472224	0.0121462	0.173472	0.862737	1	-0.176129	-0.98539	-0.0651917	-0.692829	0.490501	1	-0.211824	-0.0918611	-0.207858	-1.43295	0.15674	1	-0.326384	-0.0613819	-0.314276	-0.708187	0.481441	1
OS01T0658400-01	-0.0573477	-0.465675	-0.0192305	-0.539978	0.589511	1	-0.512068	-33.7646	-0.0575808	-0.949326	0.343025	1	-0.146935	-1.19402	-0.0493321	-1.20565	0.228693	1	0.184889	12.2091	0.020841	0.319528	0.749501	1
OS01T0658450-00	-0.0626219	-0.164159	-0.0424651	-0.634767	0.52755	1	-0.0617795	-0.424541	-0.028409	-0.345864	0.730446	1	-0.0792664	-0.0445245	-0.0866327	-0.649169	0.518001	1	0.370106	0.116774	0.442092	1.26748	0.208527	1
OS01T0658500-02	-0.00397038	-0.0125046	-0.0031314	-0.085101	0.932238	1	-0.0814262	-0.807678	-0.0506496	-0.867336	0.38644	1	0.0697342	0.160346	0.107415	1.27142	0.204627	1	-0.141716	-0.749278	-0.336244	-1.12869	0.259993	1
OS01T0658900-01	0.0257025	0.0895081	0.0270428	0.695155	0.487706	1	0.109256	1.32501	0.120948	1.76123	0.0794295	1	0.112008	0.260423	0.206428	2.68807	0.00765256	1	0.00590731	0.0319339	0.0200646	0.0775837	0.938219	1
OS01T0659200-01	-0.169826	-1.18715	-0.067459	-1.76668	0.0787171	1	-0.0319258	-1.56008	-0.0050375	-0.100556	0.919953	1	-0.013127	-0.092892	-0.0048514	-0.12218	0.902821	1	0.131519	6.58592	0.0179636	0.278075	0.781106	1
OS01T0659800-01	0.0674842	0.158355	0.0399375	0.397089	0.692959	1	0.226499	1.24717	0.0793278	0.618256	0.539213	1	-0.180656	-0.05668	-0.155873	-1.12606	0.26598	1	-0.115796	-0.0113986	-0.0862044	-0.238015	0.81295	1
OS01T0659900-01	0.0303801	0.10552	0.027044	0.815979	0.415142	1	-0.087235	-1.0524	-0.0691279	-1.20086	0.230737	1	-0.0239195	-0.0688297	-0.0373063	-0.543246	0.587338	1	0.00567611	0.047	0.0138073	0.0654868	0.947827	1
OS01T0660000-01	-0.0288881	-0.0725576	-0.0187002	-0.262779	0.793721	1	0.119948	0.756695	0.0502631	0.497194	0.621108	1	0.235706	0.0806714	0.209242	1.34636	0.184258	1	-0.0908623	-0.0106434	-0.0716043	-0.212757	0.832399	1
OS01T0660200-01	-0.0597384	-0.316426	-0.0943041	-2.94401	0.00343307	1	-0.0408813	-1.14699	-0.101878	-2.05547	0.0405009	1	-0.0620866	-0.304513	-0.119292	-2.48975	0.0132303	1	0.0286475	0.689132	0.105759	1.12825	0.259961	1
OS01T0660300-01	-0.0536233	-0.164911	-0.0462527	-1.14579	0.253033	1	-0.0709586	-0.671114	-0.0527926	-0.853727	0.394097	1	-0.0570582	-0.100735	-0.0889076	-0.926371	0.35522	1	-0.0716022	-0.223178	-0.173847	-0.481168	0.630855	1
OS01T0660550-01	-0.00995612	-0.0272409	-0.00706558	-0.150935	0.880185	1	0.0485227	0.363251	0.0244377	0.334959	0.738022	1	0.120815	0.153824	0.176135	1.67859	0.0949763	1	-0.067649	-0.109665	-0.143784	-0.373926	0.708904	1
OS01T0660900-00	0.0448419	0.23245	0.0382124	1.03038	0.303638	1	-0.0842678	-2.26439	-0.0611932	-1.03688	0.300429	1	0.0714298	0.36043	0.0798577	1.37016	0.171467	1	-0.0539374	-1.37333	-0.0674164	-0.508256	0.611577	1
OS01T0661000-01	-0.222523	-0.522439	-0.154542	-1.63242	0.11025	1	-0.524947	-2.89359	-0.253197	-1.49147	0.143682	1	0.045658	0.0154251	0.03854	0.217739	0.828453	1	-0.579352	-0.0661246	-0.412793	-1.09607	0.278003	1
OS01T0661400-01	-0.0538927	-0.175297	-0.0483136	-1.23648	0.21754	1	0.0933318	0.987461	0.0750081	1.12127	0.263342	1	-0.0387995	-0.0889996	-0.0672752	-0.778333	0.43707	1	0.0563078	0.296274	0.169288	0.556103	0.578613	1
OS01T0661500-01	0.0960373	0.506689	0.0585429	1.53598	0.125354	1	0.373582	10.3989	0.138821	1.98014	0.0483865	1	-0.0677876	-0.356107	-0.0464469	-0.968441	0.333445	1	0.162337	4.48001	0.0762132	0.844754	0.398785	1
OS01T0662300-01	0.0671569	0.366009	0.057196	1.55202	0.121462	1	0.0164627	0.488995	0.0119413	0.235242	0.814144	1	0.00855404	0.0421203	0.00862707	0.180282	0.857028	1	0.0424325	1.02882	0.0431602	0.46093	0.645116	1
OS01T0662600-04	-0.0206738	-0.0645674	-0.0162177	-0.458991	0.646592	1	0.0844543	0.823772	0.0519705	0.894408	0.371868	1	0.109374	0.245139	0.175901	1.92912	0.0547644	1	0.0394394	0.198118	0.102008	0.325324	0.74519	1
OS01T0662700-01	0.0267859	0.124656	0.0253745	0.782021	0.434682	1	-0.126666	-2.7433	-0.11367	-2.00057	0.0461419	1	-0.00130569	-0.00571933	-0.00158565	-0.0303772	0.975783	1	0.00563789	0.108175	0.00831484	0.0700735	0.944173	1
OS01T0663051-00	0.0604313	0.315012	0.0791213	2.42793	0.0156322	1	0.0125284	0.34043	0.0214763	0.420201	0.674568	1	0.0328804	0.150906	0.0583712	1.23127	0.219018	1	-0.0715005	-1.50609	-0.225337	-2.27259	0.0236349	1
OS01T0663300-01	-0.0178815	-0.0528445	-0.0152204	-0.331045	0.74103	1	-0.00165043	-0.0144141	-0.00119574	-0.0158824	0.987347	1	0.0691695	0.0500944	0.0903043	0.732372	0.465726	1	-0.0883784	-0.0463547	-0.150638	-0.444392	0.65777	1
OS01T0663400-02	0.117765	0.273627	0.0722527	0.960877	0.340019	1	0.670943	3.62218	0.252558	2.55267	0.0129748	1	0.0541353	0.022681	0.0524503	0.314068	0.754523	1	0.227527	0.0399389	0.213583	0.487444	0.627691	1
OS01T0663500-01	-0.00784352	-0.0327054	-0.00703138	-0.216605	0.828632	1	-0.0875306	-1.52186	-0.0703427	-1.22542	0.221181	1	0.0625937	0.254627	0.0781944	1.40393	0.161187	1	-0.111089	-1.83832	-0.173366	-1.31934	0.18788	1
OS01T0663800-01	-0.00898191	-0.0225605	-0.00589963	-0.0868174	0.931019	1	0.0275861	0.174041	0.0119015	0.134694	0.893178	1	-0.164385	-0.0974955	-0.18497	-1.42278	0.158465	1	-0.00335253	-0.00117928	-0.00424473	-0.0115475	0.990813	1
OS01T0664000-00	-0.017926	-0.0440784	-0.0120339	-0.157504	0.875261	1	-0.056865	-0.343821	-0.0256266	-0.245984	0.806311	1	-0.0521674	-0.0235523	-0.0506638	-0.35021	0.727238	1	-0.0298476	-0.00608387	-0.0281518	-0.0903632	0.928264	1
OS01T0664100-01	-0.0270665	-0.110655	-0.0230734	-0.716579	0.474072	1	-0.163647	-2.73517	-0.118924	-2.26543	0.0240473	1	-0.0304429	-0.119705	-0.0373314	-0.669698	0.503472	1	-0.075806	-1.17207	-0.113993	-0.798341	0.425192	1
OS01T0665200-01	-0.0305289	-0.0919808	-0.0258119	-0.577777	0.563933	1	0.0990277	0.898939	0.0707905	1.03431	0.301928	1	-0.0463513	-0.0823033	-0.0742254	-0.757931	0.449278	1	0.171068	0.539359	0.438681	1.13641	0.256989	1
OS01T0665250-00	0.306274	0.745378	0.174003	1.85753	0.0728378	1	1.08914	6.45083	0.35154	2.44234	0.0181723	1	0.196496	0.0633394	0.164587	0.953363	0.345073	1	0.00688863	0.000715767	0.00483295	0.00926229	0.992648	1
OS01T0665400-01	-0.0653279	-0.183313	-0.0430049	-0.974144	0.33113	1	0.328139	2.58372	0.142199	2.05331	0.0412947	1	-0.0647434	-0.0737933	-0.090459	-0.898656	0.370154	1	0.105798	0.137442	0.206533	0.613047	0.540702	1
OS01T0665500-00	0.0858479	0.209898	0.0583592	0.708545	0.482397	1	-0.189168	-1.13085	-0.0874194	-0.629197	0.53166	1	-0.246844	-0.100105	-0.235452	-1.6192	0.110653	1	-0.333363	-0.0548258	-0.303303	-0.910741	0.3662	1
OS01T0665900-00	0.0982688	0.22192	0.0597366	0.468681	0.642204	1	0.379715	1.93651	0.140316	0.875733	0.38732	1	-0.296618	-0.0458507	-0.180256	-1.51419	0.14414	1	-1.15645	-0.0276327	-0.427081	-1.82557	0.0821523	1
OS01T0666000-01	0.300422	0.757706	0.243663	3.78266	0.000308357	1	0.189537	1.20568	0.124685	1.57624	0.119301	1	0.148536	0.0626414	0.150062	0.998437	0.322459	1	0.327235	0.0581995	0.333994	0.808716	0.422134	1
OS01T0666200-01	-0.0449186	-0.150262	-0.0386992	-1.11649	0.265109	1	-0.0366442	-0.410066	-0.0271993	-0.432651	0.665581	1	-0.0550982	-0.13206	-0.0897291	-1.10179	0.271488	1	0.0809463	0.465016	0.214679	0.749182	0.454372	1
OS01T0666400-01	0.00282135	0.00729853	0.00204569	0.0268767	0.97868	1	0.257428	1.72272	0.135339	1.14469	0.255709	1	-0.156426	-0.0981884	-0.179456	-1.32673	0.187857	1	0.391918	0.154417	0.51581	1.25361	0.213171	1
OS01T0666500-01	0.0356057	0.121721	0.0292665	0.787542	0.431558	1	-0.0598213	-0.699114	-0.0404164	-0.652156	0.514778	1	-0.0614715	-0.162859	-0.0964059	-1.30497	0.192887	1	-0.0278335	-0.195363	-0.0684584	-0.296047	0.767396	1
OS01T0666600-00	0.266624	2.20945	0.106908	3.44575	0.000629188	1	-0.104171	-7.15344	-0.0167483	-0.354717	0.722986	1	-0.0182481	-0.148489	-0.0130121	-0.282145	0.777985	1	0.359789	23.8231	0.18294	1.84128	0.0663564	1
OS01T0666800-01	-0.00257649	-0.010113	-0.0021486	-0.0653389	0.94794	1	0.0234328	0.361017	0.0162959	0.294085	0.76886	1	0.0495456	0.178489	0.0659527	1.0948	0.274346	1	-0.0253553	-0.329065	-0.0449287	-0.276657	0.782205	1
OS01T0666900-00	-0.0676073	-0.28865	-0.063326	-1.83822	0.0670449	1	-0.0562264	-1.02494	-0.0493306	-0.917394	0.359528	1	-0.00334951	-0.0138861	-0.00481427	-0.0874514	0.930361	1	0.0801617	1.37772	0.165602	1.20222	0.230065	1
OS01T0667100-01	0.0903761	0.335611	0.0778261	2.39882	0.0169652	1	-0.152283	-2.09999	-0.112926	-1.98868	0.0475064	1	-0.00988544	-0.0316789	-0.0140099	-0.210151	0.833676	1	-0.046504	-0.477572	-0.0934048	-0.486033	0.627258	1
OS01T0667600-01	-0.0327775	-0.174235	-0.0245692	-0.660097	0.509575	1	-0.156833	-4.43156	-0.0881185	-1.45417	0.146701	1	-0.0996599	-0.498427	-0.103936	-2.40807	0.0165126	1	0.16679	4.17189	0.181412	2.28018	0.0231518	1
OS01T0667725-00	-0.0681481	-0.183261	-0.0441567	-0.579441	0.563961	1	-0.207446	-1.50016	-0.0870943	-0.83118	0.408442	1	0.100572	0.0392921	0.0947783	0.542961	0.589237	1	-0.607902	-0.0927872	-0.539879	-1.18094	0.242529	1
OS01T0667800-01	-0.00292963	-0.0105353	-0.00267837	-0.0760368	0.939439	1	0.0916501	1.18523	0.0766036	1.28838	0.198576	1	-0.0480092	-0.14049	-0.07888	-1.01876	0.309107	1	0.0704237	0.603058	0.19011	0.665545	0.506197	1
OS01T0667900-01	0.00171996	0.00735106	0.00166256	0.050335	0.959883	1	-0.199836	-3.65037	-0.18672	-3.41042	0.000719021	1	-0.0177927	-0.06585	-0.0256384	-0.46891	0.63942	1	-0.172861	-2.3677	-0.35892	-2.57489	0.0104304	1
OS01T0668100-01	0.0678896	0.193593	0.0587078	0.686994	0.494426	1	-0.325962	-2.65056	-0.243754	-1.61327	0.111386	1	NA	NA	NA	NA	NA	NA	NA	NA	NA	NA	NA	NA
OS01T0668300-01	-0.0610959	-0.171373	-0.0441875	-1.09144	0.276465	1	-0.12307	-0.968304	-0.0643766	-1.00209	0.31756	1	-0.0235073	-0.0308274	-0.0353049	-0.314996	0.753138	1	0.134615	0.231506	0.303638	0.721235	0.471727	1
OS01T0668600-00	0.0119968	0.0281501	0.00837168	0.095929	0.923987	1	0.212571	1.1704	0.103514	0.762017	0.44997	1	-0.0355918	-0.00867109	-0.0266881	-0.193898	0.847316	1	-1.06445	-0.063179	-0.598493	-1.7955	0.0809953	1
OS01T0668700-01	0.0340687	0.0815415	0.0199439	0.175488	0.861434	1	-0.284378	-1.62908	-0.0974557	-0.66288	0.510358	1	-0.0811687	-0.0295981	-0.0726912	-0.470259	0.639997	1	-0.546993	-0.0727332	-0.438701	-0.972441	0.335089	1
OS01T0669100-01	0.0129345	0.0327529	0.0101395	0.124756	0.901019	1	-0.190491	-1.22146	-0.117061	-1.02529	0.308244	1	-0.108737	-0.0625394	-0.121032	-0.818211	0.41556	1	0.0263522	0.00871711	0.0326489	0.0706626	0.943836	1
OS01T0670100-01	0.00676369	0.0177826	0.00507083	0.100524	0.920054	1	-0.00609835	-0.0421538	-0.0034277	-0.0486511	0.961258	1	-0.0946055	-0.103559	-0.138396	-1.24979	0.213364	1	-0.0447686	-0.0536429	-0.0958051	-0.250298	0.802709	1
OS01T0670800-01	0.0155477	0.0464719	0.0120068	0.293163	0.769647	1	-0.0407597	-0.364149	-0.0243083	-0.391021	0.696127	1	-0.0224454	-0.0372555	-0.0350224	-0.359267	0.719743	1	0.157804	0.434755	0.384199	1.10537	0.270239	1
OS01T0672100-02	0.0664585	0.172603	0.0445023	0.727695	0.468535	1	-0.133172	-0.89827	-0.0597138	-0.668165	0.505615	1	0.376689	0.122974	0.320681	2.36327	0.0219643	1	0.45616	0.0486162	0.330598	1.00924	0.31772	1
OS01T0672300-01	0.0596833	0.20805	0.0518135	1.55644	0.120519	1	0.0555894	0.675496	0.0418961	0.719707	0.4722	1	-0.00254907	-0.00795649	-0.0036115	-0.0574516	0.954219	1	0.221392	2.15695	0.444401	2.49401	0.0131084	1
OS01T0672500-01	-0.0288159	-0.126035	-0.0266944	-0.79729	0.425805	1	-0.0388032	-0.742311	-0.0332999	-0.613601	0.539845	1	0.0287271	0.121595	0.0388656	0.711275	0.47737	1	0.0503347	0.901808	0.092133	0.638167	0.523767	1
OS01T0672700-02	0.251494	0.606529	0.145355	2.01679	0.0482303	1	0.56076	3.26156	0.18732	2.23967	0.0288941	1	0.0824154	0.0307195	0.0753131	0.435636	0.664776	1	-0.306799	-0.042625	-0.256199	-0.682668	0.497682	1
OS01T0672800-01	0.0388557	0.127133	0.0305752	0.837431	0.402988	1	-0.130677	-1.39897	-0.0809151	-1.30726	0.192091	1	0.031481	0.0818967	0.0486422	0.620398	0.535462	1	-0.0216409	-0.146458	-0.0516662	-0.204702	0.837943	1
OS01T0673300-01	-0.00991669	-0.0279574	-0.00792543	-0.15855	0.874388	1	0.00246089	0.0195593	0.00157183	0.0202509	0.983865	1	0.0576206	0.0672112	0.0826127	0.700308	0.484746	1	0.217721	0.296229	0.447546	1.00804	0.314958	1
OS01T0673600-01	-0.195526	-1.35478	-0.0765279	-2.35921	0.0187871	1	-0.29089	-13.9655	-0.0445615	-0.954588	0.340357	1	-0.0616241	-0.437028	-0.0247122	-0.647284	0.517836	1	-0.24579	-12.3618	-0.0395262	-0.70541	0.480985	1
OS01T0673800-02	0.017322	0.0497448	0.0124102	0.290454	0.771798	1	0.0322368	0.26586	0.016547	0.237742	0.812352	1	-0.0260707	-0.0307514	-0.0366844	-0.316753	0.751824	1	-0.280952	-0.390891	-0.556276	-1.25117	0.212622	1
OS01T0673800-03	0.142616	0.796429	0.0838545	2.05244	0.0408901	1	-0.0986764	-3.0773	-0.0341136	-0.61134	0.541326	1	-0.0174254	-0.094055	-0.0161316	-0.267855	0.788958	1	0.00337169	0.0982306	0.00288961	0.0218828	0.982553	1
OS01T0673900-01	-0.0757994	-0.235931	-0.0588982	-1.52571	0.128309	1	-0.100805	-0.976607	-0.060863	-0.988855	0.323666	1	0.0341203	0.0738552	0.0527988	0.624528	0.532803	1	-0.0215339	-0.100892	-0.0515637	-0.175236	0.861025	1
OS01T0674000-01	-0.0285551	-0.118775	-0.025272	-0.770695	0.441367	1	0.0102874	0.177988	0.00805781	0.142905	0.886442	1	-0.0775556	-0.28883	-0.101513	-1.81103	0.0709674	1	0.101381	1.4061	0.173688	1.30576	0.19247	1
OS01T0674400-00	-0.042374	-0.157713	-0.0409001	-1.19881	0.231474	1	-0.152416	-2.11138	-0.141996	-2.51791	0.0122858	1	0.0504186	0.161815	0.0801024	1.20053	0.230798	1	0.0208968	0.215246	0.0527459	0.277638	0.781465	1
OS01T0674700-00	0.0467967	0.214984	0.0419294	1.15441	0.249237	1	-0.170338	-3.59494	-0.136747	-2.49858	0.012894	1	0.073223	0.320817	0.0981087	1.76524	0.078355	1	-0.113399	-2.17686	-0.203577	-1.35824	0.175224	1
OS01T0674800-01	-0.0442971	-0.132346	-0.037779	-0.935139	0.350623	1	-0.0225673	-0.201444	-0.0164146	-0.274438	0.783979	1	-0.120859	-0.196338	-0.189417	-1.80635	0.0722819	1	0.221674	0.58502	0.544502	1.34383	0.18045	1
OS01T0675100-01	-0.0689571	-0.578556	-0.022453	-0.632908	0.527204	1	-0.475719	-33.4875	-0.0504361	-0.949387	0.34299	1	-0.083307	-0.700302	-0.0259914	-0.592761	0.553694	1	0.122976	8.6902	0.0119706	0.175978	0.860406	1
OS01T0675500-02	0.240852	0.556622	0.140527	1.77878	0.0799515	1	-0.186387	-0.995487	-0.0634506	-0.523388	0.602512	1	-0.126438	-0.0413426	-0.108196	-0.561981	0.576853	1	-0.404289	-0.0432245	-0.296045	-0.723612	0.47286	1
OS01T0675700-01	0.112332	0.385065	0.0897535	2.73831	0.00651572	1	-0.0452728	-0.531986	-0.0289025	-0.509935	0.610446	1	0.0458872	0.111878	0.0706893	0.935214	0.350443	1	-0.101964	-0.606117	-0.241976	-0.960137	0.33783	1
OS01T0675800-01	0.0815935	0.225204	0.0607135	1.32837	0.185445	1	0.184105	1.40252	0.101936	1.55453	0.121539	1	0.017321	0.0237651	0.0262943	0.263647	0.792344	1	0.127751	0.240491	0.294401	0.904045	0.367147	1
OS01T0677900-01	-0.0807623	-0.254273	-0.0786698	-1.61606	0.108039	1	0.0219809	0.217887	0.0208567	0.240741	0.810062	1	-0.0235304	-0.0324405	-0.0370957	-0.353389	0.724217	1	-0.0608621	-0.115681	-0.151264	-0.457876	0.647601	1
OS01T0678000-00	0.0243478	0.0738709	0.0255176	0.485479	0.628059	1	0.0101701	0.0936158	0.0111707	0.125599	0.900222	1	-0.00988756	-0.0125142	-0.015929	-0.163216	0.870553	1	0.197885	0.316988	0.513582	1.9548	0.0523491	1
OS01T0678100-01	-0.0276685	-0.118537	-0.0284765	-0.824266	0.410361	1	-0.0102046	-0.187298	-0.0108093	-0.163708	0.870058	1	0.042146	0.177636	0.0634503	1.16366	0.245331	1	0.0259656	0.461262	0.058851	0.418033	0.676172	1
OS01T0678500-02	0.00117175	0.0034858	0.000874481	0.0210605	0.983215	1	-0.0389724	-0.3449	-0.0217065	-0.365676	0.714936	1	0.0164589	0.0283336	0.024939	0.261968	0.793581	1	0.200437	0.593988	0.460186	1.42462	0.15563	1
OS01T0678600-01	0.00120301	0.00325914	0.000960549	0.0165364	0.986834	1	-0.0941217	-0.690807	-0.0600054	-0.670182	0.504074	1	0.223514	0.114353	0.23777	1.92633	0.0579103	1	0.462893	0.121161	0.523822	1.43879	0.154447	1
OS01T0678600-02	0.0880361	0.230508	0.0608004	1.01927	0.310124	1	-0.031298	-0.214569	-0.0149282	-0.176127	0.860494	1	0.295217	0.191834	0.330026	2.70494	0.00805685	1	0.657512	0.277634	0.821711	2.11327	0.0371257	1
OS01T0678700-01	0.168464	0.405672	0.120644	1.72476	0.088206	1	0.21224	1.23073	0.108848	1.11907	0.266302	1	-0.140071	-0.0669192	-0.138348	-0.831156	0.408524	1	0.60019	0.136991	0.585511	1.04245	0.300595	1
OS01T0678900-01	-0.0324603	-0.1607	-0.0257576	-0.763898	0.445383	1	-0.0914039	-2.24023	-0.0575532	-1.05929	0.290114	1	0.131277	0.645982	0.128568	2.23523	0.0259953	1	-0.051646	-1.25055	-0.0495363	-0.362521	0.717169	1
OS01T0679600-02	-0.00754041	-0.0200871	-0.00529383	-0.110672	0.912014	1	0.126083	0.894747	0.0621452	0.875864	0.382305	1	-0.0461273	-0.0471994	-0.0609982	-0.37683	0.706839	1	0.619579	0.648715	1.08347	1.52909	0.128391	1
OS01T0679700-02	-0.042026	-0.186135	-0.040978	-1.16591	0.244597	1	-0.0904035	-1.7734	-0.0859509	-1.46308	0.144282	1	0.0618571	0.265636	0.0896398	1.51486	0.130682	1	-0.113386	-2.09099	-0.238112	-1.43378	0.152503	1
OS01T0679900-01	0.104266	0.253522	0.0729102	0.805954	0.423561	1	0.44392	2.62456	0.21707	1.74136	0.0861631	1	0.463472	0.131236	0.38211	2.56435	0.0140971	1	-0.14318	-0.0114799	-0.0973221	-0.277901	0.78252	1
OS01T0680000-00	0.121875	0.317851	0.076629	1.19863	0.234547	1	0.0168781	0.1148	0.00667238	0.0601174	0.952229	1	0.210821	0.131374	0.239492	1.74114	0.0849663	1	0.516903	0.200724	0.667061	1.47041	0.144862	1
OS01T0680400-01	0.011944	0.0417631	0.0100874	0.281257	0.778701	1	-0.0514439	-0.628951	-0.0366937	-0.665467	0.506251	1	-0.0508632	-0.135923	-0.0796885	-1.08334	0.279549	1	0.123346	0.880846	0.302767	1.16374	0.245443	1
OS01T0680500-01	0.161349	0.426842	0.108213	1.98985	0.0488645	1	0.0362883	0.253962	0.0163229	0.221811	0.824842	1	-0.137289	-0.10412	-0.167852	-1.11479	0.267348	1	-0.479824	-0.275982	-0.717239	-1.29887	0.196704	1
OS01T0680600-01	-0.0406461	-0.107756	-0.030889	-0.600089	0.549312	1	-0.0968586	-0.680745	-0.0559381	-0.744488	0.457701	1	0.0753358	0.0699854	0.0998521	0.703311	0.483101	1	-0.320595	-0.276674	-0.563208	-1.01461	0.312162	1
OS01T0680700-01	0.103021	0.549965	0.0632295	1.67815	0.0940998	1	0.318465	9.07571	0.119964	1.84533	0.0657316	1	-0.0106449	-0.0545654	-0.00763071	-0.188092	0.850904	1	-0.0909462	-2.38968	-0.0467342	-0.652212	0.514655	1
OS01T0680700-02	-0.111706	-0.279051	-0.0856271	-1.11674	0.267714	1	-0.336598	-2.10051	-0.197778	-1.43546	0.155176	1	-0.221176	-0.105224	-0.223169	-1.15801	0.250739	1	0.545406	0.123445	0.555283	0.928996	0.356084	1
OS01T0681000-01	0.0545053	0.16312	0.0440915	1.12104	0.263533	1	-0.0381892	-0.342039	-0.0249903	-0.417596	0.676665	1	-0.0252423	-0.0372019	-0.0388018	-0.352969	0.724491	1	0.0292415	0.0635143	0.0690946	0.155076	0.876922	1
OS01T0681400-01	-0.00990244	-0.0323165	-0.00815806	-0.225551	0.821704	1	-0.0303364	-0.323093	-0.0205899	-0.361171	0.718229	1	-0.0458641	-0.115869	-0.0738583	-0.909994	0.363582	1	0.0398345	0.254244	0.103303	0.377558	0.706037	1
OS01T0681600-02	0.0680765	0.383587	0.0329024	0.840578	0.401108	1	-0.363946	-11.555	-0.0850152	-1.49436	0.135877	1	-0.114006	-0.638315	-0.0630648	-1.26405	0.206989	1	0.623401	19.5427	0.19076	2.13078	0.0337521	1
OS01T0681700-00	0.0355103	0.106746	0.0339892	0.711852	0.478624	1	-0.0407584	-0.368306	-0.0373414	-0.4684	0.640013	1	-0.0287659	-0.0448642	-0.048009	-0.514318	0.607615	1	0.0135108	0.0328641	0.037633	0.119767	0.904792	1
OS01T0681800-01	-0.0489322	-0.159495	-0.0480678	-1.06252	0.289267	1	-0.0456356	-0.484853	-0.0440376	-0.622182	0.534436	1	0.0178369	0.0343474	0.0326511	0.350728	0.726131	1	-0.134962	-0.500456	-0.452244	-1.30877	0.191997	1
OS01T0681900-01	-0.121326	-0.383721	-0.0942117	-2.56915	0.0106925	1	0.0745768	0.745981	0.0449683	0.798107	0.425463	1	-0.0849629	-0.182836	-0.13789	-1.556	0.120915	1	-0.0259055	-0.119965	-0.0682335	-0.230175	0.818136	1
OS01T0682001-01	-0.035191	-0.0901167	-0.0238251	-0.230223	0.818897	1	-0.0581295	-0.381191	-0.0266442	-0.178867	0.858811	1	-0.0591067	-0.0129049	-0.0425402	-0.328938	0.744281	1	-0.557601	-0.0265802	-0.288835	-1.1597	0.254753	1
OS01T0682200-00	0.102407	0.259183	0.0680113	1.21616	0.226095	1	0.428845	2.74699	0.189151	2.27675	0.0244226	1	-0.0646826	-0.0693565	-0.0910841	-0.786404	0.432863	1	-0.0241036	-0.0277129	-0.0477961	-0.136061	0.891956	1
OS01T0682500-01	0.129446	1.07559	0.0455251	1.3274	0.185132	1	0.183444	12.6654	0.0226897	0.448919	0.653732	1	-0.0993426	-0.807318	-0.0324542	-0.820285	0.412564	1	-0.245625	-16.2215	-0.0262146	-0.423881	0.671891	1
OS01T0683400-01	0.0657607	0.176666	0.0456239	0.731399	0.465964	1	0.0208975	0.150823	0.0100588	0.0924404	0.926514	1	-0.0681855	-0.07946	-0.0995198	-0.788852	0.431373	1	-0.260903	-0.354317	-0.555795	-1.3341	0.184092	1
OS01T0683600-01	-0.0635354	-0.360572	-0.0313114	-0.83201	0.405976	1	-0.329852	-10.6236	-0.0801109	-1.7169	0.086774	1	-0.0776974	-0.442365	-0.051382	-0.782144	0.434619	1	-0.160267	-5.19508	-0.0700894	-0.457239	0.647763	1
OS01T0683700-01	-0.0987445	-0.264953	-0.0681841	-1.17505	0.242411	1	0.0309271	0.222665	0.0147462	0.161704	0.87183	1	0.0448761	0.0305332	0.0531405	0.372415	0.71038	1	0.262122	0.121344	0.367557	0.628981	0.530825	1
OS01T0684200-01	0.0331903	0.109898	0.0279673	0.805311	0.421247	1	-0.0136402	-0.149548	-0.00968494	-0.155433	0.876579	1	-0.0190226	-0.0539731	-0.0292248	-0.417488	0.676604	1	-0.00382019	-0.0307539	-0.0090167	-0.0387143	0.969143	1
OS01T0684800-01	-0.0194646	-0.0569396	-0.0146363	-0.366891	0.714074	1	-0.170355	-1.45778	-0.0963222	-1.33818	0.182319	1	0.0300665	0.0561256	0.0489682	0.452334	0.651451	1	0.0623471	0.217256	0.165378	0.400406	0.689228	1
OS01T0684900-01	-0.0330294	-0.110629	-0.0289348	-0.895697	0.371103	1	-0.0558492	-0.626549	-0.0428605	-0.763978	0.445463	1	-0.0279082	-0.0723663	-0.0454046	-0.571785	0.567905	1	0.0871742	0.586133	0.23074	0.933139	0.351517	1
OS01T0685400-01	0.0532661	0.131154	0.0303745	0.569625	0.570053	1	-0.114552	-0.694486	-0.0372494	-0.454288	0.650493	1	-0.112164	-0.0790139	-0.139591	-1.28947	0.200239	1	-0.0335276	-0.0166382	-0.0519296	-0.15181	0.879649	1
OS01T0685500-01	0.139259	0.354771	0.0915277	1.39439	0.166938	1	0.207674	1.34782	0.08971	0.886751	0.377829	1	0.253533	0.184202	0.29904	2.19278	0.0304664	1	0.429434	0.226681	0.597429	1.21986	0.225156	1
OS01T0685800-01	0.0203062	0.0680815	0.0162933	0.479606	0.631858	1	0.0314157	0.353141	0.020226	0.338843	0.734968	1	0.0133039	0.0347321	0.0199123	0.253913	0.799733	1	0.127114	0.866356	0.284759	0.977518	0.329087	1
OS01T0685850-00	0.0519967	0.123486	0.0248312	0.249222	0.804434	1	1.12799	6.362	0.257247	1.31766	0.195114	1	0.112389	0.0267753	0.0839307	0.735848	0.466676	1	0.827849	0.0469865	0.461685	1.77031	0.0856443	1
OS01T0686000-01	0.103324	0.296334	0.0808902	1.8264	0.0693601	1	-0.0183923	-0.151284	-0.0112726	-0.157399	0.875098	1	-0.0467712	-0.052577	-0.0656602	-0.515978	0.606596	1	-0.0168968	-0.0213521	-0.0333007	-0.067956	0.945908	1
OS01T0686100-01	0.118783	0.311485	0.0882032	1.40874	0.161665	1	0.197294	1.35667	0.108785	1.1807	0.240227	1	0.0869414	0.0701981	0.110848	0.855084	0.394268	1	-0.0258566	-0.0168566	-0.0420318	-0.114607	0.908956	1
OS01T0686200-01	-0.0886928	-0.275727	-0.0734582	-1.66786	0.0967016	1	-0.117664	-1.13717	-0.0807138	-1.23331	0.218726	1	0.0536656	0.0738501	0.0863316	0.807631	0.420399	1	0.0516949	0.0978944	0.133781	0.332298	0.740064	1
OS01T0686400-01	-0.0116666	-0.0364748	-0.00895947	-0.228913	0.819122	1	-0.102256	-0.999509	-0.0603065	-0.887758	0.37551	1	-0.0640486	-0.135622	-0.103705	-1.10557	0.269947	1	0.0490126	0.219761	0.128495	0.354495	0.72326	1
OS01T0686700-00	-0.00888296	-0.0243928	-0.00658271	-0.126925	0.899196	1	0.0535531	0.403824	0.0294089	0.349537	0.727258	1	-0.0295391	-0.0314196	-0.0431356	-0.378855	0.705361	1	0.0321677	0.0363938	0.0685958	0.172913	0.862968	1
OS01T0687300-01	0.0232454	0.0661615	0.0166731	0.391395	0.695976	1	-0.260428	-2.10971	-0.133982	-1.96234	0.0512958	1	-0.0386626	-0.0521453	-0.0585888	-0.55867	0.577078	1	-0.172537	-0.313855	-0.396214	-0.974045	0.331341	1
OS01T0687400-01	-0.0918254	-0.318605	-0.101799	-2.48871	0.0135084	1	-0.0578451	-0.696381	-0.0710938	-1.00118	0.317776	1	-0.00972855	-0.0170994	-0.01751	-0.209824	0.834013	1	-0.0105485	-0.0325878	-0.0341715	-0.132445	0.894763	1
OS01T0687500-01	0.0301398	0.105579	0.0266967	0.77291	0.440138	1	-0.0281831	-0.345832	-0.0221118	-0.39317	0.694456	1	0.0667193	0.177426	0.10346	1.40136	0.162115	1	-0.0746539	-0.52794	-0.179512	-0.801526	0.423449	1
OS01T0687600-01	0.0777921	0.229481	0.0625226	1.5029	0.134235	1	-0.112319	-0.977412	-0.0725533	-1.01754	0.309979	1	-0.0079167	-0.0139681	-0.0118594	-0.125329	0.900369	1	0.0196042	0.0610285	0.043993	0.131082	0.895823	1
OS01T0687700-01	-0.0139061	-0.0502511	-0.0112651	-0.311175	0.755863	1	-0.103957	-1.35749	-0.0682201	-1.12336	0.262109	1	-0.0125861	-0.0374339	-0.0185648	-0.264555	0.791519	1	0.182292	1.61257	0.396616	1.76806	0.0779858	1
OS01T0688200-01	-0.125597	-0.335741	-0.0989158	-1.69163	0.0928857	1	-0.103217	-0.737559	-0.0640207	-0.699268	0.485541	1	0.0356365	0.031309	0.0468231	0.379154	0.705216	1	-0.065288	-0.0503944	-0.112711	-0.272063	0.786026	1
OS01T0689000-01	0.0177139	0.0630658	0.0150916	0.416775	0.677156	1	-0.0203302	-0.257693	-0.0147565	-0.215671	0.829399	1	-0.00773038	-0.0178855	-0.0122233	-0.15447	0.87735	1	-0.139002	-0.744087	-0.347535	-1.19358	0.233652	1
OS01T0689451-02	0.270397	0.654769	0.181043	2.4974	0.0155907	1	0.277403	1.62661	0.124357	1.22015	0.22781	1	-0.0412496	-0.0184619	-0.0399772	-0.26708	0.790193	1	-0.577086	-0.115598	-0.542033	-1.38428	0.170735	1
OS01T0689600-01	-0.0181104	-0.0597147	-0.0149835	-0.405959	0.685084	1	-0.0237504	-0.258214	-0.0162572	-0.255834	0.798269	1	-0.00158665	-0.00382488	-0.0025349	-0.0292609	0.976677	1	0.0410242	0.238405	0.104713	0.362526	0.71723	1
OS01T0689800-01	-0.031383	-0.0983709	-0.0240178	-0.629462	0.529592	1	-0.062644	-0.615495	-0.0366909	-0.567737	0.570696	1	0.0290905	0.0657584	0.0454444	0.558687	0.576822	1	0.101723	0.519778	0.248243	0.925544	0.355483	1
OS01T0689900-04	0.0536629	0.134441	0.0334022	0.567613	0.571777	1	-0.564501	-3.54307	-0.21871	-2.44405	0.0165907	1	-0.231113	-0.137871	-0.264709	-2.40964	0.0181202	1	0.0631565	0.0224758	0.0828525	0.275213	0.783849	1
OS01T0690600-01	-0.0203147	-0.0530889	-0.0135254	-0.264275	0.791984	1	0.0128974	0.0880821	0.00571716	0.0755559	0.939889	1	0.125189	0.100859	0.16355	1.45518	0.148392	1	0.254524	0.165205	0.434407	1.392	0.16668	1
OS01T0690800-01	0.0811345	0.30039	0.0773629	2.18628	0.0295021	1	-0.00986921	-0.135283	-0.00897299	-0.139125	0.889438	1	-0.0223166	-0.0655164	-0.0369679	-0.547781	0.58423	1	0.00654287	0.0563914	0.0179541	0.0869022	0.930805	1
OS01T0691600-01	0.0471417	0.185223	0.037465	1.13573	0.256808	1	-0.0327359	-0.505363	-0.0206759	-0.385934	0.69977	1	0.0523377	0.199097	0.0603423	1.18235	0.237826	1	-0.111267	-1.61015	-0.147905	-1.28226	0.200555	1
OS01T0691700-01	0.0477696	0.261715	0.0274123	0.717914	0.473228	1	0.159677	4.79287	0.0525812	0.896457	0.370549	1	0.0410468	0.21996	0.0289695	0.512328	0.608719	1	0.0419218	1.20383	0.0208815	0.159188	0.873606	1
OS01T0692000-01	-0.0876431	-0.273499	-0.0733815	-1.54186	0.124931	1	-0.0657319	-0.640105	-0.0460802	-0.531873	0.595487	1	0.0157396	0.0178448	0.0233314	0.235855	0.81386	1	-0.199179	-0.256021	-0.437658	-1.46367	0.145349	1
OS01T0692100-01	0.0107848	0.0350442	0.0102908	0.218807	0.827225	1	-0.145597	-1.53729	-0.132562	-1.72436	0.0864609	1	-0.0189382	-0.0305796	-0.03265	-0.363271	0.716796	1	0.0601221	0.156755	0.178699	0.590211	0.555736	1
OS01T0692300-01	0.0277688	0.136805	0.0207854	0.611267	0.541372	1	0.114053	2.7682	0.0639013	1.18967	0.234892	1	-0.0659102	-0.30149	-0.0737024	-1.47934	0.139891	1	0.0428076	0.895695	0.0535277	0.485752	0.627428	1
OS01T0692600-01	-0.0331478	-0.116982	-0.0282983	-0.880181	0.379388	1	0.0275835	0.34354	0.020103	0.368835	0.712482	1	-0.00552307	-0.0173501	-0.00821292	-0.117646	0.90642	1	-0.103268	-1.01907	-0.228348	-1.03153	0.303045	1
OS01T0692700-01	0.0106653	0.047679	0.00921867	0.294056	0.768869	1	-0.0479992	-0.959279	-0.0358614	-0.672223	0.501834	1	-0.119663	-0.535533	-0.126006	-2.69151	0.00742972	1	0.0495522	0.992472	0.0549453	0.558708	0.576693	1
OS01T0693300-01	-0.0687297	-0.240573	-0.064943	-2.01398	0.0448676	1	-0.0119165	-0.146	-0.0106396	-0.18884	0.850341	1	-0.00222884	-0.00671011	-0.0037076	-0.0558569	0.955491	1	0.0184523	0.167244	0.0510597	0.229245	0.818826	1
OS01T0693400-01	-0.0492596	-0.217244	-0.0624159	-1.55369	0.121485	1	-0.0315368	-0.613383	-0.0506322	-0.709396	0.478539	1	-0.0340513	-0.13894	-0.0654963	-1.15913	0.247208	1	0.0242655	0.404	0.0897753	0.514609	0.607159	1
OS01T0693800-01	-0.0418674	-0.257555	-0.0166617	-0.474778	0.635203	1	-0.300006	-11.3532	-0.0475134	-0.920157	0.358051	1	0.0949029	0.594837	0.0454573	0.880334	0.37923	1	-0.218641	-8.5895	-0.0501626	-0.453959	0.650116	1
OS01T0693900-02	-0.00803749	-0.0259901	-0.00641803	-0.176831	0.859764	1	-0.027524	-0.287797	-0.0175499	-0.295234	0.768027	1	-0.000183341	-0.000444494	-0.000274718	-0.00342672	0.997268	1	0.0500841	0.294382	0.112448	0.371595	0.71046	1
OS01T0694000-01	-0.0411714	-0.102637	-0.0288339	-0.409583	0.683064	1	-0.105441	-0.655276	-0.0517162	-0.567156	0.572004	1	0.294886	0.197373	0.347789	2.50295	0.0139874	1	-0.00434125	-0.00194483	-0.00603862	-0.0152614	0.987855	1
OS01T0694100-01	0.305653	0.708763	0.167325	1.26074	0.22068	1	-0.033701	-0.181212	-0.0100997	-0.0602786	0.952484	1	-0.318694	-0.0504101	-0.190213	-1.40891	0.17123	1	-0.692631	-0.0173297	-0.246738	-0.861406	0.397939	1
OS01T0694200-01	-0.0326849	-0.114298	-0.0289963	-0.796341	0.426426	1	-0.148075	-1.81078	-0.116539	-1.90452	0.0577523	1	0.0288022	0.0829792	0.0435755	0.593136	0.553509	1	-0.0593318	-0.492465	-0.135807	-0.558761	0.576717	1
OS01T0694300-01	-0.0130536	-0.0578379	-0.0107794	-0.33581	0.737198	1	-0.0967695	-1.89979	-0.0659891	-1.20947	0.227225	1	-0.0114843	-0.0518384	-0.010296	-0.23812	0.811916	1	-0.0489239	-0.996821	-0.0393232	-0.499481	0.617729	1
OS01T0694400-00	0.110081	0.266859	0.072513	1.12679	0.26268	1	-0.077259	-0.454032	-0.0335238	-0.397748	0.691735	1	-0.0188917	-0.00982873	-0.0198555	-0.125719	0.900278	1	-0.336593	-0.0911081	-0.371813	-0.997813	0.321495	1
OS01T0694900-01	-0.0524122	-0.1903	-0.0450137	-1.32487	0.186134	1	-0.0457928	-0.603681	-0.033777	-0.563262	0.57364	1	0.0327411	0.091398	0.0542369	0.68494	0.493907	1	-0.0689006	-0.536919	-0.189071	-0.711185	0.477521	1
OS01T0695100-01	-0.0351552	-0.191426	-0.0366141	-0.97527	0.332038	1	0.0279175	0.827751	0.0302828	0.6227	0.533895	1	0.0179006	0.0930022	0.0237342	0.5374	0.591308	1	-0.00391659	-0.105721	-0.00688531	-0.0808207	0.935627	1
OS01T0695200-01	-0.0378402	-0.210646	-0.0271965	-0.693599	0.488562	1	-0.0522501	-1.61915	-0.0269903	-0.487559	0.626137	1	0.0704062	0.387811	0.0556216	1.07991	0.280873	1	-0.186407	-5.65563	-0.11634	-1.11725	0.2646	1
OS01T0695300-01	-0.095677	-0.593289	-0.045173	-1.13962	0.255165	1	0.194474	7.4779	0.0433516	0.81186	0.417355	1	-0.0138561	-0.0849265	-0.00696706	-0.135865	0.892	1	-0.295031	-11.0835	-0.0745911	-0.753461	0.45164	1
OS01T0695600-00	0.0989463	0.289833	0.0860663	2.07506	0.0392316	1	0.0334557	0.287056	0.0253126	0.375837	0.707436	1	-0.00715704	-0.0116934	-0.0114318	-0.121629	0.903309	1	0.128957	0.344239	0.329006	0.967922	0.334197	1
OS01T0695700-00	0.0887398	0.445829	0.0749916	2.17031	0.0306108	1	-0.00243296	-0.0614092	-0.00173749	-0.0286349	0.977171	1	0.0655567	0.295879	0.0954592	1.63346	0.103236	1	-0.0100186	-0.204079	-0.0212425	-0.142549	0.886726	1
OS01T0695800-01	-0.10976	-0.406959	-0.130903	-3.64314	0.000322074	1	-0.0562872	-0.773791	-0.0800611	-1.20249	0.230219	1	0.0233758	0.0631255	0.0459148	0.625004	0.532487	1	-0.0930308	-0.678428	-0.358922	-1.52816	0.127627	1
OS01T0696000-01	-0.00486067	-0.0117617	-0.00344675	-0.060473	0.951916	1	0.0208797	0.122257	0.0104991	0.12124	0.90372	1	0.0666066	0.0422929	0.076278	0.567752	0.571543	1	-0.197618	-0.079676	-0.259174	-0.755334	0.451937	1
OS01T0696000-02	0.0348123	0.111313	0.0279523	0.74617	0.456163	1	-0.189079	-1.93317	-0.121903	-1.96272	0.0506435	1	0.0591339	0.129507	0.0968952	1.08273	0.279919	1	0.267742	1.28418	0.718865	2.09501	0.0371305	1
OS01T0696100-00	0.0246706	0.0635764	0.0182339	0.227776	0.820556	1	0.00766546	0.0509062	0.00418734	0.035814	0.971542	1	0.0226748	0.00816799	0.0199088	0.110532	0.912376	1	-0.558553	-0.0724781	-0.430592	-1.13218	0.262384	1
OS01T0696800-01	0.177772	0.424521	0.132903	1.56645	0.121691	1	-0.166063	-0.946986	-0.0928144	-0.767766	0.445209	1	-0.117071	-0.0395808	-0.10279	-0.602623	0.549483	1	-0.0214089	-0.00244716	-0.0165043	-0.045886	0.963588	1
OS01T0697100-01	0.0238564	0.0716902	0.0179966	0.431674	0.666433	1	-0.114812	-1.0368	-0.0653369	-1.00545	0.315854	1	0.0198099	0.0218846	0.0288347	0.262593	0.793223	1	0.0319565	0.0390004	0.0677058	0.198867	0.842636	1
OS01T0698000-02	0.0157242	0.0651059	0.0144277	0.413011	0.679853	1	0.0188641	0.323398	0.0158816	0.254031	0.799619	1	-0.0167097	-0.0611761	-0.0249256	-0.418756	0.675651	1	0.0420275	0.563323	0.0935157	0.577257	0.564138	1
OS01T0698100-01	-0.0109521	-0.0374261	-0.00926842	-0.263967	0.791969	1	-0.0275484	-0.321699	-0.0197293	-0.336847	0.736446	1	0.0557298	0.173785	0.0816431	1.21833	0.223956	1	0.0428468	0.416645	0.0919563	0.453821	0.650253	1
OS01T0698100-02	0.0707607	0.182058	0.0478018	0.887173	0.376676	1	0.0939586	0.621974	0.0428786	0.47977	0.632229	1	-0.103225	-0.0767849	-0.127739	-0.999299	0.319884	1	-0.0661907	-0.0366253	-0.101363	-0.279913	0.780085	1
OS01T0698300-01	-0.13289	-0.308715	-0.077604	-0.885794	0.378864	1	0.152368	0.822289	0.0519608	0.432079	0.666978	1	0.0237303	0.0126803	0.0249116	0.14435	0.885583	1	0.0321039	0.00916656	0.0353796	0.0530017	0.957863	1
OS01T0698800-01	0.161122	0.484547	0.14231	1.86535	0.0677784	1	-0.123171	-1.11396	-0.0960884	-0.993997	0.324917	1	-0.228934	-0.0520298	-0.176218	-1.43805	0.16044	1	0.860131	0.0444271	0.509615	2.48568	0.018728	1
OS01T0699100-01	-0.0177774	-0.0728728	-0.0178596	-0.513188	0.608209	1	-0.0831551	-1.39729	-0.0839262	-1.37947	0.168674	1	-0.0640241	-0.196648	-0.109962	-1.60861	0.1087	1	0.167735	1.5824	0.494793	2.29313	0.0224989	1
OS01T0699400-01	-0.0708153	-0.210724	-0.0671201	-1.45625	0.147272	1	-0.114266	-1.01179	-0.102652	-1.25143	0.212608	1	0.122007	0.128937	0.183348	1.72935	0.0861456	1	-0.0341683	-0.0381601	-0.0771628	-0.255395	0.798808	1
OS01T0699500-01	-0.0448252	-0.140244	-0.0443848	-0.830981	0.407277	1	-0.104562	-1.02353	-0.102518	-1.08772	0.278427	1	0.0162792	0.0127065	0.0216311	0.154007	0.877906	1	0.23922	0.145741	0.422366	0.946002	0.346383	1
OS01T0699600-01	-0.0113208	-0.0336394	-0.0112302	-0.20344	0.839222	1	-0.0859657	-0.759049	-0.0845962	-0.907846	0.366284	1	-0.138322	-0.0501658	-0.128286	-0.782263	0.437608	1	0.271342	0.0356905	0.233396	0.635441	0.527982	1
OS01T0699900-01	0.101946	0.259991	0.0749691	0.776811	0.440605	1	0.266763	1.735	0.144261	1.01473	0.314885	1	-0.0784987	-0.0256465	-0.0707028	-0.458376	0.649035	1	0.00562436	0.000600347	0.00456269	0.0160769	0.987248	1
OS01T0700000-02	0.00376979	0.0147618	0.00352517	0.105266	0.916225	1	-0.0529993	-0.812666	-0.0463443	-0.75958	0.448016	1	-0.0254477	-0.0803825	-0.0403274	-0.589152	0.556165	1	0.0542133	0.540919	0.136148	0.670007	0.503326	1
OS01T0700100-01	0.119346	0.760905	0.0903133	2.1704	0.0309118	1	0.0580436	2.35939	0.0332386	0.683101	0.494936	1	0.0639911	0.398501	0.0517786	1.28638	0.199084	1	-0.0040772	-0.158118	-0.00266946	-0.0431853	0.965576	1
OS01T0701700-01	-0.0134069	-0.0341841	-0.00934306	-0.17695	0.859856	1	0.212782	1.38334	0.103337	1.24069	0.217237	1	0.0905808	0.0898017	0.122828	1.06993	0.286468	1	0.216003	0.212304	0.397176	1.08984	0.277644	1
OS01T0701900-01	0.0848484	0.22479	0.054525	0.887955	0.376779	1	-0.21599	-1.516	-0.0891943	-1.14292	0.255732	1	-0.0650321	-0.0429309	-0.0766208	-0.565738	0.572892	1	-0.370412	-0.161425	-0.514189	-1.42255	0.158141	1
OS01T0702000-01	-0.0237906	-0.0614472	-0.0167392	-0.24733	0.80521	1	-0.0122961	-0.0820277	-0.00608734	-0.0602135	0.952125	1	-0.160268	-0.10201	-0.189642	-1.52749	0.130107	1	-0.18745	-0.0759401	-0.262457	-0.824873	0.411625	1
OS01T0702400-01	0.0862322	0.260224	0.0658344	1.71521	0.0874933	1	0.0163528	0.148918	0.00953144	0.155297	0.876708	1	0.0187338	0.0361476	0.0293167	0.280115	0.779626	1	0.34573	1.28719	0.846674	2.0735	0.0391736	1
OS01T0702700-01	-0.0470243	-0.121821	-0.0293069	-0.529178	0.597872	1	0.219931	1.476	0.0854243	1.10122	0.273449	1	-0.0839344	-0.0379138	-0.0861011	-0.719934	0.474147	1	-0.316276	-0.0645327	-0.332816	-1.02216	0.310553	1
OS01T0703400-01	0.0337533	0.275029	0.0165753	0.444679	0.656793	1	-0.0458613	-3.04489	-0.0110596	-0.190654	0.848894	1	0.116888	0.96203	0.049048	1.22032	0.223095	1	0.229835	15.5689	0.0404691	0.752561	0.452179	1
OS01T0704200-01	-0.00368802	-0.013347	-0.00328841	-0.0980442	0.921953	1	-0.0221575	-0.290204	-0.0176159	-0.299713	0.764574	1	-0.00619167	-0.0190067	-0.0092285	-0.140065	0.888694	1	0.0647539	0.610186	0.143851	0.704605	0.481553	1
OS01T0704300-01	0.0922809	0.423526	0.0963534	2.70273	0.00734472	1	0.0605578	1.27558	0.0660207	1.16091	0.246402	1	0.001001	0.0040175	0.0015791	0.0299379	0.976133	1	-0.0699611	-1.12694	-0.174104	-1.24541	0.213801	1
OS01T0704400-01	0.034898	0.116967	0.0295093	0.88256	0.378138	1	-0.117434	-1.31923	-0.0839675	-1.37343	0.170588	1	0.0286724	0.084575	0.046259	0.652213	0.514737	1	0.0576275	0.501402	0.150001	0.647705	0.517646	1
OS01T0704700-01	0.0589796	0.210042	0.0507492	1.5153	0.130662	1	0.0366178	0.46441	0.0271111	0.437901	0.661749	1	0.0647619	0.215164	0.0919408	1.51219	0.131398	1	0.108164	1.19394	0.218001	1.39306	0.164499	1
OS01T0705200-01	-0.0245009	-0.0700197	-0.0241183	-0.275862	0.783403	1	-0.019916	-0.16266	-0.0192989	-0.135657	0.892456	1	-0.0351102	-0.0115336	-0.0332428	-0.286394	0.77592	1	-0.37534	-0.040503	-0.336475	-1.94231	0.0586677	1
OS01T0705300-01	-0.00544334	-0.0277547	-0.0043081	-0.122329	0.902702	1	-0.223019	-5.7981	-0.139695	-2.2084	0.0278091	1	-0.0668472	-0.353358	-0.0567226	-1.08741	0.277552	1	-0.193602	-5.40969	-0.139397	-1.34741	0.178663	1
OS01T0705500-01	0.0656824	0.332877	0.0481249	1.32087	0.187317	1	-0.167098	-4.29181	-0.0897039	-1.45868	0.145457	1	0.0445413	0.229776	0.0371056	0.641805	0.521393	1	0.0371801	0.989449	0.0258025	0.19162	0.848144	1
OS01T0705700-01	0.0170152	0.0552684	0.0159817	0.390175	0.696744	1	-0.169012	-1.7832	-0.149105	-2.19027	0.0294848	1	0.00647969	0.00880016	0.0100054	0.0867547	0.930965	1	-0.155521	-0.286855	-0.370806	-0.965383	0.335678	1
OS01T0706000-01	0.159445	0.369061	0.10247	1.15342	0.256054	1	0.403218	2.1603	0.166538	1.19911	0.235576	1	0.242376	0.0720601	0.196599	1.0177	0.314144	1	-0.398056	-0.0351847	-0.261894	-0.489293	0.627011	1
OS01T0706400-01	0.117079	0.267735	0.0662918	0.679091	0.501906	1	-0.148957	-0.77896	-0.0477555	-0.319374	0.751827	1	-0.00315107	-0.000966375	-0.00268952	-0.0157343	0.98752	1	0.632919	0.0595285	0.461088	0.829456	0.411462	1
OS01T0706500-00	-0.11528	-0.308546	-0.0863331	-1.42561	0.156959	1	0.285984	2.04867	0.160393	1.76898	0.0797891	1	0.173169	0.159456	0.230313	1.81046	0.0725336	1	-0.202977	-0.172102	-0.359041	-0.895552	0.37216	1
OS01T0706600-00	-0.010491	-0.0276329	-0.00812482	-0.123421	0.902006	1	-0.254184	-1.76345	-0.152454	-1.39957	0.164572	1	0.00791543	0.00516714	0.00938969	0.0631333	0.949796	1	-0.606433	-0.258425	-0.853368	-2.02147	0.0461367	1
OS01T0706700-01	0.0509202	0.175733	0.0470093	1.22154	0.222872	1	0.0114491	0.136363	0.00975795	0.158173	0.874429	1	0.0414131	0.0983533	0.0714029	0.957933	0.33933	1	-0.0219465	-0.123784	-0.065241	-0.262875	0.792847	1
OS01T0706800-00	0.272376	0.70165	0.19842	2.1148	0.0390777	1	0.720224	4.77939	0.38221	2.7947	0.00721687	1	0.0521129	0.0103017	0.0363103	0.302463	0.764645	1	0.27375	0.0106974	0.132899	0.678172	0.50379	1
OS01T0706850-00	0.0136386	0.0491252	0.0126842	0.35566	0.722334	1	0.0344942	0.447525	0.0298356	0.444944	0.656671	1	0.0281505	0.071354	0.0463196	0.598582	0.549918	1	-0.0995634	-0.639682	-0.269561	-1.1085	0.268563	1
OS01T0706900-01	-0.0225942	-0.106593	-0.020585	-0.609111	0.542828	1	0.0765869	1.70458	0.0635711	1.16836	0.243372	1	0.038812	0.164493	0.0479941	0.903552	0.366821	1	0.00389745	0.0700072	0.00595968	0.0473135	0.962289	1
OS01T0707300-02	0.0801223	0.187155	0.0435646	0.447303	0.656294	1	-0.317521	-1.73248	-0.0938713	-0.527331	0.599975	1	0.0698597	0.0261556	0.0628626	0.34836	0.728853	1	0.0665864	0.00933385	0.0539159	0.093926	0.925503	1
OS01T0708000-00	0.0259735	0.128929	0.0178225	0.512423	0.608642	1	0.00442919	0.109134	0.00208545	0.036068	0.971247	1	0.0260016	0.124895	0.0265816	0.448205	0.654267	1	0.107728	2.48554	0.112587	0.750552	0.4534	1
OS01T0708100-01	0.0288621	0.122212	0.0244327	0.782636	0.434321	1	0.0182519	0.327248	0.0130796	0.240342	0.810194	1	0.0785948	0.333992	0.0896719	1.57276	0.116633	1	-0.0646602	-1.16767	-0.0841709	-0.583836	0.55969	1
OS01T0708300-01	-0.0914159	-0.259148	-0.0673422	-1.73686	0.0838236	1	0.0622067	0.499908	0.0337573	0.538827	0.590562	1	-0.116377	-0.160613	-0.171983	-1.67849	0.0948872	1	0.0458445	0.0873211	0.100121	0.253268	0.800335	1
OS01T0708400-01	0.0513899	0.279287	0.0276219	0.728106	0.466978	1	0.396308	11.7052	0.114494	1.77593	0.0765172	1	0.100236	0.547679	0.0626952	1.16185	0.246023	1	0.06386	1.90647	0.0249831	0.230199	0.818061	1
OS01T0708500-01	0.109082	0.279136	0.0739622	1.15771	0.249172	1	0.104332	0.683184	0.0479652	0.488055	0.626366	1	-0.158598	-0.11796	-0.191974	-1.25995	0.210402	1	-0.064354	-0.0356002	-0.0942902	-0.179945	0.857535	1
OS01T0708600-01	-0.0860213	-0.42578	-0.0648242	-1.91761	0.0558883	1	-0.000367384	-0.00900074	-0.000208633	-0.00374551	0.997013	1	-0.0287824	-0.143438	-0.0291636	-0.530679	0.595955	1	-0.209135	-5.19399	-0.214713	-1.69525	0.0908602	1
OS01T0708900-01	0.0268593	0.0871449	0.0223828	0.58111	0.561674	1	-0.195951	-2.06273	-0.136077	-1.82097	0.0697754	1	-0.0334437	-0.0680719	-0.0548327	-0.609684	0.542625	1	0.0927567	0.384284	0.249342	0.778334	0.437111	1
OS01T0709400-01	0.0184698	0.0660658	0.015874	0.461719	0.644581	1	-0.0953058	-1.21941	-0.0703989	-1.11724	0.264689	1	0.0606086	0.183964	0.0880676	1.3456	0.179348	1	-0.0716911	-0.660481	-0.151366	-0.726625	0.467968	1
OS01T0709750-01	-0.0618459	-0.171227	-0.0444866	-0.887339	0.37653	1	-0.233412	-1.78913	-0.12077	-1.44703	0.150337	1	-0.042966	-0.0428724	-0.0593339	-0.466734	0.641426	1	0.250411	0.249322	0.47754	0.988743	0.324532	1
OS01T0710000-01	-0.0959628	-0.460357	-0.0798891	-2.21505	0.0274085	1	-0.122902	-2.82842	-0.0851785	-1.48502	0.138346	1	-0.00309297	-0.0144553	-0.0034141	-0.0554906	0.955778	1	-0.0291784	-0.637328	-0.035552	-0.223671	0.823138	1
OS01T0710200-00	0.0237328	0.0669987	0.0188319	0.360434	0.718944	1	-0.0648466	-0.516799	-0.0408299	-0.458069	0.647462	1	-0.0555419	-0.0572423	-0.076836	-0.603747	0.546962	1	-0.269913	-0.286693	-0.516548	-1.2134	0.226976	1
OS01T0710300-00	-0.243565	-0.591997	-0.143581	-1.85963	0.0690728	1	0.111663	0.659654	0.0388037	0.356171	0.723306	1	0.241163	0.069528	0.192254	0.968137	0.338544	1	0.586017	0.0487092	0.372427	0.767151	0.447089	1
OS01T0710700-01	0.0634246	0.380466	0.0304723	0.850757	0.395414	1	-0.20427	-7.35058	-0.0471519	-0.886555	0.375859	1	-0.116541	-0.690499	-0.0816258	-1.39461	0.163948	1	-0.388563	-13.6404	-0.190615	-1.47016	0.142348	1
OS01T0711000-01	0.0869449	0.407848	0.0738582	2.19426	0.0288038	1	0.144899	3.18842	0.104562	1.86254	0.0632792	1	-0.0234727	-0.111561	-0.0221744	-0.418499	0.675823	1	0.0861101	1.94513	0.0768478	0.66412	0.507025	1
OS01T0711100-01	-0.0710823	-0.315967	-0.0630546	-1.67437	0.0950862	1	-0.0657312	-1.29877	-0.0517229	-0.807555	0.419869	1	0.0719515	0.315751	0.0909802	1.59578	0.111398	1	-0.23547	-4.53466	-0.376487	-2.63162	0.00885745	1
OS01T0711400-01	0.0182826	0.172292	0.00670173	0.193232	0.846876	1	-0.484493	-43.0272	-0.0651006	-1.13394	0.257495	1	0.133922	1.28174	0.0454127	1.22323	0.221989	1	0.381788	34.9719	0.043901	0.751359	0.452897	1
OS01T0711500-00	0.0686472	0.300532	0.0637859	1.84502	0.0658179	1	0.0603663	1.157	0.0521192	0.900323	0.368517	1	-0.0148818	-0.0602454	-0.0183398	-0.357498	0.720923	1	-0.0139739	-0.229009	-0.0212223	-0.19115	0.848513	1
OS01T0711600-01	0.00967257	0.0310694	0.00824822	0.235578	0.813925	1	-0.0866593	-0.894125	-0.0630161	-1.05071	0.294269	1	0.0727208	0.18164	0.117763	1.46897	0.142926	1	0.073486	0.458471	0.192709	0.678181	0.4982	1
OS01T0712501-01	-0.0833817	-0.218695	-0.049864	-0.584968	0.560282	1	-0.284899	-1.95986	-0.101888	-0.977439	0.331685	1	-0.14985	-0.0606792	-0.143389	-0.943766	0.349074	1	-0.0384154	-0.006299	-0.0351741	-0.0697394	0.944637	1
OS01T0712600-00	0.136036	0.883126	0.0549205	1.57692	0.115604	1	0.292459	12.3254	0.0476677	0.974637	0.330328	1	0.0853721	0.543163	0.0409676	0.814329	0.41596	1	-0.47944	-19.4072	-0.110403	-1.12681	0.260527	1
OS01T0712700-01	-0.0190107	-0.0778099	-0.0206422	-0.612817	0.540379	1	-0.145827	-2.44293	-0.17193	-2.81908	0.00508247	1	-0.0128482	-0.0428996	-0.021231	-0.311611	0.755533	1	-0.0887249	-0.989166	-0.242272	-1.28933	0.19819	1
OS01T0713200-01	-0.0784383	-0.3412	-0.109385	-3.0816	0.00223499	1	-0.0607897	-1.15025	-0.11822	-1.89405	0.0591186	1	-0.06706	-0.23689	-0.135765	-2.33792	0.0200054	1	-0.0109484	-0.136621	-0.0448747	-0.297073	0.766604	1
OS01T0714100-01	-0.00359429	-0.011465	-0.00280075	-0.0796899	0.936542	1	-0.00859616	-0.0874634	-0.00521949	-0.0843798	0.932817	1	0.0146458	0.0309845	0.0226904	0.242086	0.8089	1	0.0969143	0.433763	0.232621	0.656355	0.512165	1
OS01T0714900-01	-0.0468518	-0.154561	-0.0370575	-1.0085	0.314027	1	-0.126472	-1.37639	-0.0791209	-1.32801	0.1852	1	0.0913383	0.226005	0.143992	1.71114	0.0881215	1	0.0692085	0.423729	0.172	0.595088	0.552249	1
OS01T0715000-02	0.00463795	0.0183187	0.00381725	0.117501	0.906527	1	-0.05952	-0.928535	-0.0403191	-0.757228	0.449388	1	-0.0221914	-0.0767415	-0.031236	-0.514907	0.606944	1	0.101364	1.2122	0.200829	1.25485	0.210376	1
OS01T0715400-02	0.0374911	0.116797	0.0329959	0.836405	0.40413	1	0.0530743	0.515103	0.04111	0.64233	0.521272	1	-0.0150682	-0.0298328	-0.0251603	-0.272546	0.785537	1	-0.0562904	-0.220648	-0.156943	-0.489701	0.624793	1
OS01T0715800-01	0.0313393	0.122703	0.0279144	0.864653	0.38779	1	0.0285781	0.438091	0.0226731	0.406771	0.684414	1	0.00845904	0.0301637	0.0127579	0.198182	0.84302	1	-0.0338946	-0.430979	-0.0770985	-0.397775	0.691043	1
OS01T0716300-00	0.0134504	0.0342799	0.00906371	0.129842	0.896951	1	-0.162978	-1.05861	-0.0740064	-0.758346	0.450041	1	0.310591	0.195428	0.350297	2.42111	0.0173727	1	-0.0119736	-0.00474045	-0.0152307	-0.0330673	0.973691	1
OS01T0716400-01	0.15203	0.802195	0.0958939	2.55661	0.0109407	1	0.182634	5.08488	0.0726612	1.07993	0.280836	1	-0.0156047	-0.0806583	-0.0126449	-0.218412	0.827227	1	-0.354453	-9.46998	-0.232746	-1.68272	0.0932617	1
OS01T0716500-01	-0.125642	-0.492135	-0.161764	-4.26888	2.68785e-05	0.485749	-0.0506559	-0.777189	-0.0839695	-1.12405	0.261964	1	-0.0627038	-0.177161	-0.126177	-1.83129	0.0681088	1	-0.0660858	-0.527544	-0.267597	-1.30847	0.19178	1
OS01T0716550-00	-0.0494037	-0.180322	-0.0628119	-1.69672	0.0908808	1	-0.0786649	-1.048	-0.127158	-1.737	0.0835109	1	-0.0637924	-0.16333	-0.121429	-1.70904	0.0885753	1	-0.0667215	-0.43738	-0.241752	-1.26281	0.207736	1
OS01T0716800-01	-0.00461729	-0.0219099	-0.00415536	-0.128199	0.898058	1	0.056885	1.28087	0.0460724	0.794618	0.427325	1	-0.018357	-0.0787239	-0.0206601	-0.474248	0.635596	1	-0.0654977	-1.20458	-0.082963	-0.956947	0.339206	1
OS01T0717000-01	0.11822	0.285065	0.0728495	1.14853	0.254047	1	-0.103482	-0.601687	-0.039295	-0.433943	0.66547	1	0.00306003	0.00145675	0.00314133	0.0161307	0.987177	1	-0.688441	-0.156022	-0.725505	-1.16711	0.247241	1
OS01T0717000-02	0.0202366	0.053777	0.0138816	0.275086	0.783723	1	-0.210298	-1.48509	-0.0989551	-1.49456	0.137678	1	-0.0530336	-0.0379573	-0.0640605	-0.432527	0.666254	1	0.0902833	0.0462485	0.131731	0.262008	0.793839	1
OS01T0717400-01	0.0200039	0.0864254	0.0213713	0.613045	0.540253	1	0.00915246	0.170841	0.0104465	0.166365	0.867963	1	-0.0409173	-0.139142	-0.070299	-1.10358	0.271403	1	-0.0249206	-0.28818	-0.0735602	-0.375265	0.707705	1
OS01T0717700-01	0.0301703	0.113969	0.0296794	0.858025	0.391549	1	-0.0416264	-0.594001	-0.0402828	-0.650431	0.515904	1	0.0471749	0.121949	0.0866834	1.11127	0.267417	1	0.105905	0.707706	0.357574	1.32578	0.186008	1
OS01T0718000-01	0.0841799	0.23766	0.062439	1.5079	0.132984	1	0.151875	1.21055	0.0835568	1.09464	0.274835	1	0.0665037	0.0976764	0.100968	1.04359	0.29795	1	-0.187768	-0.405051	-0.432811	-1.17357	0.241986	1
OS01T0718500-01	-0.0592568	-0.150383	-0.0426933	-0.387916	0.702381	1	0.204874	1.31949	0.106348	0.529685	0.599198	1	0.32584	0.117276	0.300165	2.49778	0.0157387	1	0.608961	0.0788857	0.516773	2.03923	0.046577	1
OS01T0718900-01	0.00529703	0.0155435	0.00401084	0.08851	0.929554	1	-0.0028108	-0.0242027	-0.00161152	-0.0242482	0.980678	1	0.0623977	0.0843672	0.0912785	0.754864	0.451275	1	0.0825821	0.150972	0.17672	0.394602	0.693586	1
OS01T0719100-01	0.180242	0.453198	0.116903	1.61501	0.110509	1	-0.552258	-3.49143	-0.232316	-2.28137	0.0258179	1	0.0229688	0.0132825	0.0258914	0.153853	0.878128	1	0.371075	0.124092	0.471516	0.862574	0.390982	1
OS01T0719100-04	-0.0119233	-0.0357889	-0.00906243	-0.234494	0.814818	1	-0.0555004	-0.500036	-0.0320621	-0.524839	0.60021	1	-0.0125078	-0.025547	-0.0200548	-0.229931	0.818329	1	-0.0184629	-0.077023	-0.0474655	-0.143533	0.885983	1
OS01T0719125-00	0.145309	0.413255	0.106361	2.04919	0.0422611	1	-0.14384	-1.1634	-0.0770661	-0.950315	0.343473	1	0.117592	0.131	0.169236	1.43924	0.152113	1	0.067444	0.0837006	0.139693	0.38688	0.699383	1
OS01T0719200-01	-0.324378	-0.718134	-0.166166	-1.77905	0.082946	1	-0.324706	-1.59147	-0.085207	-0.682052	0.499511	1	-0.386954	-0.0902165	-0.285846	-1.58044	0.123331	1	0.646486	0.0351409	0.352781	0.821262	0.417481	1
OS01T0719300-01	-0.242738	-0.630727	-0.173068	-1.72535	0.0910227	1	-0.493273	-3.33038	-0.250752	-1.73288	0.0895391	1	0.0862709	0.0283572	0.0768501	0.590118	0.557938	1	0.215371	0.0232694	0.170902	0.536329	0.594316	1
OS01T0719600-01	0.0952204	0.325979	0.0869105	2.4842	0.0135464	1	0.0909	1.06533	0.0757267	1.2152	0.225271	1	0.0575908	0.117691	0.0994078	1.06892	0.286176	1	0.0671261	0.280333	0.199998	0.586575	0.558041	1
OS01T0719700-00	0.255562	1.64883	0.0967646	2.77814	0.00572284	1	-0.256469	-10.6757	-0.0367686	-0.737579	0.461202	1	-0.0309706	-0.201612	-0.0122548	-0.301383	0.763287	1	0.375181	15.8992	0.0587429	0.909212	0.363813	1
OS01T0720200-01	0.0393727	0.162236	0.0334535	1.02003	0.308389	1	0.045108	0.765878	0.0325647	0.56802	0.570372	1	0.0566866	0.201376	0.0802442	1.23496	0.217678	1	-0.0410215	-0.517686	-0.0822012	-0.452523	0.651174	1
OS01T0720300-00	0.0499141	0.155509	0.037794	0.976716	0.329606	1	-0.172895	-1.6782	-0.0991245	-1.73163	0.0845109	1	0.0681265	0.129133	0.106109	1.14403	0.253724	1	0.233791	0.839976	0.567148	1.80224	0.0727369	1
OS01T0720400-01	0.0245509	0.169478	0.0146935	0.438556	0.661222	1	0.0738816	3.5207	0.0264637	0.510913	0.609691	1	-0.0106218	-0.0747969	-0.00561215	-0.146438	0.883653	1	0.109407	5.42518	0.0305425	0.531868	0.595126	1
OS01T0720500-01	0.0396381	0.420102	0.0443576	1.23924	0.21598	1	0.0565671	6.35401	0.0708394	1.19862	0.231393	1	-0.0365192	-0.346884	-0.0527018	-1.46143	0.144709	1	-0.0417033	-3.76268	-0.086852	-1.14908	0.251234	1
OS01T0720700-00	-0.0284923	-0.188268	-0.0139068	-0.3574	0.72114	1	-0.243589	-10.6355	-0.0580308	-1.17902	0.239086	1	-0.0990161	-0.64877	-0.0604195	-1.63027	0.103863	1	-0.0928665	-3.98683	-0.0345781	-0.51055	0.60996	1
OS01T0720800-01	0.0184488	0.0525867	0.0136047	0.298664	0.765637	1	0.203321	1.65195	0.110566	1.60775	0.109508	1	-0.0727692	-0.103849	-0.113014	-1.1466	0.253005	1	-0.0663138	-0.135056	-0.159945	-0.432882	0.665599	1
OS01T0721000-01	-0.0265773	-0.0839481	-0.0227743	-0.573199	0.567015	1	0.0416895	0.415936	0.0306122	0.4693	0.639258	1	0.0167192	0.0322449	0.0276686	0.309917	0.756894	1	-0.0115013	-0.0427798	-0.0314987	-0.100322	0.920173	1
OS01T0721100-01	0.0122919	0.0328461	0.00886217	0.19174	0.848166	1	0.0327992	0.234204	0.0170493	0.249566	0.803214	1	-0.0294152	-0.033026	-0.0418051	-0.371872	0.710493	1	-0.0276729	-0.0348838	-0.0558946	-0.155751	0.876431	1
OS01T0721300-00	-0.192052	-0.483909	-0.129196	-1.41033	0.166865	1	-0.369553	-2.34621	-0.167239	-1.01965	0.314344	1	-0.209457	-0.0370426	-0.136586	-0.951168	0.351137	1	-0.000989619	-3.09513e-05	-0.000420812	-0.00205858	0.998377	1
OS01T0721400-01	0.0797611	0.19883	0.062917	0.698895	0.486869	1	0.0810511	0.503663	0.0504327	0.391205	0.696789	1	0.0600053	0.0272654	0.059144	0.420074	0.675723	1	0.176236	0.0363865	0.171214	0.422045	0.674314	1
OS01T0721500-01	0.0751248	0.18366	0.0461759	0.812818	0.418112	1	-0.211733	-1.26546	-0.0799934	-0.92511	0.357038	1	0.0522509	0.0372417	0.0613128	0.442192	0.659284	1	-0.21309	-0.108252	-0.293411	-0.586931	0.558497	1
OS01T0721900-01	-0.0244636	-0.0821453	-0.0202059	-0.585	0.558958	1	-0.151775	-1.7113	-0.103542	-1.77443	0.0769407	1	0.0669617	0.201302	0.100677	1.50887	0.132292	1	0.00169531	0.0153213	0.00383231	0.019232	0.984668	1
OS01T0722100-01	0.0173854	0.049938	0.0119662	0.298658	0.76551	1	-0.154276	-1.2729	-0.0730871	-1.13346	0.258373	1	0.0220917	0.0356216	0.0346951	0.354029	0.723671	1	0.208677	0.542552	0.514697	1.33956	0.181841	1
OS01T0722700-01	-0.0681706	-0.157223	-0.0374754	-0.403127	0.6889	1	0.0351823	0.187137	0.0106322	0.0811325	0.935731	1	0.32287	0.0653376	0.211227	0.980831	0.333813	1	-0.903176	-0.0369865	-0.386558	-0.598075	0.554	1
OS01T0722800-00	-0.0655277	-0.314015	-0.0494738	-1.4097	0.159434	1	0.0215918	0.495839	0.0123081	0.220466	0.825624	1	0.0544404	0.258886	0.054717	0.999339	0.318275	1	-0.150904	-3.41251	-0.152441	-1.19592	0.232485	1
OS01T0723100-01	0.0299296	0.0959919	0.0240652	0.664743	0.506755	1	-0.1303	-1.34033	-0.0842411	-1.21636	0.224867	1	-0.0192485	-0.0461861	-0.0299862	-0.387021	0.699024	1	-0.00775948	-0.0446749	-0.0188315	-0.0711486	0.943329	1
OS01T0723200-01	-0.131285	-0.687657	-0.124784	-3.43303	0.000774589	1	-0.065556	-1.79857	-0.0592245	-1.14858	0.251512	1	0.0387479	0.214641	0.0361467	0.769005	0.442371	1	-0.139362	-4.27636	-0.121279	-1.43294	0.152703	1
OS01T0723600-01	-0.0730109	-0.219977	-0.0614083	-1.34847	0.178943	1	-0.085777	-0.778665	-0.0606804	-0.819346	0.413506	1	0.00768559	0.0114495	0.0124092	0.131396	0.8956	1	-0.161795	-0.359078	-0.42179	-1.2562	0.210585	1
OS01T0723700-01	0.0556614	0.130813	0.0402772	0.524478	0.602144	1	0.243586	1.34539	0.127545	1.0739	0.287903	1	0.00401943	0.00103627	0.00306094	0.0220811	0.982493	1	0.0814032	0.00541073	0.0472088	0.171066	0.865078	1
OS01T0724500-01	0.0787975	0.202114	0.0542239	1.06808	0.288084	1	-0.138068	-0.908367	-0.0653806	-1.03754	0.302037	1	-0.0124218	-0.0100442	-0.0152921	-0.11622	0.907671	1	-0.29571	-0.193342	-0.448155	-1.02378	0.308	1
OS01T0725000-01	-0.170317	-0.55562	-0.217254	-1.91495	0.0699109	1	0.0223442	0.237795	0.0363564	0.12747	0.899908	1	-0.299311	-0.0501745	-0.224422	-1.88321	0.0750731	1	0.0194071	0.000545355	0.0109105	0.0598667	0.952921	1
OS01T0725400-01	-0.0576371	-0.148109	-0.0410658	-0.462378	0.645739	1	0.0991456	0.654685	0.0503303	0.390337	0.697913	1	-0.160052	-0.0608186	-0.153772	-0.974873	0.334052	1	-0.625163	-0.0902703	-0.577067	-1.57699	0.120864	1
OS01T0725600-01	-0.0623179	-0.190934	-0.0482805	-1.29477	0.196498	1	-0.119253	-1.11946	-0.0715791	-1.10988	0.268043	1	-0.0280985	-0.0601008	-0.0455508	-0.515945	0.606328	1	0.281514	1.28793	0.73982	2.36984	0.0186342	1
OS01T0725800-01	0.0272765	0.177135	0.0100511	0.294269	0.768704	1	0.0636803	2.68556	0.00864686	0.179134	0.857922	1	0.180233	1.1852	0.108172	1.79733	0.0794827	1	0.0558616	2.41562	0.0201222	0.147247	0.883016	1
OS01T0726801-01	0.0288858	0.0959073	0.035543	0.348648	0.729016	1	-0.125313	-1.38144	-0.18973	-0.93429	0.355372	1	-0.00711094	-0.00222765	-0.00768406	-0.0776826	0.938587	1	0.0525186	0.00515408	0.0613254	0.330494	0.743472	1
OS01T0727200-00	0.0782084	0.19907	0.0483645	0.65444	0.514302	1	0.142963	0.926251	0.0546726	0.567371	0.57177	1	0.0401678	0.0283129	0.0490032	0.375417	0.708144	1	0.151338	0.0751903	0.225238	0.588261	0.557679	1
OS01T0727400-01	-0.0188962	-0.0602132	-0.0149058	-0.404928	0.685827	1	0.19012	1.93047	0.118302	2.09126	0.0373787	1	0.110409	0.274642	0.176374	2.2582	0.0246761	1	0.272516	1.68621	0.695419	2.42282	0.0160153	1
OS01T0727500-02	-0.0655978	-0.190486	-0.0586344	-0.909069	0.365616	1	-0.135201	-1.14005	-0.10802	-0.996863	0.321483	1	0.00474417	0.00319374	0.00559056	0.0406034	0.967695	1	0.0207734	0.00941424	0.0288468	0.0672281	0.946539	1
OS01T0727800-01	-0.0339897	-0.101332	-0.0256724	-0.581952	0.56121	1	-0.122421	-1.08806	-0.0698386	-1.05042	0.294735	1	-0.0350544	-0.0529527	-0.0552232	-0.545188	0.586245	1	-0.180072	-0.4109	-0.446892	-1.34726	0.179461	1
OS01T0728150-00	-0.0153108	-0.0468188	-0.0123245	-0.258926	0.796002	1	0.0784178	0.733259	0.0508108	0.668988	0.504405	1	-0.166342	-0.159467	-0.24276	-2.09822	0.037915	1	-0.0350845	-0.0322444	-0.0747249	-0.188273	0.850973	1
OS01T0728200-01	0.219463	0.488866	0.126206	1.14654	0.270205	1	-0.188955	-0.937592	-0.062488	-0.323361	0.749416	1	0.0629781	0.0174245	0.0497913	0.315894	0.753697	1	0.1188	0.00909404	0.0742581	0.176918	0.860458	1
OS01T0728300-01	-0.0462911	-0.182926	-0.0447492	-1.33823	0.181737	1	-0.100973	-1.57675	-0.0943586	-1.6298	0.104098	1	-0.0776743	-0.260626	-0.129779	-1.87694	0.0614132	1	-0.0863909	-0.972634	-0.24117	-1.1615	0.246287	1
OS01T0728400-01	-0.130882	-0.408901	-0.113555	-1.39037	0.170228	1	-0.118983	-1.16135	-0.0895646	-0.601469	0.550141	1	-0.0587374	-0.0269821	-0.0635831	-0.585239	0.560477	1	-0.0542391	-0.0114455	-0.0635576	-0.298589	0.766252	1
OS01T0728900-01	0.0485582	0.1324	0.0329278	0.741255	0.459605	1	0.206844	1.53778	0.0951133	1.35944	0.175847	1	0.131993	0.204365	0.203278	2.02398	0.0442573	1	0.044373	0.106372	0.105244	0.290245	0.771921	1
OS01T0729100-01	0.0708936	0.164065	0.0412483	0.37457	0.710615	1	-0.379609	-2.03308	-0.128509	-0.882755	0.384628	1	-0.0069947	-0.00177481	-0.0052007	-0.0280185	0.977803	1	-1.17755	-0.0758134	-0.650979	-1.22692	0.227398	1
OS01T0729200-01	0.036442	0.0993137	0.0259183	0.571581	0.568313	1	0.18371	1.36442	0.0929266	1.28298	0.201142	1	0.000314524	0.00040456	0.000464393	0.0040217	0.996796	1	0.158066	0.261515	0.344591	0.786376	0.432705	1
OS01T0729900-02	-0.0987138	-0.250202	-0.0737449	-0.923454	0.359636	1	-0.0724095	-0.465182	-0.0404115	-0.365285	0.715939	1	-0.0492359	-0.0282139	-0.051952	-0.299661	0.765149	1	0.213067	0.0699648	0.237224	0.424574	0.672194	1
OS01T0730200-01	0.0544333	0.149337	0.0402473	0.895261	0.371929	1	-0.0496784	-0.373914	-0.0271589	-0.410175	0.682179	1	-0.0345138	-0.0374076	-0.0487647	-0.457833	0.647726	1	-0.194387	-0.228351	-0.388056	-1.0944	0.275523	1
OS01T0730300-03	-0.113278	-0.272371	-0.058713	-0.485107	0.629978	1	0.210625	1.2177	0.0565832	0.304018	0.762492	1	-0.151158	-0.0371261	-0.113773	-0.660112	0.51354	1	1.39894	0.0843915	0.792537	1.86184	0.0715193	1
OS01T0730500-01	0.100846	0.829268	0.0473342	1.31656	0.18876	1	-0.194254	-13.1353	-0.0427956	-0.823414	0.410767	1	0.261341	2.1985	0.117719	2.84636	0.00466071	1	0.307377	21.7526	0.0623662	0.939398	0.348122	1
OS01T0730700-01	-0.0686079	-0.156855	-0.05019	-0.488915	0.628422	1	0.385929	2.01723	0.206535	1.17624	0.246095	1	-0.061009	-0.0173252	-0.0485373	-0.354737	0.724481	1	0.0157115	0.00126703	0.00994443	0.0321361	0.974512	1
OS01T0730800-01	0.0290851	0.117604	0.0291502	0.891639	0.373179	1	-0.0305673	-0.499755	-0.0307043	-0.50001	0.617374	1	-0.0181448	-0.0567565	-0.0273434	-0.439898	0.660294	1	-0.0158704	-0.155279	-0.0360402	-0.191026	0.848621	1
OS01T0731000-01	0.25643	1.55873	0.118746	3.4936	0.000529383	1	0.0806779	2.98097	0.0173003	0.304045	0.761252	1	0.0711923	0.426602	0.0530946	0.914542	0.362495	1	0.130308	4.67898	0.0724779	0.573688	0.566526	1
OS01T0731100-01	0.00545745	0.0195781	0.00586353	0.1364	0.891626	1	-0.0341235	-0.439152	-0.0393906	-0.518227	0.604724	1	0.00253016	0.0058152	0.00489568	0.0615095	0.951003	1	-0.0204873	-0.108223	-0.0767035	-0.290553	0.771638	1
OS01T0731800-02	-0.0559118	-0.133676	-0.0358762	-0.316778	0.753203	1	-1.1576	-6.61698	-0.476615	-3.53331	0.0011121	1	-0.0200252	-0.00552211	-0.0156918	-0.113066	0.910514	1	-0.308737	-0.0234771	-0.189574	-0.805946	0.425059	1
OS01T0732000-01	0.153746	0.829701	0.0907976	2.4877	0.0132652	1	-0.0893928	-2.6034	-0.0311779	-0.489157	0.625002	1	-0.0218447	-0.115492	-0.0163036	-0.306733	0.759215	1	-0.0493686	-1.37993	-0.0274994	-0.24849	0.803891	1
OS01T0732100-00	0.0249013	0.0852355	0.0243873	0.570027	0.569299	1	-0.0268976	-0.315144	-0.0257987	-0.354345	0.723381	1	0.0367375	0.0663763	0.0584555	0.641983	0.521515	1	0.181117	0.591241	0.458554	1.3717	0.171481	1
OS01T0732200-01	0.0106301	0.0393113	0.00983809	0.299986	0.764367	1	-0.111386	-1.52332	-0.0954065	-1.59809	0.11093	1	-0.00247029	-0.00823593	-0.00394982	-0.0565326	0.954952	1	-0.00630108	-0.0700394	-0.0161091	-0.0721612	0.942517	1
OS01T0732300-01	-0.0405006	-0.11358	-0.0343397	-0.537331	0.592157	1	-0.181319	-1.42601	-0.130351	-1.23084	0.221008	1	0.0337053	0.0165777	0.0343008	0.221245	0.825503	1	-0.703464	-0.170174	-0.728543	-1.85655	0.0673558	1
OS01T0733200-01	-0.00442345	-0.0106941	-0.0026789	-0.0454517	0.963864	1	-0.291701	-1.70492	-0.106987	-1.34026	0.184224	1	0.136076	0.0466889	0.117364	0.834238	0.407822	1	-0.647661	-0.0762453	-0.481787	-1.42619	0.159679	1
OS01T0733500-01	-0.0939043	-0.301564	-0.0988769	-2.21276	0.0282009	1	-0.0133826	-0.138016	-0.0148374	-0.179622	0.857658	1	-0.00450181	-0.00524243	-0.00723373	-0.0798881	0.936436	1	-0.0292397	-0.0396519	-0.0754959	-0.280046	0.779844	1
OS01T0733600-01	-0.030367	-0.0968505	-0.0247924	-0.674052	0.500815	1	-0.140529	-1.42944	-0.0936697	-1.52873	0.127436	1	0.0317808	0.0813273	0.0502979	0.632871	0.527306	1	-0.115183	-0.754278	-0.288508	-1.03759	0.30031	1
OS01T0734000-01	-0.208539	-0.523385	-0.128953	-1.27175	0.209591	1	-0.192357	-1.21165	-0.0735519	-0.464987	0.644088	1	-0.132816	-0.0366373	-0.106242	-0.804803	0.425466	1	0.873913	0.0664994	0.559194	1.76275	0.0853963	1
OS01T0734100-01	0.0094443	0.0436715	0.00713423	0.216721	0.828539	1	0.17707	3.78619	0.101042	1.88788	0.0597965	1	0.0758783	0.341902	0.0829341	1.46781	0.143002	1	-0.132498	-2.69016	-0.158285	-1.15595	0.248444	1
OS01T0734466-01	0.0682239	0.241449	0.0593496	1.66713	0.0964969	1	0.0201137	0.251925	0.0152214	0.231111	0.817381	1	0.0324939	0.092018	0.0520749	0.770453	0.441609	1	0.0397735	0.31896	0.102152	0.463029	0.643665	1
OS01T0734600-01	0.161645	0.877405	0.128228	3.38112	0.00079491	1	0.17904	5.27504	0.112667	1.89639	0.0586416	1	-0.00886734	-0.0448037	-0.00876827	-0.203295	0.839013	1	-0.13476	-3.44034	-0.131765	-1.5443	0.123346	1
OS01T0734800-01	-0.0792929	-0.217792	-0.063661	-1.22921	0.221149	1	0.0469989	0.35457	0.0302946	0.339414	0.734834	1	0.0690615	0.0588868	0.0913091	0.791216	0.430379	1	-0.0276232	-0.0200834	-0.0482869	-0.150334	0.880756	1
OS01T0735300-01	0.0433421	0.143902	0.0425035	0.938851	0.348782	1	0.0201946	0.222611	0.0194207	0.267714	0.789131	1	0.00785622	0.0162157	0.0138447	0.151279	0.879883	1	0.0748288	0.318797	0.232386	0.880014	0.379736	1
OS01T0735450-01	0.034484	0.0865255	0.0254657	0.386023	0.700391	1	-0.04267	-0.268642	-0.02327	-0.208737	0.835131	1	0.0136808	0.00924828	0.0159128	0.105227	0.916405	1	-0.309865	-0.141602	-0.41922	-1.06915	0.287574	1
OS01T0735500-01	0.0300194	0.117003	0.0312664	0.860996	0.3899	1	-0.0430901	-0.654592	-0.0467444	-0.712067	0.476906	1	0.0437531	0.160941	0.0679942	1.15909	0.247214	1	0.113404	1.53442	0.273877	1.66217	0.0973857	1
OS01T0735900-01	0.0933841	0.256057	0.0670727	1.23514	0.218723	1	0.10606	0.797404	0.0547138	0.697806	0.486393	1	0.0246724	0.0191932	0.0307245	0.217786	0.827992	1	-0.0964175	-0.0583481	-0.149521	-0.313539	0.75446	1
OS01T0736000-01	0.0594519	0.143188	0.0424257	0.632525	0.528557	1	-0.0252059	-0.146213	-0.012836	-0.11924	0.905337	1	-0.194101	-0.114526	-0.218858	-1.69387	0.093909	1	0.169678	0.0590713	0.215723	0.591781	0.555568	1
OS01T0736300-01	-0.118737	-0.299642	-0.0806067	-1.23537	0.220263	1	0.00216871	0.0138114	0.000999478	0.0090509	0.992801	1	-0.092115	-0.0467036	-0.0964155	-0.646678	0.519807	1	0.24074	0.0618854	0.263743	0.62588	0.533341	1
OS01T0736500-01	0.00811781	0.0204682	0.00556199	0.0976344	0.922464	1	-0.329353	-2.09384	-0.154612	-1.54323	0.126644	1	0.0562566	0.0269067	0.0568789	0.404458	0.687125	1	-0.182145	-0.0416668	-0.186197	-0.543413	0.588607	1
OS01T0736600-01	0.0375973	0.11157	0.0285403	0.72324	0.470256	1	0.0539076	0.47471	0.0310637	0.545917	0.585652	1	-0.0939682	-0.156142	-0.138831	-1.34923	0.178597	1	-0.118471	-0.327106	-0.258595	-0.704148	0.482059	1
OS01T0736900-01	-0.0115557	-0.0450333	-0.0104065	-0.297494	0.766278	1	-0.0536411	-0.814649	-0.0435025	-0.773675	0.43963	1	0.0448268	0.171095	0.0613342	1.10676	0.269138	1	0.0405338	0.590494	0.0758835	0.514271	0.607379	1
OS01T0737401-01	-0.014224	-0.0391261	-0.0102761	-0.21454	0.830527	1	-0.222865	-1.68629	-0.116321	-1.62536	0.106915	1	-0.122509	-0.117923	-0.16805	-1.33648	0.183658	1	0.0581149	0.0538455	0.109353	0.277697	0.781676	1
OS01T0737500-01	-0.0286085	-0.0793793	-0.0233882	-0.456879	0.64851	1	-0.0859367	-0.66161	-0.0574357	-0.780074	0.436535	1	-0.0699401	-0.063371	-0.0946122	-0.709854	0.479128	1	-0.0648385	-0.0532306	-0.118652	-0.243687	0.807879	1
OS01T0737900-01	-0.0495024	-0.174254	-0.0393648	-1.12979	0.259383	1	0.00968605	0.120021	0.00612507	0.100693	0.919856	1	-0.0244784	-0.0708359	-0.0392351	-0.544885	0.586221	1	0.112145	0.939122	0.288115	1.21173	0.226534	1
OS01T0738000-01	-0.0438982	-0.125513	-0.0371657	-0.795989	0.427238	1	0.0629645	0.514732	0.0451324	0.65322	0.514575	1	0.120616	0.141381	0.171884	1.58738	0.114422	1	0.186166	0.255786	0.378062	0.979501	0.32879	1
OS01T0738500-01	0.042916	0.102893	0.0310363	0.49424	0.622266	1	-0.0796953	-0.458106	-0.0416806	-0.467005	0.641566	1	0.0985837	0.0587233	0.110438	0.753583	0.453151	1	0.399495	0.14175	0.501345	1.00193	0.319216	1
OS01T0738800-01	0.0572699	0.161502	0.0421862	0.93882	0.34892	1	-0.100266	-0.797369	-0.0544056	-0.72164	0.471331	1	-0.100115	-0.148034	-0.154942	-1.48999	0.137834	1	0.192366	0.420584	0.460752	1.34336	0.180717	1
OS01T0739000-01	-0.0366574	-0.152017	-0.0294468	-0.891342	0.373319	1	-0.0701864	-1.20702	-0.0452903	-0.775554	0.438505	1	-0.00895638	-0.0360685	-0.0109331	-0.197081	0.843874	1	-0.10843	-1.7585	-0.161575	-1.18442	0.237018	1
OS01T0739200-01	0.0147196	0.070256	0.0124869	0.358107	0.720471	1	-0.00953077	-0.217121	-0.00685872	-0.124698	0.900827	1	0.0290337	0.132675	0.0355538	0.592788	0.553687	1	-0.0519956	-1.08578	-0.0779716	-0.495657	0.620433	1
OS01T0739300-01	0.00742042	0.0242841	0.00668669	0.168453	0.86635	1	0.00656038	0.0702613	0.00532715	0.079539	0.936662	1	0.00269778	0.00622397	0.00445047	0.0550173	0.956165	1	0.054867	0.292034	0.149317	0.557443	0.577682	1
OS01T0739400-01	0.0176742	0.0831554	0.0140976	0.446387	0.655563	1	-0.0300336	-0.664825	-0.0191081	-0.352901	0.724352	1	-0.0462257	-0.206619	-0.0533371	-1.01924	0.308749	1	-0.212753	-4.25058	-0.283248	-2.38068	0.0177824	1
OS01T0739500-01	0.0454566	0.296847	0.0310442	0.791007	0.429985	1	0.0939874	4.00811	0.0438365	0.88872	0.374682	1	0.0777999	0.499897	0.065857	1.41384	0.169795	1	0.0619741	2.55867	0.0444075	0.525811	0.599358	1
OS01T0740400-01	-0.0202225	-0.0543548	-0.0159586	-0.227623	0.820551	1	-0.249421	-1.80194	-0.155331	-1.49865	0.137245	1	0.239919	0.0719545	0.200823	1.40249	0.167912	1	-0.0522498	-0.00469969	-0.0366084	-0.139193	0.889973	1
OS01T0740500-00	-0.115609	-0.30606	-0.0852644	-1.39448	0.166427	1	0.101204	0.709289	0.0550486	0.689914	0.491948	1	-0.0451083	-0.0236795	-0.046328	-0.313275	0.754863	1	-0.142212	-0.0391892	-0.150006	-0.345308	0.730801	1
OS01T0740600-01	-0.0711096	-0.244039	-0.0656211	-1.81285	0.0712365	1	-0.0509563	-0.60015	-0.0433939	-0.675164	0.500121	1	0.0813583	0.190848	0.135574	1.68601	0.0929275	1	0.0240697	0.132447	0.0668373	0.245103	0.80656	1
OS01T0740650-00	-0.195165	-0.445578	-0.125965	-1.2452	0.217585	1	0.0479476	0.249926	0.019974	0.122515	0.902861	1	0.218363	0.0594483	0.176659	1.23333	0.224716	1	-0.0673404	-0.00499111	-0.0440745	-0.192494	0.848402	1
OS01T0740700-01	-0.0585067	-0.142103	-0.0378781	-0.254241	0.801601	1	-0.168613	-0.994692	-0.0706737	-0.244571	0.808897	1	NA	NA	NA	NA	NA	NA	NA	NA	NA	NA	NA	NA
OS01T0741900-01	0.00291648	0.0123103	0.00290132	0.0824004	0.934378	1	0.0853071	1.51986	0.0844227	1.41926	0.156664	1	-0.0129553	-0.0524557	-0.0176753	-0.347659	0.728296	1	-0.0257272	-0.421779	-0.0478889	-0.394553	0.693403	1
OS01T0742000-01	0.077072	0.199545	0.0507401	0.983309	0.327347	1	-0.00605315	-0.0405761	-0.00262355	-0.0338324	0.973065	1	-0.0574012	-0.0555389	-0.0768052	-0.68149	0.496679	1	-0.10559	-0.0988498	-0.189044	-0.565525	0.572622	1
OS01T0742300-01	-0.0545652	-0.282178	-0.0366675	-1.05191	0.293484	1	-0.137422	-3.67511	-0.0620564	-1.07228	0.28425	1	-0.0377583	-0.177999	-0.0413614	-0.874263	0.382533	1	-0.0680101	-1.51142	-0.0816095	-0.863863	0.388215	1
OS01T0742400-02	-0.0870413	-0.306889	-0.0897734	-2.37217	0.0183456	1	0.0117759	0.146388	0.0125267	0.169254	0.865717	1	-0.0495601	-0.115059	-0.0919817	-1.19194	0.234389	1	-0.107932	-0.581738	-0.371783	-1.42359	0.155787	1
OS01T0742500-01	0.229995	1.28132	0.107814	2.88542	0.00412123	1	0.194702	6.04297	0.0427843	0.77521	0.438678	1	-0.0366286	-0.201362	-0.0246948	-0.411808	0.680713	1	0.302375	9.13818	0.137441	0.974791	0.330288	1
OS01T0742766-01	-0.125164	-0.304517	-0.0805877	-1.52604	0.130222	1	0.0764188	0.452338	0.0316796	0.407564	0.684494	1	-0.0761626	-0.0571375	-0.092889	-0.788184	0.432258	1	-0.274975	-0.154757	-0.409013	-1.22894	0.221762	1
OS01T0743300-01	-0.0151433	-0.0421002	-0.0116558	-0.250538	0.802464	1	-0.065081	-0.503012	-0.0385562	-0.501444	0.616663	1	0.167849	0.211286	0.240945	1.892	0.0601336	1	0.286067	0.453285	0.589477	1.14478	0.253864	1
OS01T0743600-01	0.115377	0.269542	0.05892	0.851367	0.397832	1	0.593562	3.23949	0.154793	1.65835	0.102218	1	-0.0701002	-0.0239999	-0.0611914	-0.333177	0.740346	1	0.0721401	0.00845584	0.0549692	0.113066	0.910436	1
OS01T0743600-02	0.0437507	0.112666	0.0318537	0.488727	0.626037	1	-0.233172	-1.54628	-0.123603	-1.4279	0.156369	1	-0.0839096	-0.0667525	-0.107873	-0.99975	0.319587	1	-0.0894363	-0.0566011	-0.147815	-0.490506	0.624744	1
OS01T0743800-00	0.0873898	0.478681	0.069648	1.87335	0.061869	1	-0.0883709	-2.65143	-0.0561312	-0.911867	0.362392	1	-0.0263377	-0.147268	-0.0248668	-0.547174	0.58458	1	-0.101104	-3.16105	-0.0901266	-1.15875	0.247285	1
OS01T0744300-01	0.107094	0.601782	0.0493449	1.2992	0.194629	1	-0.232666	-7.34657	-0.0493959	-0.842074	0.400258	1	-0.160431	-0.904625	-0.0838451	-1.5562	0.120496	1	-0.11214	-3.5655	-0.0306294	-0.316187	0.752035	1
OS01T0744400-01	-0.00225268	-0.00648742	-0.00157155	-0.0376293	0.970019	1	0.314256	2.60632	0.152946	2.24597	0.0257536	1	0.121487	0.203902	0.182611	1.78453	0.0756729	1	-0.118326	-0.333322	-0.267347	-0.728924	0.466809	1
OS01T0745300-00	0.0737283	0.213552	0.0547304	1.09678	0.274399	1	-0.0350357	-0.293933	-0.0193064	-0.245894	0.806066	1	0.0844457	0.107284	0.127042	1.12412	0.262556	1	-0.0427374	-0.0689795	-0.0967263	-0.244322	0.807285	1
OS01T0746700-00	0.0254004	0.113699	0.02759	0.724858	0.469953	1	0.0613287	1.22884	0.0723578	1.2137	0.225619	1	0.00733934	0.0286882	0.0116511	0.221421	0.825213	1	-0.054553	-0.833514	-0.13748	-1.06818	0.286177	1
OS01T0747300-01	0.0850449	0.504415	0.0559637	1.48205	0.139176	1	-0.00768504	-0.270349	-0.00332784	-0.0752857	0.940025	1	0.0553854	0.327638	0.0338491	0.736125	0.462108	1	0.0462743	1.61933	0.0172839	0.238821	0.811373	1
OS01T0747400-01	0.0371941	0.180608	0.028021	0.767196	0.443427	1	-0.105955	-2.49831	-0.0601372	-0.948824	0.3433	1	-0.0275824	-0.122253	-0.0305226	-0.590061	0.555507	1	-0.010905	-0.214229	-0.0133537	-0.120022	0.904531	1
OS01T0747500-01	0.178722	0.459207	0.122728	2.17876	0.0313544	1	-0.169224	-1.11718	-0.0797984	-0.966533	0.335788	1	0.122382	0.113051	0.161107	1.24296	0.216052	1	0.505995	0.431773	0.876876	1.86236	0.0647591	1
OS01T0747600-01	0.0930091	0.223251	0.0567663	0.645905	0.522029	1	0.141663	0.816196	0.0527702	0.437392	0.66424	1	-0.327755	-0.0714637	-0.228949	-1.83867	0.0754295	1	0.2306	0.0109631	0.112522	0.384245	0.703517	1
OS01T0747700-01	0.0181969	0.0824146	0.0166806	0.51655	0.605764	1	0.000866687	0.0177777	0.000728266	0.0126521	0.989912	1	0.058596	0.269513	0.0625703	1.24779	0.212884	1	-0.0286049	-0.60515	-0.0326168	-0.29562	0.767684	1
OS01T0747800-01	0.00153353	0.00967891	0.000616761	0.0172356	0.986258	1	-0.0266556	-1.06183	-0.00431158	-0.0808289	0.935618	1	-0.0489709	-0.298479	-0.0215832	-0.58091	0.561641	1	0.000766814	0.0284866	0.000148952	0.00264777	0.997889	1
OS01T0748000-00	0.061084	0.151696	0.0419752	0.463925	0.644676	1	-0.0105174	-0.064864	-0.00496638	-0.032634	0.974096	1	0.0269682	0.0063513	0.0198934	0.167264	0.868099	1	-0.414459	-0.0229881	-0.225526	-1.248	0.220317	1
OS01T0748100-01	-0.0528149	-0.130661	-0.0367119	-0.579635	0.563602	1	-0.324589	-1.9866	-0.156832	-1.73101	0.0866692	1	0.182773	0.135005	0.222517	1.47279	0.143742	1	0.0329811	0.0179946	0.048884	0.101122	0.919645	1
OS01T0748200-00	-0.016137	-0.0390157	-0.00993599	-0.126657	0.89988	1	0.0480192	0.280705	0.0182051	0.159429	0.874198	1	0.219901	0.0329883	0.130855	0.555053	0.584458	1	0.486409	0.0109463	0.172237	0.331567	0.743503	1
OS01T0749100-01	0.0284107	0.0799592	0.0196366	0.449731	0.653478	1	-0.301671	-2.3895	-0.144114	-1.82571	0.0696625	1	-0.0643019	-0.0720312	-0.0918261	-0.815386	0.416103	1	0.268211	0.336566	0.546966	1.4342	0.153543	1
OS01T0749200-01	-0.0090169	-0.0483277	-0.00841608	-0.244374	0.807069	1	0.0164333	0.472066	0.0143163	0.317271	0.751208	1	-0.0440365	-0.20814	-0.0563372	-1.0016	0.317195	1	-0.0324324	-0.724545	-0.0530815	-0.430789	0.666875	1
OS01T0749300-02	-0.0819858	-0.220465	-0.0613257	-1.16348	0.246582	1	-0.402254	-2.90872	-0.225065	-2.92948	0.00395077	1	-0.0258692	-0.0275973	-0.0352893	-0.274974	0.783707	1	0.025641	0.0291811	0.0477149	0.116176	0.907679	1
OS01T0749400-02	0.213347	1.21416	0.146626	3.47567	0.000612919	1	-0.0682541	-2.21059	-0.032239	-0.49859	0.618375	1	-0.0373329	-0.201085	-0.030252	-0.655796	0.512353	1	0.0587682	1.70498	0.0385895	0.461499	0.644706	1
OS01T0749900-01	-0.0599284	-0.201268	-0.0471094	-1.28652	0.19927	1	0.0134923	0.152184	0.00833751	0.135947	0.891955	1	-0.110735	-0.269419	-0.170232	-2.26747	0.024085	1	0.0682399	0.40395	0.16127	0.632995	0.527229	1
OS01T0750100-01	-0.0535902	-0.165287	-0.0487493	-1.05286	0.294156	1	0.0696966	0.663004	0.0576737	0.721647	0.471252	1	-0.0873301	-0.139032	-0.143896	-1.42314	0.156252	1	-0.0199862	-0.0506562	-0.054262	-0.157764	0.874803	1
OS01T0750300-01	-0.146777	-0.358537	-0.0902042	-1.28786	0.202444	1	-0.438367	-2.61572	-0.165568	-1.51673	0.134269	1	0.0151687	0.00310127	0.0109827	0.0615098	0.95139	1	1.28709	0.0538009	0.674729	1.93374	0.0636923	1
OS01T0750500-01	-0.0576946	-0.18597	-0.0621457	-1.09075	0.279008	1	-0.0705969	-0.733502	-0.0819099	-0.889975	0.375024	1	-0.170417	-0.157284	-0.244381	-2.17876	0.0312876	1	-0.0585224	-0.0498502	-0.120346	-0.357803	0.721119	1
OS01T0750600-01	0.0969887	0.296623	0.084013	1.90022	0.0586708	1	-0.156665	-1.46535	-0.11755	-1.74736	0.081934	1	-0.045815	-0.0610402	-0.0687874	-0.680994	0.496746	1	-0.109157	-0.193762	-0.246068	-0.674926	0.500589	1
OS01T0750800-02	-0.0431616	-0.27798	-0.01596	-0.481943	0.63012	1	-0.210294	-8.72284	-0.0287541	-0.674832	0.50017	1	-0.195331	-1.23953	-0.0696852	-1.85886	0.0638085	1	-0.198459	-7.99176	-0.0252585	-0.449773	0.653127	1
OS01T0750900-01	0.0307525	0.10369	0.0256913	0.698403	0.485501	1	-0.210781	-2.39632	-0.147111	-2.41032	0.016587	1	0.0689498	0.115731	0.109914	1.15805	0.248116	1	0.0817526	0.230323	0.20775	0.581028	0.561836	1
OS01T0751300-01	0.0336439	0.166689	0.0249599	0.679058	0.497498	1	-0.0169	-0.414847	-0.00930161	-0.145495	0.884394	1	0.00552322	0.0269359	0.00502652	0.098587	0.921518	1	0.125875	2.99376	0.104254	0.884907	0.376771	1
OS01T0751600-01	0.079077	0.183452	0.0512995	0.717583	0.475625	1	-0.397113	-2.13728	-0.167124	-1.65796	0.102297	1	0.0103185	0.00407642	0.0091457	0.0615026	0.951148	1	-0.246887	-0.0385322	-0.193955	-0.448746	0.655131	1
OS01T0752100-01	0.0506836	0.1878	0.043749	1.30066	0.194207	1	0.00426912	0.0586131	0.00318082	0.0558737	0.955474	1	-0.0221232	-0.0743763	-0.0316494	-0.487746	0.62604	1	-0.114663	-1.29596	-0.234669	-1.21516	0.225139	1
OS01T0752200-01	-0.0525178	-0.215022	-0.0529764	-1.49968	0.134565	1	-0.041665	-0.698434	-0.0423958	-0.711428	0.477279	1	-0.0554458	-0.177941	-0.0836937	-1.37922	0.168737	1	-0.0932287	-0.96021	-0.212421	-1.32164	0.187182	1
OS01T0752300-01	-0.133138	-0.79034	-0.100114	-2.67644	0.00787109	1	-0.0872824	-3.07576	-0.0493526	-1.02446	0.306243	1	0.00128392	0.0079878	0.000954419	0.0217554	0.982654	1	-0.223788	-8.66197	-0.123663	-1.83301	0.0676445	1
OS01T0752400-00	0.030576	0.12593	0.0251557	0.785893	0.432423	1	-0.0253264	-0.429605	-0.0171429	-0.330246	0.741398	1	-0.060048	-0.238832	-0.0764173	-1.39226	0.164697	1	-0.0969768	-1.53411	-0.157056	-1.14897	0.251328	1
OS01T0752500-00	-0.106629	-0.342882	-0.0866784	-2.26468	0.0243558	1	-0.0648863	-0.670953	-0.042877	-0.642606	0.521048	1	-0.00281728	-0.00611436	-0.00476457	-0.0556898	0.955632	1	-0.10124	-0.476861	-0.289559	-0.956238	0.339851	1
OS01T0752600-01	-0.00669181	-0.0183232	-0.00556941	-0.122633	0.902549	1	-0.0751846	-0.563693	-0.0520786	-0.698424	0.485952	1	0.10787	0.133087	0.157517	1.61536	0.108076	1	-0.0157393	-0.0239582	-0.0335613	-0.0996373	0.92075	1
OS01T0752700-01	-0.0374943	-0.156941	-0.0354674	-1.04058	0.29885	1	-0.0857209	-1.50187	-0.0767035	-1.28011	0.201341	1	0.0392869	0.159591	0.0503057	0.961761	0.336801	1	0.0350086	0.577694	0.0574	0.465536	0.641824	1
OS01T0752800-01	0.0204695	0.121987	0.00740872	0.197411	0.843606	1	-0.383772	-13.6296	-0.0502741	-0.906164	0.365402	1	0.112707	0.67269	0.0612105	0.937845	0.348918	1	0.175248	6.24279	0.0516893	0.326346	0.744343	1
OS01T0752800-02	0.0377596	0.092986	0.0224817	0.350574	0.726976	1	-0.168876	-1.02412	-0.0598651	-0.721102	0.473319	1	0.0931953	0.0323691	0.0808134	0.485925	0.629023	1	-0.660364	-0.079663	-0.496548	-0.897482	0.373598	1
OS01T0753000-01	0.0225102	0.102075	0.0185824	0.559144	0.576388	1	0.0141678	0.291327	0.00965485	0.16799	0.866679	1	0.00530001	0.0235367	0.00559412	0.115579	0.908047	1	0.143534	2.83069	0.159907	1.56997	0.117264	1
OS01T0753100-01	0.0130412	0.0344937	0.00913141	0.085212	0.932508	1	-0.111238	-0.778217	-0.0545378	-0.404287	0.688158	1	0.0428533	0.0115323	0.0338008	0.195372	0.846091	1	1.45309	0.105234	0.904019	2.21105	0.0329635	1
OS01T0753200-01	-0.013129	-0.0496712	-0.0109123	-0.333633	0.738854	1	-0.101372	-1.451	-0.0700307	-1.32988	0.184419	1	0.0213307	0.0695358	0.0316191	0.478976	0.632265	1	0.106462	1.13137	0.233931	1.19055	0.234668	1
OS01T0753500-01	-0.0315736	-0.0918638	-0.0240191	-0.616423	0.538291	1	0.0240972	0.203989	0.0139454	0.224286	0.822729	1	-0.00762211	-0.012942	-0.0121953	-0.129975	0.896706	1	-0.10972	-0.316327	-0.280881	-0.826094	0.409658	1
OS01T0754000-01	-0.00760656	-0.0178004	-0.00490632	-0.0586119	0.953493	1	0.148889	0.815349	0.0619437	0.478388	0.634477	1	0.178907	0.0532465	0.147927	1.01488	0.315472	1	0.154642	0.013698	0.105724	0.338783	0.736349	1
OS01T0754100-01	-0.0103446	-0.0306926	-0.00794721	-0.177707	0.859132	1	-0.0933635	-0.8219	-0.0551037	-0.769803	0.442325	1	-0.0228544	-0.0338105	-0.0348414	-0.353407	0.724157	1	-0.101897	-0.223009	-0.236816	-0.642707	0.521158	1
OS01T0754200-03	-0.037922	-0.0970228	-0.0257251	-0.531615	0.595873	1	-0.136389	-0.892781	-0.0627642	-0.9308	0.353493	1	0.00986326	0.00950978	0.0127863	0.0905977	0.927939	1	0.250179	0.232569	0.420438	0.853941	0.394576	1
OS01T0754500-01	0.214708	0.560078	0.166947	2.23915	0.0309288	1	0.0680834	0.463279	0.0411628	0.41962	0.677316	1	0.0995655	0.033861	0.0887501	0.593163	0.555746	1	0.299793	0.0346739	0.238199	0.724814	0.472013	1
OS01T0755100-01	0.0341547	0.103424	0.0275924	0.72355	0.469998	1	-0.0237918	-0.218156	-0.0155277	-0.237311	0.812605	1	0.0380405	0.0764512	0.0582993	0.628328	0.530343	1	0.227222	0.917757	0.533687	1.48158	0.139674	1
OS01T0755700-01	-0.0419341	-0.134321	-0.040282	-0.858416	0.391673	1	-0.1735	-1.78014	-0.160098	-2.10015	0.0367744	1	0.00414577	0.00680255	0.0072313	0.076404	0.939226	1	0.109669	0.295269	0.333662	0.995701	0.32063	1
OS01T0756400-01	-0.00476722	-0.0172893	-0.00417125	-0.120623	0.904063	1	-0.161669	-2.12644	-0.123774	-2.08447	0.0378718	1	0.0288559	0.0871697	0.0451489	0.652583	0.514489	1	0.174231	1.58996	0.426529	1.92015	0.055722	1
OS01T0757051-00	0.154742	0.381624	0.103824	1.01275	0.317135	1	0.494768	3.00923	0.222731	1.18658	0.242729	1	-0.0380601	-0.00857506	-0.028167	-0.179239	0.858846	1	-0.868894	-0.0441064	-0.475891	-2.07888	0.0457272	1
OS01T0757200-01	0.139539	0.377555	0.0937295	1.28412	0.204318	1	0.0950949	0.696189	0.0429062	0.387085	0.700119	1	0.0365791	0.0136655	0.0355098	0.278479	0.781771	1	-0.269325	-0.0375893	-0.25381	-0.88412	0.380863	1
OS01T0757500-01	-0.230975	-0.550051	-0.131629	-1.38612	0.170992	1	0.0132427	0.0751024	0.00430079	0.0302946	0.975939	1	0.143034	0.0588293	0.131305	0.828687	0.410269	1	-0.0305292	-0.00516445	-0.0257275	-0.062066	0.950701	1
OS01T0757700-01	-0.0240179	-0.0882346	-0.0210526	-0.617862	0.537125	1	-0.0782266	-1.05575	-0.0601028	-1.05179	0.293714	1	0.0031844	0.0092067	0.00553561	0.0751033	0.940182	1	0.0114063	0.0953447	0.0344682	0.139971	0.888776	1
OS01T0757900-01	-0.0132823	-0.053624	-0.0120552	-0.366242	0.714396	1	-0.0811055	-1.32197	-0.0668114	-1.18517	0.236721	1	0.0172719	0.0686898	0.0230926	0.395293	0.69286	1	-0.0170869	-0.270252	-0.0305443	-0.203	0.83925	1
OS01T0758450-00	0.285639	0.741927	0.161707	2.1262	0.040102	1	-0.525077	-3.5425	-0.168284	-1.77794	0.0816371	1	-0.0322895	-0.00750375	-0.0241692	-0.144741	0.88577	1	0.892591	0.0482043	0.500095	1.38984	0.173884	1
OS01T0758500-01	0.035927	0.0922883	0.0249839	0.380799	0.704337	1	-0.114056	-0.752608	-0.0551565	-0.626658	0.532645	1	0.323741	0.0780694	0.250397	1.61434	0.115697	1	0.295884	0.0172064	0.177006	0.496204	0.623039	1
OS01T0758900-01	0.029198	0.0845177	0.0235687	0.592482	0.554102	1	-0.118576	-0.993538	-0.077261	-1.18726	0.236305	1	-0.0161741	-0.02639	-0.024918	-0.253017	0.800495	1	0.227244	0.604964	0.539359	1.75349	0.0809363	1
OS01T0759400-02	0.0807308	0.208925	0.052815	0.981355	0.328353	1	-0.285349	-1.91108	-0.122127	-1.54395	0.125262	1	0.017579	0.0169777	0.0236594	0.184578	0.853831	1	0.0521694	0.0486612	0.0945006	0.243388	0.808069	1
OS01T0759700-02	0.0501122	0.220587	0.0402994	1.27284	0.203822	1	0.000996327	0.0193053	0.000644337	0.0129779	0.989652	1	-0.00849198	-0.0350488	-0.00989679	-0.194128	0.846182	1	-0.167517	-2.85356	-0.227525	-2.06163	0.039943	1
OS01T0759900-01	-0.236208	-0.613685	-0.156291	-2.61913	0.0100828	1	0.0277899	0.18758	0.0121665	0.158567	0.874321	1	-0.0155184	-0.0131887	-0.0198838	-0.148925	0.881857	1	-0.0475287	-0.0343297	-0.0780307	-0.161136	0.872253	1
OS01T0760000-01	0.0588883	0.263138	0.0659193	1.94785	0.0522004	1	0.0165146	0.329743	0.0206936	0.31468	0.753187	1	-0.0142479	-0.0479815	-0.0267584	-0.429421	0.667946	1	0.0352238	0.399469	0.124239	0.631563	0.528126	1
OS01T0760400-01	0.15065	0.370011	0.0960893	1.07841	0.284451	1	-0.102281	-0.616998	-0.0416107	-0.275169	0.783986	1	-0.0373174	-0.0176566	-0.0367821	-0.262192	0.793928	1	0.28729	0.064315	0.279108	0.787891	0.433277	1
OS01T0761000-01	0.401589	3.72406	0.132744	3.8213	0.000153874	1	0.0838724	7.21255	0.00916407	0.198879	0.842458	1	0.0608052	0.560737	0.0212513	0.524035	0.600558	1	0.489453	41.6244	0.0597862	0.880884	0.378936	1
OS01T0761100-01	-0.0630777	-0.174525	-0.0450377	-0.995363	0.321	1	0.0090672	0.0694123	0.00462245	0.0740245	0.94108	1	-0.0270107	-0.0304277	-0.0373782	-0.316659	0.75191	1	0.160373	0.203515	0.307112	0.676993	0.499382	1
OS01T0761300-01	0.0399299	0.124911	0.0330394	0.859977	0.39052	1	-0.122564	-1.19941	-0.0839133	-1.48328	0.139112	1	0.0142069	0.0345238	0.0224627	0.28124	0.778728	1	0.137895	0.814301	0.344724	1.28661	0.199265	1
OS01T0761500-01	-0.0554577	-0.134425	-0.0298032	-0.387705	0.699544	1	-0.322531	-1.89498	-0.0931481	-0.821321	0.414561	1	0.0756212	0.016286	0.0547248	0.31677	0.753541	1	0.401584	0.0186258	0.210309	0.533311	0.597859	1
OS01T0762000-02	0.00661539	0.0180915	0.00510232	0.0980086	0.922055	1	0.18982	1.41965	0.112919	1.43687	0.152458	1	0.0282031	0.0363242	0.0398072	0.36	0.719258	1	0.0114934	0.0190655	0.0228972	0.0591411	0.952904	1
OS01T0762300-01	0.149649	0.831313	0.103057	2.8515	0.00457743	1	0.0404702	1.24887	0.0191932	0.33147	0.740464	1	0.0823348	0.424154	0.0785572	1.59174	0.112278	1	-0.0367138	-0.974338	-0.0334221	-0.33578	0.737224	1
OS01T0762400-00	-0.0813955	-0.173689	-0.0493386	-0.573834	0.569812	1	0.501302	2.28267	0.184192	1.14022	0.261938	1	0.596593	0.141744	0.420346	2.39951	0.021292	1	-0.309807	-0.0174882	-0.153797	-0.327112	0.745379	1
OS01T0762900-01	-0.0257596	-0.075481	-0.0180721	-0.407977	0.6837	1	-0.0534546	-0.458968	-0.0263103	-0.419046	0.67561	1	-0.0356966	-0.0431156	-0.0500076	-0.427581	0.669485	1	-0.434112	-0.633313	-0.851962	-2.08956	0.0381203	1
OS01T0763000-01	-0.0497202	-0.189901	-0.0480357	-1.35836	0.175345	1	0.050125	0.731214	0.0467862	0.740126	0.459754	1	0.0102701	0.0363026	0.0164375	0.246129	0.805732	1	-0.046192	-0.577156	-0.118328	-0.515629	0.606453	1
OS01T0763200-01	0.0256896	0.0880098	0.0228668	0.618589	0.536633	1	0.0178854	0.209916	0.0141709	0.216434	0.82879	1	-0.0309053	-0.0848315	-0.0496016	-0.726716	0.467952	1	-0.00815893	-0.0614724	-0.0210163	-0.100883	0.919709	1
OS01T0763300-01	-0.0926779	-0.587697	-0.0297198	-0.849331	0.396204	1	0.722423	29.05	0.0742903	1.42819	0.154026	1	-0.0160139	-0.102343	-0.00874258	-0.118753	0.905533	1	-0.50555	-20.6485	-0.150679	-0.771264	0.441029	1
OS01T0763600-01	-0.0113991	-0.0381555	-0.00945638	-0.272236	0.785623	1	0.00944716	0.105847	0.00650149	0.10701	0.914852	1	0.00387515	0.00855096	0.00606896	0.0745382	0.940636	1	-0.0216489	-0.105412	-0.0530992	-0.184737	0.853572	1
OS01T0763700-01	0.108485	0.539852	0.0840553	2.39129	0.0172568	1	0.171135	4.23792	0.102738	1.77651	0.0764258	1	-0.116239	-0.513657	-0.140986	-2.79702	0.0054256	1	-0.0925391	-1.80703	-0.136137	-1.248	0.212817	1
OS01T0764050-00	0.127598	0.311489	0.0830977	0.986116	0.32904	1	0.21941	1.30754	0.093057	0.888628	0.378635	1	0.361518	0.136286	0.329247	2.31202	0.0244119	1	0.809742	0.115077	0.671631	1.73169	0.0888353	1
OS01T0764300-01	0.0644943	0.20125	0.0512571	1.37307	0.17087	1	0.0836085	0.814107	0.05281	0.897256	0.37039	1	-0.0412382	-0.091641	-0.066183	-0.80733	0.420184	1	0.219402	1.08348	0.565111	1.90668	0.0576238	1
OS01T0764400-01	-0.176874	-1.03198	-0.0947083	-2.53228	0.0117152	1	-0.0832958	-2.83557	-0.023882	-0.519045	0.60402	1	-0.0620594	-0.352976	-0.0423168	-0.784349	0.433324	1	-0.0473706	-1.53244	-0.0220251	-0.220926	0.825269	1
OS01T0764500-01	0.141148	0.831901	0.06497	1.71654	0.0868417	1	0.0272181	0.945483	0.00576683	0.105709	0.915867	1	0.043445	0.25873	0.022739	0.451794	0.651675	1	-0.196872	-6.98227	-0.053932	-0.632747	0.527281	1
OS01T0764700-01	0.0514967	0.118943	0.0287165	0.435135	0.664731	1	0.0251101	0.133959	0.00780824	0.0887326	0.929537	1	0.033481	0.0173199	0.0345784	0.186983	0.85217	1	1.00483	0.268895	1.07178	1.88867	0.0627211	1
OS01T0764800-01	-0.123254	-0.420978	-0.165528	-3.22395	0.00150333	1	-0.0549968	-0.641581	-0.0991914	-1.09202	0.276273	1	-0.0978737	-0.127319	-0.171249	-1.99059	0.0483067	1	0.000289028	0.000489094	0.000884838	0.0039001	0.996893	1
OS01T0764900-01	0.091207	0.497622	0.0555266	1.54766	0.122494	1	-0.0556529	-1.65665	-0.0206269	-0.366386	0.714273	1	0.0777258	0.436698	0.0544396	1.10831	0.26843	1	-0.384532	-12.1385	-0.188639	-2.09069	0.0372229	1
OS01T0765300-01	-0.0671456	-0.265886	-0.0588297	-1.83644	0.0670851	1	-0.0960159	-1.50556	-0.0737057	-1.40089	0.162079	1	-0.0491732	-0.180299	-0.0630531	-1.11223	0.266779	1	0.149252	2.00655	0.245401	1.73517	0.083566	1
OS01T0765400-01	0.0872948	0.228686	0.0578901	0.941022	0.348684	1	0.10443	0.716682	0.0459258	0.566723	0.572027	1	-0.0424077	-0.0362037	-0.0547249	-0.400636	0.689389	1	0.10854	0.0791055	0.180747	0.396188	0.692664	1
OS01T0766200-01	-0.0746797	-0.193899	-0.0465038	-0.818962	0.415609	1	-0.0198377	-0.133733	-0.0076924	-0.083946	0.933228	1	0.23597	0.156353	0.265633	1.51047	0.134014	1	1.07202	0.470654	1.35848	2.14634	0.0342409	1
OS01T0766900-01	0.0038379	0.0117857	0.00342884	0.0719031	0.942775	1	-0.232834	-2.19569	-0.185847	-2.73541	0.0066897	1	0.0739064	0.111499	0.11453	1.04055	0.299348	1	0.143684	0.327029	0.345052	0.816744	0.415056	1
OS01T0767000-01	0.0892976	0.474336	0.0538405	1.44891	0.148165	1	0.615666	17.3715	0.223812	3.47993	0.000557036	1	0.011944	0.0630409	0.0089492	0.171658	0.863798	1	0.173346	4.82905	0.0973163	0.862628	0.388889	1
OS01T0767100-01	0.0408947	0.133269	0.0345301	0.912812	0.36215	1	0.186319	1.9787	0.132838	2.1307	0.0340227	1	0.0456898	0.0988647	0.0731708	0.852191	0.394872	1	-0.0246392	-0.115364	-0.063192	-0.210288	0.833604	1
OS01T0767600-01	-0.00100208	-0.00407056	-0.000924736	-0.027745	0.977881	1	-0.0636232	-1.04982	-0.0541803	-0.979929	0.32777	1	-0.0252617	-0.09823	-0.0354325	-0.570427	0.568748	1	-0.121353	-1.83489	-0.23874	-1.36517	0.173065	1
OS01T0767900-01	-0.0922638	-0.514165	-0.0545512	-1.33487	0.182701	1	0.37271	11.5748	0.130292	2.09583	0.0367316	1	0.0619676	0.347495	0.0354071	0.530512	0.596071	1	0.103908	3.26752	0.0339234	0.201799	0.840184	1
OS01T0767966-00	0.393577	0.988842	0.214704	2.17505	0.0350023	1	-0.231105	-1.45883	-0.068775	-0.461103	0.646946	1	0.239798	0.0863862	0.215373	1.01633	0.314091	1	-0.203593	-0.0264216	-0.16423	-0.265047	0.792021	1
OS01T0768100-01	0.142365	0.341816	0.104467	0.894062	0.376195	1	0.040036	0.230796	0.0215577	0.107295	0.915082	1	-0.153167	-0.0463163	-0.124266	-0.52288	0.603567	1	-0.952961	-0.0871392	-0.627265	-0.874305	0.386595	1
OS01T0768200-01	-0.0317811	-0.164125	-0.019183	-0.556272	0.578337	1	-0.207524	-5.53452	-0.0756073	-1.16009	0.246708	1	0.0135115	0.0684117	0.0103884	0.201619	0.840324	1	0.182351	4.67479	0.107796	0.993426	0.321143	1
OS01T0768333-00	-0.0893582	-0.246369	-0.076123	-1.08153	0.284097	1	0.0320042	0.243282	0.0232258	0.189872	0.850108	1	-0.021962	-0.00526107	-0.0176169	-0.135719	0.892916	1	-0.643638	-0.0369357	-0.414152	-2.16128	0.0395214	1
OS01T0768600-01	0.162187	0.39002	0.117702	0.983632	0.330675	1	-0.973468	-5.62942	-0.512692	-2.81651	0.00730191	1	0.21941	0.0526443	0.161877	0.733815	0.467686	1	-0.409306	-0.0235633	-0.222794	-0.508659	0.614095	1
OS01T0768700-01	-0.0205815	-0.0542443	-0.0148231	-0.30736	0.759075	1	-0.031858	-0.221295	-0.016525	-0.255073	0.799091	1	-0.105954	-0.126737	-0.152054	-1.27553	0.203904	1	0.210063	0.300549	0.432621	1.01124	0.313391	1
OS01T0769000-01	0.123931	0.335643	0.0924775	1.52116	0.130317	1	-0.288009	-2.11253	-0.160369	-1.98482	0.0489871	1	0.0427249	0.0539284	0.0596015	0.512164	0.609154	1	-0.128393	-0.204557	-0.249858	-0.583332	0.560392	1
OS01T0769100-01	0.0262978	0.0828507	0.0213599	0.590529	0.555333	1	0.0699491	0.694284	0.0461468	0.726924	0.467911	1	-0.0778648	-0.178693	-0.117138	-1.38293	0.167764	1	0.121379	0.639258	0.274701	0.979632	0.328099	1
OS01T0769900-01	-0.0162952	-0.0433741	-0.0110859	-0.192564	0.847705	1	-0.414297	-2.93531	-0.19175	-2.01713	0.046393	1	-0.185569	-0.142126	-0.234737	-2.23016	0.0277667	1	-0.197227	-0.115691	-0.315585	-0.876465	0.382705	1
OS01T0770000-01	0.045237	0.221112	0.0365777	1.12048	0.263179	1	-0.0647597	-1.54718	-0.0423398	-0.766976	0.443551	1	0.0618519	0.281037	0.0677816	1.3207	0.187412	1	-0.110014	-2.27129	-0.13212	-1.16024	0.246695	1
OS01T0770200-01	0.042296	0.176295	0.0382969	1.1629	0.245582	1	0.0318758	0.553787	0.0261331	0.478071	0.63287	1	0.0237392	0.0853188	0.0339398	0.570362	0.568796	1	-0.011112	-0.143532	-0.0227133	-0.140191	0.888589	1
OS01T0770400-01	-0.073049	-0.198596	-0.0510767	-1.02337	0.307784	1	-0.153641	-1.13558	-0.0751146	-1.0256	0.306779	1	0.166334	0.147701	0.209347	1.41716	0.158775	1	0.108691	0.0857035	0.172173	0.328762	0.742869	1
OS01T0770700-00	0.0510838	0.358482	0.0494952	1.30227	0.193792	1	-0.11025	-5.42935	-0.1035	-1.88751	0.0598137	1	0.0239593	0.161508	0.0262067	0.554845	0.579327	1	-0.0856942	-3.89392	-0.102525	-1.17963	0.238883	1
OS01T0771000-01	0.00604885	0.0190675	0.00517383	0.12122	0.903654	1	0.0652224	0.648095	0.0477174	0.664714	0.507099	1	-0.0300061	-0.024297	-0.0402543	-0.359549	0.71987	1	-0.0863824	-0.0566386	-0.155464	-0.463116	0.644204	1
OS01T0771100-01	-0.110841	-0.295644	-0.0764408	-1.46524	0.145271	1	-0.044321	-0.315317	-0.0210794	-0.235781	0.814017	1	0.161744	0.164344	0.221798	2.0743	0.0398193	1	0.0423858	0.0437595	0.0797035	0.216924	0.828575	1
OS01T0771200-01	0.0582819	0.270342	0.050195	1.4354	0.151979	1	0.0178504	0.384066	0.0132404	0.222406	0.824115	1	-0.107623	-0.469135	-0.116431	-2.19528	0.0287577	1	0.117855	2.23939	0.137935	1.25517	0.210202	1
OS01T0771300-01	0.0241425	0.0579923	0.016835	0.234133	0.815698	1	-0.439389	-2.53527	-0.213653	-2.42001	0.0187803	1	-0.133762	-0.0351258	-0.105596	-0.984549	0.330935	1	-0.607604	-0.0418993	-0.37866	-1.67838	0.101636	1
OS01T0771400-00	-0.00868813	-0.0267013	-0.00696161	-0.172247	0.863379	1	0.0473496	0.447228	0.0304007	0.453469	0.650598	1	-0.0327736	-0.0669596	-0.0513282	-0.53784	0.591151	1	0.152105	0.634922	0.373084	1.03659	0.300901	1
OS01T0771900-01	-0.0570858	-0.180417	-0.0421493	-1.19688	0.23232	1	-0.00523964	-0.052336	-0.00285644	-0.0474664	0.962174	1	0.0313407	0.0699353	0.049032	0.633875	0.526684	1	0.106282	0.529218	0.260136	1.03015	0.303838	1
OS01T0772000-01	0.0102954	0.0369773	0.00862548	0.252657	0.800687	1	0.0186877	0.241069	0.0131171	0.204481	0.838102	1	0.0562526	0.174194	0.0812514	1.24765	0.213027	1	-0.0440198	-0.422112	-0.0918384	-0.474966	0.635121	1
OS01T0772400-00	-0.0104894	-0.0346226	-0.00851929	-0.232655	0.816191	1	-0.310137	-3.37885	-0.204577	-3.0404	0.00257433	1	0.0455066	0.10818	0.07412	0.931386	0.352451	1	-0.0310932	-0.175716	-0.0824875	-0.299444	0.764822	1
OS01T0772650-00	-0.0332045	-0.0755621	-0.0210875	-0.226944	0.821652	1	-0.280061	-1.45033	-0.112956	-0.810965	0.422436	1	0.179203	0.045619	0.134442	0.959425	0.343108	1	-0.129689	-0.00840441	-0.0729937	-0.186268	0.8532	1
OS01T0772700-00	0.00601498	0.0144084	0.00392226	0.0593168	0.952823	1	0.165463	0.949428	0.0703566	0.668366	0.505537	1	0.00144615	0.000924296	0.00164985	0.0107306	0.991461	1	0.18763	0.0766475	0.24421	0.428165	0.669511	1
OS01T0772800-01	-0.0829095	-0.423054	-0.0525071	-1.43561	0.151903	1	-0.295307	-7.68876	-0.118441	-1.65089	0.0995622	1	-0.0788397	-0.402714	-0.0617252	-1.08235	0.279787	1	-0.448764	-11.7091	-0.275077	-1.87331	0.0618009	1
OS01T0773100-01	-0.228275	-0.561313	-0.138192	-2.02941	0.0468458	1	-0.254396	-1.53818	-0.0932317	-1.08844	0.279983	1	0.121225	0.0434661	0.105712	0.518128	0.60641	1	-2.2416	-0.288186	-1.70459	-2.67741	0.00978982	1
OS01T0773200-02	-0.01148	-0.0320303	-0.00857003	-0.198681	0.842724	1	0.0206817	0.161001	0.0115258	0.172577	0.863169	1	-0.0461329	-0.0716844	-0.0704091	-0.712997	0.476639	1	0.240846	0.581524	0.561017	1.51065	0.132389	1
OS01T0773600-01	0.0101553	0.0316044	0.00830856	0.218795	0.82698	1	-0.0884057	-0.856232	-0.0591762	-0.855098	0.393304	1	0.0539056	0.11923	0.0851655	1.0043	0.316128	1	-0.0114667	-0.0560971	-0.0286219	-0.0927474	0.926173	1
OS01T0773700-02	0.392531	4.72332	0.0854849	2.23658	0.0258718	1	2.21525	320.752	0.105064	1.59754	0.110938	1	-0.169864	-2.00188	-0.069938	-1.87426	0.0616518	1	-1.28187	-178.041	-0.217305	-2.60235	0.00961718	1
OS01T0773800-00	-0.155065	-0.380681	-0.102685	-1.18027	0.244922	1	-0.228037	-1.37435	-0.0999974	-0.912441	0.36583	1	-0.067886	-0.023294	-0.0646567	-0.458311	0.648943	1	0.123763	0.014572	0.112269	0.339545	0.735809	1
OS01T0775100-01	0.173201	1.15716	0.059359	1.66954	0.0957911	1	0.689835	30.7917	0.0810246	1.54212	0.123836	1	0.0124707	0.0826974	0.00387923	0.10298	0.918033	1	1.71727	75.5164	0.166168	2.80751	0.00524799	1
OS01T0775300-01	-0.0412643	-0.183757	-0.0338197	-1.05469	0.292202	1	-0.0796154	-1.57883	-0.0534794	-1.0936	0.274794	1	0.0109323	0.0472662	0.0118241	0.219084	0.826704	1	0.0452407	0.845686	0.0529228	0.445843	0.65597	1
OS01T0775400-01	-0.0753741	-0.17633	-0.0500925	-0.757967	0.451052	1	0.149995	0.820886	0.0662487	0.719553	0.474266	1	0.311981	0.105511	0.270836	1.23746	0.221584	1	-0.44925	-0.0513837	-0.338567	-0.621619	0.537016	1
OS01T0776300-01	-0.0204852	-0.0677568	-0.0192517	-0.296069	0.767968	1	-0.00980183	-0.107234	-0.00865692	-0.0750462	0.940373	1	0.00205705	0.00105298	0.00247143	0.0236012	0.981248	1	0.120578	0.031595	0.17405	0.575179	0.56726	1
OS01T0776400-01	0.0103777	0.0251735	0.00649508	0.0841968	0.933105	1	0.330593	1.94526	0.129498	1.02012	0.310746	1	-0.116744	-0.0752231	-0.137175	-1.11772	0.266658	1	0.175925	0.0730402	0.242891	0.669618	0.504791	1
OS01T0776700-01	-0.0972319	-0.592094	-0.0438625	-1.18801	0.235575	1	0.437213	16.2127	0.0889739	1.78675	0.0747301	1	-0.0134086	-0.0803017	-0.00496232	-0.129748	0.896834	1	-0.11643	-4.1759	-0.0159467	-0.301824	0.762949	1
OS01T0776800-01	-0.0601662	-0.147794	-0.0409417	-0.260181	0.796167	1	0.0739954	0.44649	0.0342635	0.0957601	0.924242	1	0.386058	0.0971424	0.286437	1.83691	0.074384	1	-0.0733031	-0.00464125	-0.040353	-0.0991534	0.921554	1
OS01T0776800-02	0.0501402	0.13103	0.0333547	0.598979	0.5503	1	0.0825682	0.563878	0.0365389	0.434749	0.66453	1	0.214763	0.16227	0.269766	1.89677	0.0605902	1	0.221146	0.126253	0.348928	0.705379	0.482144	1
OS01T0777101-00	-0.00782082	-0.0267024	-0.00655268	-0.178537	0.858418	1	0.0140843	0.164185	0.00988711	0.158295	0.874327	1	0.0414269	0.109678	0.065011	0.817717	0.414164	1	0.0106136	0.0743934	0.026138	0.0973644	0.922502	1
OS01T0777200-01	0.00545645	0.0162639	0.00455237	0.0843116	0.932908	1	-0.187395	-1.6649	-0.130441	-1.47482	0.142103	1	-0.00258217	-0.0025517	-0.00359778	-0.0313929	0.975002	1	0.134117	0.130971	0.260366	0.750548	0.454212	1
OS01T0777700-00	0.0300218	0.0774538	0.0211712	0.316236	0.752657	1	0.00997737	0.0664093	0.00496174	0.0446679	0.964472	1	0.28149	0.190535	0.332162	2.06666	0.0414035	1	0.450356	0.206337	0.62709	1.20619	0.230678	1
OS01T0777800-01	0.0786318	0.221759	0.0617805	1.44173	0.150918	1	0.0150678	0.119844	0.00930157	0.143368	0.886142	1	0.0199412	0.0279318	0.0303911	0.318041	0.750801	1	-0.0045732	-0.00897254	-0.010622	-0.0317648	0.974693	1
OS01T0777900-01	-0.0157329	-0.0625178	-0.0199597	-0.557438	0.577659	1	-0.0847673	-1.3385	-0.136432	-2.16651	0.0310985	1	-0.045691	-0.13628	-0.0930235	-1.43388	0.152693	1	-0.083181	-0.739992	-0.344785	-1.84556	0.0659804	1
OS01T0778400-00	0.110441	0.296663	0.092416	1.14532	0.25587	1	0.287721	2.07605	0.201468	1.51005	0.135469	1	NA	NA	NA	NA	NA	NA	NA	NA	NA	NA	NA	NA
OS01T0778700-01	0.0104375	0.0417172	0.00887217	0.276121	0.782613	1	0.012757	0.203791	0.00921753	0.169673	0.865362	1	0.02355	0.0863993	0.0307406	0.574398	0.566055	1	0.1057	1.42271	0.180102	1.32955	0.184506	1
OS01T0778800-01	-0.171567	-0.529288	-0.144236	-3.62731	0.000357888	1	-0.169726	-1.61535	-0.119958	-1.94848	0.0526708	1	-0.0349374	-0.0584464	-0.0559869	-0.637095	0.524735	1	0.00174643	0.0048875	0.0044848	0.0161364	0.987141	1
OS01T0778900-01	0.173414	1.01787	0.154916	4.27515	2.39995e-05	0.433719	0.0535837	1.84607	0.0427615	0.869485	0.385113	1	0.0238335	0.131705	0.0195768	0.476828	0.633757	1	-0.0725693	-2.21607	-0.0489623	-0.783268	0.433955	1
OS01T0779300-01	0.00756934	0.0209372	0.00481974	0.0997848	0.920636	1	-0.0555125	-0.424727	-0.0225072	-0.278006	0.781364	1	0.0395954	0.0492803	0.0578404	0.578824	0.563461	1	-0.0643141	-0.0996237	-0.137239	-0.410541	0.68192	1
OS01T0780400-02	0.0202739	0.0605008	0.0156283	0.357966	0.720723	1	0.046031	0.409917	0.0273524	0.405919	0.685207	1	-0.00526783	-0.00833261	-0.00817467	-0.0788056	0.937263	1	-0.0434606	-0.108741	-0.104658	-0.272163	0.785767	1
OS01T0780500-01	-0.0805231	-0.39658	-0.0558492	-1.63218	0.10345	1	0.106123	2.57412	0.0510506	0.823109	0.410952	1	0.00794105	0.038443	0.00718603	0.127324	0.898752	1	-0.00605988	-0.142018	-0.00496234	-0.0369297	0.970561	1
OS01T0780800-01	-0.00407826	-0.013227	-0.00384963	-0.0982054	0.921846	1	-0.101736	-1.07017	-0.090649	-1.45443	0.147073	1	0.0679216	0.128087	0.117776	1.32729	0.185804	1	0.0580733	0.206523	0.174612	0.523664	0.60103	1
OS01T0782200-01	0.0428188	0.138516	0.0359417	0.915402	0.36079	1	0.00619964	0.0648776	0.00436813	0.0629385	0.949862	1	-0.000299271	-0.000558993	-0.000488806	-0.00575176	0.995416	1	0.114919	0.400936	0.306574	1.02818	0.30493	1
OS01T0782500-01	-0.0551483	-0.272823	-0.0411852	-1.23414	0.217875	1	0.0521227	1.27563	0.02907	0.552957	0.580604	1	-0.0838115	-0.407509	-0.0773359	-1.61853	0.106379	1	-0.0919805	-2.17452	-0.078316	-0.812583	0.416969	1
OS01T0783100-01	0.0398708	0.121043	0.0345159	0.804855	0.42174	1	0.0292724	0.26979	0.0219374	0.287426	0.774052	1	0.0693407	0.0840035	0.104494	0.947472	0.344802	1	-0.105607	-0.154993	-0.239829	-0.700641	0.48455	1
OS01T0783200-02	-0.0269965	-0.0664678	-0.0178932	-0.209745	0.836915	1	0.233865	1.41766	0.102737	0.795999	0.430099	1	0.0258861	0.00861861	0.0224888	0.185269	0.853753	1	-0.484031	-0.0536555	-0.365321	-1.52863	0.132659	1
[truncated: 16,258 more rows]
