# Supplementary material for: Systems genomics of salinity stress response in rice
Source: bioRxiv. 2024 Dec 22:2024.05.31.596807. Originally published 2024 Jun 3. Preprint. [Version 2] doi: 10.1101/2024.05.31.596807 (PMC11185513; doi:10.1101/2024.05.31.596807)
Supplement: Supplement 1 [file media-1.zip › SupplementaryTables/S1.xlsx]

## Sheet: S1
S1: Systems genetics analysis of variance in the transcriptome of the Indica population in normal and salt conditions
Abbreviations: TrID - TranscriptID; DF - Degrees of Freedom; SS - Sum of Squares; MS - Mean Sum of Squares; F - F-statistic value; p - p-value; FDR - False Discovery rate; H2 - Broad-sense heritability; G - Genotype; E - Environment; GE - Genotype-by-Environment; R - Residuals
TrID	DF_G	SS_G	MS_G	F_G	p_G	FDR_G	DF_E	SS_E	MS_E	F_E	p_E	FDR_E	DF_GE	SS_GE	MS_GE	F_GE	p_GE	FDR_GE	DF_R	SS_R	MS_R	H2
OS01T0100100-01	129	193.441	1665.71	3.29803	4.88902e-22	2.58728e-21	1	8.95047	4331.31	5.15248	0.0248722	0.156181	129	111.854	840.625	1.6644	5.07473e-05	9.8958e-05	539	505.062	505.062	0.304997
OS01T0100500-01	129	307.203	2950.28	2.66497	4.48451e-15	9.38118e-15	1	6.55451	4433.55	2.36168	0.126797	0.319183	129	256.742	1877.29	1.69574	2.729e-05	6.68415e-05	539	1107.06	1107.06	0.428206
OS01T0100600-01	129	328.944	3322.95	2.46275	6.82194e-13	9.64589e-13	1	2.41517	3225.08	1.41255	0.236817	0.319183	129	311.292	2283.16	1.69213	2.93298e-05	6.96337e-05	539	1349.28	1349.28	0.559008
OS01T0100700-01	129	144.902	1488.76	2.40376	2.90018e-12	3.7615e-12	1	13.9386	6351.05	6.94105	0.00945544	0.0907572	129	98.5514	914.998	1.47737	0.00158089	0.00168855	539	619.344	619.344	0.182603
OS01T0100800-01	129	453.204	3978.74	3.15893	1.67803e-20	7.63319e-20	1	8.37982	5504.42	2.46141	0.119124	0.319183	129	325.589	2236.29	1.77551	5.3639e-06	2.90989e-05	539	1259.52	1259.52	0.464191
OS01T0100900-01	129	104.661	1036.41	2.53746	1.07675e-13	1.74842e-13	1	0.281944	777.795	1.16465	0.282517	0.319183	129	86.464	667.837	1.63507	8.97388e-05	0.000146768	539	408.445	408.445	0.654064
OS01T0101200-02	129	276.706	3120.7	2.13679	1.74242e-09	1.80366e-09	1	4.95449	4329.82	1.80592	0.181357	0.319183	129	312.367	2397.56	1.64165	7.90467e-05	0.000134213	539	1460.46	1460.46	0.428382
OS01T0101300-01	129	357.231	3340.61	2.79029	1.92172e-16	5.07674e-16	1	6.02378	4464.2	2.11081	0.14869	0.319183	129	305.898	2114.92	1.76651	6.46462e-06	3.15e-05	539	1197.23	1197.23	0.464417
OS01T0101600-01	129	153.498	1500.23	2.58999	2.91768e-14	5.22969e-14	1	3.40396	2320.66	2.33675	0.128801	0.319183	129	137.959	993.115	1.71452	1.87198e-05	5.36149e-05	539	579.239	579.239	0.416155
OS01T0101700-00	129	41.5602	456.372	2.20458	3.52899e-10	3.75591e-10	1	9.62839	4072.84	12.817	0.000484952	0.0112356	129	36.9191	317.768	1.53503	0.000577135	0.000664117	539	207.011	207.011	0.0876722
OS01T0101800-01	129	164.381	1708.09	2.36642	7.21079e-12	8.91751e-12	1	1.56765	1760.22	1.53218	0.218034	0.319183	129	142.345	1148.84	1.59162	0.000204741	0.000275842	539	721.803	721.803	0.542579
OS01T0102300-01	129	87.9957	870.488	2.54147	9.74927e-14	1.5955e-13	1	0.112955	503.148	1.09595	0.297113	0.319183	129	38.8605	459.096	1.34037	0.0138222	0.0139919	539	342.514	342.514	0.783695
OS01T0102500-01	129	199.629	2197.99	2.19752	4.17157e-10	4.425e-10	1	4.29912	3194.43	2.10468	0.149276	0.319183	129	172.52	1517.77	1.51745	0.000788948	0.00088304	539	1000.21	1000.21	0.424065
OS01T0102600-01	129	213.539	1998.98	2.78508	2.19104e-16	5.73559e-16	1	1.28834	1700.6	1.41936	0.235696	0.319183	129	160.132	1198.14	1.66931	4.60781e-05	9.30231e-05	539	717.746	717.746	0.611853
OS01T0102700-01	129	65.0635	737.944	2.1232	2.39317e-09	2.46786e-09	1	18.1217	7588.26	14.5707	0.000208594	0.00595923	129	57.7421	520.789	1.4984	0.00110113	0.00120161	539	347.562	347.562	0.0745143
OS01T0102800-01	129	415.716	3880.22	2.79974	1.51417e-16	4.07668e-16	1	0.0513895	2434.2	1.0083	0.31719	0.319183	129	342.747	2414.16	1.74192	1.07271e-05	3.99483e-05	539	1385.92	1385.92	0.705441
OS01T0102850-00	129	87.5738	850.537	2.61628	1.51504e-14	2.86505e-14	1	0.412619	751.039	1.27269	0.261356	0.319183	129	88.3413	590.118	1.81522	2.33064e-06	2.02782e-05	539	325.094	325.094	0.585829
OS01T0102900-01	129	714.784	4580.64	15.6906	1.68079e-120	1.62187e-118	1	14.697	6142.41	14.9599	0.00017335	0.00514689	129	39.5524	410.592	1.40645	0.00506781	0.00520761	539	291.935	291.935	0.523065
OS01T0103000-01	129	82.9715	848.189	2.42091	1.90626e-12	2.53344e-12	1	1.13966	1011.7	1.78357	0.184063	0.319183	129	72.2907	567.232	1.619	0.000122104	0.000184268	539	350.36	350.36	0.49352
OS01T0103400-01	129	159.478	1333.59	3.53998	1.05522e-24	6.8612e-24	1	1.35563	1094.74	1.93401	0.166715	0.319183	129	63.1091	566.05	1.50256	0.00102427	0.00112396	539	376.722	376.722	0.63964
OS01T0103600-02	129	317.877	2644.68	3.58641	3.2598e-25	2.18885e-24	1	1.22687	1724.48	1.38401	0.241585	0.319183	129	169.527	1246	1.68968	3.07951e-05	7.19678e-05	539	737.417	737.417	0.698024
OS01T0103700-01	129	152.761	1541.17	2.46743	6.0797e-13	8.6687e-13	1	1.22695	1551.76	1.44585	0.231397	0.319183	129	149.547	1073.25	1.71827	1.73521e-05	5.11195e-05	539	624.608	624.608	0.545005
OS01T0103800-01	129	329.914	3360.77	2.43307	1.41458e-12	1.91493e-12	1	1.08976	2700.86	1.18675	0.278018	0.319183	129	298.189	2275.85	1.64763	7.03868e-05	0.000123478	539	1381.29	1381.29	0.62737
OS01T0104100-01	129	120.398	1217.75	2.4583	7.61069e-13	1.06812e-12	1	0.583969	1063.83	1.2724	0.261411	0.319183	129	113.574	836.081	1.68782	3.19526e-05	7.37284e-05	539	495.36	495.36	0.595158
OS01T0104350-00	129	384.709	3791.13	2.55661	6.69459e-14	1.12764e-13	1	16.6637	8852.28	3.76142	0.0546308	0.237112	129	290.188	2353.44	1.58708	0.000222874	0.00029538	539	1482.88	1482.88	0.308671
OS01T0104400-02	129	309.483	2424.59	4.27095	1.2215e-32	1.23587e-31	1	0.296624	1087.8	1.119	0.29211	0.319183	129	134.807	972.115	1.71239	1.95387e-05	5.49058e-05	539	567.693	567.693	0.794276
OS01T0105400-01	129	488.245	3687.7	4.86354	7.10721e-39	9.26235e-38	1	6.89086	4080.69	2.9289	0.0894102	0.295037	129	211.672	1393.25	1.83749	1.45126e-06	1.68781e-05	539	758.235	758.235	0.548351
OS01T0105800-01	129	637.611	4669.32	5.53466	1.11922e-45	1.8177e-44	1	2.79494	2995.01	1.5722	0.212156	0.319183	129	353.778	1904.98	2.25803	9.87536e-11	1.99054e-07	539	843.65	843.65	0.682169
OS01T0105900-01	129	194.663	1392.18	6.20962	3.13604e-52	6.23804e-51	1	0.544295	585.192	1.56923	0.212585	0.319183	129	49.5734	372.917	1.66335	5.18057e-05	0.000100321	539	224.197	224.197	0.801563
OS01T0106200-01	129	65.7329	709.894	2.25008	1.19429e-10	1.31155e-10	1	1.66857	1151.75	2.29887	0.131915	0.319183	129	61.836	501.005	1.58799	0.000219132	0.000291443	539	315.497	315.497	0.390339
OS01T0106300-01	129	474.146	4069.42	3.32321	2.57789e-22	1.39432e-21	1	147.318	59891.7	24.5692	2.20911e-06	0.000162909	129	404.375	2437.67	1.99068	5.00568e-08	5.12732e-06	539	1224.54	1224.54	0.0676288
OS01T0106400-01	129	881.437	6721.4	4.69118	4.40539e-37	5.37807e-36	1	156.446	63339.9	27.2312	7.00915e-07	6.4874e-05	129	297.745	2326.01	1.62343	0.000112199	0.000173034	539	1432.77	1432.77	0.113624
OS01T0106500-01	129	332.408	3612.26	2.2328	1.80405e-10	1.95305e-10	1	11.6395	7198.85	2.7069	0.10235	0.310812	129	347.211	2659.45	1.64385	7.57449e-05	0.000130307	539	1617.82	1617.82	0.330257
OS01T0106600-01	129	437.893	3981.84	2.93976	4.3858e-18	1.49357e-17	1	30.3109	14016.2	6.38564	0.0127131	0.107292	129	280.16	2194.96	1.62052	0.000118609	0.000180525	539	1354.48	1354.48	0.232756
OS01T0106750-00	129	226.839	2468.43	2.22904	1.97315e-10	2.12963e-10	1	6.23329	4111.72	2.44638	0.120246	0.319183	129	191.116	1680.74	1.51774	0.000784854	0.000878945	539	1107.39	1107.39	0.384194
OS01T0106800-01	129	21.8381	245.78	2.14185	1.54758e-09	1.60527e-09	1	0.144801	234.89	1.31652	0.253341	0.319183	129	21.222	178.417	1.55482	0.000403761	0.000484229	539	114.751	114.751	0.564648
OS01T0106900-01	129	166.117	1691.49	2.43454	1.36459e-12	1.84988e-12	1	1.40553	1836.31	1.42554	0.234685	0.319183	129	197.788	1288.15	1.85402	1.01821e-06	1.498e-05	539	694.789	694.789	0.510425
OS01T0107000-01	129	587.445	4586.51	4.3194	3.71195e-33	3.83258e-32	1	5.04315	3882.83	2.02653	0.156988	0.319183	129	284.72	1916	1.80442	2.92822e-06	2.23796e-05	539	1061.84	1061.84	0.620545
OS01T0107400-01	129	200.828	1863.03	2.83107	6.86436e-17	1.95734e-16	1	0.394473	1288.23	1.13562	0.28857	0.319183	129	158.772	1134.38	1.72381	1.55111e-05	4.80224e-05	539	658.065	658.065	0.675787
OS01T0107700-01	129	196.611	1865.19	2.72084	1.10399e-15	2.55876e-15	1	1.69533	1870.95	1.54653	0.215904	0.319183	129	174.752	1209.78	1.76476	6.70379e-06	3.2012e-05	539	685.519	685.519	0.550907
OS01T0108000-01	129	388.058	3407.34	3.1579	1.7229e-20	7.83139e-20	1	1.26866	2392.06	1.26078	0.263588	0.319183	129	272.763	1897.28	1.75838	7.64764e-06	3.38876e-05	539	1078.99	1078.99	0.67023
OS01T0108200-01	129	355.508	3442.94	2.62841	1.11898e-14	2.16921e-14	1	2.58834	3191.88	1.46254	0.228739	0.319183	129	290.845	2182.43	1.66611	4.90716e-05	9.69509e-05	539	1309.89	1309.89	0.580678
OS01T0108400-00	129	532.808	4238.04	4.07036	1.74311e-30	1.59304e-29	1	89.7814	36952	19.0745	2.55725e-05	0.00122901	129	298.684	1937.25	1.8606	8.83648e-07	1.45599e-05	539	1041.2	1041.2	0.117287
OS01T0108600-02	129	87.5716	901.602	2.39678	3.43986e-12	4.42445e-12	1	1.67843	1256.22	2.08803	0.150882	0.319183	129	75.1517	601.627	1.59934	0.000177153	0.000245324	539	376.172	376.172	0.443805
OS01T0108800-01	129	374.051	3032.52	3.84733	4.56376e-28	3.69274e-27	1	5.66042	3552.04	2.64195	0.106517	0.316323	129	185.422	1344.48	1.70573	2.23417e-05	5.9562e-05	539	788.214	788.214	0.526714
OS01T0109000-01	129	280.476	2533.82	2.97759	1.68065e-18	6.065e-18	1	1.00601	1760.74	1.28672	0.258757	0.319183	129	172.477	1368.4	1.60805	0.000150306	0.000215719	539	850.963	850.963	0.684133
OS01T0109201-01	129	62.1524	750.743	1.987	5.43843e-08	5.485e-08	1	0.758178	921.342	1.47261	0.227152	0.319183	129	82.6082	625.653	1.65592	5.99047e-05	0.000110699	539	377.828	377.828	0.456808
OS01T0109300-01	129	131.029	1367.19	2.3531	9.96833e-12	1.21203e-11	1	11.8071	5460.39	6.38179	0.0127393	0.107404	129	91.5349	855.621	1.47263	0.00171337	0.00182364	539	581.016	581.016	0.191423
OS01T0109700-01	129	39.1064	408.536	2.34929	1.09342e-11	1.32317e-11	1	1.0678	696.345	2.48781	0.117181	0.319183	129	35.3353	279.903	1.60959	0.000146002	0.000210911	539	173.897	173.897	0.380822
OS01T0109750-01	129	366.863	3202.85	3.19751	6.29276e-21	2.97594e-20	1	7.59829	4902.88	2.52784	0.114301	0.319183	129	312.628	1939.55	1.93632	1.68694e-07	8.20452e-06	539	1001.67	1001.67	0.431653
OS01T0110050-01	129	123.95	1228	2.53562	1.12714e-13	1.82322e-13	1	1.55872	1404.76	1.76287	0.186611	0.319183	129	104.187	796.859	1.64539	7.35248e-05	0.000127552	539	484.299	484.299	0.509938
OS01T0110100-01	129	1022.52	7418.4	5.78092	4.21333e-48	7.41357e-47	1	24.6194	11610.7	5.77891	0.0176413	0.129952	129	241.965	2009.15	1.56567	0.000331171	0.000409165	539	1283.26	1283.26	0.464332
OS01T0110200-01	129	290.005	2602.68	3.01707	6.16944e-19	2.34754e-18	1	10.0878	5478.69	3.54735	0.061892	0.250509	129	227.265	1544.44	1.79035	3.93514e-06	2.53147e-05	539	862.651	862.651	0.346311
OS01T0110400-01	129	262.602	2199.88	3.52392	1.5845e-24	1.01967e-23	1	2.14532	1897.51	1.78869	0.183439	0.319183	129	145.522	1060.84	1.69932	2.54048e-05	6.41253e-05	539	624.27	624.27	0.614113
OS01T0110500-01	129	137.152	1501.53	2.21262	2.9159e-10	3.11748e-10	1	0.0186564	1145.98	1.00639	0.317647	0.319183	129	153.362	1138.71	1.67797	3.8847e-05	8.31925e-05	539	678.62	678.62	0.639001
OS01T0111100-01	129	345.063	3550.09	2.39918	3.24429e-12	4.18154e-12	1	175.35	70831	28.9763	3.34377e-07	3.42708e-05	129	321.577	2444.44	1.65197	6.46951e-05	0.000116559	539	1479.71	1479.71	0.0428868
OS01T0111200-01	129	244.101	2388.87	2.58461	3.33659e-14	5.90931e-14	1	6.25674	4070.63	2.49655	0.116545	0.319183	129	235.411	1630.5	1.7641	6.79573e-06	3.21715e-05	539	924.269	924.269	0.386942
OS01T0111300-01	129	205.058	1975.86	2.65034	6.46749e-15	1.31135e-14	1	9.50121	4857.32	4.21699	0.0420418	0.209523	129	135.444	1151.84	1.54504	0.000482107	0.000565969	539	745.513	745.513	0.300966
OS01T0111700-01	129	501.482	4523.97	2.98597	1.35869e-18	4.96536e-18	1	1.67129	3256.17	1.25027	0.265578	0.319183	129	363.096	2604.36	1.71897	1.71107e-05	5.07312e-05	539	1515.08	1515.08	0.664306
OS01T0111800-02	129	285.961	2629.28	2.87822	2.08443e-17	6.44953e-17	1	27.6102	12260.3	8.21568	0.00485141	0.0583616	129	192.931	1492.3	1.63359	9.23335e-05	0.000149756	539	913.509	913.509	0.18218
OS01T0111900-01	129	335.071	3134.38	2.78871	1.99978e-16	5.26531e-16	1	291.144	115396	62.3824	1.07889e-12	1.30481e-09	129	241.955	1849.82	1.64581	7.29173e-05	0.000126845	539	1123.95	1123.95	0.0258238
OS01T0112100-01	129	276.794	2872.75	2.37028	6.56416e-12	8.15843e-12	1	19.7257	9421.91	5.44971	0.0211164	0.143419	129	172.298	1728.88	1.42649	0.00367892	0.00381084	539	1211.99	1211.99	0.228539
OS01T0112300-01	129	412.716	3726.76	2.98031	1.56857e-18	5.68085e-18	1	9.41537	5937.99	2.62048	0.107935	0.318017	129	338.512	2266	1.81213	2.48817e-06	2.07303e-05	539	1250.46	1250.46	0.418223
OS01T0113200-01	129	95.7491	882.357	2.86608	2.83383e-17	8.57809e-17	1	3.83032	1994.28	3.98491	0.048015	0.223386	129	64.1984	500.458	1.62559	0.000107662	0.000167773	539	307.862	307.862	0.327289
OS01T0113500-01	129	208.874	1828.56	3.17835	1.02421e-20	4.75074e-20	1	0.174811	1092.1	1.06658	0.303651	0.319183	129	149.534	1023.92	1.77975	4.9105e-06	2.79515e-05	539	575.317	575.317	0.717391
OS01T0113600-01	129	184.674	1574.89	3.37348	7.19108e-23	4.08305e-22	1	2.24367	1693.57	2.06902	0.15274	0.319183	129	117.23	818.534	1.75333	8.48622e-06	3.57189e-05	539	466.844	466.844	0.543532
OS01T0113650-00	129	78.4883	772.241	2.56294	5.72044e-14	9.75782e-14	1	0.713931	771.543	1.56465	0.21325	0.319183	129	63.9329	493.11	1.63655	8.72236e-05	0.000144005	539	301.311	301.311	0.556048
OS01T0113700-00	129	86.5999	818.416	2.73886	7.01764e-16	1.68373e-15	1	1.13455	928.619	1.91016	0.169333	0.319183	129	62.4433	486.146	1.62691	0.000104978	0.000164769	539	298.816	298.816	0.519785
OS01T0113800-01	129	98.926	930.355	2.76234	3.88592e-16	9.78953e-16	1	1.32543	1071.83	1.93152	0.166986	0.319183	129	72.7051	554.914	1.64761	7.0417e-05	0.000123519	539	336.799	336.799	0.514511
OS01T0113900-01	129	757.368	5778.1	4.68283	5.38642e-37	6.55805e-36	1	8.67425	5405.36	2.67275	0.104518	0.313813	129	262.836	2022.4	1.63904	8.31259e-05	0.000139182	539	1233.89	1233.89	0.600238
OS01T0114100-01	129	1314.98	9023.81	7.95797	6.66659e-68	1.9924e-66	1	0.245791	2046.65	1.04914	0.307623	0.319183	129	272.285	1950.79	1.72037	1.66313e-05	4.99364e-05	539	1133.93	1133.93	0.899629
OS01T0114300-01	129	1376.14	9345.28	8.58589	4.15457e-73	1.39056e-71	1	6.98746	4546.39	2.49626	0.116566	0.319183	129	244.278	1821.28	1.67329	4.26117e-05	8.84846e-05	539	1088.45	1088.45	0.765058
OS01T0115100-01	129	798.167	5853.23	5.49997	2.47481e-45	3.97306e-44	1	0.932792	2223.41	1.19562	0.276236	0.319183	129	265.131	1859.62	1.74739	9.58914e-06	3.78578e-05	539	1064.23	1064.23	0.822138
OS01T0115500-00	129	96.1084	906.898	2.74612	5.84652e-16	1.42365e-15	1	0.00452299	558.898	1.00317	0.318421	0.319183	129	75.6288	557.134	1.68702	3.24684e-05	7.44732e-05	539	330.247	330.247	0.7166
OS01T0115600-01	129	1617.82	11003.9	8.48401	2.8118e-72	9.22402e-71	1	8.99234	5699.19	2.59979	0.109322	0.318354	129	298.385	2192.18	1.69016	3.05015e-05	7.15264e-05	539	1297.02	1297.02	0.751188
OS01T0115700-00	129	1336.23	9229.76	7.61288	5.96925e-65	1.66341e-63	1	10.4168	5908.37	3.20095	0.0759419	0.275934	129	211.143	1845.82	1.52246	0.000722012	0.000814615	539	1212.39	1212.39	0.707103
OS01T0115750-00	129	434.765	3585.56	3.67006	3.94222e-26	2.81116e-25	1	8.23695e-05	1747.66	1.00002	0.319178	0.319183	129	256.885	1747.63	1.78882	4.06326e-06	2.56881e-05	539	976.977	976.977	0.77194
OS01T0115800-01	129	516.578	4078.36	4.1663	1.61561e-31	1.55484e-30	1	0.440756	1777.61	1.10705	0.294691	0.319183	129	208.94	1605.71	1.64033	8.10756e-05	0.000136703	539	978.893	978.893	0.807153
OS01T0115900-00	129	552.497	4681.98	3.42502	1.94407e-23	1.15253e-22	1	4.70143	4281.24	1.7491	0.18833	0.319183	129	360.228	2447.68	1.79056	3.91801e-06	2.52492e-05	539	1367	1367	0.59105
OS01T0116000-00	129	260.679	1959.64	4.95403	8.27788e-40	1.11899e-38	1	1.51411	1264.78	1.87576	0.173196	0.319183	129	92.9029	674.273	1.70458	2.28617e-05	6.03865e-05	539	395.565	395.565	0.700303
OS01T0116400-01	129	556.665	4779.66	3.31997	2.79935e-22	1.50946e-21	1	5.15636	4208.48	1.91512	0.168785	0.319183	129	252.61	2197.5	1.52639	0.000673365	0.000764091	539	1439.67	1439.67	0.615308
OS01T0116800-00	129	172.776	1273.54	5.37628	4.25263e-44	6.65061e-43	1	0.0409236	518.227	1.03178	0.311643	0.319183	129	88.462	502.267	2.12034	2.55829e-09	1.785e-06	539	236.881	236.881	0.789773
OS01T0116900-00	129	1241.52	8789.5	6.5575	1.70418e-55	3.6848e-54	1	31.1108	14241.1	6.75627	0.0104301	0.095961	129	255.818	2107.83	1.57257	0.000291682	0.000368077	539	1340.37	1340.37	0.4586
OS01T0117000-00	129	330.362	2484.63	4.94494	1.0267e-39	1.38479e-38	1	0.28194	1043.96	1.11773	0.292384	0.319183	129	143.848	934.003	1.85887	9.17275e-07	1.46488e-05	539	502.458	502.458	0.797187
OS01T0117050-01	129	407.791	2973.14	5.64807	8.46489e-47	1.4365e-45	1	3.50526	2240.97	2.56428	0.111749	0.319183	129	115.84	873.92	1.66018	5.51165e-05	0.000104621	539	526.4	526.4	0.661529
OS01T0117100-00	129	165.223	1378.52	3.56038	6.29694e-25	4.15241e-24	1	0.0128862	631.945	1.00802	0.317258	0.319183	129	79.9117	626.919	1.61918	0.000121689	0.000183765	539	387.184	387.184	0.803094
OS01T0117200-01	129	1366.45	9130.18	9.80201	1.26902e-82	5.20843e-81	1	8.51321	4962.57	3.0215	0.0845537	0.287647	129	236.987	1642.42	1.76328	6.9125e-06	3.24198e-05	539	931.46	931.46	0.738218
OS01T0117300-00	129	543.378	3706.82	8.301	9.00018e-71	2.88467e-69	1	6.08608	3158.44	4.02415	0.0469447	0.221086	129	112.774	784.871	1.75763	7.76721e-06	3.41671e-05	539	446.55	446.55	0.630759
OS01T0117600-01	129	438.46	3175.97	5.82521	1.5585e-48	2.77728e-47	1	1.29502	1434.02	1.54368	0.216324	0.319183	129	127.916	928.958	1.70385	2.32016e-05	6.08941e-05	539	545.212	545.212	0.785624
OS01T0117900-03	129	592.022	4738.9	3.99313	1.19147e-29	1.04772e-28	1	0.414378	2352.7	1.07376	0.302037	0.319183	129	334.777	2191.09	1.84628	1.20235e-06	1.5692e-05	539	1186.76	1186.76	0.761709
OS01T0118000-01	129	277.779	2799.53	2.47121	5.53866e-13	7.95668e-13	1	0.99759	2575.47	1.17794	0.279799	0.319183	129	351.183	2186.41	1.92999	1.94065e-07	8.73294e-06	539	1132.86	1132.86	0.559737
OS01T0118066-01	129	97.1709	914.865	2.75695	4.45106e-16	1.10885e-15	1	0.000308566	578.457	1.00021	0.319132	0.319183	129	82.1657	578.336	1.74282	1.05306e-05	3.95764e-05	539	331.839	331.839	0.702777
OS01T0118100-01	129	151.388	1683.47	2.17181	7.65676e-10	8.02759e-10	1	10.1624	5245.03	4.09227	0.0451466	0.216324	129	168.849	1281.69	1.65348	6.28175e-05	0.000114414	539	775.147	775.147	0.225013
OS01T0118400-01	129	547.387	5045.96	2.86435	2.96001e-17	8.92875e-17	1	265.696	106671	34.9763	2.81505e-08	4.8636e-06	129	429.393	3049.82	1.73124	1.33395e-05	4.4443e-05	539	1761.64	1761.64	0.0449155
OS01T0118700-01	129	450.083	4022.21	3.04318	3.17935e-19	1.25739e-18	1	93.6501	38786.8	17.1375	6.23711e-05	0.00240739	129	313.854	2263.28	1.71238	1.95439e-05	5.49089e-05	539	1321.71	1321.71	0.0971269
OS01T0119050-01	129	450.206	4069.46	2.97425	1.82887e-18	6.56202e-18	1	96.7992	39964.3	18.0622	4.06685e-05	0.001704	129	281.453	2212.59	1.61712	0.000126557	0.000189428	539	1368.23	1368.23	0.0947143
OS01T0119100-00	129	204.361	1943.35	2.70968	1.46102e-15	3.31306e-15	1	36.0788	15298.8	12.4578	0.00057762	0.0127467	129	170.286	1228.05	1.71231	1.95729e-05	5.49138e-05	539	717.188	717.188	0.111012
OS01T0119500-01	129	635.663	5053.53	4.0769	1.48169e-30	1.35685e-29	1	3.78919	3362.02	1.78429	0.183975	0.319183	129	214.895	1884.23	1.52009	0.000752928	0.000845959	539	1239.55	1239.55	0.701579
OS01T0120300-00	129	361.634	2910.41	3.9298	5.7904e-29	4.93858e-28	1	2.51079	2149.28	1.83688	0.177685	0.319183	129	143.156	1170.07	1.57989	0.000254723	0.000329107	539	740.599	740.599	0.668237
OS01T0120500-01	129	41.624	315.075	4.82277	1.87941e-38	2.4095e-37	1	0.811556	410.656	4.36176	0.0387204	0.19995	129	9.60613	94.1491	1.44112	0.00289869	0.00302439	539	65.3307	65.3307	0.51183
OS01T0120600-01	129	303.592	2978.72	2.57415	4.32805e-14	7.53433e-14	1	6.55796	4378.23	2.40479	0.123414	0.319183	129	221.154	1820.63	1.57335	0.000287491	0.000364024	539	1157.16	1157.16	0.436095
OS01T0120700-01	129	155.711	1448.77	2.81583	1.0087e-16	2.79984e-16	1	4.95877	2890.63	3.02142	0.0845575	0.287647	129	147.401	956.713	1.85947	9.0554e-07	1.46488e-05	539	514.51	514.51	0.351778
OS01T0121100-02	129	139.197	1418.21	2.43249	1.43485e-12	1.94078e-12	1	0.757485	1275.46	1.30143	0.256065	0.319183	129	132.339	980.045	1.68096	3.66164e-05	8.02729e-05	539	583.027	583.027	0.585013
OS01T0121200-01	129	321.616	2986.58	2.82583	7.8358e-17	2.21175e-16	1	0.888699	2146.92	1.19252	0.276858	0.319183	129	247.816	1800.33	1.70343	2.33963e-05	6.12368e-05	539	1056.88	1056.88	0.664856
OS01T0121300-01	129	310.564	3173.1	2.42274	1.82253e-12	2.43e-12	1	2.5246	3277.72	1.42937	0.234061	0.319183	129	327.802	2293.12	1.75086	8.93025e-06	3.65127e-05	539	1309.71	1309.71	0.532679
OS01T0121500-01	129	121.714	1172.97	2.64968	6.57583e-15	1.33149e-14	1	1.34722	1404.44	1.59773	0.208505	0.319183	129	145.446	879.021	1.98566	5.60444e-08	5.37937e-06	539	442.685	442.685	0.48229
OS01T0121600-01	129	408.69	3794.63	2.82657	7.69156e-17	2.17442e-16	1	0.0576524	2402.52	1.00945	0.316916	0.319183	129	345.849	2380.03	1.77285	5.66789e-06	2.97343e-05	539	1342.49	1342.49	0.6997
OS01T0121700-01	129	468.323	3573.65	4.67932	5.8622e-37	7.11822e-36	1	0.257931	1325.41	1.08213	0.300167	0.319183	129	153.7	1224.81	1.60376	0.000162998	0.000229452	539	763.713	763.713	0.841908
OS01T0122000-01	129	403.918	3266.41	3.87518	2.2712e-28	1.86941e-27	1	8.14006	4417.93	3.55337	0.0616742	0.250126	129	133.467	1243.31	1.47502	0.00164512	0.00175378	539	842.907	842.907	0.492178
OS01T0123900-01	129	494.843	4099.24	3.62706	1.16699e-25	8.07103e-25	1	2.12763	2682.38	1.4479	0.231069	0.319183	129	240.806	1852.6	1.6392	8.28649e-05	0.000138869	539	1130.18	1130.18	0.700183
OS01T0124000-01	129	979.566	8921.9	2.93049	5.54698e-18	1.86417e-17	1	17.9836	12387.7	2.30509	0.131398	0.319183	129	776.519	5374.06	1.76517	6.64726e-06	3.1932e-05	539	3044.5	3044.5	0.457501
OS01T0124100-01	129	492.95	3836.78	4.36457	1.22605e-33	1.29387e-32	1	1.59089	2107.91	1.41712	0.236065	0.319183	129	202.798	1487.47	1.69209	2.93543e-05	6.96556e-05	539	879.073	879.073	0.743787
OS01T0124200-02	129	759.634	6203.86	3.76892	3.2692e-27	2.52154e-26	1	48.9295	22043.2	7.44532	0.00724773	0.0763981	129	438.205	2960.67	1.79864	3.30644e-06	2.33778e-05	539	1646.06	1646.06	0.246418
OS01T0124401-01	129	201.985	1820.33	2.99191	1.16861e-18	4.30279e-18	1	9.31624	4774.46	4.184	0.0428402	0.211301	129	177.568	1141.12	1.87556	6.39421e-07	1.29692e-05	539	608.418	608.418	0.292153
OS01T0124650-02	129	960.524	8265.41	3.30316	4.29042e-22	2.28248e-21	1	2.66909	5546.57	1.23103	0.26927	0.319183	129	667.783	4505.62	1.80061	3.17235e-06	2.29915e-05	539	2502.27	2502.27	0.681616
OS01T0125700-01	129	355.068	3326.82	2.78067	2.44911e-16	6.35795e-16	1	13.5458	7408.22	3.48565	0.0641728	0.254795	129	309.646	2125.35	1.77644	5.26104e-06	2.87992e-05	539	1196.41	1196.41	0.325046
OS01T0125800-01	129	344.367	3085.74	3.02662	4.84179e-19	1.86684e-18	1	0.708152	2078.65	1.15322	0.28488	0.319183	129	260.98	1802.47	1.76794	6.27617e-06	3.10488e-05	539	1019.53	1019.53	0.6815
OS01T0125900-01	129	234.105	2261.53	2.6392	8.5458e-15	1.69277e-14	1	0.416575	1577.71	1.1148	0.293015	0.319183	129	186.114	1415.24	1.65158	6.51892e-05	0.000117077	539	856.902	856.902	0.678419
OS01T0126200-01	129	23.7765	265.671	2.15972	1.01775e-09	1.06171e-09	1	5.65179	2369.25	14.3544	0.000231274	0.00647459	129	14.0142	165.055	1.34178	0.0135423	0.0137124	539	123.012	123.012	0.0868357
OS01T0126401-01	129	84.1483	858.799	2.42661	1.65767e-12	2.22211e-12	1	0.169531	645.83	1.11405	0.293176	0.319183	129	75.2678	579.712	1.63803	8.47713e-05	0.000141086	539	353.909	353.909	0.651948
OS01T0126600-01	129	1494.5	10121.4	8.76788	1.40742e-74	4.90059e-73	1	11.3131	6425.06	3.19184	0.0763553	0.2767	129	286.198	2012.96	1.74377	1.03267e-05	3.91592e-05	539	1154.37	1154.37	0.703605
OS01T0127300-01	129	155.617	1665.96	2.27509	6.55965e-11	7.34922e-11	1	10.6417	5317.26	4.55638	0.0346877	0.187962	129	144.911	1166.99	1.59369	0.000196986	0.000267503	539	732.26	732.26	0.226957
OS01T0127400-00	129	302.888	2750.87	2.9467	3.67882e-18	1.26709e-17	1	0.0665285	1630.48	1.01617	0.315316	0.319183	129	223.663	1604.53	1.71876	1.71838e-05	5.08326e-05	539	933.543	933.543	0.72534
OS01T0127450-00	129	84.1104	857.334	2.43097	1.48955e-12	2.00966e-12	1	0.528877	847.736	1.32154	0.252442	0.319183	129	96.2674	641.474	1.8189	2.15596e-06	1.96675e-05	539	352.672	352.672	0.542698
OS01T0127600-01	129	307.444	2577.37	3.51762	1.85872e-24	1.19106e-23	1	11.8274	5845.98	4.74019	0.0312856	0.17736	129	166.859	1233.28	1.68319	3.50297e-05	7.80615e-05	539	732.702	732.702	0.341812
OS01T0127700-01	129	335.436	3142.42	2.78138	2.40553e-16	6.25824e-16	1	0.0723568	1986.02	1.01441	0.315733	0.319183	129	275.998	1957.8	1.73286	1.29057e-05	4.37365e-05	539	1129.81	1129.81	0.70389
OS01T0127900-01	129	349.616	3127.65	3.03669	3.74939e-19	1.46811e-18	1	2.30213	2650.4	1.51229	0.221027	0.319183	129	240.87	1752.57	1.70159	2.42755e-05	6.24611e-05	539	1029.96	1029.96	0.614394
OS01T0128100-01	129	414.917	3527.65	3.39803	3.8562e-23	2.23285e-22	1	0.49876	1926.11	1.11233	0.293546	0.319183	129	231.147	1731.59	1.66796	4.73201e-05	9.47007e-05	539	1038.15	1038.15	0.751747
OS01T0128200-01	129	348.816	3544.37	2.44191	1.13885e-12	1.55913e-12	1	7.40879	5240.89	2.22878	0.137903	0.319183	129	299.995	2351.46	1.62005	0.000119684	0.000181711	539	1451.48	1451.48	0.426743
OS01T0128300-00	129	295.092	3006.83	2.43215	1.44694e-12	1.95547e-12	1	2.94289	3207.17	1.5573	0.214321	0.319183	129	274.385	2059.44	1.66583	4.93426e-05	9.73595e-05	539	1236.29	1236.29	0.528054
OS01T0128400-02	129	292.296	2892.48	2.54015	1.00737e-13	1.64415e-13	1	3.31499	3262.73	1.65631	0.200407	0.319183	129	277.06	1969.89	1.72993	1.36985e-05	4.50261e-05	539	1138.71	1138.71	0.509785
OS01T0128700-01	129	329.081	3153.06	2.67533	3.45941e-15	7.37018e-15	1	2.9047	2973.57	1.61542	0.206018	0.319183	129	220.722	1840.73	1.56184	0.000355233	0.000434251	539	1178.57	1178.57	0.583122
OS01T0128800-01	129	65.7038	617.048	2.7692	3.26987e-16	8.33947e-16	1	0.518418	553.714	1.57515	0.21173	0.319183	129	42.9017	351.531	1.5776	0.000265759	0.000341078	539	222.826	222.826	0.600327
OS01T0129500-02	129	155.954	1469.46	2.75316	4.89638e-16	1.20949e-15	1	3.66926	2353.65	2.55099	0.112672	0.319183	129	129.636	922.641	1.72866	1.4059e-05	4.55681e-05	539	533.734	533.734	0.411977
OS01T0130000-02	129	151.219	1486.01	2.56786	5.06154e-14	8.71584e-14	1	2.60218	2095.08	1.93947	0.166121	0.319183	129	167.179	1080.23	1.86667	7.75059e-07	1.37337e-05	539	578.694	578.694	0.436163
OS01T0130200-00	129	306.091	2867.8	2.78089	2.43509e-16	6.32608e-16	1	23.0165	10629.1	6.43158	0.0124039	0.105821	129	207.129	1652.64	1.60256	0.000166742	0.000233725	539	1031.25	1031.25	0.218736
OS01T0130400-01	129	853.81	6959.42	3.78938	1.95488e-27	1.52926e-26	1	21.0074	11048.6	3.86892	0.0513345	0.231025	129	339.728	2855.74	1.55494	0.000402873	0.000483368	539	1836.56	1836.56	0.443079
OS01T0130900-01	129	459.703	4644.07	2.46259	6.84835e-13	9.68097e-13	1	13.885	8044.27	3.05966	0.0826366	0.285638	129	247.763	2629.13	1.39414	0.00614785	0.00629782	539	1885.85	1885.85	0.389369
OS01T0131300-01	129	34.3192	366.579	2.28165	5.60407e-11	6.32078e-11	1	16.7799	6762.14	31.0205	1.42209e-07	1.73634e-05	129	19.1083	217.989	1.3568	0.0108559	0.0110199	539	160.664	160.664	0.0448377
OS01T0131450-00	129	317.274	3205.85	2.46186	6.97222e-13	9.8484e-13	1	12.0096	6913.83	3.10025	0.0806501	0.282447	129	309.296	2230.09	1.71255	1.94768e-05	5.47967e-05	539	1302.2	1302.2	0.321019
OS01T0131600-01	129	136.656	1341	2.5736	4.38862e-14	7.62804e-14	1	12.829	5843.93	6.95194	0.00940103	0.0904263	129	106.519	840.619	1.61329	0.00013612	0.000199802	539	521.06	521.06	0.184281
OS01T0131600-02	129	48.0763	556.644	2.07559	7.21901e-09	7.36351e-09	1	11.995	5055.46	13.3953	0.000366508	0.00907906	129	36.4062	377.404	1.40725	0.00500421	0.0051443	539	268.186	268.186	0.082596
OS01T0131800-01	129	419.258	3925.25	2.78445	2.22653e-16	5.82429e-16	1	20.5364	10464.4	4.26216	0.0409742	0.206821	129	348.493	2455.19	1.74163	1.07906e-05	4.00458e-05	539	1409.71	1409.71	0.28394
OS01T0132000-01	129	1225.5	9418.18	4.56043	1.03656e-35	1.1962e-34	1	127.269	53240.3	14.7663	0.000190048	0.00553396	129	513.441	3605.52	1.74585	9.89713e-06	3.84298e-05	539	2065.2	2065.2	0.17621
OS01T0132500-01	129	272.443	2824.9	2.37338	6.08705e-12	7.59615e-12	1	3.24683	3261.11	1.63477	0.20334	0.319183	129	268.203	1994.85	1.676	4.03859e-05	8.528e-05	539	1190.24	1190.24	0.498835
OS01T0132700-01	129	280.697	2851.15	2.44321	1.10306e-12	1.51343e-12	1	3.5389	3418.1	1.67724	0.197604	0.319183	129	290.318	2037.93	1.74634	9.79826e-06	3.82742e-05	539	1166.97	1166.97	0.485611
OS01T0132766-01	129	75.804	826.171	2.22479	2.18321e-10	2.35048e-10	1	0.113935	617.157	1.07759	0.30118	0.319183	129	67.1251	572.722	1.54228	0.000506653	0.000591093	539	371.347	371.347	0.663401
OS01T0132800-01	129	221.827	2343.01	2.31512	2.50162e-11	2.9192e-11	1	19.8895	9431.23	5.63289	0.0191023	0.135842	129	220.756	1674.31	1.65438	6.17266e-05	0.000113052	539	1012.05	1012.05	0.186809
OS01T0133400-01	129	234.109	2187.29	2.79478	1.71567e-16	4.57303e-16	1	7.81134	4307.37	3.41598	0.0668581	0.259122	129	159.438	1260.95	1.61116	0.000141716	0.000206114	539	782.632	782.632	0.360325
OS01T0133500-01	129	240.693	2119.55	3.13824	2.8393e-20	1.26028e-19	1	1.99707	1952.87	1.66341	0.19945	0.319183	129	166.206	1174.01	1.73826	1.15601e-05	4.15036e-05	539	675.395	675.395	0.58753
OS01T0133500-02	129	416.35	3851.98	2.84514	4.81102e-17	1.40565e-16	1	1.39273	2844.55	1.23602	0.268308	0.319183	129	315.837	2301.39	1.69985	2.51386e-05	6.37372e-05	539	1353.88	1353.88	0.656542
OS01T0133900-00	129	76.2988	825.185	2.24606	1.3148e-10	1.43833e-10	1	3.65309	2033.37	3.34072	0.069896	0.264825	129	80.4231	608.662	1.65671	5.89899e-05	0.000109533	539	367.392	367.392	0.278877
OS01T0134500-01	129	121.712	1175.29	2.641	8.1689e-15	1.62402e-14	1	3.88039	2265.03	3.01329	0.084972	0.288234	129	102.221	751.679	1.68911	3.11481e-05	7.25548e-05	539	445.016	445.016	0.358314
OS01T0134700-01	129	142.039	1314.2	2.84482	4.85088e-17	1.41684e-16	1	0.478743	1052.57	1.21563	0.272272	0.319183	129	134.634	865.864	1.87432	6.56827e-07	1.30652e-05	539	461.962	461.962	0.617717
OS01T0134900-01	129	126.641	1169.43	2.85517	3.73384e-17	1.11024e-16	1	5.1295	2779.66	3.56752	0.0611656	0.249174	129	123.192	779.159	1.90232	3.5677e-07	1.06751e-05	539	409.583	409.583	0.309783
OS01T0135700-01	129	801.55	6190.2	4.48273	6.84446e-35	7.62218e-34	1	61.7451	26182.3	12.4575	0.000577721	0.0127467	129	240.279	2101.74	1.52201	0.000727882	0.000820563	539	1380.9	1380.9	0.224101
OS01T0135900-01	129	327.467	3305.61	2.46539	6.39226e-13	9.09077e-13	1	19.4007	10098.5	3.98801	0.0479295	0.223386	129	397.136	2532.21	1.88858	4.81784e-07	1.17159e-05	539	1340.81	1340.81	0.240738
OS01T0136300-01	129	267.142	2839.9	2.29571	3.99532e-11	4.57656e-11	1	0.592481	2351.57	1.10897	0.294275	0.319183	129	294.484	2120.5	1.71416	1.88542e-05	5.38807e-05	539	1237.05	1237.05	0.607333
OS01T0136400-01	129	207.386	1536.31	5.26149	6.07419e-43	9.1143e-42	1	1.02178	985.387	1.67899	0.197373	0.319183	129	98.3011	586.894	2.00998	3.23623e-08	4.28829e-06	539	291.99	291.99	0.690198
OS01T0136700-01	129	66.8398	637.746	2.69424	2.15299e-15	4.73998e-15	1	0.0153256	423.377	1.01432	0.315756	0.319183	129	60.2308	417.4	1.76336	6.90106e-06	3.2408e-05	539	236.708	236.708	0.684735
OS01T0136800-01	129	340.96	3159.14	2.83743	5.8467e-17	1.68491e-16	1	0.757185	2140.29	1.16006	0.283464	0.319183	129	243.869	1844.99	1.6571	5.85368e-05	0.000108993	539	1113.38	1113.38	0.688177
OS01T0137250-00	129	116.956	1095.91	2.78029	2.47252e-16	6.41477e-16	1	2.89047	1771.29	2.75043	0.0996582	0.307309	129	83.2784	644.005	1.63383	9.19187e-05	0.000149284	539	394.17	394.17	0.41344
OS01T0137300-01	129	389.733	3161.93	3.83948	5.55721e-28	4.47264e-27	1	0.756389	1908.27	1.18285	0.278804	0.319183	129	263.249	1613.28	1.95898	1.01925e-07	6.55678e-06	539	823.531	823.531	0.703639
OS01T0137500-01	129	330.954	2706.66	3.75437	4.71314e-27	3.59399e-26	1	2.25219	2241.14	1.64453	0.202005	0.319183	129	213.95	1362.78	1.8903	4.63992e-07	1.1581e-05	539	720.935	720.935	0.618868
OS01T0137800-01	129	56.7736	549.26	2.63285	1.00163e-14	1.95994e-14	1	0.0311008	365.671	1.03431	0.311053	0.319183	129	48.3077	353.542	1.69468	2.78736e-05	6.76642e-05	539	208.618	208.618	0.690132
OS01T0137950-01	129	226.244	1939.2	3.33346	1.98731e-22	1.08394e-21	1	1.77305	1688.33	1.69368	0.195436	0.319183	129	138.367	996.839	1.71355	1.90884e-05	5.41236e-05	539	581.739	581.739	0.608725
OS01T0138500-01	129	503.913	5263.93	2.34949	1.08815e-11	1.31715e-11	1	2.21419	4006.42	1.27476	0.260971	0.319183	129	300.809	3142.88	1.40279	0.00536922	0.00551203	539	2240.45	2240.45	0.672307
OS01T0138600-01	129	183.497	1776.43	2.63	1.07543e-14	2.09036e-14	1	4.32752	2815.44	2.4966	0.116541	0.319183	129	150.753	1127.71	1.66957	4.58474e-05	9.28049e-05	539	675.45	675.45	0.412393
OS01T0138800-01	129	69.8552	708.718	2.44734	9.96507e-13	1.37556e-12	1	0.0029667	518.84	1.00223	0.318645	0.319183	129	76.0319	517.683	1.78766	4.16285e-06	2.5885e-05	539	289.587	289.587	0.646815
OS01T0138900-01	129	93.62	956.837	2.42166	1.87165e-12	2.49037e-12	1	3.15421	1808.2	3.12806	0.079319	0.281095	129	60.9809	578.06	1.46301	0.00201519	0.00212903	539	395.117	395.117	0.360435
OS01T0139000-00	129	687.655	5541.5	3.91468	8.4506e-29	7.13034e-28	1	39.9658	18151.7	7.07657	0.00880105	0.0864896	129	383.158	2565.04	1.81202	2.49379e-06	2.07303e-05	539	1415.57	1415.57	0.26471
OS01T0139700-01	129	329.54	3015.05	2.90519	1.05311e-17	3.4109e-17	1	7.60008	4819.72	2.59727	0.109492	0.318572	129	272.623	1855.69	1.78807	4.12744e-06	2.57564e-05	539	1037.82	1037.82	0.415742
OS01T0139900-01	129	412.116	3044.72	5.32272	1.46691e-43	2.25138e-42	1	0.00249125	914.016	1.00106	0.318926	0.319183	129	113.674	913.044	1.59617	0.000188035	0.000257367	539	572.023	572.023	0.8786
OS01T0140100-01	129	84.6344	777.141	2.88541	1.73756e-17	5.44124e-17	1	8.57032	3756.74	9.06733	0.00313163	0.0427471	129	48.327	414.316	1.53829	0.000544355	0.000630195	539	269.335	269.335	0.177311
OS01T0140500-01	129	110.946	1156.06	2.35747	8.96486e-12	1.09642e-11	1	6.80211	3405.1	4.5264	0.0352787	0.189664	129	87.2983	752.275	1.53406	0.00058722	0.000674567	539	490.38	490.38	0.248154
OS01T0141000-01	129	724.694	6447.13	3.07157	1.5457e-19	6.3183e-19	1	6.12143	5061.48	1.89276	0.171275	0.319183	129	191.718	2674.12	1.27402	0.0346336	0.0348024	539	2098.97	2098.97	0.668676
OS01T0141100-01	129	201.535	2067.14	2.40946	2.52323e-12	3.29784e-12	1	3.72471	2891.89	2.0093	0.158749	0.319183	129	193.776	1439.26	1.67759	3.91372e-05	8.3615e-05	539	857.928	857.928	0.439471
OS01T0141600-01	129	550.323	4381	4.06	2.25507e-30	2.05162e-29	1	21.507	10230.7	5.55107	0.0199759	0.139141	129	254.652	1843.02	1.70798	2.13544e-05	5.79619e-05	539	1079.07	1079.07	0.343426
OS01T0141700-01	129	197.401	1776.83	2.99928	9.6924e-19	3.60012e-18	1	6.92583	3818.16	3.41796	0.0667801	0.25908	129	174.89	1117.09	1.88564	5.13608e-07	1.1976e-05	539	592.418	592.418	0.338795
OS01T0141900-01	129	363.47	3440.51	2.73124	8.50004e-16	2.01173e-15	1	0.423216	2312.21	1.07687	0.30134	0.319183	129	295.824	2147.16	1.70452	2.28926e-05	6.04416e-05	539	1259.69	1259.69	0.686336
OS01T0142100-01	129	471.794	3870.56	3.72241	1.05362e-26	7.77297e-26	1	11.2274	6036.64	3.641	0.0585951	0.244643	129	206.054	1657.96	1.5945	0.000193997	0.000264172	539	1039.8	1039.8	0.446099
OS01T0142200-01	129	303.157	2911.73	2.66451	4.53634e-15	9.47757e-15	1	2.88616	2700.17	1.71486	0.192683	0.319183	129	160.594	1574.57	1.44088	0.00291005	0.00303555	539	1092.78	1092.78	0.597285
OS01T0142300-02	129	502.786	4231.65	3.48304	4.4635e-24	2.7664e-23	1	8.70757	5603.53	2.53831	0.113561	0.319183	129	330.885	2207.58	1.81705	2.24213e-06	1.99845e-05	539	1214.93	1214.93	0.482218
OS01T0142500-01	129	166.048	1705.69	2.4044	2.85507e-12	3.70804e-12	1	3.35946	2469.87	2.12979	0.146892	0.319183	129	150.092	1159.68	1.63473	9.03364e-05	0.000147427	539	709.401	709.401	0.430677
OS01T0142800-01	129	325.51	3143.57	2.64052	8.26826e-15	1.64215e-14	1	2.93404	3204.97	1.55529	0.214616	0.319183	129	290.06	2060.69	1.73093	1.34238e-05	4.45765e-05	539	1190.51	1190.51	0.545514
OS01T0143100-01	129	296.045	2808.29	2.72117	1.09484e-15	2.53952e-15	1	0.872262	1972.01	1.20847	0.273683	0.319183	129	199.936	1631.82	1.5812	0.000248618	0.000322855	539	1032.01	1032.01	0.682886
OS01T0143300-01	129	308.468	3155.67	2.4184	2.02709e-12	2.68537e-12	1	0.195865	2293.11	1.03446	0.311017	0.319183	129	303.954	2216.72	1.69882	2.56609e-05	6.44757e-05	539	1304.86	1304.86	0.657901
OS01T0143900-01	129	466.052	4645.93	2.51183	2.03165e-13	3.14606e-13	1	106.012	44136.9	15.8077	0.00011613	0.00377546	129	314.165	2792.12	1.50956	0.000906378	0.00100413	539	1849.62	1849.62	0.0899426
OS01T0144000-01	129	327.686	3256.53	2.52363	1.51709e-13	2.4009e-13	1	3.92016	3767.36	1.68298	0.196844	0.319183	129	316.028	2238.5	1.73471	1.24285e-05	4.28887e-05	539	1290.42	1290.42	0.500845
OS01T0144100-01	129	333.526	3123.49	2.78302	2.30794e-16	6.02076e-16	1	31.267	14034.5	7.62587	0.00659367	0.0716691	129	239.348	1840.38	1.63978	8.19561e-05	0.000137696	539	1122.34	1122.34	0.185531
OS01T0144200-01	129	1973.59	12721.5	14.4563	1.75433e-113	1.4466e-111	1	4.75665	3282.25	2.29986	0.131832	0.319183	129	182.383	1427.15	1.62176	0.000115837	0.000177213	539	880	880	0.869684
OS01T0144340-00	129	352.514	3663.49	2.36598	7.28965e-12	9.0095e-12	1	0.30137	2548.11	1.04836	0.307802	0.319183	129	294.055	2430.57	1.56973	0.000307364	0.000384518	539	1548.41	1548.41	0.687831
OS01T0144600-01	129	348.763	3308.72	2.72068	1.10851e-15	2.56826e-15	1	11.0623	6320.48	3.15051	0.0782615	0.278862	129	263.346	2006.18	1.64963	6.7713e-05	0.0001201	539	1216.14	1216.14	0.364771
OS01T0144700-01	129	399.504	3817.05	2.68802	2.51667e-15	5.48869e-15	1	21.2315	10437.2	4.83894	0.0296051	0.17188	129	245.633	2156.92	1.51893	0.000768549	0.00086191	539	1420.02	1420.02	0.278346
OS01T0144800-01	129	439.048	3183.4	5.79739	2.90959e-48	5.15962e-47	1	0.252279	1076.57	1.10058	0.296099	0.319183	129	143.023	978.177	1.78139	4.74533e-06	2.75753e-05	539	549.109	549.109	0.842044
OS01T0144900-01	129	1182.9	7631.75	14.2818	1.86091e-112	1.52066e-110	1	0.456335	1190.29	1.1758	0.280234	0.319183	129	159.318	1012.32	1.89443	4.23989e-07	1.12803e-05	539	534.367	534.367	0.922568
OS01T0145200-01	129	251.691	1836.99	5.62046	1.58437e-46	2.67368e-45	1	0.0418332	548.979	1.03063	0.311911	0.319183	129	68.6083	532.664	1.62974	9.94215e-05	0.000158419	539	326.839	326.839	0.874553
OS01T0147200-01	129	43.5127	464.233	2.2851	5.15792e-11	5.83353e-11	1	0.118739	371.121	1.14257	0.287106	0.319183	129	40.5521	324.813	1.59883	0.00017886	0.000247144	539	203.157	203.157	0.631584
OS01T0147300-01	129	232.054	2276.59	2.57455	4.28539e-14	7.46507e-14	1	1.69537	2187.71	1.43314	0.233448	0.319183	129	214.083	1526.51	1.72631	1.47457e-05	4.67008e-05	539	884.265	884.265	0.563242
OS01T0147700-01	129	374.646	3233.59	3.28047	7.6375e-22	3.96997e-21	1	12.0303	6436.66	3.68897	0.0569801	0.241357	129	253.044	1744.84	1.77014	5.99672e-06	3.04071e-05	539	985.707	985.707	0.367852
OS01T0147900-01	129	15.7527	139.251	3.11279	5.42303e-20	2.33347e-19	1	4.15356	1689.58	24.2434	2.54655e-06	0.000181878	129	8.31903	69.6923	1.55788	0.000381837	0.000461416	539	44.7352	44.7352	0.0793524
OS01T0147950-00	129	288.109	3032.03	2.32628	1.90986e-11	2.25419e-11	1	35.5271	15989.8	7.49203	0.00707234	0.0752033	129	276.955	2134.24	1.63747	8.56887e-05	0.000142117	539	1303.38	1303.38	0.147427
OS01T0148050-01	129	30.8783	365.186	2.02976	2.06443e-08	2.09188e-08	1	0.935639	645.969	2.29825	0.131966	0.319183	129	33.7178	281.07	1.56223	0.000352721	0.000431737	539	179.916	179.916	0.351011
OS01T0148100-01	129	688.121	5355.7	4.36497	1.21392e-33	1.28182e-32	1	0.00728042	2137.14	1.00133	0.318862	0.319183	129	302.444	2134.3	1.73949	1.12731e-05	4.09418e-05	539	1226.97	1226.97	0.819527
OS01T0148400-01	129	661.721	5284.44	4.0213	5.90632e-30	5.2635e-29	1	0.508127	2298.98	1.09433	0.29747	0.319183	129	262.234	2100.81	1.59866	0.00017945	0.000247672	539	1314.11	1314.11	0.812239
OS01T0148500-01	129	1658.41	10681.6	14.6104	2.21131e-114	1.88335e-112	1	5.37282	3508.43	2.48291	0.117539	0.319183	129	227.315	1413.03	1.93278	1.82472e-07	8.46607e-06	539	731.091	731.091	0.827923
OS01T0148700-01	129	331.757	2896.07	3.19822	6.1808e-21	2.92833e-20	1	13.9148	6954.09	4.55317	0.0347504	0.187962	129	207.261	1527.31	1.68665	3.27055e-05	7.48154e-05	539	905.526	905.526	0.320934
OS01T0149200-01	129	1326.35	9172.66	7.55231	1.99939e-64	5.47898e-63	1	14.9522	7969.81	3.72687	0.0557379	0.239089	129	307.974	2138.47	1.76071	7.28881e-06	3.31427e-05	539	1214.55	1214.55	0.624671
OS01T0149400-00	129	158.413	1429.27	2.98516	1.38683e-18	5.06309e-18	1	1.35136	1397.05	1.60577	0.207371	0.319183	129	130.411	870.023	1.81713	2.23846e-06	1.99845e-05	539	478.791	478.791	0.562292
OS01T0149600-00	129	341.89	3333.18	2.60031	2.25636e-14	4.13029e-14	1	26.0478	12315.2	5.71064	0.0183092	0.133006	129	291.563	2156.53	1.68237	3.56075e-05	7.88521e-05	539	1281.84	1281.84	0.212654
OS01T0149800-01	129	68.5718	524.573	4.63639	1.65032e-36	1.98006e-35	1	2.7062	1221.38	7.35929	0.0075827	0.0784252	129	17.6074	165.965	1.46686	0.00188873	0.0020002	539	113.143	113.143	0.353933
OS01T0149900-01	129	397.464	3636.68	2.90494	1.05967e-17	3.42972e-17	1	29.4605	13621.1	6.39024	0.0126817	0.107254	129	293.22	2131.55	1.70266	2.37594e-05	6.16006e-05	539	1251.89	1251.89	0.219487
OS01T0150000-01	129	372.928	3569.34	2.68013	3.06666e-15	6.59462e-15	1	1.61058	2901.93	1.27624	0.260695	0.319183	129	314.009	2273.8	1.70734	2.16291e-05	5.84497e-05	539	1331.78	1331.78	0.62239
OS01T0150100-01	129	310.809	3373.52	2.2361	1.66776e-10	1.8109e-10	1	0.433231	2617.29	1.06901	0.303104	0.319183	129	313.221	2448.33	1.62284	0.000113463	0.000174508	539	1508.66	1508.66	0.639461
OS01T0150200-02	129	242.929	2287.45	2.75637	4.51667e-16	1.12381e-15	1	2.3356	2130.34	1.74696	0.188599	0.319183	129	129.86	1219.46	1.46944	0.00180829	0.00192028	539	829.878	829.878	0.594992
OS01T0151100-01	129	112.972	1135.91	2.47975	4.48766e-13	6.54373e-13	1	2.87371	1871.92	2.49199	0.116876	0.319183	129	97.7001	751.175	1.63985	8.1835e-05	0.000137613	539	458.075	458.075	0.39585
OS01T0151200-03	129	199.263	2128.39	2.28169	5.59845e-11	6.31483e-11	1	0.352556	1725.32	1.08659	0.299177	0.319183	129	218.336	1587.82	1.70218	2.39892e-05	6.19573e-05	539	932.815	932.815	0.615787
OS01T0151400-01	129	323.917	3235.74	2.50398	2.4671e-13	3.76266e-13	1	65.5537	27631.6	13.3767	0.000369827	0.00913697	129	257.806	2065.66	1.59851	0.000179947	0.000248151	539	1292.24	1292.24	0.0990078
OS01T0151500-00	129	140.127	1311.04	2.78779	2.04669e-16	5.37868e-16	1	2.30694	1671.58	2.16562	0.143563	0.319183	129	100.531	771.874	1.64131	7.95648e-05	0.00013482	539	470.28	470.28	0.483878
OS01T0151600-01	129	347.261	3224.51	2.82618	7.76847e-17	2.19411e-16	1	0.796668	2163.03	1.16773	0.281883	0.319183	129	237.129	1852.33	1.62351	0.000112038	0.000172834	539	1140.95	1140.95	0.694408
OS01T0151700-01	129	74.3615	621.526	3.54435	9.4482e-25	6.16325e-24	1	0.852759	579.617	2.34624	0.128035	0.319183	129	23.8948	247.041	1.40879	0.00488355	0.00502311	539	175.357	175.357	0.604676
OS01T0152000-01	129	123.204	1159.33	2.75965	4.15878e-16	1.04104e-15	1	0.0461738	751.367	1.02456	0.313336	0.319183	129	104.42	733.359	1.74568	9.93108e-06	3.84752e-05	539	420.099	420.099	0.694501
OS01T0152300-00	129	1207.22	8724.42	5.89048	3.61787e-49	6.58292e-48	1	13.9629	7660.78	3.45823	0.0652157	0.256133	129	244.709	2215.23	1.49566	0.00115473	0.00125632	539	1481.11	1481.11	0.625509
OS01T0152700-01	129	2514.61	15963.5	18.2261	9.62278e-134	1.23806e-131	1	37.6683	16207.6	10.684	0.00138538	0.0245191	129	213.712	1517	1.73201	1.31325e-05	4.41988e-05	539	875.861	875.861	0.5929
OS01T0152900-00	129	663.528	5137.91	4.44171	1.85986e-34	2.03619e-33	1	15.2105	7593.96	4.56957	0.0344309	0.187566	129	168.371	1661.85	1.43667	0.00311774	0.00324566	539	1156.74	1156.74	0.473352
OS01T0152950-00	129	206.07	1993.84	2.63242	1.01244e-14	1.97918e-14	1	3.46139	2654.47	2.03481	0.156149	0.319183	129	182.371	1304.53	1.72234	1.59811e-05	4.8825e-05	539	757.418	757.418	0.461942
OS01T0153100-00	129	116.881	1184.17	2.45228	8.82665e-13	1.22776e-12	1	16.0723	7052.99	8.98705	0.00326272	0.044138	129	100.636	784.794	1.62522	0.000108427	0.000168723	539	482.885	482.885	0.136176
OS01T0153300-00	129	131.48	1400.83	2.28912	4.6819e-11	5.32037e-11	1	10.767	5091.38	5.70631	0.0183525	0.133166	129	93.429	892.237	1.45802	0.00219071	0.00230694	539	611.95	611.95	0.20506
OS01T0153400-01	129	474.781	4085.21	3.30379	4.22329e-22	2.24874e-21	1	10.2629	6107.09	2.90184	0.0908863	0.295982	129	289.344	2104.56	1.70199	2.40811e-05	6.21151e-05	539	1236.52	1236.52	0.447587
OS01T0154600-01	129	311.778	3069.71	2.56014	6.13259e-14	1.03973e-13	1	21.3239	10104.1	5.65167	0.0189075	0.135144	129	196.257	1787.81	1.49104	0.00125081	0.00135323	539	1199.04	1199.04	0.234979
OS01T0155400-01	129	345.4	3197.05	2.8427	5.11749e-17	1.48807e-16	1	0.480298	2193.39	1.09337	0.29768	0.319183	129	293.806	2006.07	1.78372	4.5198e-06	2.69405e-05	539	1124.65	1124.65	0.673352
OS01T0155500-01	129	356.361	3686.84	2.38064	5.10016e-12	6.42693e-12	1	3.42391	3864.04	1.52806	0.218649	0.319183	129	326.68	2528.71	1.63283	9.37055e-05	0.000151318	539	1548.67	1548.67	0.534331
OS01T0155800-01	129	329.193	3555.77	2.24962	1.2077e-10	1.32556e-10	1	19.8485	10337.4	3.98128	0.0481153	0.223653	129	338.628	2596.5	1.64271	7.74296e-05	0.000132352	539	1580.61	1580.61	0.243488
OS01T0157800-01	129	251.755	2571.86	2.42324	1.80036e-12	2.40309e-12	1	0.0472943	1774.32	1.0105	0.316664	0.319183	129	231.515	1755.88	1.65441	6.16947e-05	0.000113028	539	1061.33	1061.33	0.681254
OS01T0157900-01	129	87.2929	841.045	2.65073	6.4042e-15	1.30026e-14	1	11.9996	5231.63	9.48106	0.00253709	0.0369979	129	78.17	551.798	1.73911	1.13613e-05	4.11648e-05	539	317.288	317.288	0.135894
OS01T0158100-01	129	262.146	2864.79	2.21748	2.59827e-10	2.78626e-10	1	0.386047	2327.11	1.06917	0.303067	0.319183	129	294.877	2176.55	1.68474	3.39697e-05	7.65301e-05	539	1291.92	1291.92	0.6151
OS01T0158200-01	129	358.922	2705.33	4.90273	2.79648e-39	3.6949e-38	1	0.209413	884.96	1.10167	0.295862	0.319183	129	83.8293	803.289	1.45576	0.00227505	0.00239284	539	551.801	551.801	0.875758
OS01T0158500-01	129	556.009	3821.77	7.86834	3.83963e-67	1.12346e-65	1	0.0442924	889.174	1.01981	0.314454	0.319183	129	128.728	871.9	1.79509	3.56294e-06	2.42133e-05	539	485.715	485.715	0.893506
OS01T0158900-01	129	180.264	1740.38	2.64176	8.01595e-15	1.59694e-14	1	0.214823	1209.5	1.07442	0.301887	0.319183	129	155.642	1125.72	1.70876	2.10232e-05	5.73803e-05	539	658.795	658.795	0.674332
OS01T0159000-01	129	161.34	1397.51	3.25408	1.49393e-21	7.50938e-21	1	10.4499	4828.2	6.41411	0.0125205	0.106336	129	107.761	752.746	1.75276	8.58677e-06	3.58942e-05	539	429.463	429.463	0.242776
OS01T0159200-01	129	291.523	2775.34	2.70447	1.66546e-15	3.73879e-15	1	57.0379	24133.5	12.7778	0.000494283	0.0113245	129	287.5	1888.71	1.84047	1.36159e-06	1.63906e-05	539	1026.21	1026.21	0.100946
OS01T0159300-01	129	79.7301	804.943	2.4649	6.4701e-13	9.19499e-13	1	2.14767	1329.29	2.70346	0.102566	0.310832	129	55.0457	491.699	1.50568	0.000970026	0.00106851	539	326.562	326.562	0.399444
OS01T0159400-01	129	473.519	4082.39	3.28887	6.17049e-22	3.23429e-21	1	0.131809	2226.53	1.02363	0.313553	0.319183	129	311.283	2175.12	1.75233	8.66353e-06	3.60721e-05	539	1241.28	1241.28	0.745901
OS01T0159800-01	129	290.702	2787.67	2.67156	3.80146e-15	8.04976e-15	1	4.64865	3518.07	2.06327	0.153307	0.319183	129	220.544	1705.09	1.63407	9.14804e-05	0.000148817	539	1043.46	1043.46	0.483805
OS01T0160100-01	129	389.313	3652.41	2.77427	2.87748e-16	7.39278e-16	1	1.7431	2961.96	1.29788	0.256712	0.319183	129	321.872	2282.15	1.73346	1.27501e-05	4.34584e-05	539	1316.53	1316.53	0.622699
OS01T0160800-01	129	210.784	1661.41	4.18796	9.45804e-32	9.21473e-31	1	1.49867	1197.77	1.95303	0.16466	0.319183	129	72.1927	613.29	1.54593	0.000474367	0.00055782	539	396.712	396.712	0.677058
OS01T0161000-00	129	220.075	1636.67	5.17575	4.48343e-42	6.53809e-41	1	0.686063	865.414	1.44755	0.231126	0.319183	129	93.877	597.849	1.89062	4.60769e-07	1.1581e-05	539	316.218	316.218	0.742207
OS01T0161300-00	129	361.606	3238.4	3.03005	4.43733e-19	1.72298e-18	1	3.84599	3320.4	1.82393	0.179211	0.319183	129	250.569	1820.47	1.70335	2.34372e-05	6.12554e-05	539	1068.76	1068.76	0.554383
OS01T0163000-01	129	89.2852	734.899	3.68948	2.41603e-26	1.74133e-25	1	0.15254	470.607	1.1447	0.286658	0.319183	129	70.6427	411.116	2.06396	9.43558e-09	3.12398e-06	539	199.188	199.188	0.680705
OS01T0164400-01	129	280.068	2760.19	2.55625	6.75528e-14	1.13691e-13	1	11.2037	6121.74	3.49357	0.0638751	0.254114	129	224.168	1752.29	1.62282	0.000113526	0.000174576	539	1079.78	1079.78	0.320476
OS01T0164500-01	129	370.737	3646.35	2.56437	5.5201e-14	9.44184e-14	1	20.8604	10362.8	4.6527	0.0328587	0.182682	129	268.448	2227.27	1.56637	0.000326893	0.000404762	539	1421.93	1421.93	0.264443
OS01T0164600-01	129	46.9792	346.875	5.33651	1.06612e-43	1.63902e-42	1	0.0528545	113.829	1.22114	0.271195	0.319183	129	9.40498	93.2154	1.43407	0.00325262	0.00338278	539	65.0004	65.0004	0.87072
OS01T0164700-01	129	187.905	1922.45	2.41811	2.04129e-12	2.70221e-12	1	4.86808	3278.69	2.37562	0.125692	0.319183	129	195.04	1380.14	1.73598	1.21111e-05	4.24238e-05	539	795.022	795.022	0.379796
OS01T0165800-01	129	887.044	6509.35	5.48346	3.61251e-45	5.76889e-44	1	17.5488	8929.64	4.28159	0.0405239	0.205462	129	299.502	2085.59	1.7569	7.88536e-06	3.4428e-05	539	1187.09	1187.09	0.495169
OS01T0166100-01	129	214.853	2079.39	2.63124	1.04261e-14	2.0331e-14	1	0.381437	1453.57	1.11401	0.293185	0.319183	129	171.512	1304.81	1.65109	6.58123e-05	0.000117786	539	790.268	790.268	0.677746
OS01T0166500-02	129	102.283	1050.23	2.40583	2.75708e-12	3.58719e-12	1	18.3366	7890.18	10.6783	0.00138936	0.0245231	129	100.788	738.9	1.69264	2.9031e-05	6.92689e-05	539	436.536	436.536	0.108678
OS01T0166700-01	129	165.419	1425.11	3.29433	5.37021e-22	2.83613e-21	1	8.36618	4061.15	5.08701	0.0257902	0.160171	129	121.914	798.336	1.84546	1.22364e-06	1.58083e-05	539	432.594	432.594	0.282227
OS01T0166800-01	129	225.316	2104.72	2.79575	1.67441e-16	4.46828e-16	1	2.30116	2093.59	1.75029	0.188181	0.319183	129	147.769	1196.14	1.58886	0.000215605	0.000287531	539	752.83	752.83	0.565906
OS01T0167100-01	129	258.328	2348.01	2.94223	4.11988e-18	1.4083e-17	1	1.5476	2039.03	1.42046	0.235515	0.319183	129	212.479	1435.47	1.79876	3.29868e-06	2.3372e-05	539	798.036	798.036	0.599211
OS01T0167100-02	129	156.06	1476.92	2.7322	8.29743e-16	1.96686e-15	1	0.822399	1177.96	1.37416	0.243259	0.319183	129	105.553	857.22	1.58579	0.000228274	0.000301129	539	540.563	540.563	0.639068
OS01T0167400-01	129	417.16	3941.69	2.7397	6.87064e-16	1.65284e-15	1	0.110829	2688.7	1.01634	0.315276	0.319183	129	402.248	2645.47	1.83876	1.4125e-06	1.66498e-05	539	1438.73	1438.73	0.669545
OS01T0167500-01	129	94.4976	811.988	3.3142	3.24093e-22	1.73587e-21	1	0.308263	523.937	1.29779	0.256728	0.319183	129	52.904	403.714	1.6478	7.01635e-05	0.000123229	539	245.002	245.002	0.704129
OS01T0167800-01	129	308.918	2562.11	3.61569	1.55526e-25	1.06428e-24	1	0.340136	1409.67	1.10388	0.295381	0.319183	129	189.469	1277.02	1.80214	3.0718e-06	2.26619e-05	539	708.61	708.61	0.738546
OS01T0167900-01	129	243.136	2192.69	2.98784	1.29583e-18	4.75048e-18	1	1.58571	1758.74	1.54233	0.216524	0.319183	129	135.479	1140.31	1.55382	0.000411139	0.000491958	539	733.872	733.872	0.641417
OS01T0168100-01	129	211.529	2135.64	2.46479	6.48811e-13	9.21481e-13	1	1.00853	1818.65	1.27596	0.260748	0.319183	129	186.287	1425.32	1.645	7.40826e-05	0.000128213	539	866.459	866.459	0.607774
OS01T0168200-01	129	494.023	3727.36	4.88372	4.39541e-39	5.78224e-38	1	41.6483	17604.2	12.9313	0.000458781	0.0107808	129	199.381	1361.36	1.78371	4.52102e-06	2.69405e-05	539	763.221	763.221	0.207173
OS01T0168300-01	129	264.572	2737.99	2.37971	5.21777e-12	6.5651e-12	1	12.0005	6614.84	3.41915	0.0667333	0.258954	129	261.362	1934.64	1.68148	3.62392e-05	7.97157e-05	539	1150.56	1150.56	0.290332
OS01T0168400-01	129	275.619	3211.74	2.06142	1.00031e-08	1.01827e-08	1	3.77982	3550.78	1.70986	0.193329	0.319183	129	172.874	2076.65	1.33287	0.0154053	0.0155805	539	1558.02	1558.02	0.525401
OS01T0168500-01	129	1787.83	11713.6	11.873	2.53366e-97	1.43187e-95	1	0.279843	1627.23	1.07189	0.302455	0.319183	129	177.172	1518.09	1.53875	0.000539939	0.000625641	539	986.577	986.577	0.946719
OS01T0168600-01	129	264.765	2762.84	2.35285	1.00287e-11	1.21914e-11	1	1.94906	2732.11	1.38547	0.241339	0.319183	129	265.909	1971.98	1.67935	3.78026e-05	8.18252e-05	539	1174.25	1174.25	0.549842
OS01T0168800-01	129	82.4228	773.764	2.77109	3.11757e-16	7.97011e-16	1	4.75269	2310.16	5.05941	0.0261877	0.161644	129	59.126	456.605	1.63525	8.94401e-05	0.000146365	539	279.227	279.227	0.260542
OS01T0169500-02	129	173.029	1625.28	2.7683	3.34498e-16	8.51071e-16	1	1.47116	1581.66	1.56925	0.212582	0.319183	129	140.267	1007.91	1.71674	1.78989e-05	5.20861e-05	539	587.105	587.105	0.564675
OS01T0169800-01	129	537.074	4325.94	3.92022	7.35636e-29	6.23898e-28	1	9.81441	5634.3	3.11859	0.0797692	0.281488	129	234.395	1806.68	1.63724	8.60728e-05	0.000142579	539	1103.49	1103.49	0.499004
OS01T0169900-01	129	108.638	1109.15	2.42532	1.71086e-12	2.29036e-12	1	0.252372	852.939	1.13045	0.289666	0.319183	129	99.0646	754.514	1.64986	6.74084e-05	0.000119771	539	457.32	457.32	0.642743
OS01T0170000-01	129	135.901	1145.24	3.47216	5.88172e-24	3.61084e-23	1	31.5679	12811.7	25.6128	1.4046e-06	0.00011427	129	56.79	500.206	1.51653	0.000801864	0.0008965	539	329.836	329.836	0.0893078
OS01T0170100-01	129	257.949	2477.65	2.66426	4.56415e-15	9.52799e-15	1	0.0624592	1481.6	1.01672	0.315187	0.319183	129	175.76	1457.24	1.567	0.000323189	0.000400886	539	929.956	929.956	0.740138
OS01T0170300-01	129	96.6364	906.945	2.77246	3.01177e-16	7.71592e-16	1	11.0867	4946.19	7.94706	0.00557682	0.0643979	129	98.4218	622.392	1.9026	3.546e-07	1.06751e-05	539	327.126	327.126	0.155221
OS01T0170600-02	129	414.161	2697.45	12.695	1.0582e-102	6.80736e-101	1	6.38594	2884.49	7.32152	0.00773482	0.0794733	129	60.4977	393.975	1.85416	1.01515e-06	1.49796e-05	539	212.482	212.482	0.576019
OS01T0170700-01	129	189.599	1774.03	2.78744	2.06471e-16	5.42289e-16	1	1.53451	1755.07	1.51743	0.22025	0.319183	129	173.39	1156.61	1.81732	2.22941e-06	1.99722e-05	539	636.437	636.437	0.553932
OS01T0170900-01	129	3341.47	21012.5	21.8039	3.13512e-150	6.39036e-148	1	3.63165	2981.06	1.90518	0.169887	0.319183	129	200.336	1564.71	1.62364	0.000111746	0.000172468	539	963.706	963.706	0.928754
OS01T0171800-01	129	41.9503	465.319	2.17828	6.57326e-10	6.91279e-10	1	0.301594	400.898	1.41522	0.236377	0.319183	129	23.2197	283.276	1.32609	0.0169754	0.0171494	539	213.617	213.617	0.630559
OS01T0172000-01	129	269.871	2725.99	2.46304	6.77337e-13	9.57946e-13	1	7.38572	4778.98	2.51717	0.11506	0.319183	129	263.931	1898.55	1.71542	1.83834e-05	5.2986e-05	539	1106.76	1106.76	0.375122
OS01T0172100-01	129	151.928	1511.14	2.52039	1.64388e-13	2.58845e-13	1	18.7244	8261.13	8.61774	0.00394273	0.0506983	129	119.685	958.619	1.59886	0.000178769	0.000247052	539	599.565	599.565	0.149401
OS01T0172200-01	129	363.776	3527.47	2.62302	1.28023e-14	2.45477e-14	1	0.0202943	2247.98	1.00353	0.318332	0.319183	129	298.417	2240.06	1.66571	4.94613e-05	9.74895e-05	539	1344.81	1344.81	0.707932
OS01T0172300-01	129	343.058	3516.59	2.41152	2.3989e-12	3.14303e-12	1	2.05909	3091.37	1.35093	0.247261	0.319183	129	276.691	2288.32	1.56923	0.000310202	0.000387427	539	1458.25	1458.25	0.601915
OS01T0172400-05	129	274.262	2807.54	2.4162	2.13904e-12	2.82439e-12	1	1.28559	2442.25	1.25833	0.264051	0.319183	129	259.634	1940.86	1.67033	4.51622e-05	9.18175e-05	539	1161.96	1161.96	0.597053
OS01T0172600-01	129	387.921	3383.63	3.20388	5.35243e-21	2.55186e-20	1	41.8169	18054.3	10.3425	0.00164335	0.0276549	129	229.845	1745.64	1.6529	6.35309e-05	0.000115274	539	1056.11	1056.11	0.16859
OS01T0172701-00	129	448.186	4277.2	2.6933	2.20409e-15	4.84484e-15	1	0.470829	2624.17	1.07524	0.301705	0.319183	129	284.154	2440.55	1.53678	0.000559287	0.000645856	539	1588.09	1588.09	0.734119
OS01T0172800-01	129	292.663	2705.2	2.8499	4.26597e-17	1.25836e-16	1	54.1311	22637.5	14.8309	0.000184302	0.00540132	129	192.383	1526.38	1.60802	0.000150408	0.000215833	539	949.228	949.228	0.107735
OS01T0173000-01	129	56.3501	514.955	2.91174	8.92142e-18	2.9161e-17	1	6.6156	2850.01	10.5586	0.00147493	0.0256045	129	31.0229	269.924	1.52624	0.000675142	0.000765676	539	176.855	176.855	0.158139
OS01T0173100-01	129	167.712	1628.98	2.61594	1.52783e-14	2.88772e-14	1	0.482383	1217.31	1.18279	0.278816	0.319183	129	135.49	1029.18	1.65274	6.37368e-05	0.00011551	539	622.715	622.715	0.654614
OS01T0173900-01	129	179.166	1553.12	3.24833	1.72905e-21	8.6386e-21	1	3.31796	2124.45	2.5582	0.11217	0.319183	129	117.44	830.45	1.73687	1.18929e-05	4.21488e-05	539	478.13	478.13	0.470797
OS01T0174000-00	129	240.45	2436.48	2.45173	8.94611e-13	1.24314e-12	1	6.95372	4255.92	2.75648	0.0992903	0.3068	129	183.398	1543.97	1.55364	0.000412545	0.000493406	539	993.78	993.78	0.380966
OS01T0174100-01	129	327.222	3295.94	2.4733	5.25997e-13	7.58455e-13	1	7.99389	5024.43	2.63499	0.106974	0.316887	129	191.403	1906.81	1.43089	0.00342533	0.00355649	539	1332.6	1332.6	0.426815
OS01T0174700-01	129	106.795	1097.43	2.40314	2.94459e-12	3.81529e-12	1	3.88337e-05	752.958	1.00002	0.319178	0.319183	129	98.7586	752.943	1.64878	6.88389e-05	0.000121515	539	456.667	456.667	0.683811
OS01T0174900-01	129	708.776	5509.4	4.38387	7.64276e-34	8.12992e-33	1	5.04968	4351.97	1.82657	0.178899	0.319183	129	375.283	2382.59	1.89585	4.111e-07	1.11639e-05	539	1256.74	1256.74	0.636499
OS01T0175100-01	129	468.649	4504.48	2.6613	4.9152e-15	1.01928e-14	1	44.6624	20167.3	7.33618	0.00767539	0.0791132	129	352.147	2749.02	1.62416	0.000110646	0.000171323	539	1692.58	1692.58	0.182695
OS01T0175500-01	129	120.741	1176.42	2.60286	2.11737e-14	3.89368e-14	1	1.46302	1355.57	1.72686	0.191144	0.319183	129	111.005	784.988	1.73681	1.19081e-05	4.21577e-05	539	451.972	451.972	0.504868
OS01T0175600-01	129	1356.53	8787.05	13.563	3.9014e-108	2.94897e-106	1	0.499118	1207.37	1.19221	0.276919	0.319183	129	121.614	1012.71	1.56314	0.000346855	0.00042573	539	647.868	647.868	0.942821
OS01T0175700-00	129	335.892	3050.54	2.94686	3.6633e-18	1.26198e-17	1	23.6343	10807.2	6.79794	0.0102016	0.0946148	129	184.863	1589.77	1.53574	0.000569856	0.000656783	539	1035.18	1035.18	0.232516
OS01T0175733-00	129	133.925	1400.18	2.34684	1.16061e-11	1.39953e-11	1	0.469571	1190.76	1.18175	0.279028	0.319183	129	137	1007.62	1.68888	3.12891e-05	7.27432e-05	539	596.622	596.622	0.601595
OS01T0176000-01	129	177.313	1762.17	2.52355	1.51991e-13	2.40495e-13	1	0.0970749	1178.27	1.0332	0.311311	0.319183	129	147.373	1140.41	1.63315	9.3126e-05	0.000150691	539	698.288	698.288	0.694872
OS01T0176700-01	129	248.011	2474.41	2.50867	2.19667e-13	3.38111e-13	1	17.2143	8432.52	4.90562	0.0285247	0.168721	129	244.204	1718.95	1.74276	1.05441e-05	3.96109e-05	539	986.341	986.341	0.223367
OS01T0177200-01	129	203.957	2131.94	2.34743	1.14394e-11	1.38054e-11	1	0.178053	1610.01	1.04507	0.308557	0.319183	129	210.789	1540.57	1.69629	2.69939e-05	6.63724e-05	539	908.2	908.2	0.643381
OS01T0177400-01	129	1114.26	8145.3	5.57996	3.98198e-46	6.60907e-45	1	63.854	27300.9	11.3857	0.000977836	0.0188112	129	312.693	2397.82	1.64263	7.7551e-05	0.00013243	539	1459.74	1459.74	0.277432
OS01T0178100-01	129	301.845	2937.29	2.60809	1.85819e-14	3.45454e-14	1	6.64884	4443.17	2.40156	0.123664	0.319183	129	241.299	1850.12	1.64277	7.73497e-05	0.000132265	539	1126.22	1126.22	0.426097
OS01T0178200-00	129	66.7096	732.151	2.20598	3.41351e-10	3.63535e-10	1	0.280787	674.602	1.19378	0.276604	0.319183	129	77.7339	565.095	1.70264	2.37709e-05	6.16215e-05	539	331.893	331.893	0.567016
OS01T0178300-01	129	293.66	2613.96	3.06802	1.6915e-19	6.88326e-19	1	18.8401	8758.91	6.20638	0.0139984	0.11347	129	186.425	1411.28	1.65642	5.93186e-05	0.000109918	539	852.002	852.002	0.245331
OS01T0178400-01	129	673.711	5340.63	4.11336	5.99441e-31	5.59098e-30	1	2.68671	3207.61	1.48515	0.225195	0.319183	129	287.146	2159.8	1.66348	5.16691e-05	0.000100131	539	1298.36	1298.36	0.722236
OS01T0178500-02	129	101.278	1027.13	2.44869	9.64046e-13	1.3331e-12	1	0.0475414	638.103	1.02993	0.312076	0.319183	129	66.7006	619.562	1.47705	0.00158955	0.00169693	539	419.46	419.46	0.741026
OS01T0178700-01	129	177.205	1904.48	2.26387	8.58582e-11	9.5304e-11	1	0.00110595	1447.02	1.0003	0.319111	0.319183	129	201.781	1446.59	1.71958	1.69011e-05	5.03994e-05	539	841.247	841.247	0.6371
OS01T0178900-01	129	73.7279	731.452	2.53024	1.28792e-13	2.06398e-13	1	0.0337034	480.528	1.02812	0.312498	0.319183	129	59.4332	467.384	1.61677	0.000127386	0.000190215	539	289.084	289.084	0.702882
OS01T0179200-01	129	273.018	2885.64	2.31308	2.62775e-11	3.05949e-11	1	1.51744	2916.69	1.25455	0.264766	0.319183	129	359.119	2324.89	1.86359	8.28398e-07	1.4164e-05	539	1247.53	1247.53	0.527238
OS01T0179300-01	129	308.819	2927.81	2.72382	1.02434e-15	2.3879e-15	1	7.95433	4885.03	2.74002	0.100294	0.308	129	235.985	1782.85	1.65863	5.68165e-05	0.000106853	539	1074.89	1074.89	0.401665
OS01T0179400-01	129	368.514	3556.8	2.64305	7.76058e-15	1.54981e-14	1	12.4174	7132.72	3.11484	0.0799487	0.281702	129	314.733	2289.92	1.70163	2.42557e-05	6.24411e-05	539	1345.72	1345.72	0.34771
OS01T0179500-01	129	239.24	2711.11	2.12524	2.28169e-09	2.35464e-09	1	0.11576	2097.07	1.022	0.313937	0.319183	129	258.752	2051.93	1.60851	0.000149018	0.000214346	539	1275.67	1275.67	0.640374
OS01T0179600-01	129	301.553	2621.49	3.22775	2.91745e-21	1.42541e-20	1	2.40245	2306.06	1.68436	0.196663	0.319183	129	185.645	1369.11	1.68573	3.33085e-05	7.55265e-05	539	812.172	812.172	0.605916
OS01T0179700-01	129	137.009	1376.32	2.48313	4.12881e-13	6.06098e-13	1	0.246687	934.627	1.11475	0.293025	0.319183	129	94.7161	838.419	1.51265	0.000858516	0.000955232	539	554.271	554.271	0.702702
OS01T0179800-01	129	49.3506	509.88	2.38511	4.57328e-12	5.80085e-12	1	1.37769	824.037	2.87382	0.0924433	0.297818	129	24.3211	286.739	1.34131	0.0136351	0.0138048	539	213.776	213.776	0.408695
OS01T0180300-01	129	216.089	2166.11	2.491	3.39991e-13	5.06302e-13	1	30.8057	13366.8	9.88227	0.00207111	0.032174	129	161.011	1352.61	1.55548	0.000398941	0.000479348	539	869.576	869.576	0.133286
OS01T0180400-01	129	89.7741	875.118	2.60086	2.22578e-14	4.07899e-14	1	0.795991	902.722	1.52413	0.219239	0.319183	129	85.2709	592.286	1.76028	7.35455e-06	3.32715e-05	539	336.473	336.473	0.53874
OS01T0180600-01	129	76.8944	773.67	2.4773	4.76624e-13	6.92047e-13	1	0.0914266	551.629	1.06911	0.303082	0.319183	129	67.8898	515.973	1.65215	6.44673e-05	0.000116344	539	312.303	312.303	0.669983
OS01T0180700-01	129	115.277	1157.91	2.48347	4.09423e-13	6.01308e-13	1	0.00108066	820.132	1.00051	0.319059	0.319183	129	117.821	819.71	1.7581	7.69188e-06	3.39923e-05	539	466.247	466.247	0.661621
OS01T0180800-01	129	345.829	3424.77	2.53725	1.08228e-13	1.75661e-13	1	28.6532	13367	6.0974	0.0148454	0.117611	129	280.817	2192.24	1.62413	0.000110704	0.000171373	539	1349.79	1349.79	0.20126
OS01T0180850-00	129	80.1241	846.624	2.31394	2.57385e-11	2.99847e-11	1	1.10379	1047.42	1.69776	0.194902	0.319183	129	83.6868	616.94	1.68618	3.30125e-05	7.52278e-05	539	365.88	365.88	0.472902
OS01T0181000-00	129	315.146	3342.25	2.30282	3.36588e-11	3.88277e-11	1	12.8031	7312.24	3.15315	0.0781382	0.278735	129	289.219	2319.02	1.59782	0.00018229	0.000250828	539	1451.37	1451.37	0.311937
OS01T0181166-00	129	859.998	5831.9	8.6795	7.24908e-74	2.48593e-72	1	2.56274	2086.36	1.91957	0.168295	0.319183	129	138.325	1086.89	1.6176	0.000125401	0.000188132	539	671.918	671.918	0.827431
OS01T0181300-00	129	399.568	3690.66	2.85378	3.86692e-17	1.14755e-16	1	0.703646	2435.32	1.12699	0.290401	0.319183	129	289.216	2160.9	1.6709	4.46578e-05	9.11567e-05	539	1293.25	1293.25	0.695587
OS01T0182100-01	129	791.174	5491.16	7.37941	6.47415e-63	1.68989e-61	1	3.61183	2759.29	2.0429	0.155335	0.319183	129	202.185	1350.67	1.81513	2.3351e-06	2.02782e-05	539	744.119	744.119	0.755243
OS01T0182200-01	129	54.6977	568.198	2.36737	7.0459e-12	8.72668e-12	1	0.377618	595.451	1.3286	0.251186	0.319183	129	69.3894	448.18	1.86732	7.64223e-07	1.37005e-05	539	240.012	240.012	0.517824
OS01T0182300-01	129	301.607	2958.4	2.57531	4.2057e-14	7.33753e-14	1	35.6652	15842	8.19746	0.00489738	0.0586813	129	261.264	1932.55	1.6823	3.56587e-05	7.89078e-05	539	1148.76	1148.76	0.153424
OS01T0182400-01	129	253.036	2357.4	2.80916	1.1936e-16	3.27038e-16	1	4.73326	3254.69	2.3104	0.130959	0.319183	129	189.844	1408.71	1.67867	3.83106e-05	8.2521e-05	539	839.183	839.183	0.458824
OS01T0182500-00	129	147.115	1458.25	2.53361	1.18473e-13	1.90991e-13	1	0.000836665	927.061	1.00035	0.319098	0.319183	129	117.057	926.735	1.61014	0.000144496	0.000209269	539	575.563	575.563	0.715262
OS01T0182600-03	129	53.6626	621.928	2.07342	7.58866e-09	7.73795e-09	1	2.6351	1424.86	3.5875	0.0604548	0.247513	129	32.4073	397.174	1.32412	0.0174574	0.0176324	539	299.952	299.952	0.292957
OS01T0182900-01	129	290.443	3070.83	2.31208	2.69214e-11	3.13145e-11	1	17.0746	8698.18	4.26574	0.0408907	0.206686	129	236.971	2039.08	1.53526	0.000574802	0.000661768	539	1328.17	1328.17	0.254076
OS01T0183000-01	129	236.603	2443.41	2.38662	4.40788e-12	5.59889e-12	1	0.00786026	1760.56	1.00174	0.318763	0.319183	129	244.566	1757.49	1.71665	1.79321e-05	5.21331e-05	539	1023.79	1023.79	0.65865
OS01T0183100-01	129	343.297	3810.98	2.17622	6.90118e-10	7.25091e-10	1	14.231	8170.27	3.1182	0.079788	0.281488	129	289.666	2620.19	1.49623	0.00114339	0.00124458	539	1751.19	1751.19	0.312071
OS01T0183300-01	129	172.574	1667.65	2.63782	8.84608e-15	1.7464e-14	1	7.867	4142.26	3.85639	0.0517076	0.23158	129	147.307	1074.13	1.69901	2.55645e-05	6.4394e-05	539	632.21	632.21	0.295246
OS01T0183600-01	129	141.569	1387.04	2.57993	3.74837e-14	6.58524e-14	1	1.415	1385.64	1.66186	0.199659	0.319183	129	98.72	833.786	1.55087	0.000433827	0.000515562	539	537.626	537.626	0.562286
OS01T0183633-01	129	357.567	3083.47	3.28704	6.46293e-22	3.37853e-21	1	3.18772	2963.96	1.72248	0.191704	0.319183	129	260.894	1720.75	1.83436	1.55177e-06	1.73612e-05	539	938.069	938.069	0.572029
OS01T0183800-01	129	756.497	5804.58	4.58643	5.52062e-36	6.43221e-35	1	17.9982	9099.25	4.37475	0.0384363	0.199014	129	271.449	2079.95	1.64345	7.63361e-05	0.000130976	539	1265.6	1265.6	0.45404
OS01T0184000-02	129	81.1436	826.579	2.43314	1.41245e-12	1.91232e-12	1	2.30192	1473.75	2.55859	0.112143	0.319183	129	78.7611	576.001	1.69553	2.74055e-05	6.70213e-05	539	339.717	339.717	0.369663
OS01T0184100-01	129	214.04	1652.1	4.49106	5.58808e-35	6.2499e-34	1	0.296842	762.169	1.1791	0.279565	0.319183	129	92.8452	646.4	1.75717	7.84181e-06	3.43204e-05	539	367.865	367.865	0.783378
OS01T0184200-01	129	137.364	1173.87	3.35693	1.09483e-22	6.11305e-22	1	0.0089057	588.313	1.00594	0.317755	0.319183	129	78.3849	584.839	1.67248	4.32969e-05	8.9438e-05	539	349.685	349.685	0.776333
OS01T0184500-01	129	311.673	3364.65	2.25119	1.16314e-10	1.27843e-10	1	0.0487978	2475.87	1.00775	0.317323	0.319183	129	320.742	2456.84	1.6438	7.5822e-05	0.000130403	539	1494.61	1494.61	0.65734
OS01T0184700-01	129	150.818	1522.67	2.46482	6.48196e-13	9.20823e-13	1	1.31215	1519.69	1.5077	0.221726	0.319183	129	130.065	1007.95	1.63163	9.58852e-05	0.000154084	539	617.759	617.759	0.553923
OS01T0184800-01	129	350.035	3367.61	2.6571	5.46043e-15	1.12387e-14	1	11.3103	6455.8	3.1572	0.0779498	0.278661	129	259.13	2044.79	1.61337	0.000135892	0.000199548	539	1267.4	1267.4	0.362377
OS01T0185200-03	129	124.646	1152.86	2.8467	4.62563e-17	1.35563e-16	1	0.624419	827.223	1.41721	0.23605	0.319183	129	59.5726	583.699	1.4413	0.00288998	0.00301583	539	404.981	404.981	0.68758
OS01T0185400-01	129	374.232	3520.81	2.76052	4.06847e-16	1.01984e-15	1	2.6737	3177.35	1.48849	0.224676	0.319183	129	286.397	2134.61	1.67366	4.23003e-05	8.80746e-05	539	1275.41	1275.41	0.591765
OS01T0185500-00	129	222.709	2103.32	2.74204	6.47831e-16	1.56551e-15	1	1.2929	1758.35	1.40206	0.238556	0.319183	129	162.352	1254.12	1.63496	8.99262e-05	0.000146969	539	767.063	767.063	0.619531
OS01T0185900-01	129	79.9079	692.963	3.24549	1.85827e-21	9.26376e-21	1	3.94822	1872.23	5.63209	0.0191107	0.135842	129	39.6355	332.422	1.5569	0.000388763	0.000468671	539	213.515	213.515	0.296505
OS01T0186000-01	129	213.193	2061.17	2.63573	9.31985e-15	1.83333e-14	1	4.00177	2774.6	2.28567	0.13302	0.319183	129	143.967	1213.91	1.5523	0.000422724	0.000504119	539	782.01	782.01	0.466248
OS01T0186600-01	129	175.314	1459.65	3.57965	3.86797e-25	2.58449e-24	1	1.38948	1227.48	1.79042	0.183229	0.319183	129	92.6067	685.583	1.68133	3.63496e-05	7.9881e-05	539	407.763	407.763	0.623084
OS01T0186700-01	129	215.603	2123.91	2.55804	6.46083e-14	1.0908e-13	1	11.8553	6137.98	4.05305	0.0461726	0.218928	129	228.041	1514.41	1.82396	1.93641e-06	1.88483e-05	539	830.288	830.288	0.256854
OS01T0186900-01	129	587.531	5549.39	2.74152	6.56314e-16	1.58453e-15	1	84.0335	36154.7	10.6914	0.00138027	0.0244525	129	452.482	3381.65	1.67061	4.49191e-05	9.15183e-05	539	2024.2	2024.2	0.132709
OS01T0187400-01	129	170.827	1618.94	2.7256	9.79588e-16	2.2924e-15	1	1.58919	1648.05	1.60275	0.207796	0.319183	129	144.762	1028.26	1.73115	1.33635e-05	4.44821e-05	539	593.977	593.977	0.548326
OS01T0187500-01	129	387.94	3309.04	3.37176	7.51112e-23	4.2581e-22	1	2.13439	2550.08	1.48462	0.225277	0.319183	129	245.423	1717.67	1.75023	9.04637e-06	3.67548e-05	539	981.396	981.396	0.643958
OS01T0187900-01	129	316.373	3127.86	2.54376	9.21094e-14	1.51436e-13	1	28.5851	13088.2	6.74638	0.0104851	0.095961	129	236.805	1940.04	1.57775	0.000265046	0.000340379	539	1229.62	1229.62	0.190135
OS01T0188100-01	129	304.457	2839.64	2.80349	1.37736e-16	3.73492e-16	1	10.2175	5602.15	3.46383	0.065001	0.255788	129	201.478	1617.33	1.59674	0.000186025	0.000255078	539	1012.89	1012.89	0.360497
OS01T0188200-01	129	143.375	1329.83	2.83194	6.71598e-17	1.91745e-16	1	0.0808129	810.256	1.04047	0.309621	0.319183	129	103.052	778.739	1.65836	5.71137e-05	0.000107216	539	469.583	469.583	0.722743
OS01T0188525-00	129	193.192	1819.24	2.75606	4.55267e-16	1.13245e-15	1	2.09656	1984.52	1.70073	0.194514	0.319183	129	168.925	1166.86	1.76774	6.30268e-06	3.1057e-05	539	660.088	660.088	0.525254
OS01T0188900-01	129	532.335	3817.39	6.12371	2.06196e-51	4.00493e-50	1	3.41745	2434.89	2.20936	0.139616	0.319183	129	159.567	1102.08	1.76791	6.27975e-06	3.1057e-05	539	623.378	623.378	0.7013
OS01T0189800-01	129	988.67	7057.49	6.2707	8.27244e-53	1.67302e-51	1	27.371	12744	6.1584	0.0143649	0.115325	129	314.635	2069.38	1.83868	1.41491e-06	1.66675e-05	539	1125.47	1125.47	0.425612
OS01T0190000-01	129	73.1082	655.057	3.02695	4.80068e-19	1.85217e-18	1	1.20198	784.579	2.48437	0.117432	0.319183	129	33.1327	315.806	1.45931	0.00214411	0.00225984	539	216.408	216.408	0.517178
OS01T0190300-01	129	453.421	4271.96	2.75356	4.84823e-16	1.19858e-15	1	6.17754	4592.4	2.10356	0.149384	0.319183	129	210.575	2183.16	1.40719	0.00500906	0.00514899	539	1551.43	1551.43	0.550039
OS01T0191100-01	129	112.016	1254.27	2.15444	1.15198e-09	1.1998e-09	1	24.3434	10375.4	11.7709	0.00080869	0.0164099	129	99.7549	881.445	1.51404	0.000837798	0.000933569	539	582.18	582.18	0.0926775
OS01T0191300-03	129	349.226	3532.93	2.45757	7.74893e-13	1.08652e-12	1	3.91893	3918.8	1.63938	0.202708	0.319183	129	317.616	2390.42	1.66282	5.23431e-05	0.000101038	539	1437.57	1437.57	0.516188
OS01T0191500-01	129	51.2663	499.305	2.60452	2.03172e-14	3.7472e-14	1	0.0630374	340.099	1.07792	0.301106	0.319183	129	41.2689	315.514	1.64581	7.29211e-05	0.000126845	539	191.707	191.707	0.687111
OS01T0191700-01	129	2166.23	13711.9	19.1916	2.01443e-138	3.02014e-136	1	17.1485	7763.27	7.21911	0.0081633	0.0823182	129	120.302	1075.38	1.50513	0.000979375	0.00107802	539	714.473	714.473	0.730905
OS01T0191900-01	129	271.386	3093.04	2.11168	3.12906e-09	3.21885e-09	1	28.2398	13396.6	5.6216	0.0192205	0.136362	129	306.11	2383.06	1.62696	0.000104864	0.000164648	539	1464.73	1464.73	0.165605
OS01T0192300-01	129	323.593	3154.95	2.6001	2.26807e-14	4.15062e-14	1	0.277261	1902.05	1.06028	0.305079	0.319183	129	193.507	1793.91	1.47843	0.00155262	0.00165976	539	1213.4	1213.4	0.748592
OS01T0192550-01	129	77.274	781.059	2.46069	7.17648e-13	1.01133e-12	1	0.00306044	542.793	1.0022	0.318652	0.319183	129	74.7283	541.599	1.70628	2.20947e-05	5.91968e-05	539	317.414	317.414	0.673296
OS01T0192600-01	129	199.724	2009.1	2.47805	4.67959e-13	6.80118e-13	1	24.694	10941.8	8.34521	0.00453716	0.0558403	129	166.796	1311.15	1.61719	0.000126393	0.000189308	539	810.76	810.76	0.148497
OS01T0193500-00	129	143.388	1428.59	2.51395	1.92758e-13	2.9977e-13	1	1.15952	1484.56	1.43804	0.232655	0.319183	129	154.696	1032.35	1.81668	2.25979e-06	2.0017e-05	539	568.263	568.263	0.529897
OS01T0193600-01	129	337.14	3373.77	2.49737	2.90468e-13	4.37729e-13	1	0.514892	2372.35	1.09247	0.297879	0.319183	129	273.539	2171.55	1.60745	0.000152044	0.000217647	539	1350.93	1350.93	0.67965
OS01T0193900-01	129	169.244	1603.21	2.72771	9.28931e-16	2.18372e-15	1	0.0255698	1010.1	1.00997	0.316791	0.319183	129	137.46	1000.13	1.70162	2.42613e-05	6.24467e-05	539	587.751	587.751	0.707916
OS01T0194000-02	129	207.839	2154.44	2.37428	5.95593e-12	7.44199e-12	1	4.3452	3191.53	2.13209	0.146675	0.319183	129	196.498	1496.9	1.64964	6.76912e-05	0.00012009	539	907.41	907.41	0.421638
OS01T0194200-01	129	42.2405	410.201	2.61678	1.496e-14	2.83229e-14	1	2.8799	1434.21	4.61082	0.033641	0.184934	129	51.4321	311.054	1.9843	5.77866e-08	5.43457e-06	539	156.758	156.758	0.220241
OS01T0194300-01	129	345.187	3538.19	2.41174	2.38576e-12	3.12762e-12	1	19.7046	10126.7	4.14707	0.0437533	0.213886	129	324.94	2441.89	1.66447	5.06781e-05	9.88803e-05	539	1467.07	1467.07	0.254759
OS01T0194600-02	129	208.404	2222.49	2.28636	5.00432e-11	5.67006e-11	1	23.7511	10944.6	6.50836	0.0119045	0.102801	129	236.516	1681.62	1.72994	1.36966e-05	4.50261e-05	539	972.066	972.066	0.154607
OS01T0195000-01	129	365.833	3482.38	2.70501	1.64285e-15	3.69443e-15	1	0.588716	2501.11	1.10108	0.295992	0.319183	129	328.044	2271.51	1.76445	6.74716e-06	3.20965e-05	539	1287.38	1287.38	0.658957
OS01T0195400-00	129	580.791	5119.93	3.1311	3.40501e-20	1.49565e-19	1	152.466	62885.5	18.3681	3.53338e-05	0.00153715	129	596.149	3423.63	2.09373	4.74725e-09	2.32756e-06	539	1635.19	1635.19	0.0781166
OS01T0195500-01	129	51.4456	526.745	2.41547	2.17797e-12	2.87286e-12	1	2.56143	1320.66	4.10522	0.0448132	0.215695	129	34.5438	321.703	1.47522	0.00163974	0.00174856	539	218.072	218.072	0.287632
OS01T0196300-01	129	76.6017	724.439	2.7355	7.63574e-16	1.82143e-15	1	4.21038	2132.19	4.35014	0.0389763	0.2007	129	75.1047	490.142	1.85079	1.09133e-06	1.52119e-05	539	264.828	264.828	0.259491
OS01T0196500-01	129	354.44	3604.19	2.4393	1.21406e-12	1.65645e-12	1	0.401944	2681.13	1.0621	0.304666	0.319183	129	348.939	2524.37	1.70848	2.11405e-05	5.75753e-05	539	1477.55	1477.55	0.648928
OS01T0196600-01	129	337.396	3362.65	2.51267	1.98964e-13	3.08733e-13	1	2.18982	3023.28	1.3937	0.239954	0.319183	129	276.992	2169.25	1.62093	0.000117684	0.000179555	539	1338.27	1338.27	0.591866
OS01T0197200-01	129	256.625	2538.04	2.5424	9.52696e-14	1.56166e-13	1	6.32066	4455.48	2.23846	0.137057	0.319183	129	330.711	1990.42	1.99384	4.66154e-08	4.99748e-06	539	998.286	998.286	0.3699
OS01T0197400-01	129	336.102	3252.57	2.63161	1.03297e-14	2.01713e-14	1	8.51472	5416.88	2.58422	0.110378	0.319183	129	286.724	2096.13	1.69595	2.71736e-05	6.66158e-05	539	1235.96	1235.96	0.397473
OS01T0197700-01	129	418.55	3361.26	3.95461	3.11524e-29	2.68473e-28	1	40.5786	17179.9	12.686	0.000516853	0.0116995	129	168.094	1354.24	1.5933	0.000198415	0.000268956	539	849.961	849.961	0.186231
OS01T0197900-01	129	69.2682	650.127	2.77219	3.03245e-16	7.76672e-16	1	1.98093	1153.49	3.02814	0.0842166	0.287283	129	48.8016	380.922	1.62428	0.000110388	0.000171027	539	234.517	234.517	0.3873
OS01T0198200-03	129	143.27	1291.09	2.99231	1.15673e-18	4.26074e-18	1	0.396535	932.638	1.19878	0.275606	0.319183	129	115.506	777.989	1.80311	3.0097e-06	2.25523e-05	539	431.47	431.47	0.656979
OS01T0198900-01	129	188.23	1966.44	2.34922	1.09532e-11	1.3253e-11	1	2.16211	2271.79	1.59026	0.209565	0.319183	129	197.17	1428.57	1.70665	2.19327e-05	5.8928e-05	539	837.06	837.06	0.495622
OS01T0199900-01	129	333.837	3373.99	2.46103	7.11627e-13	1.00363e-12	1	0.302162	2261.12	1.05498	0.306284	0.319183	129	257.439	2143.28	1.56334	0.000345602	0.000424422	539	1370.96	1370.96	0.702002
OS01T0200000-01	129	151.111	1508.1	2.50751	2.26094e-13	3.4715e-13	1	1.78399	1704.68	1.68961	0.195971	0.319183	129	135.829	1008.92	1.67753	3.91881e-05	8.36661e-05	539	601.434	601.434	0.510963
OS01T0200300-01	129	192.552	1952.87	2.44857	9.66871e-13	1.33658e-12	1	11.6357	5997.63	4.10884	0.0447203	0.215466	129	220.711	1459.69	1.83021	1.69536e-06	1.79234e-05	539	797.555	797.555	0.239718
OS01T0200400-01	129	125.49	1269.23	2.45838	7.59653e-13	1.06636e-12	1	0.269228	1006.12	1.11652	0.292644	0.319183	129	128.277	901.117	1.74538	9.99174e-06	3.85283e-05	539	516.286	516.286	0.623691
OS01T0200500-01	129	369.009	3737.62	2.4532	8.62747e-13	1.20199e-12	1	0.891903	2760.45	1.14418	0.286769	0.319183	129	296.348	2412.61	1.58353	0.000238105	0.000311784	539	1523.57	1523.57	0.664241
OS01T0200700-01	129	27.0131	220.95	3.75309	4.86788e-27	3.70887e-26	1	7.34746	2980.13	26.0002	1.18838e-06	9.95152e-05	129	18.5827	114.62	1.94695	1.3325e-07	7.65576e-06	539	58.8715	58.8715	0.0766883
OS01T0201000-01	129	351.412	3329.31	2.72706	9.44212e-16	2.21604e-15	1	19.9224	10174.8	4.23058	0.0417176	0.208556	129	394.74	2405.06	1.97	7.96553e-08	6.03955e-06	539	1220.84	1220.84	0.250036
OS01T0201100-01	129	80.4333	835.447	2.36773	6.98527e-12	8.65691e-12	1	0.596204	792.601	1.41515	0.236388	0.319183	129	69.0782	560.082	1.58732	0.000221869	0.000294328	539	352.847	352.847	0.572035
OS01T0201200-01	129	71.6983	589.281	3.70404	1.67389e-26	1.21903e-25	1	7.9627	3343.48	14.0465	0.000267974	0.00717007	129	26.3127	238.03	1.49618	0.00114441	0.00124562	539	159.092	159.092	0.167813
OS01T0202500-01	129	883.014	6896.27	4.31504	4.13093e-33	4.25791e-32	1	8.9526	5893.31	2.45371	0.119697	0.319183	129	267.869	2401.8	1.50282	0.00101969	0.00111934	539	1598.19	1598.19	0.629865
OS01T0202700-00	129	70.0102	663.072	2.72857	9.09113e-16	2.13985e-15	1	2.20839	1273.63	3.08862	0.0812137	0.283708	129	56.4506	412.363	1.69689	2.66712e-05	6.59186e-05	539	243.011	243.011	0.362379
OS01T0202800-00	129	106.538	1028.42	2.64246	7.87573e-15	1.5709e-14	1	0.000215865	696.694	1.00012	0.319153	0.319183	129	102.473	696.61	1.7899	3.97239e-06	2.5449e-05	539	389.19	389.19	0.675215
OS01T0203000-01	129	378.018	3691.69	2.59324	2.69137e-14	4.85281e-14	1	6.69768	4998.14	2.09474	0.150233	0.319183	129	320.822	2386.05	1.67609	4.03204e-05	8.51814e-05	539	1423.58	1423.58	0.457411
OS01T0203300-01	129	83.6006	887.603	2.29949	3.64738e-11	4.19151e-11	1	0.513924	867.773	1.30034	0.256264	0.319183	129	93.7811	667.343	1.72887	1.39979e-05	4.55e-05	539	385.999	385.999	0.547878
OS01T0203400-01	129	499.419	5278.57	2.31308	2.6281e-11	3.05971e-11	1	3.61953	4517.57	1.45449	0.230017	0.319183	129	274.634	3105.95	1.36103	0.0101917	0.0103532	539	2282.05	2282.05	0.630281
OS01T0205100-01	129	582.237	4786.65	3.70132	1.7927e-26	1.30294e-25	1	37.5147	16657.5	8.21887	0.00484341	0.0583041	129	244.503	2026.74	1.56719	0.00032203	0.00039957	539	1293.23	1293.23	0.251222
OS01T0205200-01	129	278.598	2761.65	2.53347	1.18866e-13	1.9159e-13	1	0.337005	1794.29	1.07904	0.300856	0.319183	129	190.93	1662.86	1.52546	0.000684572	0.000775352	539	1090.07	1090.07	0.717012
OS01T0205300-00	129	491.197	4477.79	2.9255	6.29601e-18	2.1011e-17	1	16.1654	9013.2	3.32752	0.0704441	0.266013	129	392.692	2708.69	1.76968	6.05413e-06	3.05417e-05	539	1530.61	1530.61	0.355256
OS01T0205500-01	129	83.9409	893.981	2.29029	4.55241e-11	5.17971e-11	1	12.3586	5445.3	8.7063	0.00376736	0.049115	129	78.3694	625.443	1.60232	0.00016748	0.000234542	539	390.335	390.335	0.128243
OS01T0205600-01	129	225.237	2507.72	2.16875	8.22882e-10	8.61739e-10	1	14.6514	7888.21	3.62815	0.0590361	0.245467	129	339.291	2174.17	1.88029	5.77005e-07	1.25944e-05	539	1156.29	1156.29	0.219766
OS01T0205700-01	129	294.028	3115.47	2.30553	3.15292e-11	3.64685e-11	1	7.50585	5269.05	2.25003	0.136055	0.319183	129	330.155	2341.77	1.73297	1.28766e-05	4.36861e-05	539	1351.3	1351.3	0.376064
OS01T0205800-00	129	179.425	1524.79	3.40173	3.51015e-23	2.03834e-22	1	1.48362	1362.98	1.73768	0.189769	0.319183	129	112.043	784.368	1.74989	9.10936e-06	3.68951e-05	539	448.239	448.239	0.599598
OS01T0206200-01	129	324.048	3155.26	2.60556	1.97942e-14	3.66154e-14	1	0.155601	2337.23	1.02666	0.312842	0.319183	129	355.19	2276.54	1.87993	5.81505e-07	1.25944e-05	539	1210.97	1210.97	0.637471
OS01T0206600-01	129	343.914	3374.6	2.57383	4.36309e-14	7.58586e-14	1	5.70942	4556.76	1.95562	0.164382	0.319183	129	339.657	2330.09	1.77718	5.18082e-06	2.86353e-05	539	1311.12	1311.12	0.452967
OS01T0206650-00	129	97.0915	1039.89	2.27377	6.77104e-11	7.57529e-11	1	0.312364	907.328	1.15509	0.284493	0.319183	129	109.388	785.506	1.71755	1.76089e-05	5.15396e-05	539	457.342	457.342	0.58766
OS01T0206800-01	129	108.996	988.243	2.95643	2.87447e-18	1.00473e-17	1	0.387444	677.093	1.28727	0.258655	0.319183	129	63.9067	525.989	1.57355	0.000286446	0.000363081	539	334.269	334.269	0.691557
OS01T0207200-01	129	159.899	1448.8	2.96033	2.60349e-18	9.15842e-18	1	4.53409	2642.57	3.02258	0.0844987	0.287647	129	128.291	874.278	1.78641	4.27271e-06	2.62394e-05	539	489.404	489.404	0.381611
OS01T0207400-01	129	435.017	3951.11	2.94637	3.70933e-18	1.27699e-17	1	137.31	55747.6	25.3801	1.55337e-06	0.000121464	129	285.168	2196.51	1.63795	8.48886e-05	0.00014121	539	1341.01	1341.01	0.067112
OS01T0208600-03	129	122.497	1186.73	2.62696	1.16037e-14	2.24498e-14	1	1.19281	1223.45	1.61352	0.206285	0.319183	129	102.165	758.248	1.67846	3.84723e-05	8.27417e-05	539	451.752	451.752	0.544744
OS01T0208700-01	129	29.5069	291.445	2.54751	8.39136e-14	1.38856e-13	1	1.43184	723.591	4.38082	0.0383043	0.198749	129	16.9229	165.172	1.44377	0.00277508	0.00289875	539	114.404	114.404	0.29644
OS01T0209000-01	129	408.495	3605.5	3.1229	4.19335e-20	1.82253e-19	1	0.032921	1898.03	1.00681	0.317547	0.319183	129	243.55	1885.19	1.63285	9.36546e-05	0.000151277	539	1154.54	1154.54	0.768301
OS01T0209200-01	129	431.638	3822.77	3.10051	7.40813e-20	3.14585e-19	1	0.443321	2187.25	1.08583	0.299346	0.319183	129	260.469	2014.36	1.63377	9.20142e-05	0.000149358	539	1232.95	1232.95	0.743005
OS01T0209400-01	129	249.165	2685.68	2.25557	1.04738e-10	1.15504e-10	1	16.9585	8519.46	4.47061	0.0364071	0.193273	129	238.324	1905.66	1.60047	0.000173424	0.000241246	539	1190.69	1190.69	0.227021
OS01T0209700-01	129	99.368	960.973	2.6345	9.6105e-15	1.88623e-14	1	0.625915	784.798	1.45147	0.230498	0.319183	129	58.6422	540.691	1.4823	0.00145323	0.00155837	539	364.765	364.765	0.638598
OS01T0209800-02	129	646.141	5266.97	3.78886	1.98056e-27	1.54868e-26	1	19.7078	10108.6	4.17267	0.0431181	0.211902	129	344.153	2422.58	1.74271	1.05541e-05	3.96291e-05	539	1390.12	1390.12	0.38792
OS01T0210500-01	129	64.585	684.09	2.30659	3.07344e-11	3.559e-11	1	16.1394	6717.35	15.8805	0.000112221	0.00370145	129	42.138	422.994	1.42624	0.00369365	0.00382589	539	296.58	296.58	0.0828387
OS01T0210600-02	129	74.452	624.058	3.51887	1.80069e-24	1.1547e-23	1	1.37023	801.78	2.99854	0.0857302	0.289077	129	30.0148	267.39	1.50773	0.000935884	0.00103391	539	177.346	177.346	0.501768
OS01T0210700-01	129	297.517	3055.8	2.40482	2.82603e-12	3.67142e-12	1	5.63052	4491.87	1.95641	0.164297	0.319183	129	341.759	2295.97	1.80686	2.78101e-06	2.18612e-05	539	1270.7	1270.7	0.418738
OS01T0210750-00	129	120.371	1444.91	1.99935	4.11571e-08	4.15649e-08	1	4.54737	3060.39	2.37808	0.125498	0.319183	129	188.075	1286.92	1.78073	4.81142e-06	2.76883e-05	539	722.692	722.692	0.293626
OS01T0210800-01	129	257.667	2550.56	2.53899	1.03672e-13	1.6884e-13	1	0.071085	1589.34	1.01775	0.314941	0.319183	129	185.686	1561.61	1.55453	0.000405894	0.000486445	539	1004.56	1004.56	0.728765
OS01T0211600-01	129	256.078	2327.8	2.94162	4.18408e-18	1.4289e-17	1	3.7073	2862.98	2.02027	0.157625	0.319183	129	208.598	1417.13	1.79081	3.89713e-06	2.51948e-05	539	791.334	791.334	0.492656
OS01T0211800-01	129	297.472	2756.94	2.83604	6.05475e-17	1.74127e-16	1	5.73313	3772.38	2.45524	0.119583	0.319183	129	188.116	1536.46	1.58054	0.000251692	0.000325925	539	972.109	972.109	0.466217
OS01T0212100-01	129	342.826	3457.98	2.46818	5.96848e-13	8.52418e-13	1	20.1542	10174.5	4.3963	0.0379699	0.197537	129	304.433	2314.33	1.65188	6.48125e-05	0.000116678	539	1401.03	1401.03	0.251768
OS01T0212400-01	129	658.614	5201.5	4.16181	1.80527e-31	1.73094e-30	1	0.327041	2285.02	1.05912	0.305342	0.319183	129	302.554	2157.48	1.72624	1.47666e-05	4.67524e-05	539	1249.81	1249.81	0.799333
OS01T0213400-01	129	252.242	2587.25	2.40945	2.52379e-12	3.29833e-12	1	7.42535	4570.41	2.72938	0.100949	0.308781	129	200.243	1674.52	1.55944	0.00037112	0.000450484	539	1073.79	1073.79	0.375554
OS01T0213800-01	129	150.956	1329.6	3.13686	2.94075e-20	1.30213e-19	1	14.2688	6290.14	8.67229	0.00383373	0.0497837	129	100.484	725.314	1.7112	2.0013e-05	5.57214e-05	539	423.862	423.862	0.185277
OS01T0214200-01	129	299.566	3160.28	2.31882	2.28776e-11	2.68068e-11	1	0.00027851	2510.87	1.00004	0.319172	0.319183	129	382.625	2510.76	1.84224	1.3111e-06	1.61445e-05	539	1362.89	1362.89	0.61025
OS01T0214300-01	129	333.977	3044.53	2.92556	6.28585e-18	2.0981e-17	1	0.213609	1792.29	1.04875	0.307712	0.319183	129	222.772	1708.98	1.6422	7.82035e-05	0.00013316	539	1040.66	1040.66	0.734745
OS01T0214400-01	129	964.172	6579.55	8.28118	1.31338e-70	4.18736e-69	1	7.58992	4295.12	3.21719	0.0752114	0.274612	129	180.179	1335.06	1.68033	3.70733e-05	8.09006e-05	539	794.519	794.519	0.698358
OS01T0214500-01	129	1169.51	8596.97	5.44137	9.49407e-45	1.50159e-43	1	6.69494	5259.64	1.98581	0.161186	0.319183	129	356.226	2648.61	1.67641	4.00636e-05	8.48464e-05	539	1579.93	1579.93	0.715075
OS01T0214600-01	129	1025.21	8016.84	4.29724	6.39841e-33	6.54673e-32	1	109.642	46197.1	13.4418	0.000358389	0.00893067	129	523.751	3436.83	1.84223	1.31127e-06	1.61445e-05	539	1865.58	1865.58	0.17082
OS01T0214800-02	129	396.772	3504.73	3.11781	4.7735e-20	2.06407e-19	1	0.991682	2602.22	1.17457	0.280485	0.319183	129	363.786	2215.46	1.97087	7.81198e-08	6.02843e-06	539	1124.1	1124.1	0.638608
OS01T0215000-01	129	91.1003	852.966	2.78416	2.24287e-16	5.86281e-16	1	1.92509	1270.96	2.44335	0.120474	0.319183	129	71.2685	520.17	1.69788	2.61482e-05	6.51929e-05	539	306.364	306.364	0.434818
OS01T0217000-01	129	155.925	1454.44	2.80296	1.39575e-16	3.7814e-16	1	23.5974	10078	11.5181	0.000915956	0.0180221	129	118.692	874.97	1.68622	3.29892e-05	7.5213e-05	539	518.895	518.895	0.126772
OS01T0217500-01	129	1135.88	7834.22	7.68868	1.32365e-65	3.73442e-64	1	7.39508	4590.53	2.6901	0.103409	0.312034	129	229.174	1706.45	1.67475	4.13991e-05	8.67731e-05	539	1018.93	1018.93	0.724203
OS01T0217800-01	129	317.621	3097.93	2.59849	2.36089e-14	4.30181e-14	1	16.3467	8447.92	4.07575	0.0455757	0.217461	129	293.508	2072.73	1.73857	1.14872e-05	4.13934e-05	539	1192.2	1192.2	0.272103
OS01T0218032-01	129	223.045	2113.97	2.72524	9.8831e-16	2.31043e-15	1	0.214914	1267.83	1.07079	0.302703	0.319183	129	136.105	1184.01	1.52638	0.000673485	0.000764161	539	775.698	775.698	0.742645
OS01T0218100-01	129	306.683	3099.99	2.46052	7.20594e-13	1.01509e-12	1	7.98762	5278.43	2.44004	0.120723	0.319183	129	301.123	2163.26	1.71702	1.77967e-05	5.18634e-05	539	1259.89	1259.89	0.383013
OS01T0218200-00	129	67.6341	720.293	2.29036	4.54423e-11	5.17138e-11	1	0.000118878	517.795	1.00009	0.319161	0.319183	129	67.7533	517.749	1.64632	7.22061e-05	0.000125967	539	314.489	314.489	0.666242
OS01T0218900-01	129	278.823	2722.38	2.59412	2.63284e-14	4.75483e-14	1	1.47342	2321.52	1.32895	0.251124	0.319183	129	232.48	1746.88	1.66458	5.0569e-05	9.87199e-05	539	1049.44	1049.44	0.608226
OS01T0219000-00	129	103.246	970.501	2.76478	3.6549e-16	9.24993e-16	1	2.99285	1781.74	2.89936	0.0910232	0.295982	129	87.8353	614.529	1.75068	8.96267e-06	3.65546e-05	539	351.023	351.023	0.374276
OS01T0219100-01	129	389.41	3505.61	2.99843	9.90411e-19	3.67424e-18	1	1.75892	2753.04	1.33186	0.250608	0.319183	129	299.304	2067.06	1.76801	6.26781e-06	3.10488e-05	539	1169.15	1169.15	0.6335
OS01T0219300-01	129	208.92	1818.87	3.21723	3.81184e-21	1.84598e-20	1	3.0242	2222.6	2.13064	0.146812	0.319183	129	159.269	1043.16	1.84515	1.23184e-06	1.58601e-05	539	565.354	565.354	0.499098
OS01T0220200-01	129	249.798	2577.17	2.38985	4.07383e-12	5.19641e-12	1	7.57043	4885.52	2.52737	0.114335	0.319183	129	284.89	1933.05	1.79255	3.7576e-06	2.47007e-05	539	1078.38	1078.38	0.348019
OS01T0220300-01	129	353.292	3640.19	2.39418	3.66583e-12	4.69912e-12	1	2.40601	3323.04	1.39349	0.239989	0.319183	129	288.086	2384.69	1.56843	0.000314789	0.000392211	539	1520.44	1520.44	0.588042
OS01T0220400-01	129	273.214	2553.06	2.79395	1.75197e-16	4.66223e-16	1	8.18199	4644.64	3.19512	0.0762061	0.276381	129	179.961	1453.67	1.59082	0.000207826	0.000279314	539	913.782	913.782	0.382106
OS01T0220500-00	129	141.223	1239.13	3.16269	1.52505e-20	6.97402e-20	1	1.02071	991.411	1.67092	0.198446	0.319183	129	67.1786	593.333	1.51439	0.000832699	0.000928363	539	391.797	391.797	0.645729
OS01T0220700-00	129	948.054	6847.26	5.90823	2.43488e-49	4.47076e-48	1	0.875987	2426.2	1.16389	0.282674	0.319183	129	308.541	2084.56	1.79868	3.30363e-06	2.33778e-05	539	1158.94	1158.94	0.831632
OS01T0220900-01	129	348.862	2561.99	5.46474	5.54995e-45	8.80854e-44	1	1.57641	1372.33	1.81158	0.18068	0.319183	129	96.237	757.533	1.61582	0.000129713	0.000192943	539	468.822	468.822	0.750618
OS01T0221300-01	129	335.681	3012.66	3.01696	6.18721e-19	2.35259e-18	1	5.45311	3899.93	2.19935	0.140508	0.319183	129	258.216	1773.22	1.77575	5.33631e-06	2.89752e-05	539	998.574	998.574	0.480043
OS01T0221400-00	129	347.142	3523.08	2.4462	1.0249e-12	1.41218e-12	1	2.17651	3103.54	1.37647	0.242864	0.319183	129	271.492	2254.7	1.56552	0.000332064	0.000410101	539	1440.23	1440.23	0.602178
OS01T0221500-01	129	45.4313	445.821	2.57353	4.39526e-14	7.63813e-14	1	0.86287	575.057	2.41076	0.122954	0.319183	129	21.7683	238.538	1.37698	0.00801055	0.00816722	539	173.233	173.233	0.486318
OS01T0221600-00	129	270.296	2478.53	2.89293	1.43628e-17	4.5512e-17	1	9.0114	4960.73	3.42998	0.066309	0.258249	129	196.512	1446.29	1.6881	3.17756e-05	7.34789e-05	539	856.752	856.752	0.357514
OS01T0221700-00	129	238.085	2278.61	2.6804	3.04612e-15	6.55356e-15	1	20.1722	9283.07	6.55624	0.0116037	0.101349	129	188.605	1415.91	1.66558	4.95812e-05	9.76226e-05	539	850.1	850.1	0.198439
OS01T0221800-01	129	293.009	2630.18	3.01583	6.36744e-19	2.41606e-18	1	11.4159	5987.72	3.89947	0.0504371	0.229031	129	221.132	1535.52	1.76067	7.29553e-06	3.31427e-05	539	872.124	872.124	0.327583
OS01T0221900-01	129	146.527	1454.05	2.52927	1.31917e-13	2.10865e-13	1	0.52479	1107.87	1.2266	0.27013	0.319183	129	109.439	903.206	1.5711	0.000299684	0.000376442	539	574.888	574.888	0.654685
OS01T0222500-01	129	263.447	2569.26	2.59896	2.33375e-14	4.25836e-14	1	20.0507	9633.89	5.31054	0.0227948	0.148909	129	275.179	1814.11	1.83508	1.52794e-06	1.72808e-05	539	988.572	988.572	0.208553
OS01T0222600-01	129	120.276	2000.54	1.56428	0.000339667	0.000339723	1	0.0232656	1461.35	1.00625	0.317681	0.319183	129	57.7982	1452.28	1.13558	0.169377	0.169424	539	1278.88	1278.88	0.800903
OS01T0223000-01	129	790.358	5490.89	7.33353	1.64009e-62	4.23227e-61	1	2.25165	2237.03	1.64623	0.201774	0.319183	129	203.381	1358.88	1.8149	2.34664e-06	2.03189e-05	539	748.737	748.737	0.799254
OS01T0223200-01	129	1797.75	11309.1	21.6424	1.56011e-149	3.04322e-147	1	2.76816	2021.64	2.14599	0.145376	0.319183	129	139.837	942.053	1.80283	3.02794e-06	2.25748e-05	539	522.543	522.543	0.904893
OS01T0223600-01	129	484.187	4286.23	3.10348	6.87005e-20	2.93108e-19	1	27.6692	13133.3	5.60697	0.0193747	0.136897	129	320.404	2342.32	1.69598	2.71625e-05	6.66065e-05	539	1381.1	1381.1	0.263983
OS01T0223700-01	129	579.436	4761.72	3.70531	1.62093e-26	1.18379e-25	1	47.0115	20478	9.55325	0.00244591	0.0360449	129	286.153	2143.57	1.66801	4.72776e-05	9.46752e-05	539	1285.11	1285.11	0.211164
OS01T0224166-00	129	1226.33	8580.86	7.01702	1.07919e-59	2.59651e-58	1	21.9904	10680.4	5.07579	0.025951	0.160855	129	293.776	2104.19	1.72071	1.65184e-05	4.97692e-05	539	1222.86	1222.86	0.528864
OS01T0224300-01	129	323.149	3057.34	2.73355	8.01985e-16	1.90654e-15	1	5.92412	4389.98	2.111	0.148672	0.319183	129	320.374	2079.57	1.85934	9.08078e-07	1.46488e-05	539	1118.45	1118.45	0.437827
OS01T0224400-01	129	252.979	2705.07	2.27855	6.03765e-11	6.78409e-11	1	10.9273	6122.9	3.2897	0.0720401	0.26949	129	224.681	1861.23	1.56776	0.000318664	0.000396083	539	1187.19	1187.19	0.302898
OS01T0224500-01	129	228.334	2249.42	2.55785	6.49078e-14	1.09544e-13	1	0.00246809	1559.14	1.00062	0.319034	0.319183	129	226.254	1558.18	1.77183	5.78966e-06	2.99829e-05	539	879.417	879.417	0.668489
OS01T0224700-01	129	304.775	3105.01	2.43271	1.4273e-12	1.93099e-12	1	12.3318	6826.57	3.38426	0.0681206	0.261445	129	246.931	2017.15	1.5804	0.000252358	0.000326652	539	1276.36	1276.36	0.317968
OS01T0225000-00	129	188.408	1796.5	2.69724	1.99686e-15	4.42363e-15	1	0.0128744	1162.04	1.00434	0.318139	0.319183	129	163.655	1157.02	1.73713	1.18308e-05	4.20417e-05	539	666.053	666.053	0.695774
OS01T0225100-01	129	16.951	199.345	2.04165	1.57373e-08	1.59697e-08	1	0.962176	512.237	3.73927	0.055338	0.237941	129	13.1165	136.989	1.40301	0.00535077	0.00549433	539	97.6394	97.6394	0.261256
OS01T0225200-01	129	431.656	4020.32	2.81066	1.14944e-16	3.16131e-16	1	26.0872	12369.2	5.63475	0.019083	0.135812	129	254.925	2195.16	1.53466	0.000580965	0.000667974	539	1430.38	1430.38	0.256806
OS01T0225300-01	129	222.293	2369.78	2.28739	4.88126e-11	5.53513e-11	1	7.652	4645.84	2.79607	0.0969195	0.304132	129	208.514	1661.56	1.6038	0.000162897	0.000229363	539	1036.02	1036.02	0.339076
OS01T0225400-01	129	367.006	3674.77	2.4952	3.06494e-13	4.59704e-13	1	1.8083	3317.35	1.26999	0.261861	0.319183	129	379.792	2612.11	1.77364	5.57576e-06	2.95674e-05	539	1472.74	1472.74	0.578273
OS01T0225550-01	129	227.307	1909.77	3.4982	3.03993e-24	1.90624e-23	1	0.0907693	834.198	1.04432	0.308732	0.319183	129	84.2894	798.798	1.46319	0.00200915	0.0021229	539	545.93	545.93	0.831546
OS01T0225600-00	129	583.193	4507	4.47195	8.89887e-35	9.86161e-34	1	0.717773	1828.12	1.18081	0.279217	0.319183	129	180.116	1548.19	1.53615	0.000565728	0.000652689	539	1007.84	1007.84	0.828264
OS01T0226300-01	129	319.066	3399.52	2.28905	4.69011e-11	5.32903e-11	1	3.65616	3797.74	1.60118	0.208017	0.319183	129	295.57	2371.83	1.59706	0.000184899	0.000253859	539	1485.12	1485.12	0.51127
OS01T0226500-01	129	168.821	1741.93	2.38946	4.11285e-12	5.24176e-12	1	4.69354	3172.3	2.36418	0.126599	0.319183	129	204.271	1341.82	1.84062	1.35742e-06	1.63906e-05	539	729.005	729.005	0.357082
OS01T0226500-02	129	281.874	2646.95	2.76962	3.23496e-16	8.25508e-16	1	4.27479	3229.07	2.06739	0.1529	0.319183	129	202.066	1561.91	1.63429	9.11007e-05	0.000148341	539	955.709	955.709	0.497376
OS01T0226600-01	129	526.473	4380.59	3.58552	3.33447e-25	2.2346e-24	1	0.066716	2210.77	1.01191	0.316329	0.319183	129	321.001	2184.75	1.78822	4.11429e-06	2.57564e-05	539	1221.74	1221.74	0.763179
OS01T0227100-01	129	86.2487	793.249	2.87662	2.17022e-17	6.69272e-17	1	1.06035	845.991	1.95625	0.164315	0.319183	129	52.233	432.456	1.56825	0.000315822	0.000393228	539	275.757	275.757	0.546016
OS01T0227200-01	129	101.694	948.425	2.80384	1.36522e-16	3.7059e-16	1	0.301125	665.526	1.21427	0.27254	0.319183	129	69.9426	548.087	1.62032	0.000119072	0.000181063	539	338.259	338.259	0.679711
OS01T0227300-01	129	33.664	325.68	2.63291	1.00003e-14	1.95712e-14	1	0.0289329	193.889	1.06179	0.304735	0.319183	129	19.6365	182.605	1.47624	0.00161135	0.0017192	539	123.696	123.696	0.752666
OS01T0227350-00	129	73.9903	740.886	2.49503	3.0773e-13	4.61442e-13	1	0.0280996	546.192	1.02047	0.314297	0.319183	129	79.4294	535.233	1.80247	3.05088e-06	2.26167e-05	539	296.944	296.944	0.643879
OS01T0227400-01	129	282.941	2514.08	3.07935	1.26851e-19	5.24789e-19	1	9.91424	5253.21	3.7884	0.0537826	0.235612	129	190.074	1386.66	1.69843	2.58605e-05	6.47977e-05	539	816.432	816.432	0.35179
OS01T0227500-01	129	287.129	2304.54	3.9613	2.63625e-29	2.27952e-28	1	28.6072	12105.5	12.7603	0.000498511	0.0114041	129	122.308	948.687	1.63071	9.75911e-05	0.000156147	539	581.763	581.763	0.181912
OS01T0227700-01	129	234.929	2409.17	2.41014	2.48146e-12	3.24628e-12	1	0.864445	2005.89	1.20203	0.274959	0.319183	129	223.052	1668.75	1.66942	4.59786e-05	9.29875e-05	539	999.598	999.598	0.61239
OS01T0227800-01	129	416.028	3669.33	3.12772	3.70976e-20	1.62401e-19	1	2.64119	2633.53	1.6424	0.202296	0.319183	129	143.435	1603.47	1.36679	0.00934841	0.00950881	539	1173.16	1173.16	0.691862
OS01T0228300-01	129	144.151	1521.46	2.31734	2.3712e-11	2.77308e-11	1	0.347575	1172.43	1.13073	0.289605	0.319183	129	126.772	1036.87	1.57926	0.000257754	0.00033238	539	656.558	656.558	0.647921
OS01T0228400-01	129	30.2445	356.27	2.03812	1.70588e-08	1.73049e-08	1	0.071951	242.772	1.13069	0.289614	0.319183	129	13.3027	214.712	1.2283	0.0616102	0.061719	539	174.803	174.803	0.756306
OS01T0228450-00	129	91.2353	965.234	2.31015	2.82032e-11	3.27404e-11	1	0.581994	987.588	1.29842	0.256614	0.319183	129	114.263	760.61	1.82042	2.08766e-06	1.93848e-05	539	417.822	417.822	0.526178
OS01T0228600-02	129	237.752	2425.19	2.42839	1.58675e-12	2.1335e-12	1	1.17381	2084.09	1.28149	0.259722	0.319183	129	209.207	1626.3	1.62845	0.000101922	0.000161256	539	998.683	998.683	0.605229
OS01T0228800-01	129	268.748	2605.64	2.62361	1.26171e-14	2.42311e-14	1	0.00787478	1748.61	1.00176	0.318759	0.319183	129	250.797	1745.54	1.75758	7.77587e-06	3.41886e-05	539	993.152	993.152	0.681263
OS01T0229100-02	129	259.337	2598.19	2.49306	3.23092e-13	4.82802e-13	1	0.237449	1859.54	1.05241	0.306872	0.319183	129	241.587	1766.93	1.69544	2.74563e-05	6.70879e-05	539	1042.17	1042.17	0.664386
OS01T0229300-01	129	67.8692	747.869	2.19539	4.38699e-10	4.64726e-10	1	0.462186	763.906	1.30883	0.254724	0.319183	129	81.0001	583.654	1.71334	1.91717e-05	5.42807e-05	539	340.654	340.654	0.529223
OS01T0229400-01	129	234.487	2339.38	2.50882	2.18844e-13	3.36988e-13	1	0.406219	1867.61	1.09269	0.297831	0.319183	129	258.907	1709.18	1.83298	1.59796e-06	1.75466e-05	539	932.462	932.462	0.614793
OS01T0229500-01	129	315.223	3165.38	2.48452	3.98921e-13	5.86833e-13	1	43.0767	18846.4	9.20901	0.00291337	0.0406771	129	257.493	2046.52	1.60632	0.000155309	0.00022102	539	1274.04	1274.04	0.137276
OS01T0229600-01	129	816.907	6181.95	4.82774	1.66915e-38	2.14753e-37	1	6.10072	4524.27	2.10923	0.148841	0.319183	129	288.16	2144.99	1.67511	4.11079e-05	8.63257e-05	539	1280.51	1280.51	0.66778
OS01T0229900-01	129	178.33	1888.22	2.30766	2.99532e-11	3.47119e-11	1	2.16008	2361.56	1.55455	0.214724	0.319183	129	233.631	1519.13	1.85659	9.63474e-07	1.47994e-05	539	818.239	818.239	0.459579
OS01T0230200-01	129	344.767	3338.47	2.62899	1.10305e-14	2.13993e-14	1	15.2417	8048.17	3.82536	0.0526437	0.23367	129	278.009	2103.9	1.65678	5.89051e-05	0.000109431	539	1269.87	1269.87	0.302649
OS01T0231000-03	129	235.616	2213.07	2.76851	3.32707e-16	8.46751e-16	1	0.392753	1686.92	1.09987	0.296256	0.319183	129	244.791	1533.74	1.91869	2.49058e-07	9.43159e-06	539	799.372	799.372	0.628477
OS01T0231500-02	129	258.178	2679.83	2.36994	6.61937e-12	8.22423e-12	1	9.8116	5689.51	3.05397	0.0829196	0.285638	129	244.077	1862.99	1.64756	7.04905e-05	0.000123609	539	1130.76	1130.76	0.321872
OS01T0231700-01	129	100.926	988.243	2.58238	3.52705e-14	6.22293e-14	1	8.28853	3846.43	6.26556	0.0135597	0.111319	129	77.0709	613.9	1.60418	0.000161714	0.000228105	539	382.687	382.687	0.203534
OS01T0231800-01	129	370.942	3419.08	2.86492	2.91761e-17	8.81403e-17	1	11.4742	6734.64	2.98032	0.0866765	0.290539	129	355.425	2259.7	1.89346	4.33126e-07	1.13875e-05	539	1193.43	1193.43	0.355975
OS01T0231900-01	129	223.626	2273.45	2.44013	1.18956e-12	1.62462e-12	1	3.38444	2760.65	1.91616	0.16867	0.319183	129	169.675	1440.72	1.54635	0.000470825	0.000554194	539	931.691	931.691	0.492575
OS01T0232000-00	129	312.015	4437.94	1.72962	1.37857e-05	1.38009e-05	1	0.320324	3307.62	1.03925	0.309904	0.319183	129	205.618	3182.7	1.24041	0.0531449	0.0532917	539	2565.84	2565.84	0.72799
OS01T0232300-01	129	345.028	3614.19	2.34077	1.34476e-11	1.61142e-11	1	11.5088	7040.57	2.75869	0.0991563	0.306672	129	336.043	2552.15	1.65293	6.35055e-05	0.000115242	539	1544.02	1544.02	0.342315
OS01T0232400-02	129	101.069	1005.72	2.51869	1.71437e-13	2.69197e-13	1	0.0295232	742.573	1.01575	0.315416	0.319183	129	110.586	731.059	1.83085	1.67236e-06	1.78776e-05	539	399.301	399.301	0.641173
OS01T0232800-01	129	359.515	3373.19	2.77378	2.91335e-16	7.47858e-16	1	0.0130039	2204.32	1.00231	0.318627	0.319183	129	327.716	2199.25	1.80844	2.6897e-06	2.1539e-05	539	1216.1	1216.1	0.686186
OS01T0233000-01	129	276.461	2899.23	2.33721	1.46582e-11	1.74966e-11	1	160.772	64561	34.7105	3.1344e-08	5.12262e-06	129	206.507	1859.98	1.49943	0.00108176	0.0011819	539	1240.46	1240.46	0.0379082
OS01T0233900-01	129	160.505	1575.71	2.57183	4.58538e-14	7.94417e-14	1	6.08858	3462.12	3.18335	0.0767427	0.277292	129	158.296	1087.57	1.7751	5.40915e-06	2.91785e-05	539	612.68	612.68	0.320074
OS01T0234100-01	129	109.162	1012.7	2.83092	6.89121e-17	1.96408e-16	1	0.922609	992.573	1.56865	0.212669	0.319183	129	91.6757	632.755	1.76882	6.16333e-06	3.08014e-05	539	357.728	357.728	0.560748
OS01T0234499-00	129	255.841	2853.55	2.16423	9.15245e-10	9.56586e-10	1	44.4232	19581.1	8.67925	0.00382006	0.0497485	129	312.526	2256.08	1.71109	2.00579e-05	5.5774e-05	539	1318.5	1318.5	0.110167
OS01T0234700-01	129	381.068	3439.68	2.98255	1.48191e-18	5.38851e-18	1	9.08775	5225.94	3.1075	0.0803004	0.281893	129	176.149	1681.71	1.45822	0.00218362	0.00229974	539	1153.27	1153.27	0.443146
OS01T0234800-02	129	223.847	2293.9	2.41256	2.33892e-12	3.0711e-12	1	1.67587	2243.38	1.41112	0.237053	0.319183	129	212.99	1589.79	1.67202	4.36865e-05	8.9869e-05	539	950.817	950.817	0.556274
OS01T0234900-01	129	328.28	3295.37	2.48577	3.86813e-13	5.70594e-13	1	27.6614	13133.9	5.59851	0.0194644	0.137075	129	340.089	2345.96	1.76961	6.06285e-06	3.05433e-05	539	1325.7	1325.7	0.194506
OS01T0235100-01	129	38.6231	342.764	3.08725	1.03763e-19	4.34024e-19	1	3.43741	1492.22	9.84125	0.00211441	0.0325616	129	13.5344	151.629	1.36571	0.00950163	0.00966195	539	111.026	111.026	0.199914
OS01T0235200-01	129	163.375	1640.35	2.48499	3.94268e-13	5.80836e-13	1	1.04867	1510.75	1.37121	0.243763	0.319183	129	147.221	1101.76	1.66908	4.62889e-05	9.32822e-05	539	660.102	660.102	0.579182
OS01T0235200-02	129	227.574	2394.56	2.32681	1.88581e-11	2.22739e-11	1	1.51313	2429.82	1.32077	0.25258	0.319183	129	270.195	1839.7	1.78765	4.16363e-06	2.5885e-05	539	1029.12	1029.12	0.532042
OS01T0235350-00	129	230.951	2410.69	2.35192	1.02585e-11	1.24565e-11	1	0.0959789	1597.87	1.02399	0.313469	0.319183	129	178.484	1560.44	1.5224	0.000722838	0.000815413	539	1024.99	1024.99	0.712108
OS01T0235400-02	129	397.454	3972.75	2.50169	2.61063e-13	3.96545e-13	1	15.7943	8640.63	3.48293	0.0642757	0.254904	129	297.61	2480.86	1.56223	0.000352725	0.000431737	539	1588.03	1588.03	0.324343
OS01T0235800-01	129	202.893	2156.31	2.29651	3.91916e-11	4.49387e-11	1	3.29368	2805.53	1.84453	0.176791	0.319183	129	194.016	1521	1.61989	0.000120041	0.000182094	539	938.951	938.951	0.459524
OS01T0235850-00	129	81.8731	868.018	2.30378	3.28891e-11	3.79808e-11	1	0.456372	806.596	1.28314	0.259417	0.319183	129	83.9441	628.611	1.66838	4.69307e-05	9.41573e-05	539	376.779	376.779	0.570667
OS01T0235900-00	129	149.486	1327.03	3.0853	1.09042e-19	4.54743e-19	1	12.2945	5498.46	7.81456	0.00597509	0.0673255	129	91.1688	703.618	1.6359	8.83275e-05	0.000145246	539	430.112	430.112	0.206548
OS01T0236000-01	129	283.89	2715.9	2.68221	2.91137e-15	6.28677e-15	1	3.39206	2973.67	1.80139	0.181903	0.319183	129	212.735	1650.77	1.63029	9.83899e-05	0.000157135	539	1012.56	1012.56	0.529531
OS01T0236700-01	129	222.892	2203.22	2.54452	9.03903e-14	1.48827e-13	1	0.84569	1702.57	1.24026	0.267491	0.319183	129	168.959	1372.75	1.58539	0.000229977	0.000302978	539	865.872	865.872	0.648439
OS01T0236800-01	129	1007.05	6766.44	9.34402	4.01096e-79	1.54486e-77	1	4.0589	2893.79	2.20762	0.13977	0.319183	129	195.557	1310.82	1.81016	2.59411e-06	2.11104e-05	539	724.146	724.146	0.78715
OS01T0237100-01	129	123.725	1033.44	3.55029	8.12934e-25	5.32975e-24	1	3.68939	1886.67	4.21313	0.0421344	0.209586	129	52.2408	447.808	1.53841	0.000543246	0.000629031	539	291.086	291.086	0.401068
OS01T0237500-01	129	114.541	1011.08	3.12223	4.2663e-20	1.85333e-19	1	0.835993	815.101	1.66666	0.199016	0.319183	129	55.0765	489.063	1.51023	0.000895833	0.000993417	539	323.834	323.834	0.643392
OS01T0238200-01	129	359.415	2656.69	5.31126	1.91302e-43	2.92861e-42	1	0.426103	976.258	1.20514	0.274341	0.319183	129	103.293	810.078	1.61951	0.000120917	0.000182994	539	500.199	500.199	0.837048
OS01T0238200-02	129	234.057	2109.12	2.9926	1.1483e-18	4.23316e-18	1	4.52721	3052.24	2.37228	0.125956	0.319183	129	193.95	1286.63	1.82558	1.87076e-06	1.85984e-05	539	704.779	704.779	0.445227
OS01T0238500-01	129	446.705	3982.63	3.05792	2.18636e-19	8.812e-19	1	16.865	8815.3	3.939	0.0493007	0.2266	129	311.853	2237.95	1.71834	1.73305e-05	5.10886e-05	539	1302.4	1302.4	0.336418
OS01T0238600-01	129	250.283	2379.45	2.71085	1.41896e-15	3.22735e-15	1	27.6535	12228.5	8.47038	0.00425342	0.0534358	129	188.644	1443.68	1.64475	7.44313e-05	0.00012871	539	877.75	877.75	0.163188
OS01T0238900-01	129	213.89	2250.53	2.32688	1.88267e-11	2.2244e-11	1	19.4698	9145.17	5.89271	0.016584	0.125919	129	194.92	1551.95	1.6046	0.000160452	0.000226713	539	967.187	967.187	0.186226
OS01T0239000-01	129	672.914	5364.85	4.04171	3.55336e-30	3.19908e-29	1	20.4742	10283.1	4.4745	0.0363272	0.193202	129	323.594	2298.15	1.73136	1.3307e-05	4.43836e-05	539	1327.37	1327.37	0.392346
OS01T0239000-02	129	70.331	564.054	3.97032	2.10467e-29	1.82683e-28	1	6.86315	2874.64	14.5179	0.000213915	0.00605967	129	18.6464	198.007	1.39375	0.00618531	0.00633549	539	142.068	142.068	0.187665
OS01T0239100-02	129	327.594	3318.27	2.45306	8.65775e-13	1.20565e-12	1	17.4536	9232.81	3.80595	0.0532388	0.234647	129	357.729	2425.89	1.79336	3.69403e-06	2.45043e-05	539	1352.7	1352.7	0.260623
OS01T0239200-01	129	28.1068	252.186	3.01856	5.94036e-19	2.26612e-18	1	12.7619	5124.51	34.7753	3.05328e-08	5.12262e-06	129	21.272	147.361	1.76385	6.83088e-06	3.22621e-05	539	83.5449	83.5449	0.0478409
OS01T0241000-01	129	241.179	2592.48	2.26336	8.69074e-11	9.6392e-11	1	18.9713	9342.22	4.80713	0.0301359	0.173444	129	266	1943.41	1.69669	2.67764e-05	6.59808e-05	539	1145.41	1145.41	0.20268
OS01T0241100-01	129	263.971	2809.27	2.29246	4.321e-11	4.93157e-11	1	4.1543	3721.27	1.77111	0.185592	0.319183	129	291.883	2101.09	1.71456	1.87042e-05	5.35871e-05	539	1225.44	1225.44	0.448513
OS01T0242300-01	129	387.091	3440.26	3.07795	1.31446e-19	5.42809e-19	1	3.49598	3355.74	1.68435	0.196664	0.319183	129	291.533	1992.31	1.78249	4.63746e-06	2.72701e-05	539	1117.71	1117.71	0.566598
OS01T0242500-01	129	267.33	2575.03	2.65179	6.23649e-15	1.26834e-14	1	0.753898	2032.01	1.16917	0.281589	0.319183	129	255.646	1737.99	1.7898	3.98053e-06	2.54712e-05	539	971.054	971.054	0.62523
OS01T0242800-00	129	480.694	3538.69	5.40652	2.11702e-44	3.33375e-43	1	5.20381	3233.01	2.68628	0.103652	0.312249	129	183.002	1203.53	1.83879	1.41157e-06	1.66497e-05	539	654.521	654.521	0.603918
OS01T0243000-01	129	294.199	2716.13	2.85628	3.63046e-17	1.08251e-16	1	19.8509	9244.36	6.15267	0.0144094	0.11551	129	183.854	1502.5	1.58002	0.000254115	0.000328481	539	950.933	950.933	0.237312
OS01T0243100-01	129	70.0816	762.588	2.22915	1.96819e-10	2.12453e-10	1	0.516272	760.081	1.36036	0.245627	0.319183	129	72.2122	558.735	1.63326	9.29273e-05	0.000150464	539	342.098	342.098	0.54586
OS01T0243400-01	129	338.886	3339.76	2.55638	6.73315e-14	1.1335e-13	1	95.2405	39332.8	17.9681	4.24712e-05	0.00176309	129	294.198	2189.04	1.67557	4.07334e-05	8.57641e-05	539	1306.44	1306.44	0.0739713
OS01T0243800-01	129	142.824	1115.88	4.30954	4.72838e-33	4.85716e-32	1	0.395121	635.687	1.31998	0.252722	0.319183	129	74.2195	481.59	1.85991	8.96831e-07	1.45783e-05	539	258.931	258.931	0.725275
OS01T0246100-01	129	256.388	2351.98	2.89065	1.52178e-17	4.80484e-17	1	0.637068	1626.55	1.18029	0.279323	0.319183	129	188.148	1378.1	1.69372	2.84148e-05	6.84742e-05	539	813.652	813.652	0.678534
OS01T0246200-00	129	112.54	1115.21	2.53474	1.15203e-13	1.86034e-13	1	0.744489	1117.47	1.35104	0.247243	0.319183	129	129.051	827.123	1.87995	5.81244e-07	1.25944e-05	539	439.971	439.971	0.538266
OS01T0246400-01	129	238.236	1762.82	5.28737	3.33009e-43	5.04688e-42	1	9.51662	4249.15	7.903	0.0057061	0.0652023	129	68.0868	537.662	1.61266	0.000137755	0.00020155	539	333.402	333.402	0.349579
OS01T0246500-01	129	388.682	3748.64	2.64632	7.15215e-15	1.4378e-14	1	0.114376	2369.78	1.01918	0.314602	0.319183	129	302.873	2325.17	1.64143	7.93775e-05	0.00013458	539	1416.55	1416.55	0.71313
OS01T0246700-01	129	564.065	5188.41	2.87603	2.20289e-17	6.78714e-17	1	2.26218	3856.35	1.29664	0.256937	0.319183	129	390.028	2974.1	1.6486	6.90802e-05	0.000121846	539	1804.02	1804.02	0.658683
OS01T0247500-01	129	265.642	2743.04	2.38694	4.37433e-12	5.55861e-12	1	0.0642758	2252.46	1.01125	0.316485	0.319183	129	359.4	2227.39	1.93823	1.61718e-07	8.05969e-06	539	1149.19	1149.19	0.592811
OS01T0248400-01	129	121.395	1227.61	2.45895	7.49014e-13	1.05218e-12	1	3.58792e-05	871.056	1.00002	0.319179	0.319183	129	123.933	871.042	1.74473	1.01275e-05	3.88041e-05	539	499.243	499.243	0.662048
OS01T0248500-01	129	580.754	4939.74	3.39451	4.21633e-23	2.43516e-22	1	0.028284	2348.63	1.00472	0.318048	0.319183	129	294.128	2337.6	1.60636	0.000155198	0.000220906	539	1455.22	1455.22	0.796607
OS01T0248600-01	129	409.721	3852.43	2.76338	3.78582e-16	9.55726e-16	1	12.1858	7005.21	3.10965	0.0801973	0.281893	129	286.211	2252.73	1.61591	0.00012951	0.000192687	539	1394.1	1394.1	0.380493
OS01T0248701-00	129	1733.65	11942.5	7.75173	3.80322e-66	1.08652e-64	1	138.703	56768.7	21.225	9.67543e-06	0.000573601	129	377.996	2674.61	1.73606	1.20921e-05	4.23889e-05	539	1540.63	1540.63	0.219815
OS01T0248800-01	129	109.166	1071.68	2.57195	4.57192e-14	7.92312e-14	1	3.13601	2021.62	2.53153	0.11404	0.319183	129	127.3	798.578	1.91653	2.61148e-07	9.56778e-06	539	416.678	416.678	0.354822
OS01T0249100-00	129	146.31	1330.39	2.9399	4.3707e-18	1.48899e-17	1	5.59434	2949.6	3.84159	0.0521517	0.232625	129	105.093	767.806	1.69671	2.67692e-05	6.59808e-05	539	452.528	452.528	0.332966
OS01T0249200-01	129	548.897	5145.84	2.77784	2.62986e-16	6.79219e-16	1	82.6429	35367.6	11.2747	0.00103302	0.0196728	129	428.146	3136.9	1.69337	2.86134e-05	6.87154e-05	539	1852.46	1852.46	0.127159
OS01T0249300-01	129	168.348	1722.87	2.41711	2.09192e-12	2.7662e-12	1	8.1011	4376.72	3.59547	0.0601739	0.247139	129	168.17	1217.29	1.70781	2.14282e-05	5.8074e-05	539	712.778	712.778	0.280215
OS01T0249900-01	129	752.768	4921.68	12.1502	3.65657e-99	2.19649e-97	1	0.358403	785.997	1.2163	0.272141	0.319183	129	80.3829	646.22	1.59532	0.00019103	0.000260803	539	405.071	405.071	0.931216
OS01T0250600-01	129	260.652	2746.87	2.32203	2.11668e-11	2.48696e-11	1	37.9846	16748.9	8.65603	0.0038659	0.0499155	129	250.662	1934.94	1.63568	8.86908e-05	0.000145579	539	1182.96	1182.96	0.129079
OS01T0250900-01	129	190.574	1457.95	4.63575	1.67575e-36	2.00791e-35	1	0.0921864	549.988	1.06994	0.302894	0.319183	129	66.5116	514.035	1.63445	9.08209e-05	0.000148017	539	314.5	314.5	0.836608
OS01T0251000-01	129	237.401	2647.96	2.16416	9.16904e-10	9.58209e-10	1	2.7124	3074.54	1.52454	0.219179	0.319183	129	264.385	2016.71	1.64824	6.95654e-05	0.00012244	539	1223.55	1223.55	0.488252
OS01T0251200-01	129	200.645	2176.07	2.23831	1.58219e-10	1.72098e-10	1	0.825023	2074.4	1.18359	0.278656	0.319183	129	260.148	1752.64	1.80277	3.03167e-06	2.2577e-05	539	972.193	972.193	0.547919
OS01T0252100-01	129	215.581	2273.08	2.32043	2.20019e-11	2.58207e-11	1	4.57373	3390.61	2.11009	0.148759	0.319183	129	209.089	1606.86	1.64033	8.10801e-05	0.000136703	539	979.594	979.594	0.41715
OS01T0252150-00	129	66.9933	743.625	2.17647	6.85971e-10	7.2086e-10	1	0.0175193	583.54	1.01185	0.316344	0.319183	129	78.3476	576.708	1.68793	3.18835e-05	7.36063e-05	539	341.665	341.665	0.626572
OS01T0252200-01	129	401.319	3825.89	2.69814	1.95241e-15	4.33301e-15	1	1.22388	2877.18	1.19889	0.275583	0.319183	129	327.297	2399.87	1.69246	2.91368e-05	6.93752e-05	539	1417.98	1417.98	0.64981
OS01T0252600-00	129	256.326	2680.76	2.34578	1.19083e-11	1.43435e-11	1	57.9345	24497.8	12.8709	0.000472424	0.0110611	129	253.515	1903.35	1.66551	4.9653e-05	9.77276e-05	539	1142.8	1142.8	0.0891796
OS01T0252900-01	129	286.513	2864.92	2.50028	2.70345e-13	4.09651e-13	1	0.0559919	1866.91	1.01184	0.316347	0.319183	129	233.076	1845.07	1.61023	0.000144238	0.000208979	539	1145.84	1145.84	0.706639
OS01T0253100-01	129	225.253	2231.48	2.53588	1.11974e-13	1.81254e-13	1	0.0117408	1532.06	1.003	0.318461	0.319183	129	215.842	1527.49	1.73586	1.21411e-05	4.24564e-05	539	879.96	879.96	0.675059
OS01T0253400-01	129	183.865	1976.21	2.26365	8.63165e-11	9.57893e-11	1	7.39353	4507.09	2.77597	0.0981153	0.305468	129	250.197	1623.61	1.85977	8.99678e-07	1.4608e-05	539	873.018	873.018	0.293299
OS01T0253600-01	129	444.014	3639.41	3.73149	8.38381e-27	6.24602e-26	1	7.05369	4392.4	2.67591	0.104315	0.313462	129	222.045	1641.46	1.68299	3.5173e-05	7.82624e-05	539	975.323	975.323	0.517291
OS01T0254000-01	129	30.8956	321.094	2.36585	7.31162e-12	9.03297e-12	1	0.117789	246.582	1.22895	0.269674	0.319183	129	21.6414	200.644	1.47837	0.00155413	0.00166118	539	135.72	135.72	0.660427
OS01T0254100-01	129	67.8704	662.108	2.59767	2.4097e-14	4.38548e-14	1	0.319976	589.424	1.26858	0.262124	0.319183	129	69.9161	464.633	1.82291	1.97982e-06	1.89718e-05	539	254.885	254.885	0.582142
OS01T0254200-01	129	37.9882	397.673	2.34278	1.28061e-11	1.53709e-11	1	1.69508	930.177	3.45668	0.0652749	0.25631	129	33.1171	269.095	1.5853	0.000230376	0.000303349	539	169.744	169.744	0.298098
OS01T0254900-01	129	23.0008	225.281	2.58124	3.62859e-14	6.38966e-14	1	0.414834	308.567	2.10222	0.149513	0.319183	129	19.835	146.781	1.6818	3.60121e-05	7.94088e-05	539	87.2764	87.2764	0.453163
OS01T0255000-01	129	247.079	1781.8	5.95277	9.03066e-50	1.69066e-48	1	4.14186	2075.58	4.5096	0.0356145	0.190944	129	53.6457	460.259	1.53767	0.000550459	0.000636651	539	299.322	299.322	0.546633
OS01T0256400-01	129	294.461	3040.26	2.38733	4.33219e-12	5.50776e-12	1	0.0203254	2174.11	1.00366	0.318302	0.319183	129	297.562	2166.18	1.70097	2.45788e-05	6.2934e-05	539	1273.5	1273.5	0.663027
OS01T0256500-02	129	659.671	4419.29	9.58087	6.04152e-81	2.37742e-79	1	0.206703	901.142	1.09825	0.296611	0.319183	129	119.755	820.527	1.77888	5.00043e-06	2.81785e-05	539	461.261	461.261	0.905598
OS01T0256600-01	129	844.457	5822.04	7.70828	8.97747e-66	2.55267e-64	1	2.80692	2313.97	1.89783	0.170707	0.319183	129	154.659	1219.27	1.6143	0.000133523	0.000197058	539	755.296	755.296	0.810043
OS01T0256900-01	129	63.9466	649.573	2.44298	1.10914e-12	1.52131e-12	1	0.30895	532.162	1.29269	0.257661	0.319183	129	48.5928	411.672	1.54826	0.000454827	0.00053763	539	265.893	265.893	0.629843
OS01T0257100-01	129	435.201	4233.36	2.60972	1.78454e-14	3.33026e-14	1	28.7899	13778.6	5.40226	0.0216735	0.145144	129	309.455	2550.52	1.5723	0.000293103	0.000369506	539	1622.15	1622.15	0.238089
OS01T0257300-01	129	82.5423	812.046	2.56334	5.66364e-14	9.6673e-14	1	2.74319	1667.33	2.79058	0.0972446	0.304683	129	93.5647	597.486	1.88605	5.09026e-07	1.19336e-05	539	316.792	316.792	0.333798
OS01T0257400-01	129	339.046	3230.66	2.70036	1.84634e-15	4.11429e-15	1	1.12315	2866.09	1.1804	0.2793	0.319183	129	410.559	2428.06	2.0295	2.07633e-08	3.93075e-06	539	1196.38	1196.38	0.572113
OS01T0258000-01	129	519.289	3941.91	4.77128	6.43865e-38	8.0777e-37	1	0.00280225	1490.09	1.00073	0.319006	0.319183	129	220.94	1488.99	1.80228	3.06305e-06	2.26341e-05	539	826.174	826.174	0.824426
OS01T0258600-00	129	1168.41	8196.75	6.90954	1.00839e-58	2.3564e-57	1	4.88326	3877.56	1.96522	0.163357	0.319183	129	262.265	1973.09	1.66324	5.19179e-05	0.000100442	539	1186.29	1186.29	0.774026
OS01T0258700-01	129	74.584	770.431	2.38578	4.50003e-12	5.71195e-12	1	0.198952	635.884	1.13898	0.287861	0.319183	129	78.4553	558.293	1.72885	1.40029e-05	4.55e-05	539	322.927	322.927	0.609513
OS01T0259200-01	129	132.771	1415.05	2.28815	4.79326e-11	5.4401e-11	1	0.598949	1169.11	1.24969	0.265689	0.319183	129	105.698	935.522	1.51274	0.000857153	0.000953905	539	618.427	618.427	0.62813
OS01T0259300-01	129	334.54	3285.97	2.56971	4.8338e-14	8.34506e-14	1	28.212	13096.5	6.25479	0.0136385	0.111563	129	271.703	2093.84	1.63744	8.57408e-05	0.000142191	539	1278.73	1278.73	0.198716
OS01T0259400-01	129	102.542	1023.37	2.50756	2.25766e-13	3.46706e-13	1	0.850274	1083.4	1.44109	0.232163	0.319183	129	114.561	751.794	1.84213	1.31417e-06	1.61521e-05	539	408.111	408.111	0.522151
OS01T0259600-01	129	24.1098	275.913	2.10213	3.90684e-09	4.0078e-09	1	0.122442	248.11	1.23833	0.267862	0.319183	129	23.0346	200.358	1.52649	0.000672187	0.000762944	539	131.254	131.254	0.589595
OS01T0259900-00	129	325.382	2822.09	3.24453	1.90404e-21	9.47892e-21	1	0.203682	1570.08	1.05329	0.306671	0.319183	129	206.947	1490.64	1.71378	1.90012e-05	5.40207e-05	539	869.797	869.797	0.743536
OS01T0259966-00	129	221.718	1915.38	3.27376	9.05922e-22	4.66222e-21	1	2.30609	1914.34	1.88612	0.172023	0.319183	129	143.297	1014.96	1.73477	1.24141e-05	4.28623e-05	539	585.071	585.071	0.564846
OS01T0260700-01	129	210.177	2169.29	2.38849	4.21144e-12	5.36063e-12	1	0.459749	1629.19	1.12367	0.291111	0.319183	129	180.553	1449.89	1.59639	0.000187235	0.000256448	539	908.225	908.225	0.656346
OS01T0260800-01	129	125.921	1158.2	2.87626	2.19021e-17	6.75035e-17	1	2.65088	1705.44	2.53938	0.113485	0.319183	129	89.6395	671.596	1.66783	4.74449e-05	9.48427e-05	539	402.677	402.677	0.442249
OS01T0261100-01	129	133.282	1414.46	2.30081	3.53302e-11	4.06807e-11	1	0.36081	1133.94	1.14168	0.287294	0.319183	129	126.155	993.227	1.61563	0.0001302	0.00019335	539	614.763	614.763	0.629062
OS01T0261200-01	129	98.1599	981.297	2.50115	2.64539e-13	4.01188e-13	1	0.197132	763.817	1.11192	0.293636	0.319183	129	98.1994	686.936	1.75088	8.92584e-06	3.65127e-05	539	392.338	392.338	0.630296
OS01T0262500-01	129	334.255	3093.74	2.84296	5.08403e-17	1.47946e-16	1	1.04347	2142.04	1.23454	0.268592	0.319183	129	215.623	1735.08	1.59443	0.000194246	0.000264431	539	1088.21	1088.21	0.686445
OS01T0262600-01	129	448.733	4078.4	2.94257	4.08413e-18	1.39661e-17	1	0.0237962	2253.67	1.00413	0.318188	0.319183	129	286.13	2244.39	1.61933	0.000121333	0.000183348	539	1386	1386	0.756945
OS01T0262700-02	129	473.982	3614.48	4.69055	4.47367e-37	5.45776e-36	1	0.248427	1398.4	1.07444	0.301884	0.319183	129	176.977	1301.52	1.68899	3.12187e-05	7.26633e-05	539	770.588	770.588	0.826973
OS01T0263500-01	129	324.812	3361.35	2.37975	5.21229e-12	6.55956e-12	1	1.33252	2962.76	1.21272	0.272845	0.319183	129	343.531	2443.08	1.72963	1.37822e-05	4.51292e-05	539	1412.48	1412.48	0.586434
OS01T0264000-01	129	305.196	4279.19	1.74803	9.46477e-06	9.47679e-06	1	3.67256	4693.09	1.43925	0.23246	0.319183	129	270.926	3260.79	1.33202	0.0155963	0.0157702	539	2448.02	2448.02	0.509868
OS01T0264400-01	129	221.552	2170.69	2.57993	3.74876e-14	6.58529e-14	1	8.24744	4541.29	3.42795	0.0663883	0.258389	129	161.136	1324.78	1.57454	0.000281239	0.000357656	539	841.375	841.375	0.337341
OS01T0264500-01	129	37.9903	373.6	2.56491	5.44673e-14	9.32513e-14	1	2.73337	1279.69	5.98898	0.0157412	0.122035	129	22.6719	213.674	1.46696	0.00188578	0.00199731	539	145.658	145.658	0.227676
OS01T0264700-01	129	294.332	2406.58	3.75683	4.43078e-27	3.39305e-26	1	0.000466463	1119.04	1.00016	0.319143	0.319183	129	159.422	1118.85	1.7466	9.74491e-06	3.81727e-05	539	640.588	640.588	0.786851
OS01T0264900-01	129	381.363	3741.7	2.57424	4.31914e-14	7.52025e-14	1	1.53192	3035.85	1.24502	0.266581	0.319183	129	328.295	2438.4	1.67759	3.91411e-05	8.3615e-05	539	1453.52	1453.52	0.623771
OS01T0265100-01	129	292.858	2767.32	2.73944	6.91567e-16	1.66301e-15	1	33.4897	14878.7	8.18526	0.00492841	0.0588916	129	269.189	1817.75	1.79943	3.25211e-06	2.31816e-05	539	1010.18	1010.18	0.156817
OS01T0265200-01	129	408.419	3899.72	2.69094	2.33886e-15	5.1243e-15	1	2.64661	3478.87	1.42187	0.235285	0.319183	129	332.497	2446.7	1.6883	3.16513e-05	7.32941e-05	539	1449.21	1449.21	0.593226
OS01T0265400-01	129	334.75	3280.86	2.57856	3.87839e-14	6.79851e-14	1	4.48961	3819.28	1.84655	0.176556	0.319183	129	265.323	2068.33	1.62559	0.000107669	0.000167773	539	1272.36	1272.36	0.50684
OS01T0265400-02	129	127.591	1203.3	2.74879	5.46576e-16	1.33938e-15	1	0.959023	1139.55	1.48857	0.224664	0.319183	129	109.258	765.532	1.74876	9.32268e-06	3.72755e-05	539	437.756	437.756	0.570983
OS01T0265700-01	129	352.57	3544.35	2.48043	4.41296e-13	6.44206e-13	1	0.865101	2603.53	1.14888	0.285784	0.319183	129	279.071	2266.14	1.5859	0.000227802	0.000300681	539	1428.93	1428.93	0.6661
OS01T0265800-01	129	118.401	1334.63	2.13807	1.69102e-09	1.75166e-09	1	1.40222	1590.77	1.52387	0.219279	0.319183	129	139.894	1043.9	1.67233	4.34236e-05	8.95372e-05	539	624.222	624.222	0.476188
OS01T0265900-00	129	193.6	1976.72	2.42507	1.72122e-12	2.30338e-12	1	6.63607	3914.85	2.95062	0.0882439	0.293369	129	170.558	1326.79	1.62773	0.000103333	0.00016292	539	815.115	815.115	0.343123
OS01T0266000-01	129	314.373	3518.28	2.15575	1.11715e-09	1.16412e-09	1	21.1787	10891.9	4.13792	0.0439827	0.21423	129	333.393	2632.22	1.61284	0.000137281	0.000201034	539	1632.04	1632.04	0.225882
OS01T0266100-01	129	128.646	1259.33	2.5835	3.42963e-14	6.06284e-14	1	8.66938	4195.97	5.14899	0.0249203	0.156321	129	109.154	814.911	1.67178	4.38916e-05	9.01435e-05	539	487.45	487.45	0.231376
OS01T0266200-01	129	378.78	2876.6	4.7632	7.81544e-38	9.78467e-37	1	0.0308439	1184.67	1.01026	0.316723	0.319183	129	189.574	1172.64	1.94171	1.49676e-07	7.98755e-06	539	603.923	603.923	0.797611
OS01T0266400-01	129	67.9064	731.107	2.25882	9.69091e-11	1.07086e-10	1	2.84714	1694.79	2.90002	0.0909868	0.295982	129	86.9132	584.408	1.80558	2.85741e-06	2.20561e-05	539	323.668	323.668	0.290459
OS01T0266500-01	129	412.704	3760.66	2.92786	5.92933e-18	1.98421e-17	1	2.10888	2941.55	1.38812	0.240891	0.319183	129	278.216	2119.09	1.64982	6.74668e-05	0.000119792	539	1284.44	1284.44	0.642347
OS01T0266800-01	129	33.4459	311.592	2.80925	1.19111e-16	3.26551e-16	1	7.41806	3049.7	19.4677	2.13793e-05	0.00105937	129	15.2458	156.654	1.41236	0.00461448	0.00475146	539	110.917	110.917	0.0928935
OS01T0267100-01	129	273.421	2572.32	2.76061	4.05966e-16	1.01792e-15	1	9.97987	5601.37	3.27715	0.0725783	0.27034	129	259.141	1709.22	1.83433	1.55268e-06	1.73612e-05	539	931.795	931.795	0.328581
OS01T0267200-01	129	40.0578	353.018	3.13317	3.23026e-20	1.42199e-19	1	2.65817	1236.51	6.18793	0.0141381	0.114226	129	29.0519	199.827	1.77354	5.5877e-06	2.96113e-05	539	112.671	112.671	0.237189
OS01T0267400-01	129	301.919	3052.94	2.45922	7.44105e-13	1.04561e-12	1	0.0160783	1978.72	1.00318	0.318418	0.319183	129	243.675	1972.45	1.58886	0.000215594	0.000287531	539	1241.43	1241.43	0.711322
OS01T0267600-01	129	239.569	2780.16	2.0705	8.11789e-09	8.27341e-09	1	14.8311	7865.74	3.77867	0.0540871	0.236376	129	246.288	2081.62	1.55026	0.000438616	0.000520397	539	1342.75	1342.75	0.239461
OS01T0267900-01	129	245.135	1966.54	3.96696	2.2889e-29	1.98579e-28	1	0.89388	1144.29	1.43813	0.23264	0.319183	129	99.9822	795.676	1.60506	0.000159053	0.000225121	539	495.729	495.729	0.734899
OS01T0268100-01	129	564.741	4449.08	4.19475	7.99683e-32	7.82051e-31	1	9.06221	5475.4	2.82071	0.0954754	0.301922	129	293.503	1941.14	1.83018	1.6964e-06	1.79234e-05	539	1060.63	1060.63	0.512856
OS01T0268300-01	129	243.2	2353.33	2.63198	1.02355e-14	1.99981e-14	1	1.18776	2026.57	1.29631	0.256999	0.319183	129	223.071	1563.34	1.74845	9.38227e-06	3.73911e-05	539	894.129	894.129	0.599297
OS01T0268600-01	129	506.289	4991.32	2.55496	6.97518e-14	1.17131e-13	1	31.9118	15318.7	5.33178	0.0225298	0.148318	129	306.502	2873.09	1.47068	0.00177092	0.00188225	539	1953.58	1953.58	0.249189
OS01T0268800-01	129	123.798	1231.88	2.5187	1.71417e-13	2.69189e-13	1	0.0399744	817.059	1.01945	0.314539	0.319183	129	104.125	801.469	1.63868	8.37141e-05	0.000139772	539	489.095	489.095	0.697142
OS01T0268900-01	129	598.611	5002.24	3.54623	9.00733e-25	5.882e-24	1	0.010036	2200.5	1.00178	0.318753	0.319183	129	262.002	2196.58	1.55722	0.000386481	0.000466291	539	1410.58	1410.58	0.819966
OS01T0269000-01	129	296.569	2851.91	2.65913	5.1904e-15	1.0723e-14	1	0.369748	1914.96	1.08144	0.300322	0.319183	129	232.753	1770.76	1.65106	6.58558e-05	0.000117831	539	1072.5	1072.5	0.691553
OS01T0269100-01	129	352.76	3426.01	2.61638	1.51106e-14	2.8587e-14	1	12.6952	7093.88	3.31066	0.0711506	0.267456	129	277.764	2142.74	1.63637	8.7522e-05	0.0001443	539	1309.44	1309.44	0.339998
OS01T0269900-01	129	503.199	4333.61	3.29698	5.02013e-22	2.65433e-21	1	0.16737	2426.24	1.02765	0.312609	0.319183	129	348.85	2360.97	1.79621	3.47992e-06	2.39489e-05	539	1314.42	1314.42	0.734789
OS01T0270100-02	129	218.872	1892.52	3.267	1.07561e-21	5.49034e-21	1	1.85019	1817.6	1.65835	0.200131	0.319183	129	172.248	1096.03	1.89204	4.46699e-07	1.14944e-05	539	579.282	579.282	0.569158
OS01T0271000-01	129	342.772	3524.39	2.40121	3.0872e-12	3.99095e-12	1	1.46516	3013.51	1.23398	0.2687	0.319183	129	324.781	2442.1	1.66383	5.13169e-05	9.96243e-05	539	1467.76	1467.76	0.603297
OS01T0271200-01	129	452.096	4066.69	3.00321	8.77192e-19	3.26937e-18	1	4.70498	4056.19	1.82608	0.178956	0.319183	129	289.045	2221.25	1.64037	8.10214e-05	0.000136663	539	1354.12	1354.12	0.565875
OS01T0271400-00	129	259.746	2413.37	2.82299	8.41901e-17	2.36386e-16	1	0.941164	1845.83	1.24822	0.26597	0.319183	129	207.957	1478.77	1.72976	1.37467e-05	4.50711e-05	539	854.9	854.9	0.642626
OS01T0271500-01	129	167.142	1706.67	2.42486	1.73013e-12	2.3148e-12	1	4.3936	2939.2	2.39799	0.123941	0.319183	129	173.956	1225.69	1.74148	1.08241e-05	4.00815e-05	539	703.823	703.823	0.377257
OS01T0271700-01	129	83.5027	866.446	2.37103	6.44564e-12	8.02136e-12	1	4.34777	2270.42	3.95001	0.048989	0.225847	129	69.7861	574.788	1.57291	0.000289853	0.000366254	539	365.43	365.43	0.273466
OS01T0272600-01	129	205.93	2068.62	2.48322	4.11925e-13	6.04835e-13	1	0.0454229	1436.67	1.01248	0.316192	0.319183	129	195.305	1418.95	1.70335	2.34357e-05	6.12554e-05	539	833.038	833.038	0.673996
OS01T0272800-01	129	204.489	2160.34	2.31446	2.54157e-11	2.96354e-11	1	5.94161	3816.79	2.54527	0.113072	0.319183	129	188.718	1499.56	1.60654	0.000154659	0.000220278	539	933.409	933.409	0.368889
OS01T0273000-01	129	41.3318	433.241	2.33868	1.4146e-11	1.69198e-11	1	0.225624	363.283	1.31964	0.252783	0.319183	129	30.0132	275.29	1.48604	0.00136299	0.0014669	539	185.25	185.25	0.625858
OS01T0273150-00	129	226.712	1960.74	3.26536	1.12151e-21	5.71179e-21	1	1.8319	1653.58	1.76074	0.186876	0.319183	129	112.891	939.139	1.56401	0.000341358	0.000420035	539	600.467	600.467	0.626399
OS01T0273300-01	129	389.709	3677.05	2.74654	5.78424e-16	1.41e-15	1	0.0178885	2235.96	1.00313	0.318429	0.319183	129	296.732	2228.99	1.66493	5.02271e-05	9.83556e-05	539	1338.79	1338.79	0.723231
OS01T0273500-01	129	308.29	3250.38	2.32064	2.18928e-11	2.56993e-11	1	6.32348	4902.94	2.01206	0.158465	0.319183	129	345.379	2436.78	1.73976	1.12112e-05	4.08399e-05	539	1400.64	1400.64	0.409476
OS01T0273800-01	129	296.686	2612.7	3.13804	2.85389e-20	1.26614e-19	1	1.57839	2121.49	1.40877	0.237442	0.319183	129	224.442	1505.92	1.80871	2.67443e-06	2.14772e-05	539	832.59	832.59	0.622272
OS01T0274100-00	129	249.645	2284.19	2.90492	1.0604e-17	3.43145e-17	1	0.297893	1404.81	1.09016	0.298389	0.319183	129	167.439	1288.64	1.63882	8.34822e-05	0.000139529	539	786.319	786.319	0.721155
OS01T0275300-01	129	835.163	6080.62	5.6847	3.69131e-47	6.29954e-46	1	24.0532	11252.2	6.0124	0.015543	0.121018	129	267.286	1871.5	1.74965	9.15469e-06	3.6971e-05	539	1069.65	1069.65	0.416937
OS01T0275600-01	129	76.6423	823.115	2.26591	8.17683e-11	9.09255e-11	1	0.858042	958.163	1.53668	0.217363	0.319183	129	86.7552	623.526	1.71647	1.7996e-05	5.22679e-05	539	363.261	363.261	0.48843
OS01T0275900-00	129	162.405	1595.41	2.56917	4.89983e-14	8.45342e-14	1	2.85182	2165.54	2.0559	0.154037	0.319183	129	144.114	1053.33	1.69622	2.70297e-05	6.64335e-05	539	620.985	620.985	0.454801
OS01T0276000-01	129	65.503	650.855	2.52429	1.49233e-13	2.36461e-13	1	8.11474	3568.93	8.83008	0.00353562	0.0469895	129	48.7806	404.178	1.56758	0.00031976	0.000397177	539	257.837	257.837	0.149268
OS01T0276100-01	129	43.1383	471.772	2.21549	2.72374e-10	2.91685e-10	1	0.43447	485.109	1.53678	0.217348	0.319183	129	34.2413	315.666	1.4824	0.00145072	0.00155614	539	212.942	212.942	0.546461
OS01T0276200-00	129	110.601	1100.71	2.51819	1.73589e-13	2.72365e-13	1	0.203892	788.224	1.1122	0.293575	0.319183	129	90.5342	708.706	1.62137	0.000116706	0.000178287	539	437.103	437.103	0.671793
OS01T0276400-01	129	363.928	3443.66	2.73287	8.15885e-16	1.93654e-15	1	11.4469	6519.17	3.17254	0.0772392	0.278015	129	264.928	2054.87	1.63074	9.75433e-05	0.000156099	539	1260.09	1260.09	0.368121
OS01T0276600-01	129	113.007	1303.21	2.08458	5.86645e-09	5.99736e-09	1	5.74195	3264.03	3.18544	0.0766475	0.277292	129	133.168	1024.67	1.63903	8.31392e-05	0.000139182	539	625.17	625.17	0.264967
OS01T0276800-05	129	84.6402	976.086	2.08456	5.86835e-09	5.99897e-09	1	0.69293	1126.31	1.31568	0.253492	0.319183	129	129.275	856.07	1.82825	1.76742e-06	1.81571e-05	539	468.245	468.245	0.472656
OS01T0276900-01	129	115.016	1111.15	2.63898	8.59148e-15	1.70077e-14	1	3.39864	1960.39	3.08761	0.081263	0.283717	129	71.2897	634.922	1.50794	0.000932508	0.00103081	539	421.053	421.053	0.387518
OS01T0277500-01	129	203.885	1844.74	2.96854	2.11426e-18	7.52496e-18	1	1.18713	1459.96	1.46438	0.228447	0.319183	129	125.184	996.982	1.60433	0.000161253	0.000227618	539	621.431	621.431	0.64211
OS01T0277600-00	129	362.026	3490.54	2.6476	6.92682e-15	1.39699e-14	1	8.90245	5650.39	2.59379	0.109728	0.318849	129	286.685	2178.43	1.65236	6.4211e-05	0.000116056	539	1318.38	1318.38	0.407607
OS01T0277700-01	129	242.535	2616.69	2.25289	1.11677e-10	1.22933e-10	1	0.0465816	1905.89	1.00962	0.316874	0.319183	129	242.079	1887.72	1.62527	0.000108325	0.000168666	539	1161.48	1161.48	0.663429
OS01T0278000-00	129	431.574	4072.25	2.74632	5.8169e-16	1.41682e-15	1	51.437	22636.5	8.78718	0.00361424	0.0478862	129	364.428	2576.08	1.73731	1.17865e-05	4.19716e-05	539	1482.8	1482.8	0.152738
OS01T0278050-00	129	626.863	4880.72	4.35958	1.38552e-33	1.45708e-32	1	9.26666	5582.49	2.83592	0.0945962	0.300873	129	282.985	1968.49	1.75831	7.65987e-06	3.39169e-05	539	1119.54	1119.54	0.53724
OS01T0278200-01	129	197.795	1985.1	2.48657	3.79203e-13	5.60235e-13	1	0.000543424	1389.57	1.00015	0.319146	0.319183	129	197.011	1389.36	1.74034	1.10792e-05	4.06284e-05	539	798.327	798.327	0.667497
OS01T0278600-02	129	129.069	1298.07	2.47889	4.58369e-13	6.67464e-13	1	0.862133	1141.6	1.41749	0.236004	0.319183	129	93.9079	805.372	1.538	0.000547209	0.000633296	539	523.648	523.648	0.60569
OS01T0278900-01	129	48.7471	413.292	3.42102	2.15157e-23	1.27221e-22	1	0.438561	365.987	1.87735	0.173015	0.319183	129	24.7129	194.948	1.61368	0.000135098	0.000198639	539	120.81	120.81	0.609631
OS01T0278950-00	129	189.891	1404.01	5.30493	2.2154e-43	3.38582e-42	1	0.776446	762.026	1.65942	0.199987	0.319183	129	64.8502	459.212	1.73509	1.23316e-05	4.27986e-05	539	264.661	264.661	0.742623
OS01T0279000-01	129	158.207	1604.8	2.448	9.80483e-13	1.35447e-12	1	2.26457	1899.59	1.86892	0.173976	0.319183	129	120.285	1016.41	1.55046	0.000437046	0.000518844	539	655.555	655.555	0.50109
OS01T0279100-01	129	29.7313	255.328	3.31854	2.90323e-22	1.56191e-21	1	4.78372e-05	126.298	1.00015	0.319147	0.319183	129	16.4463	126.279	1.64127	7.96303e-05	0.000134903	539	76.94	76.94	0.783299
OS01T0279200-02	129	57.189	604.279	2.31396	2.57277e-11	2.99741e-11	1	0.0521665	454.476	1.04686	0.308145	0.319183	129	57.6621	434.131	1.66241	5.2761e-05	0.000101532	539	261.145	261.145	0.647937
OS01T0279200-03	129	155.883	1495.31	2.67013	3.9408e-15	8.32732e-15	1	0.998337	1368.66	1.39758	0.239304	0.319183	129	139.766	979.313	1.74872	9.33037e-06	3.72906e-05	539	560.016	560.016	0.58015
OS01T0279300-01	129	56.2081	542.075	2.64651	7.11747e-15	1.43146e-14	1	0.192889	391.531	1.23783	0.267959	0.319183	129	37.1593	316.304	1.54426	0.000488945	0.000573216	539	204.826	204.826	0.676538
OS01T0279400-01	129	524.636	4883.39	2.8137	1.06445e-16	2.94228e-16	1	2.50284	3602.86	1.3716	0.243695	0.319183	129	297.058	2626.75	1.51347	0.000846207	0.000942475	539	1735.58	1735.58	0.671932
OS01T0279700-02	129	227.654	2279.85	2.49456	3.1135e-13	4.66446e-13	1	1.92641	2155.2	1.53515	0.21759	0.319183	129	163.324	1403.9	1.53611	0.000566048	0.000652933	539	913.93	913.93	0.580525
OS01T0279800-01	129	218.496	2094.9	2.67233	3.72891e-15	7.90258e-15	1	0.474891	1516.17	1.13915	0.287825	0.319183	129	182.347	1330.96	1.69783	2.6175e-05	6.52164e-05	539	783.92	783.92	0.661929
OS01T0279800-02	129	114.827	1188.18	2.38006	5.17303e-12	6.51377e-12	1	0.106662	969.612	1.04482	0.308615	0.319183	129	142.93	928.014	1.85891	9.16433e-07	1.46488e-05	539	499.225	499.225	0.601571
OS01T0279900-01	129	243.358	2490.86	2.41664	2.11646e-12	2.79682e-12	1	2.29175	2640.49	1.51169	0.221119	0.319183	129	238.666	1746.71	1.69466	2.7884e-05	6.76771e-05	539	1030.71	1030.71	0.527621
OS01T0280000-01	129	184.624	2032.59	2.19775	4.14866e-10	4.40097e-10	1	2.02706	2353.27	1.50588	0.222003	0.319183	129	212.623	1562.72	1.6897	3.07831e-05	7.19635e-05	539	924.851	924.851	0.488295
OS01T0280400-00	129	108.763	1189.66	2.21504	2.75314e-10	2.94746e-10	1	1.77368	1599.91	1.76167	0.18676	0.319183	129	123.698	908.178	1.69094	3.00323e-05	7.07461e-05	539	537.085	537.085	0.440551
OS01T0281000-01	129	30.9044	284.778	2.86637	2.81297e-17	8.52207e-17	1	1.50466	736.152	4.92949	0.028148	0.167475	129	16.6616	149.336	1.50311	0.00101456	0.00111397	539	99.3515	99.3515	0.297342
OS01T0281100-01	129	51.3922	489.428	2.70291	1.732e-15	3.87378e-15	1	11.4258	4761.44	15.5916	0.000128571	0.00408395	129	41.4367	305.385	1.68651	3.27961e-05	7.49537e-05	539	181.075	181.075	0.0912148
OS01T0281400-00	129	170.041	1724.5	2.44869	9.64067e-13	1.3331e-12	1	17.9066	8038.58	7.61958	0.0066154	0.0718193	129	116.912	1054.99	1.49802	0.00110843	0.00120878	539	704.255	704.255	0.170299
OS01T0281600-01	129	239.604	2165.64	2.97473	1.80708e-18	6.48898e-18	1	81.1055	32978	24.485	2.29173e-06	0.000166965	129	206.284	1346.87	1.85006	1.10869e-06	1.52804e-05	539	728.012	728.012	0.0625552
OS01T0282800-02	129	492.145	4530.53	2.87167	2.45976e-17	7.51475e-17	1	17.6627	10071.7	3.16397	0.0776352	0.278446	129	535.192	3183.24	2.01769	2.71644e-08	4.22851e-06	539	1577.66	1577.66	0.323942
OS01T0283500-01	129	93.652	953.417	2.43526	1.34068e-12	1.81855e-12	1	3.26587	1979.62	2.80426	0.0964368	0.303884	129	104.809	705.933	1.80313	3.00874e-06	2.25523e-05	539	391.505	391.505	0.326895
OS01T0283500-02	129	238.605	2207.61	2.84494	4.83579e-17	1.41266e-16	1	1.1629	1770.47	1.34438	0.248404	0.319183	129	180.319	1316.94	1.69713	2.65437e-05	6.57288e-05	539	775.979	775.979	0.629949
OS01T0283700-01	129	846.307	6339.1	5.02601	1.50934e-40	2.10299e-39	1	0.695269	2483.08	1.12259	0.291342	0.319183	129	316.888	2211.92	1.75374	8.41542e-06	3.55846e-05	539	1261.26	1261.26	0.817967
OS01T0284700-01	129	279.701	2462.87	3.13874	2.80375e-20	1.24572e-19	1	49.8908	20763.9	15.8932	0.000111552	0.00369283	129	173.932	1306.46	1.66499	5.01663e-05	9.83219e-05	539	784.669	784.669	0.111347
OS01T0284900-01	129	129.36	1349.35	2.35411	9.7281e-12	1.18409e-11	1	2.47116	1870.02	2.06343	0.153291	0.319183	129	111.026	906.268	1.58109	0.000249118	0.00032338	539	573.191	573.191	0.444334
OS01T0285300-01	129	142.66	1375.49	2.64756	6.93367e-15	1.39806e-14	1	7.60757	3877.89	4.25704	0.0410937	0.207136	129	130.468	910.937	1.75338	8.47798e-06	3.57008e-05	539	519.531	519.531	0.266644
OS01T0286000-01	129	130.859	1343.96	2.40506	2.80974e-12	3.65204e-12	1	0.000875347	995.814	1.00034	0.3191	0.319183	129	145.556	995.472	1.78143	4.74125e-06	2.75753e-05	539	558.805	558.805	0.642491
OS01T0286100-01	129	856.612	5933.04	7.47829	8.81833e-64	2.38056e-62	1	6.05766	3606.95	2.8984	0.0910759	0.295982	129	150.364	1244.46	1.56858	0.000313914	0.000391255	539	793.369	793.369	0.718469
OS01T0286600-01	129	370.027	3595.72	2.61401	1.6034e-14	3.02142e-14	1	12.7355	7350.78	3.08344	0.0814664	0.283967	129	336.132	2383.95	1.73308	1.28482e-05	4.36559e-05	539	1375.56	1375.56	0.340813
OS01T0286900-01	129	365.116	3275.41	3.01962	5.7832e-19	2.2087e-18	1	2.31814	2742.26	1.49183	0.22416	0.319183	129	251.158	1838.18	1.69463	2.78995e-05	6.77e-05	539	1084.71	1084.71	0.618448
OS01T0287400-01	129	173.672	1714.46	2.54965	7.95661e-14	1.32277e-13	1	1.0084	1442.87	1.37469	0.243168	0.319183	129	125.722	1049.6	1.5609	0.00036137	0.000440937	539	672.43	672.43	0.620492
OS01T0287600-01	129	261.314	2878.91	2.19592	4.33236e-10	4.59127e-10	1	10.2142	6190.23	2.80519	0.0963823	0.303818	129	298.561	2206.71	1.68319	3.50305e-05	7.80615e-05	539	1311.02	1311.02	0.307499
OS01T0287700-01	129	322.578	3226.81	2.49881	2.80307e-13	4.23613e-13	1	13.6477	7343.58	3.63367	0.0588462	0.245172	129	243.214	2020.98	1.56503	0.000335064	0.000413188	539	1291.34	1291.34	0.312868
OS01T0289600-00	129	90.7715	905.775	2.50805	2.23048e-13	3.4285e-13	1	1.16416	1087.25	1.717	0.192408	0.319183	129	90.6939	633.228	1.75338	8.47779e-06	3.57008e-05	539	361.147	361.147	0.487554
OS01T0290100-01	129	140.61	1465.32	2.3571	9.04653e-12	1.10544e-11	1	0.36138	1136.96	1.1415	0.28733	0.319183	129	124.785	996.017	1.60218	0.000167932	0.000235102	539	621.664	621.664	0.643401
OS01T0290650-00	129	317.464	3130.96	2.55343	7.24416e-14	1.21367e-13	1	3.92522	3864.63	1.65594	0.200456	0.319183	129	369.207	2333.8	1.90331	3.49143e-07	1.06498e-05	539	1226.18	1226.18	0.473225
OS01T0290700-01	129	413.098	4237.84	2.40889	2.55833e-12	3.34202e-12	1	138.335	56680.5	20.7632	1.19029e-05	0.000683323	129	323.535	2729.86	1.55172	0.000427193	0.000508812	539	1759.25	1759.25	0.0633269
OS01T0290800-01	129	86.2557	874.083	2.45151	8.99427e-13	1.24935e-12	1	1.33641	1176.06	1.7959	0.182565	0.319183	129	99.4376	654.861	1.83667	1.47701e-06	1.7034e-05	539	356.549	356.549	0.445904
OS01T0292200-01	129	312.39	3178.14	2.4376	1.26591e-12	1.72319e-12	1	1.36433	2754.68	1.2394	0.267657	0.319183	129	306.263	2222.59	1.7047	2.2808e-05	6.03148e-05	539	1303.8	1303.8	0.595951
OS01T0292250-00	129	198.071	2045.33	2.38688	4.38056e-12	5.56536e-12	1	2.3299	2305.19	1.65066	0.201172	0.319183	129	179.874	1396.53	1.62973	9.94425e-05	0.000158427	539	856.906	856.906	0.510237
OS01T0292700-00	129	333.8	3256.85	2.59706	2.44683e-14	4.44858e-14	1	4.12613	3887.13	1.70643	0.193774	0.319183	129	341.294	2277.94	1.81646	2.27042e-06	2.0036e-05	539	1254.05	1254.05	0.489535
OS01T0292900-02	129	194.616	2012.55	2.38213	4.91842e-12	6.21085e-12	1	1.48706	1933.54	1.42846	0.234209	0.319183	129	169.578	1353.59	1.60216	0.000168009	0.000235156	539	844.854	844.854	0.566818
OS01T0293000-01	129	29.4003	301.77	2.40707	2.67508e-12	3.48475e-12	1	1.28998	705.229	3.48885	0.0640523	0.254572	129	25.5897	202.138	1.61235	0.000138561	0.000202433	539	125.368	125.368	0.301035
OS01T0293200-01	129	232.679	2255.81	2.62384	1.25428e-14	2.41011e-14	1	0.357096	1555.5	1.09834	0.296591	0.319183	129	185.501	1416.24	1.6473	7.08509e-05	0.000124023	539	859.733	859.733	0.682774
OS01T0294700-01	129	888.336	8211.54	2.84972	4.28512e-17	1.26339e-16	1	747.537	297133	53.1219	2.78813e-11	1.63159e-08	129	903.965	5593.42	1.94113	1.51623e-07	7.99598e-06	539	2881.52	2881.52	0.0265298
OS01T0295700-01	129	54.9482	630.704	2.09526	4.58159e-09	4.69282e-09	1	2.19626	1303.56	2.91614	0.0901029	0.295413	129	48.6666	447.015	1.48502	0.00138701	0.00149071	539	301.015	301.015	0.316302
OS01T0295900-01	129	580.552	4860.43	3.52942	1.37878e-24	8.91072e-24	1	0.122507	2292.25	1.02129	0.314106	0.319183	129	289.116	2244.47	1.62983	9.92627e-05	0.000158236	539	1377.12	1377.12	0.794865
OS01T0296200-00	129	231.833	2240.93	2.6366	9.11925e-15	1.79642e-14	1	13.454	6678.86	4.6647	0.032638	0.181845	129	193.952	1431.79	1.68459	3.40738e-05	7.67008e-05	539	849.933	849.933	0.255511
OS01T0297200-01	129	55.4415	554.867	2.49695	2.93491e-13	4.41733e-13	1	0.142732	425.234	1.15062	0.285421	0.319183	129	49.1168	369.568	1.66309	5.20678e-05	0.000100664	539	222.218	222.218	0.643641
OS01T0298301-01	129	493.661	3780.93	4.61673	2.6532e-36	3.14792e-35	1	6.39271	3800.73	2.90671	0.0906187	0.295721	129	162.869	1307.57	1.59662	0.000186456	0.000255475	539	818.963	818.963	0.58079
OS01T0299400-01	129	334.491	3504.96	2.33974	1.37859e-11	1.65021e-11	1	17.0174	9322.07	3.47153	0.0647077	0.255298	129	395.761	2685.29	1.79257	3.75574e-06	2.47007e-05	539	1498.01	1498.01	0.264604
OS01T0299500-01	129	323.289	3002.5	2.82519	7.9651e-17	2.24615e-16	1	0.164276	1899.38	1.03491	0.310913	0.319183	129	257.518	1835.32	1.72693	1.45603e-05	4.64133e-05	539	1062.76	1062.76	0.704162
OS01T0300600-01	129	378.691	3612.64	2.69501	2.11175e-15	4.6554e-15	1	19.477	9782.13	4.47469	0.0363233	0.193202	129	281.87	2186.1	1.63082	9.73873e-05	0.00015589	539	1340.49	1340.49	0.279037
OS01T0301000-01	129	202.091	2175.32	2.25943	9.54925e-11	1.05578e-10	1	0.531594	1742.21	1.13507	0.288686	0.319183	129	190.704	1534.89	1.59424	0.000194969	0.000265217	539	962.772	962.772	0.630939
OS01T0301300-01	129	509.848	4470.6	3.16723	1.35881e-20	6.23737e-20	1	0.557306	2401.37	1.09952	0.296333	0.319183	129	257.502	2184.02	1.54729	0.00046289	0.000545845	539	1411.52	1411.52	0.769509
OS01T0301500-01	129	489.196	4382.67	3.02776	4.7034e-19	1.81773e-18	1	17.7378	9277.08	3.93207	0.049498	0.226831	129	303.948	2359.34	1.62995	9.90336e-05	0.000157912	539	1447.5	1447.5	0.348456
OS01T0301900-00	129	410.96	3961.47	2.64856	6.76221e-15	1.36668e-14	1	6.28948	4845.38	2.02525	0.157117	0.319183	129	298.925	2392.48	1.59957	0.000176403	0.000244452	539	1495.71	1495.71	0.494614
OS01T0302000-00	129	197.879	1744.54	3.13053	3.45428e-20	1.51509e-19	1	71.805	28941.6	30.8659	1.51641e-07	1.8218e-05	129	126.797	937.657	1.6826	3.54428e-05	7.86794e-05	539	557.265	557.265	0.0590877
OS01T0302250-01	129	171.12	1529.91	3.0404	3.41203e-19	1.34327e-18	1	0.122593	929.935	1.0542	0.306463	0.319183	129	126.31	882.124	1.75305	8.53661e-06	3.58103e-05	539	503.195	503.195	0.71435
OS01T0302800-01	129	414.332	3854.11	2.81709	9.7713e-17	2.71915e-16	1	0.958381	2590.48	1.16861	0.281703	0.319183	129	282.865	2216.71	1.62026	0.000119192	0.00018117	539	1368.12	1368.12	0.694053
OS01T0303000-02	129	42.0259	479.105	2.11106	3.17465e-09	3.265e-09	1	0.00016952	279.425	1.00024	0.319126	0.319183	129	17.4699	279.359	1.23093	0.0596822	0.0598009	539	226.95	226.95	0.8278
OS01T0303200-01	129	338.376	3282.47	2.62133	1.33539e-14	2.54923e-14	1	0.0120424	2221.5	1.00212	0.318672	0.319183	129	321.531	2216.81	1.77031	5.97535e-06	3.03808e-05	539	1252.21	1252.21	0.677213
OS01T0303600-01	129	353.666	3693.28	2.35049	1.06223e-11	1.28732e-11	1	12.1499	7391.41	2.78612	0.0975094	0.30477	129	360.552	2652.94	1.68839	3.15953e-05	7.32018e-05	539	1571.28	1571.28	0.334788
OS01T0304000-01	129	81.7968	828.79	2.45197	8.89273e-13	1.23629e-12	1	3.81239	2023.94	3.76822	0.0544157	0.236841	129	66.3661	537.108	1.58903	0.000214898	0.000286863	539	338.009	338.009	0.29327
OS01T0304300-01	129	190.816	1937.53	2.44442	1.07069e-12	1.47225e-12	1	5.51576	3573.67	2.51221	0.115416	0.319183	129	209.963	1422.52	1.79468	3.5935e-06	2.42431e-05	539	792.633	792.633	0.35802
OS01T0305200-01	129	96.7484	845.358	3.19163	7.30796e-21	3.43633e-20	1	7.85705	3483.46	8.3096	0.00462141	0.0566083	129	51.4473	419.209	1.58271	0.000241728	0.000315458	539	264.867	264.867	0.210174
OS01T0305300-01	129	219.682	1868.72	3.39382	4.29033e-23	2.47318e-22	1	0.540718	1096.45	1.23813	0.267901	0.319183	129	111.649	885.57	1.60831	0.000149589	0.000214912	539	550.623	550.623	0.735319
OS01T0305900-01	129	816.189	6381.46	4.29923	6.09175e-33	6.24e-32	1	0.871513	2858.79	1.13494	0.288715	0.319183	129	344.858	2518.9	1.697	2.66127e-05	6.58564e-05	539	1484.33	1484.33	0.795434
OS01T0306900-01	129	157.526	1626.11	2.38799	4.26309e-12	5.42334e-12	1	0.00760468	1139.22	1.00261	0.318554	0.319183	129	151.769	1136.26	1.66863	4.67012e-05	9.38421e-05	539	680.952	680.952	0.673945
OS01T0307500-01	129	123.269	1153.48	2.78712	2.08123e-16	5.46231e-16	1	0.716846	958.3	1.4119	0.236924	0.319183	129	88.2903	678.73	1.64	8.1597e-05	0.000137319	539	413.859	413.859	0.621822
OS01T0307624-01	129	123.798	1174.41	2.72093	1.1014e-15	2.55341e-15	1	0.00513997	670.538	1.003	0.318461	0.319183	129	78.9708	668.533	1.54889	0.000449651	0.000532206	539	431.621	431.621	0.757154
OS01T0307686-00	129	144.444	1379.77	2.68903	2.45332e-15	5.35762e-15	1	1.10264	1261.49	1.5172	0.220285	0.319183	129	106.117	831.464	1.62044	0.000118804	0.000180777	539	513.111	513.111	0.589768
OS01T0309451-01	129	874.444	6419.37	5.47397	4.49093e-45	7.14648e-44	1	1.15918	2266.66	1.24914	0.265795	0.319183	129	213.957	1814.58	1.54734	0.000462445	0.000545357	539	1172.71	1172.71	0.847932
OS01T0309800-01	129	125.846	1321.94	2.33203	1.66196e-11	1.97314e-11	1	0.205599	882.195	1.09998	0.296232	0.319183	129	78.383	802.011	1.41483	0.00443666	0.00457277	539	566.862	566.862	0.723759
OS01T0309900-01	129	367.002	3457.85	2.75343	4.8634e-16	1.20184e-15	1	3.32155	3279	1.65306	0.200846	0.319183	129	242.589	1983.6	1.57951	0.000256546	0.000331081	539	1255.83	1255.83	0.581507
OS01T0310100-01	129	397.861	3687.61	2.83566	6.11386e-17	1.7566e-16	1	2.58215	3297.33	1.4397	0.232387	0.319183	129	329.951	2290.3	1.76117	7.22066e-06	3.30155e-05	539	1300.44	1300.44	0.590413
OS01T0310550-01	129	733.949	5480.77	5.08857	3.46017e-41	4.90398e-40	1	2.83074	2870.8	1.62485	0.204708	0.319183	129	229.911	1766.81	1.64037	8.10142e-05	0.000136663	539	1077.08	1077.08	0.756161
OS01T0310600-01	129	378.203	2701.5	6.24931	1.3184e-52	2.64863e-51	1	0.575549	987.668	1.29411	0.257401	0.319183	129	110.305	763.204	1.7655	6.60216e-06	3.18093e-05	539	432.288	432.288	0.825583
OS01T0310800-01	129	240.302	2619.5	2.22428	2.21014e-10	2.3782e-10	1	0.0171853	1861.59	1.00361	0.318313	0.319183	129	225.735	1854.89	1.57503	0.000278717	0.000354945	539	1177.68	1177.68	0.678995
OS01T0311100-00	129	107.027	1114.14	2.36057	8.31461e-12	1.02116e-11	1	1.17881	1221.4	1.6036	0.207676	0.319183	129	96.5606	761.663	1.61376	0.000134907	0.000198374	539	471.981	471.981	0.519558
OS01T0311400-00	129	359.712	3598.52	2.49854	2.82186e-13	4.26132e-13	1	58.7289	25222.4	10.8803	0.00125635	0.0227459	129	292.643	2318.18	1.60957	0.000146061	0.000210963	539	1440.25	1440.25	0.118663
OS01T0311800-01	129	77.9746	759.174	2.60592	1.96179e-14	3.63151e-14	1	1.43837	1064.58	2.11389	0.148397	0.319183	129	70.7612	503.61	1.72868	1.40526e-05	4.55635e-05	539	291.327	291.327	0.445047
OS01T0312500-01	129	244.931	2246.76	2.89093	1.51113e-17	4.77436e-17	1	99.05	39936.9	30.5465	1.73195e-07	2.04022e-05	129	176.745	1307.41	1.68226	3.56864e-05	7.89383e-05	539	777.178	777.178	0.0533333
OS01T0314100-01	129	349.811	3152.57	2.99189	1.16909e-18	4.30367e-18	1	8.50723	4990.7	2.9833	0.0865212	0.290452	129	206.392	1672.88	1.58762	0.000220646	0.000292962	539	1053.7	1053.7	0.427215
OS01T0314300-01	129	287.851	2993.64	2.36365	7.7143e-12	9.50972e-12	1	27.1997	12817	5.8019	0.0174222	0.129002	129	314.189	2209.1	1.74421	1.02351e-05	3.89827e-05	539	1266.53	1266.53	0.178288
OS01T0314800-01	129	115.801	999.553	3.27992	7.74507e-22	4.02012e-21	1	2.11092	1315.08	2.67389	0.104444	0.313747	129	62.3584	491.824	1.61387	0.000134626	0.000198107	539	304.749	304.749	0.48707
OS01T0315800-01	129	220.912	2191.81	2.52997	1.29646e-13	2.07601e-13	1	0.339208	1543.13	1.09377	0.297594	0.319183	129	181.5	1410.84	1.62851	0.000101805	0.000161113	539	866.338	866.338	0.677129
OS01T0316500-01	129	264.392	2702.12	2.42175	1.8671e-12	2.48486e-12	1	2.66091	2981.77	1.53382	0.217789	0.319183	129	276.081	1944.01	1.74231	1.06419e-05	3.97754e-05	539	1115.77	1115.77	0.511543
OS01T0316600-01	129	49.3787	466.078	2.74478	6.04705e-16	1.46814e-15	1	7.39878	3136.51	12.4968	0.000566743	0.0125842	129	27.0599	250.985	1.47807	0.00156195	0.00166924	539	169.805	169.805	0.129584
OS01T0316800-01	129	30.4076	318.557	2.34041	1.35632e-11	1.62474e-11	1	0.163073	277.455	1.29739	0.256802	0.319183	129	25.9151	213.857	1.57119	0.000299194	0.00037593	539	136.111	136.111	0.603597
OS01T0316900-01	129	131.651	1146.12	3.21749	3.78646e-21	1.83516e-20	1	0.000610739	576.158	1.00041	0.319083	0.319183	129	73.235	575.92	1.61678	0.000127383	0.000190215	539	356.215	356.215	0.782264
OS01T0317800-01	129	375.145	3548.57	2.7345	7.83017e-16	1.86463e-15	1	23.3586	11184.5	5.39106	0.0218073	0.145376	129	258.979	2074.64	1.5987	0.000179292	0.00024753	539	1297.7	1297.7	0.248596
OS01T0318700-01	129	366.772	3517.28	2.6714	3.8175e-15	8.08184e-15	1	9.95982	6128.24	2.73105	0.100846	0.308664	129	309.088	2243.91	1.70426	2.30101e-05	6.05817e-05	539	1316.65	1316.65	0.386244
OS01T0320700-01	129	340.097	2250.88	10.7031	3.10345e-89	1.50132e-87	1	0.735026	639.224	1.81307	0.180501	0.319183	129	47.4202	352.564	1.67645	4.00282e-05	8.48136e-05	539	210.303	210.303	0.860105
OS01T0321300-00	129	217.974	2225.22	2.42564	1.69765e-12	2.27318e-12	1	0.000891289	1596.53	1.00022	0.31913	0.319183	129	226.269	1596.18	1.73995	1.11686e-05	4.07994e-05	539	917.374	917.374	0.65824
OS01T0321700-01	129	97.6376	971.448	2.51917	1.6942e-13	2.66238e-13	1	1.70089	1317.08	2.01471	0.158193	0.319183	129	89.3697	653.732	1.69526	2.75515e-05	6.72243e-05	539	385.623	385.623	0.453157
OS01T0321800-01	129	345.462	3390.58	2.5729	4.46504e-14	7.74678e-14	1	2.72796	3240.25	1.48885	0.224621	0.319183	129	286.181	2176.34	1.65149	6.52986e-05	0.000117227	539	1317.8	1317.8	0.570207
OS01T0321900-00	129	228.656	2040.79	3.05117	2.5956e-19	1.0367e-18	1	9.97339	5135.25	4.12261	0.0443693	0.214813	129	192.258	1245.63	1.86233	8.51318e-07	1.43396e-05	539	668.857	668.857	0.303402
OS01T0322700-01	129	552.361	4549.99	3.68173	2.93716e-26	2.11022e-25	1	175.83	70678.3	33.5834	4.95425e-08	7.24799e-06	129	289.577	2104.56	1.70295	2.36224e-05	6.14217e-05	539	1235.83	1235.83	0.0668892
OS01T0322800-01	129	268.418	2971.36	2.18346	5.81779e-10	6.13251e-10	1	3.38955	3667.14	1.56367	0.213393	0.319183	129	328.123	2345.22	1.72335	1.56586e-05	4.82936e-05	539	1360.85	1360.85	0.464206
OS01T0323300-00	129	253.685	2591.73	2.42305	1.80888e-12	2.41357e-12	1	20.7729	9770.87	5.85283	0.0169467	0.127353	129	199.937	1669.43	1.56077	0.000362215	0.000441774	539	1069.61	1069.61	0.203454
OS01T0323600-01	129	50.4247	406.561	3.90876	9.79745e-29	8.23613e-28	1	0.0096396	153.225	1.02515	0.313195	0.319183	129	15.151	149.466	1.437	0.00310107	0.00322942	539	104.013	104.013	0.863219
OS01T0323775-00	129	302.932	3472.44	2.09835	4.2653e-09	4.37132e-09	1	1.91033	3247.22	1.29775	0.256735	0.319183	129	282.447	2502.19	1.51204	0.000867856	0.000964751	539	1654.85	1654.85	0.575588
OS01T0326300-01	129	841.466	6702.72	4.05261	2.71013e-30	2.45478e-29	1	0.0246181	2769.45	1.00348	0.318346	0.319183	129	368.641	2759.85	1.66866	4.66706e-05	9.38221e-05	539	1653.93	1653.93	0.819467
OS01T0327400-01	129	734.498	5990.57	3.78292	2.29945e-27	1.79031e-26	1	9.18542	6350.22	2.29423	0.132302	0.319183	129	394.773	2767.9	1.74787	9.49482e-06	3.76647e-05	539	1583.59	1583.59	0.553562
OS01T0327900-00	129	321.385	2715.36	3.45002	1.03088e-23	6.23375e-23	1	1.24377	1901.63	1.34243	0.248747	0.319183	129	209.834	1416.56	1.79982	3.2257e-06	2.31048e-05	539	787.057	787.057	0.669853
OS01T0328300-01	129	1007.71	6623.08	11.4817	1.12233e-94	6.07768e-93	1	0.00307608	1043.51	1.00115	0.318905	0.319183	129	155.158	1042.31	1.80694	2.7765e-06	2.18612e-05	539	576.84	576.84	0.928404
OS01T0328400-01	129	73.2741	805.713	2.20099	3.84242e-10	4.08254e-10	1	12.7502	5514.83	10.1703	0.00179162	0.0292545	129	58.7269	542.249	1.48128	0.00147885	0.00158436	539	366.068	366.068	0.112574
OS01T0328500-01	129	333.912	3453.28	2.38189	4.94767e-12	6.24518e-12	1	9.52527	5972.1	2.64575	0.106267	0.316084	129	269.143	2257.24	1.55692	0.000388604	0.00046851	539	1449.81	1449.81	0.38028
OS01T0328600-01	129	40.7886	396.897	2.60832	1.84772e-14	3.4379e-14	1	0.582191	446.511	2.03462	0.156168	0.319183	129	22.4302	219.456	1.44222	0.00284661	0.00297177	539	152.166	152.166	0.529461
OS01T0328700-01	129	46.1504	455.542	2.55007	7.87513e-14	1.31079e-13	1	3.84061	1780.88	6.29192	0.013369	0.110491	129	34.8013	283.043	1.58444	0.00023409	0.000307348	539	178.639	178.639	0.201797
OS01T0328900-01	129	419.192	3886.68	2.83384	6.40192e-17	1.83355e-16	1	0.024663	2230.83	1.00433	0.318141	0.319183	129	283.23	2221.22	1.61952	0.000120894	0.000182987	539	1371.53	1371.53	0.74607
OS01T0329000-01	129	511.781	4410.5	3.29187	5.71665e-22	3.00945e-21	1	8.17348	5447.15	2.41079	0.122952	0.319183	129	306.558	2259.49	1.68642	3.28586e-05	7.50174e-05	539	1339.82	1339.82	0.503464
OS01T0329900-01	129	493.893	4381.91	3.089	9.92635e-20	4.16548e-19	1	118.835	48919.2	19.009	2.63481e-05	0.00124628	129	384.974	2573.48	1.81415	2.38389e-06	2.04088e-05	539	1418.55	1418.55	0.0852084
OS01T0330100-01	129	97.1408	901.833	2.82717	7.57568e-17	2.14434e-16	1	1.15253	948.074	1.90151	0.170295	0.319183	129	59.8672	498.589	1.56304	0.000347525	0.000426398	539	318.988	318.988	0.549958
OS01T0331100-01	129	246.265	2316.63	2.76105	4.01473e-16	1.00818e-15	1	2.98328	2619.69	1.79898	0.182193	0.319183	129	205.724	1456.21	1.73557	1.22124e-05	4.25638e-05	539	839.04	839.04	0.515837
OS01T0332100-01	129	293.455	3731.09	1.89361	4.31706e-07	4.33258e-07	1	41.4713	19322	6.13753	0.0145274	0.116149	129	392.601	3148.16	1.59776	0.000182495	0.000251072	539	1970.36	1970.36	0.129103
OS01T0332150-00	129	92.8983	1061.3	2.10612	3.56093e-09	3.65751e-09	1	5.29035	2904.2	3.45342	0.0654004	0.256518	129	112.35	840.963	1.66886	4.64875e-05	9.35577e-05	539	503.914	503.914	0.246704
OS01T0332800-02	129	340.158	3107.94	2.91281	8.68325e-18	2.84132e-17	1	0.527266	1957.14	1.1174	0.292454	0.319183	129	228.172	1751.51	1.64154	7.92123e-05	0.000134386	539	1066.99	1066.99	0.713245
OS01T0332900-01	129	232.147	2212.56	2.69931	1.89581e-15	4.21676e-15	1	0.618281	1696.18	1.16572	0.282297	0.319183	129	211.792	1455.05	1.77515	5.4033e-06	2.91773e-05	539	819.678	819.678	0.636666
OS01T0332900-02	129	190.381	1922.07	2.46487	6.47468e-13	9.20006e-13	1	0.0871694	1390.42	1.02506	0.313216	0.319183	129	192.213	1356.43	1.73948	1.12744e-05	4.09418e-05	539	779.786	779.786	0.655953
OS01T0335700-01	129	325.407	3013.51	2.84008	5.46793e-17	1.5833e-16	1	0.0367364	2015.97	1.00716	0.317463	0.319183	129	313.525	2001.64	1.88644	5.04694e-07	1.19214e-05	539	1061.07	1061.07	0.672677
OS01T0337160-00	129	151.653	1170.26	4.4951	5.06433e-35	5.67812e-34	1	2.70579	1527.37	3.23517	0.0744111	0.273497	129	70.5914	472.116	1.81345	2.41978e-06	2.05176e-05	539	260.341	260.341	0.500014
OS01T0337500-00	129	90.4096	787.292	3.21562	3.97144e-21	1.91918e-20	1	0.0146054	506.707	1.01137	0.316458	0.319183	129	85.3925	501.011	2.04633	1.41383e-08	3.42342e-06	539	244.834	244.834	0.676041
OS01T0337600-02	129	112.63	1150.17	2.42452	1.74476e-12	2.33247e-12	1	3.48821	2219.56	2.58341	0.110434	0.319183	129	128.256	859.158	1.81108	2.54399e-06	2.09299e-05	539	474.39	474.39	0.344696
OS01T0337700-02	129	181.142	1922.09	2.30125	3.49653e-11	4.02734e-11	1	0.500971	1576.64	1.14145	0.287342	0.319183	129	182.008	1381.26	1.65373	6.25124e-05	0.000114053	539	835.24	835.24	0.616784
OS01T0337900-01	129	771.811	5733.97	5.19801	2.6657e-42	3.91567e-41	1	8.04418	5039.19	2.64947	0.106025	0.315828	129	266.285	1901.96	1.72418	1.53953e-05	4.78687e-05	539	1103.11	1103.11	0.617028
OS01T0338000-02	129	224.895	2234.35	2.52475	1.47563e-13	2.3408e-13	1	0.391755	1619.05	1.1042	0.295311	0.319183	129	193.761	1466.26	1.65683	5.88471e-05	0.000109357	539	884.981	884.981	0.66415
OS01T0338100-00	129	404.059	4004.02	2.53472	1.15241e-13	1.86078e-13	1	3.02804	3740.81	1.46133	0.22893	0.319183	129	326.734	2559.87	1.62051	0.000118632	0.000180545	539	1579.67	1579.67	0.579187
OS01T0338200-01	129	83.8588	826.13	2.55786	6.4895e-14	1.09533e-13	1	10.2391	4521.65	8.55745	0.00406691	0.0517376	129	68.4703	528.388	1.63599	8.81628e-05	0.000145054	539	322.977	322.977	0.150183
OS01T0338600-01	129	24.5687	268.803	2.21437	2.7974e-10	2.99308e-10	1	0.150284	243.196	1.31753	0.253161	0.319183	129	21.065	184.585	1.52059	0.000746309	0.000839458	539	121.39	121.39	0.591114
OS01T0339500-01	129	244.923	2276.37	2.82136	8.77279e-17	2.45825e-16	1	0.71053	1720.55	1.19198	0.276966	0.319183	129	212.204	1443.45	1.78903	4.04548e-06	2.56507e-05	539	806.834	806.834	0.641869
OS01T0339600-01	129	159.333	1580.89	2.52985	1.30031e-13	2.08126e-13	1	0.0674183	990.289	1.02728	0.312697	0.319183	129	113.034	963.996	1.54265	0.00050329	0.00058783	539	624.895	624.895	0.728383
OS01T0339900-01	129	169.703	1801.07	2.30066	3.54596e-11	4.0822e-11	1	16.2437	7660.92	5.77805	0.0176495	0.129952	129	181.006	1325.86	1.69365	2.84552e-05	6.85168e-05	539	782.847	782.847	0.177016
OS01T0341200-01	129	422.983	3200.88	4.82798	1.65935e-38	2.13643e-37	1	0.106661	1129.73	1.03823	0.310141	0.319183	129	141.716	1088.13	1.64126	7.96361e-05	0.000134903	539	662.985	662.985	0.848635
OS01T0342500-00	129	275.485	2283.77	3.62008	1.39207e-25	9.57297e-25	1	14.0722	6480.37	6.5313	0.0117594	0.102168	129	120.446	992.201	1.57277	0.000290592	0.000366944	539	630.862	630.862	0.292816
OS01T0342800-01	129	247.13	2529.36	2.41678	2.10891e-12	2.78745e-12	1	0.450757	1775.14	1.10992	0.294069	0.319183	129	184.254	1599.34	1.52816	0.0006525	0.000742877	539	1046.58	1046.58	0.689076
OS01T0343300-01	129	241.902	1852.66	4.61729	2.6173e-36	3.1094e-35	1	46.1372	18615.7	29.92	2.24984e-07	2.53505e-05	129	73.6465	622.183	1.55064	0.000435634	0.000517436	539	401.243	401.243	0.106912
OS01T0343500-01	129	1300.31	8894.18	8.14238	1.87638e-69	5.8187e-68	1	14.0427	7523.06	3.67624	0.057404	0.242347	129	318.023	2046.4	1.87342	6.69684e-07	1.31297e-05	539	1092.33	1092.33	0.630252
OS01T0346250-00	129	510.918	4202.85	3.69533	2.08457e-26	1.50903e-25	1	23.887	11366.2	5.54387	0.0200547	0.139338	129	304.293	2050.22	1.80264	3.0395e-06	2.26093e-05	539	1137.34	1137.34	0.302281
OS01T0346600-01	129	673.09	5013.8	5.14102	1.0107e-41	1.45401e-40	1	12.4481	6591.9	3.7947	0.0535867	0.235459	129	253.959	1737.13	1.78121	4.76316e-06	2.75889e-05	539	975.254	975.254	0.504059
OS01T0346700-01	129	196.973	1440.97	5.56077	6.16723e-46	1.01157e-44	1	4.37861	2111.81	5.22536	0.0238906	0.15261	129	48.3381	404.145	1.55962	0.000369943	0.000449416	539	259.131	259.131	0.481099
OS01T0347100-01	129	494.341	4226.98	3.35226	1.23245e-22	6.84357e-22	1	4.54907	3866.79	1.84779	0.176412	0.319183	129	277.24	2092.65	1.65961	5.57407e-05	0.000105431	539	1260.93	1260.93	0.596619
OS01T0347200-01	129	122.881	1126.44	2.89462	1.37613e-17	4.37433e-17	1	0.0030787	652.344	1.00184	0.318739	0.319183	129	87.3318	651.143	1.67325	4.26378e-05	8.85204e-05	539	389.148	389.148	0.737231
OS01T0348600-03	129	145.635	1545.86	2.30022	3.58366e-11	4.12246e-11	1	0.272953	1206.23	1.09679	0.296929	0.319183	129	142.578	1099.78	1.63646	8.7367e-05	0.000144154	539	672.047	672.047	0.636905
OS01T0348700-01	129	181.999	1706.22	2.77781	2.63177e-16	6.79616e-16	1	12.4147	5743.45	6.36934	0.0128247	0.10756	129	95.8335	901.734	1.46806	0.00185084	0.00196236	539	614.233	614.233	0.238297
OS01T0348900-01	129	565.33	3849.48	8.4141	1.05183e-71	3.43188e-70	1	16.697	7452.08	7.92578	0.00563887	0.0648235	129	160.91	940.233	2.05514	1.15554e-08	3.18891e-06	539	457.504	457.504	0.414538
OS01T0349400-01	129	223.335	2294.18	2.40437	2.85741e-12	3.71081e-12	1	4.47454	3144.71	2.2468	0.136334	0.319183	129	148.489	1399.64	1.46686	0.00188872	0.0020002	539	954.171	954.171	0.4558
OS01T0349600-01	129	751.387	5213.47	7.39347	4.8727e-63	1.28482e-61	1	0.202958	1097.53	1.07773	0.301149	0.319183	129	104.411	1018.38	1.44421	0.00275487	0.00287847	539	705.145	705.145	0.924989
OS01T0349800-01	129	99.1892	700.582	6.64392	2.70487e-56	5.94057e-55	1	0.40295	353.169	1.80171	0.181863	0.319183	129	30.1905	196.019	1.85893	9.16104e-07	1.46488e-05	539	105.447	105.447	0.753653
OS01T0350000-01	129	368.248	2351.42	16.5675	3.00456e-125	3.16894e-123	1	0.552617	435.716	1.97877	0.161924	0.319183	129	26.0886	220.195	1.55144	0.000429317	0.000510939	539	141.929	141.929	0.909131
OS01T0351200-00	129	98.8961	941.457	2.70471	1.65524e-15	3.71952e-15	1	0.0969498	697.635	1.0573	0.305755	0.319183	129	103.915	659.825	1.89561	4.13213e-07	1.11882e-05	539	348.08	348.08	0.637947
OS01T0351300-01	129	425.217	3859.89	2.94966	3.41271e-18	1.18036e-17	1	11.7202	6816.42	3.03553	0.0838432	0.286839	129	312.319	2245.54	1.716	1.81662e-05	5.25827e-05	539	1308.59	1308.59	0.39178
OS01T0351800-01	129	799.437	5464.02	8.18701	7.95893e-70	2.49366e-68	1	0.0408491	961.584	1.01685	0.315156	0.319183	129	92.7504	945.653	1.41692	0.00429084	0.00442752	539	667.402	667.402	0.943212
OS01T0352100-01	129	3284.09	21120.2	14.9191	3.66519e-116	3.24343e-114	1	0.0358731	2633.12	1.00534	0.317899	0.319183	129	401.161	2619.13	1.85013	1.10705e-06	1.52804e-05	539	1415.65	1415.65	0.942022
OS01T0353900-01	129	75.3974	685.759	2.93845	4.53433e-18	1.54329e-17	1	0.364443	582.745	1.32258	0.252257	0.319183	129	69.0794	440.613	1.88801	4.87782e-07	1.17515e-05	539	233.374	233.374	0.600259
OS01T0355100-01	129	128.301	1285.81	2.49186	3.3285e-13	4.96361e-13	1	2.27275	1729.24	2.05161	0.154464	0.319183	129	108.954	842.87	1.63345	9.2589e-05	0.000150023	539	516.006	516.006	0.457391
OS01T0355500-02	129	342.05	3406.95	2.51501	1.87786e-13	2.92515e-13	1	0.529013	2440.66	1.09234	0.297908	0.319183	129	293.233	2234.35	1.6494	6.802e-05	0.000120491	539	1354.65	1354.65	0.668832
OS01T0355600-01	129	219.651	2278.37	2.37215	6.2727e-12	7.81707e-12	1	3.26452	2991.73	1.74083	0.189371	0.319183	129	252.699	1718.57	1.7893	4.02236e-06	2.5586e-05	539	960.469	960.469	0.451608
OS01T0355800-00	129	306.799	2125.41	7.46757	1.09397e-63	2.94883e-62	1	0.5786	636.683	1.549	0.21554	0.319183	129	42.1367	411.03	1.44414	0.00275815	0.00288174	539	284.619	284.619	0.869742
OS01T0355900-01	129	312.579	3021.62	2.63634	9.17941e-15	1.80788e-14	1	10.6758	6038.82	3.22024	0.0750749	0.274612	129	243.043	1875.27	1.63616	8.78799e-05	0.000144699	539	1146.14	1146.14	0.349971
OS01T0356400-01	129	31.1227	305.24	2.57579	4.15558e-14	7.25707e-14	1	7.76671	3181.22	20.9014	1.11861e-05	0.000648327	129	11.2325	152.201	1.28436	0.0302022	0.0303679	539	118.503	118.503	0.083955
OS01T0356500-01	129	377.776	3582.7	2.72233	1.06341e-15	2.47166e-15	1	1.3051	2799.05	1.22226	0.270975	0.319183	129	324.675	2290.07	1.74012	1.11296e-05	4.07144e-05	539	1316.04	1316.04	0.633605
OS01T0357800-01	129	412.306	3829.78	2.82444	8.11755e-17	2.28417e-16	1	25.418	12306.1	5.14236	0.0250118	0.156814	129	345.712	2393.08	1.76488	6.68696e-06	3.2012e-05	539	1355.95	1355.95	0.245693
OS01T0357900-01	129	458.43	4058.05	3.10375	6.82407e-20	2.91215e-19	1	54.8938	23988.1	9.29941	0.00278234	0.0393716	129	424.021	2579.53	1.97292	7.46118e-08	5.83419e-06	539	1307.47	1307.47	0.151253
OS01T0358100-01	129	131.112	1276.15	2.60717	1.90151e-14	3.52749e-14	1	7.7	3852.14	4.53652	0.035078	0.189165	129	119.888	849.141	1.73479	1.24079e-05	4.28623e-05	539	489.477	489.477	0.251098
OS01T0358300-01	129	217.979	2352.19	2.25238	1.13045e-10	1.24378e-10	1	2.72514	2770.57	1.62234	0.205057	0.319183	129	221.152	1707.77	1.6353	8.93396e-05	0.000146283	539	1044.31	1044.31	0.489032
OS01T0358300-03	129	355.216	3497.8	2.55967	6.20481e-14	1.0507e-13	1	13.9906	7836.47	3.29243	0.0719236	0.269413	129	337.88	2380.15	1.74178	1.07583e-05	4.00013e-05	539	1366.51	1366.51	0.315537
OS01T0358400-01	129	120.24	1255.21	2.35159	1.03418e-11	1.25542e-11	1	6.06713	3236.98	3.71725	0.0560506	0.239758	129	112.343	870.802	1.63141	9.62862e-05	0.000154497	539	533.772	533.772	0.274961
OS01T0359400-03	129	452.126	3303.91	5.58889	3.24867e-46	5.41177e-45	1	2.49252	1990.02	1.95495	0.164454	0.319183	129	142.262	1017.94	1.72195	1.61085e-05	4.90145e-05	539	591.157	591.157	0.717165
OS01T0359600-00	129	141.419	1281.98	2.9575	2.79703e-18	9.79364e-18	1	2.38495	1655.8	2.28175	0.13335	0.319183	129	97.4012	725.67	1.67411	4.19246e-05	8.75307e-05	539	433.466	433.466	0.483199
OS01T0360100-01	129	89.9731	777.414	3.27228	9.40487e-22	4.83051e-21	1	0.0076422	415.155	1.00723	0.317446	0.319183	129	58.1995	412.174	1.73492	1.23758e-05	4.28536e-05	539	237.575	237.575	0.753534
OS01T0360200-01	129	114.011	1056.43	2.83709	5.89586e-17	1.69746e-16	1	0.119996	605.759	1.08372	0.299813	0.319183	129	62.1992	558.961	1.50112	0.00105041	0.00115021	539	372.363	372.363	0.758706
OS01T0360200-03	129	422.765	3866.39	2.90749	9.93414e-18	3.22966e-17	1	7.02626	4900.16	2.26868	0.134457	0.319183	129	276.706	2159.92	1.62424	0.00011047	0.000171125	539	1329.8	1329.8	0.489738
OS01T0360600-01	129	169.013	1465.81	3.24485	1.88881e-21	9.40571e-21	1	0.0520098	732.132	1.02849	0.312411	0.319183	129	86.7042	711.848	1.57581	0.000274746	0.00035085	539	451.736	451.736	0.787567
OS01T0361000-02	129	2234.25	14428.2	14.108	1.99744e-111	1.60335e-109	1	9.92843	5536.85	3.3259	0.0705114	0.266156	129	214.025	1664.77	1.62783	0.000103137	0.000162683	539	1022.69	1022.69	0.807117
OS01T0361500-01	129	43.2755	448.902	2.37202	6.29274e-12	7.83935e-12	1	1.47377	847.473	3.10769	0.0802913	0.281893	129	27.8175	272.702	1.44097	0.0029058	0.00303146	539	189.249	189.249	0.358965
OS01T0361800-02	129	207.149	1963.19	2.72553	9.81123e-16	2.29511e-15	1	2.28649	2138.06	1.71548	0.192603	0.319183	129	175.346	1246.33	1.73031	1.35943e-05	4.48634e-05	539	720.296	720.296	0.526908
OS01T0362000-01	129	267.737	2724.56	2.4367	1.29431e-12	1.76e-12	1	0.385865	2068.59	1.07846	0.300986	0.319183	129	266.655	1918.1	1.71545	1.83726e-05	5.29801e-05	539	1118.14	1118.14	0.641045
OS01T0362100-01	129	239.822	1604.06	9.71391	5.87727e-82	2.36594e-80	1	0.504551	467.959	1.72561	0.191303	0.319183	129	35.351	271.184	1.64224	7.81469e-05	0.000133101	539	165.131	165.131	0.858982
OS01T0362400-01	129	901.723	5677.79	21.2288	9.91996e-148	1.85524e-145	1	2.3365	1463.91	2.64877	0.10607	0.315912	129	95.0729	552.676	2.06641	8.91838e-09	3.11131e-06	539	267.457	267.457	0.859005
OS01T0362533-01	129	475.889	3174.01	9.9601	8.27489e-84	3.50735e-82	1	1.77776	1230.96	2.28959	0.13269	0.319183	129	72.9862	537.631	1.6871	3.24183e-05	7.43866e-05	539	318.672	318.672	0.8082
OS01T0363300-02	129	178.309	1722.88	2.6383	8.7406e-15	1.72764e-14	1	1.32187	1601.47	1.47473	0.226819	0.319183	129	144.304	1085.94	1.66293	5.22286e-05	0.000100892	539	653.027	653.027	0.580241
OS01T0363500-03	129	205.128	1660.62	3.86325	3.06217e-28	2.49667e-27	1	1.1347	1248.44	1.54912	0.215522	0.319183	129	125.351	805.902	1.87485	6.49366e-07	1.30305e-05	539	429.85	429.85	0.647918
OS01T0363600-01	129	467.305	4105.05	3.15477	1.86541e-20	8.44743e-20	1	6.47047	4774.59	2.121	0.147721	0.319183	129	316.628	2251.1	1.72999	1.36813e-05	4.50261e-05	539	1301.22	1301.22	0.517016
OS01T0363900-01	129	363.75	3230.91	3.08172	1.19436e-19	4.95468e-19	1	1.40399	2309.8	1.31071	0.254385	0.319183	129	237.944	1762.25	1.68087	3.66805e-05	8.03501e-05	539	1048.41	1048.41	0.669774
OS01T0364100-00	129	115.861	989.966	3.35813	1.06191e-22	5.9347e-22	1	0.269564	727.681	1.16887	0.281651	0.319183	129	109.251	622.551	2.1118	3.12086e-09	1.84055e-06	539	294.797	294.797	0.636327
OS01T0364400-00	129	1198.49	8215.04	8.02146	1.94078e-68	5.90733e-67	1	1.54957	2255.03	1.36611	0.244637	0.319183	129	208.856	1650.7	1.6118	0.000139999	0.000204093	539	1024.13	1024.13	0.875097
OS01T0364450-00	129	4685.55	28791.9	42.4271	2.20071e-216	7.98463e-213	1	1.38352	1705.41	1.46282	0.228694	0.319183	129	162.408	1165.84	1.71796	1.74625e-05	5.13098e-05	539	678.621	678.621	0.970848
OS01T0364800-00	129	158.724	1387.99	3.18609	8.41342e-21	3.93168e-20	1	0.262299	804.126	1.14576	0.286438	0.319183	129	88.73	701.83	1.61103	0.000142063	0.000206487	539	435.64	435.64	0.740429
OS01T0365000-00	129	110.528	990.048	3.02876	4.58568e-19	1.7764e-18	1	0.786381	891.529	1.5244	0.2192	0.319183	129	85.9861	584.841	1.78915	4.03527e-06	2.56353e-05	539	326.883	326.883	0.59
OS01T0366100-01	129	540.571	3587.07	10.4383	2.50021e-87	1.15705e-85	1	1.43207	1145.12	1.9521	0.16476	0.319183	129	80.9883	586.608	1.70703	2.17681e-05	5.86595e-05	539	343.644	343.644	0.841167
OS01T0367400-01	129	180.922	1735.03	2.67132	3.82431e-15	8.09248e-15	1	8.99869	4689.56	3.97396	0.0483184	0.22418	129	176.856	1180.07	1.81688	2.25004e-06	2.00089e-05	539	649.504	649.504	0.275672
OS01T0367400-02	129	112.523	1209.59	2.26322	8.7202e-11	9.67069e-11	1	4.55853	2693.67	2.94118	0.088749	0.293986	129	127.131	915.849	1.71361	1.9067e-05	5.41051e-05	539	534.457	534.457	0.302396
OS01T0367700-01	129	145.736	1451.26	2.51586	1.83875e-13	2.87112e-13	1	0.178041	1079.85	1.06872	0.303169	0.319183	129	144.524	1010.42	1.75163	8.78964e-06	3.63328e-05	539	576.846	576.846	0.645839
OS01T0367900-01	129	209.801	1757.49	3.52425	1.57136e-24	1.01193e-23	1	0.0209007	873.268	1.00942	0.316922	0.319183	129	122.144	865.117	1.7348	1.24063e-05	4.28623e-05	539	498.685	498.685	0.771975
OS01T0368000-00	129	251.027	2252.54	3.01795	6.03384e-19	2.29958e-18	1	9.21401	4935.97	3.67669	0.0573892	0.242341	129	198.708	1342.51	1.79868	3.30359e-06	2.33778e-05	539	746.382	746.382	0.336234
OS01T0368700-01	129	317.746	2730.13	3.31465	3.20409e-22	1.71816e-21	1	4.99992	3446.56	2.30294	0.131576	0.319183	129	224.313	1496.59	1.81702	2.24363e-06	1.99845e-05	539	823.654	823.654	0.492706
OS01T0368900-01	129	59.3317	560.426	2.74133	6.59501e-16	1.5918e-15	1	4.89778	2220.29	7.15855	0.0084282	0.0839166	129	35.2413	310.16	1.51715	0.000793137	0.0008874	539	204.436	204.436	0.20633
OS01T0369000-01	129	66.2349	716.139	2.24685	1.2901e-10	1.41284e-10	1	1.23542	972.882	1.98116	0.161674	0.319183	129	57.4461	491.068	1.5407	0.00052127	0.000606566	539	318.73	318.73	0.447288
OS01T0369600-01	129	287.251	1922.51	9.66043	1.49634e-81	5.92686e-80	1	0.576347	582.44	1.62845	0.20421	0.319183	129	52.8852	357.665	1.79723	3.4063e-06	2.36214e-05	539	199.009	199.009	0.848658
OS01T0369700-03	129	424.267	3247.63	4.62604	2.1188e-36	2.52877e-35	1	0.115891	1260.84	1.03718	0.310384	0.319183	129	171.204	1215.64	1.73161	1.32402e-05	4.42758e-05	539	702.033	702.033	0.824056
OS01T0369900-01	129	960.344	6694.72	7.17812	3.902e-61	9.68346e-60	1	12.1864	6265.75	4.14112	0.0439023	0.214187	129	193.466	1513.06	1.62231	0.000114633	0.000175866	539	932.657	932.657	0.607393
OS01T0370000-01	129	103.05	1040.55	2.4643	6.56632e-13	9.31422e-13	1	1.98321	1518.99	2.03745	0.155883	0.319183	129	107.761	745.535	1.76562	6.58511e-06	3.17799e-05	539	422.25	422.25	0.42546
OS01T0370900-00	129	105.114	930.547	3.10321	6.91739e-20	2.9485e-19	1	1.04106	930.174	1.7746	0.185163	0.319183	129	74.7651	524.161	1.74799	9.47255e-06	3.76021e-05	539	299.866	299.866	0.561319
OS01T0371200-01	129	1120.61	7794.94	7.27616	5.26411e-62	1.33936e-60	1	0.0848979	1758.69	1.01919	0.314602	0.319183	129	218.093	1725.58	1.61074	0.000142866	0.000207487	539	1071.3	1071.3	0.908622
OS01T0372400-01	129	551.646	4304.3	4.32844	2.97291e-33	3.08357e-32	1	0.146615	1619.23	1.03661	0.310518	0.319183	129	189.208	1562.05	1.57081	0.000301291	0.000378217	539	994.422	994.422	0.845364
OS01T0372500-00	129	1501.14	9299.95	31.7277	1.12404e-186	8.15649e-184	1	7.22754e-09	564.398	1	0.319183	0.319183	129	90.4267	564.398	1.9255	2.14319e-07	8.96555e-06	539	293.118	293.118	0.970761
OS01T0372700-01	129	43.249	431.134	2.51185	2.03069e-13	3.14485e-13	1	2.92881	1379.75	5.80913	0.0173538	0.128706	129	21.9577	237.513	1.38379	0.00721699	0.00736974	539	171.64	171.64	0.24005
OS01T0372866-00	129	74.4558	738.794	2.52961	1.30822e-13	2.09262e-13	1	2.87575	1644.46	3.1448	0.0785291	0.279497	129	76.9514	522.913	1.79044	3.92761e-06	2.52841e-05	539	292.059	292.059	0.314705
OS01T0373700-01	129	272.275	2465.14	2.96473	2.3288e-18	8.2465e-18	1	0.688359	1780.79	1.17751	0.279886	0.319183	129	226.945	1512.33	1.81882	2.15975e-06	1.96687e-05	539	831.489	831.489	0.655536
OS01T0373800-01	129	224.785	2100.71	2.79351	1.77151e-16	4.70871e-16	1	0.000676631	1405.05	1.00019	0.319137	0.319183	129	217.597	1404.79	1.86808	7.51828e-07	1.36389e-05	539	751.995	751.995	0.673791
OS01T0374900-01	129	335.209	3134.39	2.79075	1.89919e-16	5.02307e-16	1	5.25705	3949.27	2.07964	0.151699	0.319183	129	258.629	1899.02	1.69082	3.01018e-05	7.08822e-05	539	1123.13	1123.13	0.485405
OS01T0375000-01	129	336.585	3483.22	2.37972	5.21594e-12	6.56325e-12	1	54.0637	23458.7	9.88189	0.00207151	0.032174	129	303.402	2373.91	1.62185	0.000115642	0.000177006	539	1463.71	1463.71	0.119652
OS01T0375100-01	129	287.402	3121.67	2.23413	1.74766e-10	1.89438e-10	1	1.61599	2752.63	1.29695	0.256882	0.319183	129	241.709	2122.39	1.51896	0.000768143	0.000861508	539	1397.26	1397.26	0.601581
OS01T0375200-03	129	81.5734	775.184	2.71286	1.34887e-15	3.07874e-15	1	0.0533305	543.876	1.03976	0.309785	0.319183	129	79.111	523.077	1.83058	1.6819e-06	1.79045e-05	539	285.744	285.744	0.66093
OS01T0376700-01	129	109.074	915.267	3.50912	2.30535e-24	1.46639e-23	1	4.10421	1998.32	5.02503	0.026692	0.163117	129	45.6155	397.672	1.52467	0.000694317	0.000785605	539	260.825	260.825	0.353719
OS01T0377000-01	129	318.629	2781.85	3.19724	6.33702e-21	2.99531e-20	1	0.687976	1670.46	1.19136	0.27709	0.319183	129	177.356	1402.15	1.61152	0.000140764	0.000204977	539	870.081	870.081	0.729311
OS01T0377500-01	129	242.114	2303.77	2.70687	1.56803e-15	3.53801e-15	1	1.33293	2092.26	1.3306	0.250831	0.319183	129	240.446	1572.42	1.84755	1.16994e-06	1.54467e-05	539	851.082	851.082	0.576939
OS01T0377700-01	129	236.833	2223.38	2.77097	3.12702e-16	7.99201e-16	1	2.02411	2175.99	1.56931	0.212573	0.319183	129	194.736	1386.59	1.72809	1.42211e-05	4.58071e-05	539	802.383	802.383	0.562231
OS01T0377700-02	129	96.8027	1121.64	2.07395	7.49663e-09	7.64497e-09	1	23.5859	10213.9	10.0585	0.00189516	0.0302642	129	158.21	1015.45	1.87761	6.11561e-07	1.28407e-05	539	540.822	540.822	0.0813399
OS01T0378100-01	129	685.164	6605.5	2.64801	6.85558e-15	1.38416e-14	1	607.63	241482	53.589	2.35656e-11	1.44405e-08	129	670.557	4506.18	1.80644	2.80596e-06	2.1922e-05	539	2494.51	2494.51	0.0252376
OS01T0379400-03	129	94.6548	930.777	2.5652	5.40792e-14	9.26463e-14	1	0.222991	769.526	1.12741	0.290312	0.319183	129	106.571	682.56	1.88112	5.66706e-07	1.24613e-05	539	362.848	362.848	0.600873
OS01T0380800-00	129	631.383	4824.31	4.65661	1.01324e-36	1.22215e-35	1	3.54895	3068.73	1.82159	0.179487	0.319183	129	216.207	1684.64	1.62607	0.000106667	0.000166692	539	1036.02	1036.02	0.707756
OS01T0382000-01	129	1021.62	8039.28	4.20999	5.48876e-32	5.42921e-31	1	98.1738	41557.9	12.7084	0.000511256	0.011637	129	453.516	3270.12	1.71249	1.95017e-05	5.48327e-05	539	1909.57	1909.57	0.186773
OS01T0382400-01	129	852.535	6666.1	4.29823	6.24357e-33	6.39191e-32	1	22.3293	11414.5	4.2181	0.0420152	0.209523	129	385.06	2706.07	1.74485	1.01023e-05	3.87783e-05	539	1550.89	1550.89	0.425157
OS01T0383100-01	129	125.113	1207.26	2.64412	7.55584e-15	1.51192e-14	1	0.526957	954.595	1.27435	0.261047	0.319183	129	97.5001	749.082	1.64063	8.06145e-05	0.000136103	539	456.582	456.582	0.636635
OS01T0383700-01	129	36.4389	355.961	2.59206	2.77164e-14	4.98417e-14	1	0.898073	556.951	2.69446	0.103134	0.311825	129	23.125	206.703	1.50518	0.000978622	0.00107726	539	137.328	137.328	0.420682
OS01T0384300-00	129	460.109	4160.21	2.97251	1.91164e-18	6.83872e-18	1	12.8146	7312.77	3.15878	0.0778762	0.278661	129	305.166	2315.06	1.65413	6.20296e-05	0.000113421	539	1399.56	1399.56	0.395377
OS01T0384800-01	129	507.75	5282.14	2.36269	7.89538e-12	9.72171e-12	1	47.6395	21557.8	7.23807	0.00808215	0.081711	129	247.582	2978.39	1.33223	0.0155483	0.0157234	539	2235.64	2235.64	0.189456
OS01T0386700-01	129	1629.17	10341.3	18.2615	6.43593e-134	8.33959e-132	1	0.214849	1027.58	1.08878	0.298693	0.319183	129	125.834	943.793	1.66662	4.85802e-05	9.63163e-05	539	566.291	566.291	0.957589
OS01T0387133-00	129	148.313	1594.15	2.26355	8.65213e-11	9.59872e-11	1	0.872061	1543.93	1.28252	0.259532	0.319183	129	166.519	1203.83	1.70933	2.07834e-05	5.70374e-05	539	704.269	704.269	0.551204
OS01T0388000-01	129	182.396	1654.4	2.95416	3.04485e-18	1.0602e-17	1	9.44779	4594.5	5.04968	0.0263295	0.161808	129	116.612	909.86	1.62468	0.000109552	0.000170067	539	560.024	560.024	0.281929
OS01T0388500-00	129	220.365	2191.84	2.52037	1.64469e-13	2.58951e-13	1	1.76503	2131.42	1.47702	0.226462	0.319183	129	191.136	1443.06	1.65935	5.60177e-05	0.000105803	539	869.652	869.652	0.5624
OS01T0388700-01	129	78.4141	856.47	2.21892	2.51054e-10	2.69489e-10	1	1.21396	1141.09	1.70913	0.193424	0.319183	129	93.8865	667.644	1.72972	1.37588e-05	4.50782e-05	539	385.985	385.985	0.441626
OS01T0389200-01	129	62.2832	622.404	2.50258	2.55349e-13	3.88451e-13	1	0.0286981	474.676	1.02415	0.313431	0.319183	129	71.5932	463.484	1.86359	8.28357e-07	1.4164e-05	539	248.704	248.704	0.627135
OS01T0389700-01	129	646.215	5761.36	3.05793	2.18597e-19	8.812e-19	1	0.448858	3217.52	1.05754	0.305702	0.319183	129	386.129	3042.46	1.61483	0.000132181	0.000195666	539	1884.07	1884.07	0.752655
OS01T0390300-02	129	84.0009	746.873	3.07523	1.40861e-19	5.79446e-19	1	0.267762	533.627	1.24331	0.266908	0.319183	129	62.1109	429.2	1.76722	6.37084e-06	3.12192e-05	539	242.868	242.868	0.663671
OS01T0390400-01	129	331.436	3345.69	2.46536	6.39703e-13	9.09686e-13	1	0.289238	2185.47	1.05442	0.306412	0.319183	129	238.529	2072.67	1.5273	0.0006626	0.000753194	539	1357.08	1357.08	0.715632
OS01T0390600-01	129	114.869	1094.72	2.69966	1.87917e-15	4.18217e-15	1	0.677954	972.925	1.37317	0.243427	0.319183	129	101.007	708.522	1.74727	9.6122e-06	3.79073e-05	539	405.502	405.502	0.590512
OS01T0390900-01	129	367.421	3386.57	2.86501	2.9115e-17	8.79908e-17	1	13.9862	7517.97	3.6436	0.0585066	0.244389	129	293.764	2063.34	1.74556	9.95492e-06	3.8488e-05	539	1182.05	1182.05	0.329315
OS01T0390900-02	129	114.443	1192.05	2.35868	8.7051e-12	1.06594e-11	1	0.357208	1001.53	1.16157	0.283151	0.319183	129	118.943	862.216	1.70605	2.22e-05	5.93495e-05	539	505.388	505.388	0.604642
OS01T0391100-02	129	142.171	1284.54	2.97679	1.71504e-18	6.18292e-18	1	1.77814	1359.52	2.04118	0.155508	0.319183	129	78.1757	666.047	1.54349	0.000495741	0.000580059	539	431.52	431.52	0.55165
OS01T0391500-01	129	372.282	3361.47	2.98062	1.55633e-18	5.63879e-18	1	5.46731	3987.99	2.14901	0.145096	0.319183	129	242.653	1855.74	1.64548	7.33912e-05	0.000127406	539	1127.78	1127.78	0.510884
OS01T0392100-01	129	85.2447	745.809	3.18258	9.19806e-21	4.28511e-20	1	2.52366	1326.28	3.87738	0.0510844	0.230412	129	35.9054	342.057	1.45966	0.00213169	0.00224727	539	234.341	234.341	0.402639
OS01T0392800-01	129	265.542	2288.86	3.29044	5.92826e-22	3.11723e-21	1	6.54346	3795.09	3.05283	0.0829766	0.285638	129	182.51	1243.14	1.78712	4.20984e-06	2.59851e-05	539	695.61	695.61	0.416102
OS01T0495900-01	129	112.89	1074.81	2.70411	1.68042e-15	3.76951e-15	1	0.530809	816.124	1.33987	0.249196	0.319183	129	70.5452	609.109	1.53245	0.0006044	0.000692329	539	397.473	397.473	0.660224
OS01T0496900-01	129	359.118	3527.1	2.57003	4.79504e-14	8.28052e-14	1	12.571	7104.85	3.22629	0.0748052	0.274094	129	276.593	2202.17	1.60462	0.00016038	0.000226628	539	1372.4	1372.4	0.345983
OS01T0498200-01	129	21.3842	179.774	3.49286	3.48021e-24	2.1763e-23	1	1.04963	494.239	5.82267	0.0172266	0.128259	129	11.1376	84.8818	1.64918	6.83042e-05	0.00012083	539	51.4691	51.4691	0.296643
OS01T0498300-01	129	196.173	1905.96	2.61477	1.57294e-14	2.96772e-14	1	1.01878	1547.34	1.3455	0.248209	0.319183	129	140.365	1150.01	1.5777	0.000265303	0.000340654	539	728.918	728.918	0.632484
OS01T0499300-01	129	217.074	2148.99	2.53854	1.04843e-13	1.70609e-13	1	3.80043	2977.09	1.99147	0.160595	0.319183	129	216.125	1494.92	1.7659	6.54666e-06	3.17191e-05	539	846.548	846.548	0.444319
OS01T0500400-01	129	200.653	1784.68	3.073	1.49054e-19	6.1052e-19	1	5.65794	3096.37	3.47994	0.0643886	0.254908	129	103.006	889.779	1.53209	0.000608298	0.000696399	539	580.76	580.76	0.404993
OS01T0500500-01	129	246.902	2569.91	2.36097	8.23438e-12	1.0122e-11	1	4.66018	3894.4	1.87508	0.173274	0.319183	129	329.475	2076.93	1.90806	3.14605e-07	1.03975e-05	539	1088.5	1088.5	0.403417
OS01T0500600-01	129	345.384	3428.04	2.52854	1.34328e-13	2.14493e-13	1	54.9878	23965.2	9.51011	0.00249999	0.0366335	129	388.078	2519.97	1.85874	9.19736e-07	1.46488e-05	539	1355.74	1355.74	0.118938
OS01T0500750-00	129	650.441	5228.78	3.94287	4.17707e-29	3.58111e-28	1	0.000411752	2235.34	1.00007	0.319165	0.319183	129	303.015	2235.18	1.68548	3.34738e-05	7.57456e-05	539	1326.14	1326.14	0.811058
OS01T0500900-01	129	383.659	3630.76	2.73236	8.26489e-16	1.9594e-15	1	14.0492	7664.33	3.5075	0.0633549	0.253099	129	285.441	2185.12	1.64443	7.48958e-05	0.00012933	539	1328.8	1328.8	0.339372
OS01T0501000-01	129	317.83	3126.43	2.5638	5.59926e-14	9.56642e-14	1	0.0239014	1887.26	1.00496	0.317989	0.319183	129	219.494	1877.93	1.53998	0.000528087	0.000613475	539	1219.45	1219.45	0.741546
OS01T0501700-01	129	37.9041	294.389	4.39624	5.64786e-34	6.05185e-33	1	0.101691	142.424	1.38593	0.241261	0.319183	129	11.9334	102.764	1.53462	0.000581395	0.000668383	539	66.9638	66.9638	0.785683
OS01T0501800-01	129	5.70409	48.6677	3.3696	7.93573e-23	4.4834e-22	1	0.0290887	36.5357	1.45034	0.230678	0.319183	129	3.58265	25.1911	1.74415	1.02467e-05	3.90036e-05	539	14.4432	14.4432	0.652177
OS01T0502400-01	129	152.817	1623.73	2.29721	3.85328e-11	4.42056e-11	1	12.3274	5927.95	5.2916	0.0230338	0.149608	129	137.811	1120.26	1.58491	0.000232044	0.000305185	539	706.826	706.826	0.203268
OS01T0502700-00	129	224.558	2050.18	2.91705	7.7988e-18	2.56952e-17	1	5.07534	3293.95	2.50572	0.115882	0.319183	129	203.915	1314.57	1.87041	7.14894e-07	1.33976e-05	539	702.826	702.826	0.412219
OS01T0502800-01	129	1269.82	8847.57	7.2011	2.43725e-61	6.0985e-60	1	1.36685	2449.13	1.27821	0.260329	0.319183	129	229.139	1916.06	1.55949	0.00037079	0.000450204	539	1228.64	1228.64	0.879886
OS01T0502900-00	129	387.692	3009.54	4.40384	4.68912e-34	5.03643e-33	1	4.06106	2706.78	2.41039	0.122983	0.319183	129	146.525	1122.96	1.64323	7.66644e-05	0.000131403	539	683.389	683.389	0.609981
OS01T0503400-02	129	303.259	2958.78	2.59719	2.43867e-14	4.43508e-14	1	0.0452126	1788.63	1.00996	0.316795	0.319183	129	210.592	1771	1.55457	0.000405618	0.000486147	539	1139.22	1139.22	0.738757
OS01T0503400-03	129	609.581	5001.89	3.72051	1.10532e-26	8.14443e-26	1	0.807811	2416.4	1.14993	0.285567	0.319183	129	252.315	2101.35	1.56303	0.000347564	0.000426398	539	1344.41	1344.41	0.791176
OS01T0504100-01	129	271.559	2189.13	3.91074	9.32473e-29	7.84601e-28	1	20.448	8974.85	8.97381	0.00328488	0.0444047	129	146.781	1000.12	1.78665	4.252e-06	2.61654e-05	539	559.773	559.773	0.221823
OS01T0504500-02	129	579.634	4804	3.62239	1.31318e-25	9.05452e-25	1	6.58979	4911.4	2.09765	0.149952	0.319183	129	338.395	2341.38	1.76549	6.6035e-06	3.18093e-05	539	1326.2	1326.2	0.561556
OS01T0504950-01	129	150.673	1470.97	2.5946	2.60127e-14	4.7039e-14	1	2.00805	1907.12	1.69675	0.195034	0.319183	129	185.683	1123.98	1.98256	6.00872e-08	5.45021e-06	539	566.935	566.935	0.456777
OS01T0505400-01	129	180.724	1828.18	2.45777	7.71153e-13	1.08169e-12	1	11.1478	5669.28	4.28962	0.0403392	0.204927	129	192.597	1321.63	1.77677	5.2247e-06	2.87216e-05	539	743.838	743.838	0.238933
OS01T0505700-01	129	346.123	3652.89	2.3176	2.35586e-11	2.7558e-11	1	7.50689	5436.21	2.16709	0.143428	0.319183	129	310.793	2508.53	1.59156	0.000204996	0.000276152	539	1576.15	1576.15	0.419891
OS01T0506100-02	129	346.592	3381.26	2.59755	2.41726e-14	4.39834e-14	1	5.86275	4429.92	2.06673	0.152966	0.319183	129	280.578	2143.45	1.64664	7.17646e-05	0.000125338	539	1301.71	1301.71	0.469014
OS01T0506200-01	129	248.407	2904.82	2.05378	1.19199e-08	1.21231e-08	1	1.19804	2928.24	1.18985	0.277392	0.319183	129	348.878	2461.01	1.74	1.11569e-05	4.07731e-05	539	1414.38	1414.38	0.523666
OS01T0507000-02	129	148.946	1752.77	2.04026	1.62454e-08	1.64825e-08	1	0.675653	1401.51	1.23155	0.26917	0.319183	129	92.9704	1138	1.32466	0.0173256	0.0175012	539	859.092	859.092	0.663503
OS01T0507300-01	129	247.812	2278.3	2.87872	2.05795e-17	6.37523e-17	1	18.992	8838.36	6.17429	0.0142424	0.114781	129	213.35	1431.48	1.80873	2.67372e-06	2.14772e-05	539	791.428	791.428	0.211599
OS01T0507500-01	129	119.368	1307.88	2.21048	3.06796e-10	3.27541e-10	1	2.81742	2085.62	2.11347	0.148437	0.319183	129	131.717	986.824	1.66786	4.7418e-05	9.48281e-05	539	591.672	591.672	0.389613
OS01T0507700-01	129	35.1811	316.438	3.00365	8.67545e-19	3.23497e-18	1	0.0735646	184.561	1.18406	0.278559	0.319183	129	16.8397	155.871	1.47953	0.00152366	0.00162976	539	105.351	105.351	0.752308
OS01T0507900-01	129	163.272	1671.38	2.41617	2.14095e-12	2.8265e-12	1	0.0583697	1204.01	1.01927	0.314582	0.319183	129	163.165	1181.25	1.70762	2.15094e-05	5.82652e-05	539	691.749	691.749	0.660046
OS01T0508100-01	129	635.522	5747	2.97176	1.94832e-18	6.96031e-18	1	111.488	46711.7	14.4548	0.000220449	0.00620079	129	432.568	3231.58	1.67104	4.45389e-05	9.09991e-05	539	1933.87	1933.87	0.112566
OS01T0508500-01	129	999.137	7879.35	4.18107	1.12116e-31	1.08765e-30	1	364.775	145556	44.1941	7.60041e-10	2.37723e-07	129	469.676	3293.56	1.74768	9.53177e-06	3.77381e-05	539	1884.53	1884.53	0.0590531
OS01T0510100-01	129	37.338	423.865	2.12105	2.51577e-09	2.5934e-09	1	0.100646	359.052	1.12274	0.291309	0.319183	129	39.9876	319.799	1.6003	0.000173974	0.000241881	539	199.837	199.837	0.605551
OS01T0510200-01	129	300.062	2690.36	3.02291	5.32022e-19	2.03874e-18	1	0.389398	1799.58	1.09217	0.297946	0.319183	129	252.574	1647.71	1.85138	1.07767e-06	1.51794e-05	539	889.992	889.992	0.677199
OS01T0510500-01	129	317.649	3106.23	2.58779	3.08208e-14	5.49936e-14	1	13.7449	7627.56	3.36453	0.0689189	0.263323	129	355.57	2267.05	1.88867	4.80773e-07	1.17159e-05	539	1200.34	1200.34	0.292369
OS01T0510600-01	129	126.275	1222.71	2.62914	1.09875e-14	2.13227e-14	1	0.373125	925.768	1.1865	0.278067	0.319183	129	105.063	780.25	1.67774	3.9028e-05	8.34716e-05	539	465.061	465.061	0.64806
OS01T0510800-01	129	226.301	2293.89	2.45053	9.21497e-13	1.27805e-12	1	1.61616	2317.64	1.37355	0.243363	0.319183	129	250.421	1687.34	1.80256	3.04474e-06	2.26093e-05	539	936.08	936.08	0.537524
OS01T0511000-01	129	612.418	5581.51	2.92685	6.08298e-18	2.0345e-17	1	34.8738	16327.7	5.9876	0.0157529	0.122073	129	273.305	2726.91	1.42995	0.00347814	0.00360987	539	1907	1907	0.27235
OS01T0511100-01	129	482.651	4540.57	2.76078	4.04167e-16	1.01383e-15	1	10.9283	7173.22	2.46403	0.118929	0.319183	129	422.167	2911.17	1.77006	6.00589e-06	3.042e-05	539	1644.67	1644.67	0.414772
OS01T0511200-01	129	350.918	3904.34	2.17049	7.89951e-10	8.27731e-10	1	2.30037	3520.93	1.34193	0.248834	0.319183	129	274.985	2623.79	1.45861	0.00216944	0.00228547	539	1798.83	1798.83	0.597484
OS01T0511300-01	129	217.716	2310.87	2.30035	3.57323e-11	4.11152e-11	1	23.9328	11072.7	6.3676	0.0128366	0.107611	129	244.78	1738.91	1.731	1.34055e-05	4.45354e-05	539	1004.58	1004.58	0.159007
OS01T0511600-01	129	212.876	1888.06	3.09111	9.4081e-20	3.95716e-19	1	87.118	35006	33.9877	4.20214e-08	6.46026e-06	129	139.719	1029.96	1.68624	3.29778e-05	7.5213e-05	539	610.804	610.804	0.0528385
OS01T0511700-01	129	496.982	4075.89	3.72569	9.70167e-27	7.18946e-26	1	0.0060958	1878.36	1.00127	0.318877	0.319183	129	260.663	1875.99	1.7148	1.86132e-05	5.3413e-05	539	1094	1094	0.791908
OS01T0512100-01	129	252.28	2190.58	3.23622	2.3524e-21	1.15838e-20	1	2.23415	1984.64	1.78263	0.184178	0.319183	129	145.474	1113.32	1.64474	7.44469e-05	0.00012871	539	676.894	676.894	0.599118
OS01T0513100-01	129	338.755	3309.08	2.59221	2.76126e-14	4.96748e-14	1	0.535029	2439.45	1.09354	0.297644	0.319183	129	318.08	2230.79	1.74752	9.56421e-06	3.77966e-05	539	1276.55	1276.55	0.650449
OS01T0513200-01	129	296.939	3161.31	2.29134	4.43875e-11	5.05769e-11	1	0.864771	2658.25	1.14531	0.286532	0.319183	129	313.77	2320.99	1.68227	3.56793e-05	7.89338e-05	539	1379.68	1379.68	0.604753
OS01T0513400-01	129	139.63	1459.3	2.34794	1.13003e-11	1.36502e-11	1	1.10053	1487.34	1.40562	0.237963	0.319183	129	145.537	1058.14	1.70248	2.38462e-05	6.1737e-05	539	621.526	621.526	0.537614
OS01T0513500-01	129	189.092	1978.98	2.34357	1.25632e-11	1.50943e-11	1	0.262902	1527.79	1.07194	0.302445	0.319183	129	193.608	1425.25	1.68783	3.19492e-05	7.37284e-05	539	844.43	844.43	0.636243
OS01T0513700-02	129	148.369	1547.2	2.35501	9.51733e-12	1.15976e-11	1	0.0226061	1109.57	1.00801	0.31726	0.319183	129	147.923	1100.75	1.67546	4.08182e-05	8.58995e-05	539	656.981	656.981	0.664431
OS01T0513800-01	129	238.843	2626.75	2.20053	3.88471e-10	4.12651e-10	1	35.448	15743.2	8.20628	0.00487507	0.0584525	129	241.58	1918.43	1.60714	0.000152919	0.000218537	539	1193.69	1193.69	0.126781
OS01T0514000-01	129	354.907	3460.54	2.59977	2.28686e-14	4.18078e-14	1	18.7328	9656.91	4.10736	0.0447582	0.215488	129	340.01	2351.12	1.76631	6.49198e-06	3.15655e-05	539	1331.09	1331.09	0.266763
OS01T0514000-02	129	117.789	1198.84	2.43613	1.31243e-12	1.78316e-12	1	0.666945	1179.27	1.28298	0.259446	0.319183	129	142.351	919.162	1.8678	7.56413e-07	1.36644e-05	539	492.11	492.11	0.541202
OS01T0514300-01	129	286.622	3197.5	2.16373	9.26084e-10	9.67636e-10	1	5.97699	4780.46	1.95166	0.164807	0.319183	129	323.888	2449.44	1.65752	5.80632e-05	0.000108423	539	1477.77	1477.77	0.406224
OS01T0514700-01	129	91.4306	868.588	2.7143	1.30096e-15	2.97763e-15	1	0.883527	899.323	1.62114	0.205223	0.319183	129	78.248	554.748	1.73357	1.27217e-05	4.33887e-05	539	320.004	320.004	0.542466
OS01T0515300-01	129	254.768	2464.4	2.6335	9.85442e-15	1.93076e-14	1	1.49372	2234.17	1.35271	0.246951	0.319183	129	238.612	1651.62	1.76495	6.67679e-06	3.2001e-05	539	935.788	935.788	0.581259
OS01T0516600-01	129	108.893	1030.85	2.73078	8.59827e-16	2.03365e-15	1	0.0171752	658.41	1.01028	0.316718	0.319183	129	91.4067	651.712	1.72643	1.47103e-05	4.66228e-05	539	377.492	377.492	0.70102
OS01T0516700-01	129	208.171	1896.13	2.93018	5.59178e-18	1.87783e-17	1	1.15743	1690.7	1.36424	0.244959	0.319183	129	197.399	1239.3	1.91515	2.69231e-07	9.69072e-06	539	647.104	647.104	0.583701
OS01T0518500-02	129	90.8309	901.211	2.52989	1.29911e-13	2.0797e-13	1	1.76034	1290.56	2.1366	0.146252	0.319183	129	82.6003	604.027	1.69563	2.73509e-05	6.69236e-05	539	356.226	356.226	0.437053
OS01T0518800-01	129	107.997	812.527	4.93809	1.20796e-39	1.62082e-38	1	0.0507674	326.15	1.06463	0.304092	0.319183	129	47.2692	306.351	1.86183	8.60539e-07	1.44349e-05	539	164.543	164.543	0.807065
OS01T0519050-01	129	86.3153	874.249	2.45329	8.60875e-13	1.19957e-12	1	0.719812	865.293	1.48023	0.22596	0.319183	129	76.0696	584.566	1.64039	8.09844e-05	0.000136626	539	356.357	356.357	0.55579
OS01T0519100-01	129	233.217	2562.19	2.2033	3.63734e-10	3.8685e-10	1	1.98788	2639.49	1.41587	0.236269	0.319183	129	233.776	1864.21	1.60309	0.000165065	0.000231796	539	1162.88	1162.88	0.535412
OS01T0519400-01	129	693.898	5059.19	5.64765	8.54619e-47	1.44894e-45	1	2.05073	2140.44	1.59656	0.20867	0.319183	129	148.284	1340.66	1.4966	0.00113621	0.00123714	539	895.805	895.805	0.810419
OS01T0519700-00	129	115.29	1082.16	2.77178	3.06353e-16	7.83969e-16	1	8.73511e-06	677.028	1.00001	0.319181	0.319183	129	95.5347	677.024	1.73409	1.25862e-05	4.31619e-05	539	390.42	390.42	0.70705
OS01T0520600-01	129	481.385	4222.64	3.16461	1.45236e-20	6.65335e-20	1	1.86031	3084.97	1.3075	0.254966	0.319183	129	341.704	2359.44	1.76826	6.23491e-06	3.0969e-05	539	1334.33	1334.33	0.657423
OS01T0520800-01	129	794.374	5327.2	9.49666	2.66681e-80	1.03817e-78	1	0.033479	847.026	1.01566	0.315438	0.319183	129	91.0046	833.969	1.48669	0.00134782	0.00145169	539	560.955	560.955	0.944204
OS01T0521200-01	129	231.086	1745.36	4.86379	7.06383e-39	9.21243e-38	1	1.04664	1115.23	1.57732	0.211417	0.319183	129	116.066	707.045	1.97032	7.90897e-08	6.02843e-06	539	358.848	358.848	0.691616
OS01T0521400-01	129	314.848	2794.96	3.08538	1.08822e-19	4.53931e-19	1	0.27059	1543.92	1.07337	0.302124	0.319183	129	177.506	1438.39	1.58785	0.000219686	0.000291965	539	905.872	905.872	0.758238
OS01T0521500-01	129	246.297	2263.56	2.88066	1.95931e-17	6.09044e-17	1	2.35125	2298.78	1.66362	0.199422	0.319183	129	198.671	1381.79	1.7585	7.6289e-06	3.3835e-05	539	785.776	785.776	0.551325
OS01T0524400-01	129	241.999	2450.85	2.45366	8.53189e-13	1.18931e-12	1	0.553911	1796.79	1.13666	0.288351	0.319183	129	193.972	1580.77	1.58258	0.00024232	0.000316118	539	998.854	998.854	0.667025
OS01T0524500-01	129	335.311	3399.08	2.45029	9.26858e-13	1.2848e-12	1	53.7088	23255.6	10.0711	0.0018832	0.0301527	129	307.307	2309.14	1.66458	5.05651e-05	9.87199e-05	539	1387.22	1387.22	0.11982
OS01T0524700-01	129	400.708	3794.5	2.72937	8.91011e-16	2.10029e-15	1	28.4307	13364.9	5.8697	0.0167923	0.126717	129	295.562	2276.94	1.63779	8.51587e-05	0.000141588	539	1390.25	1390.25	0.226259
OS01T0525700-01	129	587.005	5235.8	3.05513	2.34708e-19	9.42207e-19	1	24.2406	12436.6	4.16954	0.0431954	0.21213	129	422.983	2982.72	1.74044	1.1056e-05	4.05924e-05	539	1713.77	1713.77	0.318878
OS01T0525800-01	129	265.053	2392.6	2.98224	1.49364e-18	5.42899e-18	1	1.37473	1930.63	1.38447	0.241507	0.319183	129	197.401	1394.49	1.73815	1.15871e-05	4.15254e-05	539	802.284	802.284	0.6268
OS01T0526100-01	129	334.957	3117.51	2.81422	1.0506e-16	2.90621e-16	1	12.1581	6546.84	3.62671	0.059086	0.245506	129	232.468	1805.18	1.62956	9.97798e-05	0.000158851	539	1107.77	1107.77	0.343902
OS01T0526200-01	129	314.266	2992.41	2.70362	1.70118e-15	3.81096e-15	1	5.83841	4051.76	2.28297	0.133247	0.319183	129	222.653	1774.77	1.6035	0.000163816	0.000230371	539	1106.81	1106.81	0.464448
OS01T0527400-01	129	274.966	2869.52	2.35259	1.00922e-11	1.22636e-11	1	2.27928	2828.19	1.45838	0.229398	0.319183	129	239.847	1939.27	1.58992	0.00021136	0.000283161	539	1219.73	1219.73	0.557855
OS01T0527600-01	129	280.387	2757.56	2.5646	5.48931e-14	9.3931e-14	1	6.55103	4259.96	2.49842	0.116409	0.319183	129	209.94	1705.06	1.58575	0.000228475	0.000301327	539	1075.24	1075.24	0.420338
OS01T0528300-01	129	140.246	1393.3	2.52489	1.47049e-13	2.33408e-13	1	6.18897	3309.7	3.69385	0.0568185	0.241166	129	114.725	896.003	1.6237	0.000111617	0.000172298	539	551.827	551.827	0.302427
OS01T0528800-01	129	37.526	369.963	2.55487	6.98984e-14	1.17356e-13	1	3.39337	1550.64	6.82416	0.0100604	0.0939797	129	27.4738	227.228	1.56918	0.000310462	0.000387698	539	144.807	144.807	0.190316
OS01T0529800-01	129	103.588	907.079	3.17658	1.07143e-20	4.96345e-20	1	0.091623	544.651	1.07021	0.302833	0.319183	129	74.4553	508.918	1.78222	4.66335e-06	2.72985e-05	539	285.552	285.552	0.715607
OS01T0530316-01	129	612.474	4287.39	6.99925	1.55983e-59	3.72819e-58	1	0.590722	1255.13	1.22482	0.270477	0.319183	129	137.398	1024.74	1.67292	4.29239e-05	8.89414e-05	539	612.55	612.55	0.866822
OS01T0530366-01	129	76.187	919.18	1.98932	5.16125e-08	5.20631e-08	1	5.9172	3021.01	4.23523	0.041607	0.208391	129	83.749	713.305	1.54376	0.000493364	0.000577762	539	462.057	462.057	0.204528
OS01T0530400-02	129	442.995	4064.09	2.89029	1.53577e-17	4.84529e-17	1	0.694699	2621.75	1.11525	0.292917	0.319183	129	314.899	2350.82	1.67185	4.38373e-05	9.00727e-05	539	1406.12	1406.12	0.702814
OS01T0530500-01	129	106.591	1112.45	2.35239	1.01429e-11	1.23226e-11	1	0.000749441	721.941	1.00041	0.319085	0.319183	129	82.9154	721.648	1.526	0.000678085	0.000768725	539	472.902	472.902	0.719816
OS01T0530650-01	129	99.1799	881.138	3.08028	1.23899e-19	5.13281e-19	1	1.01718	899.514	1.78896	0.183406	0.319183	129	72.2515	502.813	1.75773	7.75177e-06	3.41322e-05	539	286.058	286.058	0.55394
OS01T0531000-01	129	521.78	4280.23	3.7234	1.02777e-26	7.59462e-26	1	0.527681	2241.75	1.10108	0.295991	0.319183	129	295.467	2035.95	1.77109	5.87976e-06	3.01568e-05	539	1149.55	1149.55	0.753795
OS01T0531200-01	129	323.943	2957.72	2.9167	7.86788e-18	2.5904e-17	1	4.96035	3703.67	2.0935	0.150353	0.319183	129	251.688	1769.13	1.74459	1.01559e-05	3.88373e-05	539	1014.07	1014.07	0.488542
OS01T0532200-02	129	156.862	1561.76	2.51658	1.80612e-13	2.82553e-13	1	5.00114	3009.73	2.84129	0.0942878	0.300611	129	146.231	1059.28	1.7069	2.18226e-05	5.8749e-05	539	620.588	620.588	0.352478
OS01T0532300-01	129	400.01	4924.6	1.95069	1.22596e-07	1.23296e-07	1	3.04046	4444.31	1.3639	0.245017	0.319183	129	244.663	3258.53	1.29074	0.0277221	0.0278896	539	2524.54	2524.54	0.612497
OS01T0532600-00	129	659.074	5236.77	4.0838	1.24832e-30	1.14894e-29	1	2.08708	2776.48	1.41475	0.236454	0.319183	129	226.73	1962.52	1.53043	0.000626581	0.000715749	539	1282.33	1282.33	0.764424
OS01T0532700-01	129	105.002	933.157	3.07826	1.30396e-19	5.38717e-19	1	1.60861	1131.98	2.24323	0.136644	0.319183	129	67.1586	504.62	1.66462	5.05278e-05	9.87199e-05	539	303.144	303.144	0.505422
OS01T0532800-01	129	144.996	1493.13	2.39609	3.49845e-12	4.49631e-12	1	0.819174	1388.34	1.29889	0.256527	0.319183	129	148.571	1068.87	1.71525	1.84435e-05	5.31278e-05	539	623.153	623.153	0.569716
OS01T0533500-01	129	277.424	2741.93	2.54498	8.93479e-14	1.47257e-13	1	5.07085	3848.09	2.05729	0.153899	0.319183	129	264.359	1870.46	1.73611	1.20786e-05	4.23743e-05	539	1077.39	1077.39	0.442005
OS01T0534700-00	129	342.24	2757.29	3.91743	7.88821e-29	6.67133e-28	1	0.161127	1148.11	1.0579	0.305619	0.319183	129	127.14	1085.27	1.5419	0.000510135	0.000594753	539	703.852	703.852	0.829194
OS01T0534900-01	129	396.236	3847.79	2.61688	1.49249e-14	2.82624e-14	1	3.66121	3631.54	1.64795	0.201539	0.319183	129	244.432	2203.67	1.49871	0.0010952	0.00119557	539	1470.37	1470.37	0.586248
OS01T0535400-01	129	246.06	2496.49	2.44723	9.99193e-13	1.37895e-12	1	26.4723	12142.6	6.67747	0.010877	0.0976344	129	266.107	1818.45	1.78257	4.62972e-06	2.72334e-05	539	1020.13	1020.13	0.162157
OS01T0536000-01	129	150.052	1437.81	2.675	3.48773e-15	7.42268e-15	1	0.000397171	802.006	1.00019	0.319136	0.319183	129	88.117	801.851	1.49182	0.00123409	0.00133681	539	537.5	537.5	0.772956
OS01T0537250-01	129	1883.8	12128.6	14.6869	7.96084e-115	6.90993e-113	1	10.1175	5359.87	3.79041	0.0537202	0.235612	129	196.084	1414.06	1.71233	1.95623e-05	5.49112e-05	539	825.809	825.809	0.77943
OS01T0538000-02	129	3138.05	19551.7	27.0253	8.50443e-171	3.35389e-168	1	3.9654	2704.19	2.33586	0.128873	0.319183	129	144.741	1157.68	1.6002	0.000174303	0.000242265	539	723.461	723.461	0.928161
OS01T0539400-02	129	1076.01	7150	10.3034	2.40454e-86	1.07972e-84	1	0.362922	1380.65	1.11423	0.293138	0.319183	129	181.722	1239.11	1.7856	4.34572e-06	2.64372e-05	539	693.945	693.945	0.909963
OS01T0539900-01	129	2348.64	14811	20.5963	6.44374e-145	1.09249e-142	1	3.08905	2364.86	2.03845	0.155783	0.319183	129	147.005	1160.13	1.61328	0.000136134	0.000199807	539	719.11	719.11	0.919243
OS01T0540800-01	129	267.812	2768.26	2.38359	4.74673e-12	6.00784e-12	1	9.39808	5667.97	2.83014	0.0949296	0.30128	129	280.446	2002.72	1.72443	1.53194e-05	4.77207e-05	539	1161.38	1161.38	0.329756
OS01T0541000-01	129	1033.97	7065.32	8.20149	6.02901e-70	1.89226e-68	1	13.5762	6738.07	4.66834	0.0325715	0.181641	129	193.963	1443.36	1.67546	4.08213e-05	8.58995e-05	539	861.468	861.468	0.602995
OS01T0541600-01	129	347.079	3210.28	2.84647	4.65196e-17	1.36269e-16	1	0.465727	2015.91	1.09902	0.296441	0.319183	129	235.488	1834.28	1.6264	0.000105995	0.000166009	539	1127.81	1127.81	0.715849
OS01T0541800-01	129	602.977	5265.44	3.19586	6.56299e-21	3.09728e-20	1	1.78361	3567.65	1.2422	0.26712	0.319183	129	408.154	2872.05	1.74319	1.04518e-05	3.93977e-05	539	1647.58	1647.58	0.682294
OS01T0541900-01	129	89.8738	884.184	2.56329	5.67054e-14	9.67818e-14	1	8.09235	3634.49	7.59598	0.00669758	0.0724656	129	44.5116	478.476	1.38712	0.00685508	0.00700608	539	344.941	344.941	0.195335
OS01T0542000-00	129	446.925	4199.21	2.7669	3.46498e-16	8.79259e-16	1	0.00652404	2476.39	1.00103	0.318935	0.319183	129	318.727	2473.84	1.63004	9.88636e-05	0.000157724	539	1517.66	1517.66	0.736808
OS01T0542100-01	129	196.671	2145.63	2.22206	2.32984e-10	2.50434e-10	1	7.47036	4436.26	2.91319	0.0902641	0.295453	129	185.739	1522.82	1.57707	0.000268418	0.000344004	539	965.603	965.603	0.322007
OS01T0542700-01	129	272.8	2846.13	2.35349	9.87592e-12	1.20152e-11	1	9.34144	5801.18	2.68819	0.103531	0.312101	129	316.233	2158.02	1.78449	4.44811e-06	2.66845e-05	539	1209.32	1209.32	0.327649
OS01T0543000-02	129	452.159	3961.75	3.17247	1.18951e-20	5.48803e-20	1	20.7383	10101	5.01774	0.0268004	0.163369	129	254.756	2013.06	1.61201	0.00013946	0.000203502	539	1248.79	1248.79	0.307323
OS01T0543100-01	129	150.434	1381.28	2.88563	1.72781e-17	5.41445e-17	1	13.3245	6057.45	7.03611	0.00899134	0.0875343	129	127.411	860.908	1.79853	3.31455e-06	2.33778e-05	539	478.674	478.674	0.191126
OS01T0543600-01	129	137.605	1333.97	2.62417	1.24408e-14	2.39149e-14	1	5.50174	3126.62	3.18737	0.0765589	0.277272	129	157.533	980.937	1.92969	1.95358e-07	8.73294e-06	539	508.339	508.339	0.3038
OS01T0544700-02	129	333.207	2780.1	3.5603	6.30954e-25	4.1592e-24	1	11.8391	5899.74	4.60028	0.033841	0.18558	129	167.204	1282.47	1.64238	7.79297e-05	0.000132819	539	780.862	780.862	0.359877
OS01T0545900-00	129	194.734	1776.07	2.92278	6.74497e-18	2.24103e-17	1	1.50834	1552.33	1.61017	0.206752	0.319183	129	118.803	964.075	1.58652	0.000225198	0.000297833	539	607.666	607.666	0.610463
OS01T0546400-01	129	230.19	2178.58	2.73197	8.34499e-16	1.97736e-15	1	5.55127	3519.6	2.59825	0.109426	0.318482	129	185.723	1354.61	1.6987	2.57234e-05	6.45879e-05	539	797.438	797.438	0.409769
OS01T0546500-01	129	177.818	1817.82	2.42082	1.91021e-12	2.5385e-12	1	0.191796	1354.68	1.05844	0.305496	0.319183	129	176.322	1279.88	1.70443	2.29306e-05	6.04942e-05	539	750.91	750.91	0.648436
OS01T0546800-01	129	291.841	2736.36	2.77714	2.67682e-16	6.9066e-16	1	6.51372	4257.49	2.47941	0.117795	0.319183	129	243.939	1717.14	1.74272	1.05514e-05	3.96291e-05	539	985.317	985.317	0.42058
OS01T0546900-01	129	260.207	2419.67	2.81871	9.37956e-17	2.61615e-16	1	0.0811692	1616.99	1.01997	0.314417	0.319183	129	242.3	1585.33	1.84678	1.18958e-06	1.55813e-05	539	858.432	858.432	0.67613
OS01T0547000-01	129	192.061	1984.69	2.38452	4.64005e-12	5.88225e-12	1	6.47705	3909.37	2.82607	0.0951645	0.301762	129	183.667	1383.32	1.662	5.3187e-05	0.000102124	539	832.322	832.322	0.341498
OS01T0547200-01	129	315.067	3335.36	2.30827	2.95148e-11	3.42258e-11	1	13.567	7645.69	3.24717	0.0738821	0.27264	129	303.204	2354.57	1.62951	9.9876e-05	0.000158963	539	1444.96	1444.96	0.30005
OS01T0547500-02	129	148.517	1384.1	2.80753	1.24386e-16	3.39833e-16	1	0.963669	1186.42	1.46365	0.228563	0.319183	129	105.866	810.593	1.64422	7.52065e-05	0.000129676	539	492.996	492.996	0.611465
OS01T0547600-00	129	216.697	2165.47	2.5026	2.55234e-13	3.88309e-13	1	21.5212	9809.45	6.92662	0.00952805	0.0912128	129	183.636	1416.2	1.63668	8.70066e-05	0.000143788	539	865.287	865.287	0.175616
OS01T0549500-02	129	161.952	1753.36	2.24317	1.40883e-10	1.53739e-10	1	0.516377	1512.16	1.15364	0.284794	0.319183	129	176.378	1310.78	1.67695	3.96382e-05	8.43163e-05	539	781.643	781.643	0.594658
OS01T0549700-01	129	82.3924	775.691	2.75716	4.42767e-16	1.10363e-15	1	0.0267633	479.674	1.02224	0.31388	0.319183	129	62.6333	469.237	1.66788	4.73942e-05	9.47935e-05	539	281.337	281.337	0.71733
OS01T0550000-01	129	87.9292	867.318	2.55287	7.34659e-14	1.22947e-13	1	2.04919	1287.24	2.63747	0.106811	0.316567	129	49.4392	488.06	1.43656	0.00312334	0.00325112	539	339.743	339.743	0.437973
OS01T0550100-01	129	237.666	2346.94	2.5484	8.20838e-14	1.36138e-13	1	0.155012	1773.06	1.0353	0.310822	0.319183	129	263.885	1712.6	1.85961	9.0272e-07	1.46262e-05	539	920.947	920.947	0.63163
OS01T0550200-00	129	380.941	3578.81	2.76748	3.41433e-16	8.67494e-16	1	12.7935	6968.82	3.52074	0.0628648	0.252659	129	228.732	1979.36	1.53063	0.000624359	0.000713436	539	1293.17	1293.17	0.364388
OS01T0550300-01	129	83.5916	957.409	2.10023	4.08291e-09	4.187e-09	1	0.989602	1172.62	1.49061	0.224349	0.319183	129	110.271	786.671	1.72569	1.49324e-05	4.70456e-05	539	455.859	455.859	0.461119
OS01T0551000-01	129	80.323	818.723	2.43099	1.48864e-12	2.00874e-12	1	20.0802	8356.89	15.8995	0.000111221	0.0036886	129	62.9405	525.607	1.56066	0.000362976	0.000442345	539	336.785	336.785	0.082362
OS01T0551100-01	129	311.024	2716.8	3.19379	6.9178e-21	3.25794e-20	1	1.19874	1826.24	1.34408	0.248458	0.319183	129	169.359	1358.73	1.59728	0.000184146	0.000252999	539	850.651	850.651	0.695416
OS01T0551400-00	129	146.272	1456.27	2.51672	1.80011e-13	2.81709e-13	1	0.0494291	1074.96	1.01826	0.314821	0.319183	129	159.013	1055.68	1.82442	1.91755e-06	1.8773e-05	539	578.639	578.639	0.641814
OS01T0551900-02	129	260.81	2623.85	2.4777	4.72004e-13	6.85722e-13	1	5.51003	4001.71	2.15982	0.144096	0.319183	129	264.605	1852.8	1.7496	9.16356e-06	3.69907e-05	539	1058.98	1058.98	0.413956
OS01T0552100-01	129	216.531	1713.04	4.13922	3.1584e-31	2.99198e-30	1	0.594881	1050.97	1.28329	0.259389	0.319183	129	135.036	818.964	1.97886	6.53037e-08	5.64131e-06	539	413.857	413.857	0.699325
OS01T0552300-01	129	48.6238	400.804	3.67502	3.47834e-26	2.48918e-25	1	0.472763	362.499	2.03513	0.156117	0.319183	129	23.0198	178.121	1.63321	9.30082e-05	0.000150554	539	109.062	109.062	0.604304
OS01T0552500-01	129	460.485	3542.19	4.54547	1.48965e-35	1.70604e-34	1	16.0869	7603.13	5.71996	0.0182166	0.132505	129	183.317	1329.23	1.70572	2.23479e-05	5.9567e-05	539	779.278	779.278	0.3702
OS01T0553200-00	129	120.528	1070.94	3.07947	1.26472e-19	5.23461e-19	1	0.127404	613.21	1.08817	0.298827	0.319183	129	71.9186	563.523	1.6204	0.000118874	0.000180853	539	347.767	347.767	0.744158
OS01T0553400-01	129	1035.55	7009.28	8.80613	6.94283e-75	2.43617e-73	1	1.16059	2027.94	1.28733	0.258645	0.319183	129	259.787	1575.31	1.97915	6.48738e-08	5.63098e-06	539	795.954	795.954	0.85206
OS01T0553600-01	129	2023.43	12999.2	15.1402	2.0156e-117	1.84672e-115	1	0.0830327	1324.05	1.02507	0.313215	0.319183	129	144.362	1291.67	1.50442	0.000991667	0.00109069	539	858.583	858.583	0.963914
OS01T0555100-01	129	324.645	2579.02	4.08624	1.17513e-30	1.08434e-29	1	19.0563	8482.85	8.07204	0.00522629	0.0613261	129	139.915	1050.89	1.66505	5.01017e-05	9.8259e-05	539	631.147	631.147	0.267412
OS01T0555200-01	129	358.905	3272.96	2.92351	6.62073e-18	2.20177e-17	1	0.596462	2097.8	1.12472	0.290887	0.319183	129	248.55	1865.18	1.66604	4.91427e-05	9.70602e-05	539	1119.53	1119.53	0.705357
OS01T0555300-01	129	246.855	2543.16	2.39463	3.62573e-12	4.65132e-12	1	6.53617	4315.08	2.44346	0.120466	0.319183	129	234.649	1765.97	1.66283	5.233e-05	0.000101034	539	1062.03	1062.03	0.382582
OS01T0555800-01	129	119.622	1195.72	2.50155	2.61989e-13	3.97819e-13	1	1.78851	1546.51	1.82159	0.179488	0.319183	129	123.666	848.991	1.77615	5.29211e-06	2.88616e-05	539	477.994	477.994	0.463003
OS01T0556400-01	129	35.4021	370.018	2.34775	1.13524e-11	1.37085e-11	1	0.931892	629.944	2.36371	0.126636	0.319183	129	36.3004	266.507	1.69097	3.00127e-05	7.07274e-05	539	157.606	157.606	0.378132
OS01T0556700-00	129	54.1269	446.062	3.67733	3.28198e-26	2.35329e-25	1	0.967414	564.106	3.0196	0.08465	0.28768	129	21.838	186.815	1.5401	0.000526989	0.000612474	539	121.301	121.301	0.507544
OS01T0557100-01	129	856.126	6235.41	5.67549	4.54736e-47	7.75316e-46	1	17.3307	8696.25	4.48891	0.0360327	0.192312	129	279.539	1937.27	1.76331	6.90768e-06	3.24157e-05	539	1098.66	1098.66	0.491711
OS01T0557400-01	129	121.672	1295.35	2.29136	4.43645e-11	5.05538e-11	1	0.170351	1062.18	1.06672	0.30362	0.319183	129	143.476	995.747	1.76139	7.1879e-06	3.29284e-05	539	565.32	565.32	0.606133
OS01T0557500-01	129	84.6252	675.678	4.02364	5.57122e-30	4.97625e-29	1	3.34281	1555.02	6.18741	0.0141421	0.114226	129	27.7974	251.319	1.4966	0.00113614	0.00123714	539	167.927	167.927	0.349309
OS01T0558100-01	129	272.822	2685.47	2.56115	5.97994e-14	1.01584e-13	1	0.0217985	1796.32	1.00476	0.318039	0.319183	129	246.426	1787.82	1.70505	2.2647e-05	6.00115e-05	539	1048.54	1048.54	0.687257
OS01T0558200-01	129	267.47	2267.95	3.42008	2.20353e-23	1.30167e-22	1	0.678964	1228.73	1.2747	0.260981	0.319183	129	100.268	963.931	1.45361	0.00235775	0.00247609	539	663.127	663.127	0.771253
OS01T0558300-01	129	74.5591	865.148	2.07076	8.06945e-09	8.22496e-09	1	4.99638	2574.83	4.11158	0.0446503	0.215439	129	69.4817	626.238	1.49892	0.00109132	0.00119162	539	417.793	417.793	0.230018
OS01T0558600-01	129	25.7213	210.699	3.73771	7.16871e-27	5.36279e-26	1	1.4342	656.719	6.74369	0.0105001	0.095961	129	13.6705	97.3828	1.72753	1.43852e-05	4.61403e-05	539	56.3712	56.3712	0.272972
OS01T0558700-01	129	104.638	1051.84	2.48068	4.3851e-13	6.40293e-13	1	0.138518	854.579	1.06748	0.303448	0.319183	129	125.516	800.558	1.88806	4.87214e-07	1.17515e-05	539	424.01	424.01	0.603614
OS01T0558800-01	129	370.074	3582.45	2.63028	1.068e-14	2.07748e-14	1	0.00514804	2363.24	1.00085	0.318978	0.319183	129	333.075	2361.23	1.73364	1.27022e-05	4.33546e-05	539	1362	1362	0.689366
OS01T0558900-01	129	365.893	3624.55	2.53608	1.11421e-13	1.80407e-13	1	0.205681	2460.82	1.0337	0.311195	0.319183	129	317.139	2380.61	1.6657	4.94661e-05	9.74895e-05	539	1429.19	1429.19	0.686083
OS01T0558900-02	129	220.585	2127.32	2.64655	7.11056e-15	1.43087e-14	1	1.42427	1849.66	1.4292	0.234088	0.319183	129	163.462	1294.2	1.61008	0.000144652	0.000209418	539	803.808	803.808	0.606736
OS01T0559100-01	129	135.914	1280.23	2.75467	4.7143e-16	1.16929e-15	1	0.995237	1139.89	1.51632	0.220417	0.319183	129	95.6664	751.749	1.61754	0.000125554	0.000188316	539	464.75	464.75	0.599949
OS01T0559200-01	129	297.38	3150.46	2.30604	3.11469e-11	3.60424e-11	1	10.99	6549.95	2.89326	0.0913603	0.29633	129	299.231	2263.87	1.65708	5.85585e-05	0.000109011	539	1366.18	1366.18	0.323393
OS01T0559300-01	129	270.793	2813.13	2.36721	7.07473e-12	8.7582e-12	1	1.7406	2698.31	1.33614	0.249851	0.319183	129	277.032	2019.47	1.69935	2.53879e-05	6.41095e-05	539	1188.38	1188.38	0.55931
OS01T0559500-01	129	296.004	2870.72	2.62239	1.30069e-14	2.49064e-14	1	1.82986	2753.87	1.34979	0.24746	0.319183	129	315.174	2040.22	1.86373	8.25954e-07	1.4164e-05	539	1094.7	1094.7	0.556111
OS01T0559550-00	129	316.572	3036.82	2.67	3.95355e-15	8.3511e-15	1	1.14336	2248.83	1.24733	0.26614	0.319183	129	221.845	1802.92	1.58514	0.000231053	0.000304087	539	1137.39	1137.39	0.664148
OS01T0559750-01	129	113.27	933.744	3.67435	3.53784e-26	2.53076e-25	1	50.1746	20016.8	44.6108	6.48764e-10	2.13986e-07	129	64.8577	448.698	1.76566	6.57996e-06	3.17799e-05	539	254.125	254.125	0.0491792
OS01T0559900-01	129	207.415	1616.07	4.34924	1.78491e-33	1.86736e-32	1	22.4111	9322.53	16.0131	0.000105443	0.00356208	129	70.2027	582.182	1.5668	0.000324352	0.000402083	539	371.574	371.574	0.171958
OS01T0560200-01	129	178.544	1981.83	2.17649	6.85759e-10	7.20678e-10	1	0.333064	1615.53	1.08743	0.298991	0.319183	129	191.691	1485.63	1.63156	9.60141e-05	0.000154209	539	910.561	910.561	0.618417
OS01T0562600-01	129	68.103	648.294	2.70488	1.64835e-15	3.70496e-15	1	0.00663145	483.366	1.00538	0.317889	0.319183	129	80.368	480.78	2.00596	3.54443e-08	4.42484e-06	539	239.676	239.676	0.62726
OS01T0563500-01	129	153.499	1307.64	3.38201	5.79134e-23	3.31004e-22	1	3.69951	2106.06	3.17537	0.0771089	0.277767	129	92.2005	663.248	1.71539	1.83948e-05	5.30104e-05	539	386.647	386.647	0.427957
OS01T0564300-01	129	2165.96	14040.6	13.4385	2.26732e-107	1.65187e-105	1	4.77844	3589.37	2.07986	0.151678	0.319183	129	226.993	1725.78	1.65178	6.4938e-05	0.000116829	539	1044.8	1044.8	0.871639
OS01T0564400-01	129	536.206	3483.69	13.0745	4.16109e-105	2.8922e-103	1	0.0103206	418.046	1.00972	0.316851	0.319183	129	49.1905	414.021	1.55384	0.000410994	0.000491875	539	266.45	266.45	0.955387
OS01T0565600-01	129	238.397	2257.16	2.73007	8.75298e-16	2.06728e-15	1	1.86525	2221.62	1.48685	0.22493	0.319183	129	222.467	1494.18	1.80723	2.75934e-06	2.17825e-05	539	826.776	826.776	0.554623
OS01T0565900-01	129	370.65	3682.74	2.52443	1.48739e-13	2.3574e-13	1	7.25892	5013.89	2.29688	0.13208	0.319183	129	241.355	2182.91	1.49633	0.00114147	0.00124257	539	1458.84	1458.84	0.461316
OS01T0566050-00	129	257.595	2373.71	2.86632	2.81613e-17	8.5302e-17	1	0.00244816	1550.05	1.00062	0.319034	0.319183	129	240.318	1549.09	1.87057	7.12332e-07	1.33787e-05	539	828.137	828.137	0.681722
OS01T0566100-01	129	176.845	1742.07	2.55812	6.44861e-14	1.08899e-13	1	3.4769	2593.5	2.09574	0.150136	0.319183	129	185.505	1237.51	1.81721	2.23468e-06	1.99845e-05	539	680.997	680.997	0.42196
OS01T0566701-00	129	311.908	3037.97	2.6043	2.04268e-14	3.76435e-14	1	31.2095	14010.2	7.62051	0.00661219	0.0718193	129	223.989	1838.49	1.57604	0.000273547	0.000349589	539	1166.52	1166.52	0.176627
OS01T0566900-01	129	21.8842	239.76	2.21069	3.05282e-10	3.26002e-10	1	0.0103047	173.736	1.02368	0.313542	0.319183	129	20.4206	169.717	1.56486	0.000336119	0.000414347	539	108.455	108.455	0.672583
OS01T0567400-00	129	188.784	1983.17	2.33186	1.66871e-11	1.98077e-11	1	1.89568	2255.05	1.48776	0.22479	0.319183	129	221.756	1515.74	1.78224	4.66222e-06	2.72985e-05	539	850.469	850.469	0.495267
OS01T0570500-04	129	282.724	2806.78	2.52764	1.3736e-13	2.19001e-13	1	6.89159	4705.17	2.33224	0.129168	0.319183	129	302.338	2017.45	1.81681	2.25356e-06	2.00153e-05	539	1110.44	1110.44	0.38717
OS01T0570700-01	129	287.908	2779.92	2.64132	8.10496e-15	1.61237e-14	1	0.255466	1887.36	1.05573	0.306114	0.319183	129	245.086	1787.73	1.6986	2.57755e-05	6.46793e-05	539	1052.48	1052.48	0.68316
OS01T0570800-01	129	251.978	2532.03	2.48199	4.24626e-13	6.21772e-13	1	17.2976	8167.41	5.74632	0.017957	0.13146	129	133.723	1421.33	1.39324	0.00623478	0.00638436	539	1020.16	1020.16	0.237125
OS01T0571100-01	129	200.663	1897.85	2.73515	7.70337e-16	1.8366e-15	1	13.57	6344.64	6.02903	0.0154039	0.120346	129	119.492	1052.35	1.51663	0.000800433	0.000894955	539	693.873	693.873	0.237775
OS01T0571133-01	129	103.864	1050.96	2.45681	7.89552e-13	1.10553e-12	1	1.28836	1209.96	1.71019	0.193287	0.319183	129	93.244	707.505	1.65393	6.22785e-05	0.000113738	539	427.773	427.773	0.504474
OS01T0571166-00	129	147.59	1457.1	2.54934	8.0189e-14	1.33227e-13	1	0.396462	1025.05	1.17764	0.279862	0.319183	129	99.6246	870.434	1.52291	0.000716319	0.000808483	539	571.56	571.56	0.688225
OS01T0571200-01	129	230.81	2450.07	2.30008	3.59619e-11	4.13556e-11	1	3.00408	2910.71	1.67367	0.198079	0.319183	129	224.634	1739.12	1.63265	9.40278e-05	0.000151717	539	1065.21	1065.21	0.488691
OS01T0571300-01	129	273.928	2290.4	3.54093	1.03011e-24	6.70511e-24	1	13.682	6420.93	5.91814	0.0163568	0.124921	129	146.04	1084.96	1.67733	3.93421e-05	8.38963e-05	539	646.836	646.836	0.292885
OS01T0571700-01	129	943.456	6845.84	5.77657	4.64589e-48	8.1431e-47	1	23.475	11211.4	5.45264	0.0210825	0.143419	129	290.345	2056.14	1.73499	1.23586e-05	4.28258e-05	539	1185.1	1185.1	0.449681
OS01T0571766-00	129	1463.39	9855.48	9.16665	9.6667e-78	3.62321e-76	1	10.5324	5674.33	3.62188	0.0592526	0.24575	129	163.845	1566.68	1.45718	0.00222173	0.00233812	539	1075.15	1075.15	0.732351
OS01T0572100-01	129	235.709	2447.92	2.36819	6.90725e-12	8.56373e-12	1	0.0586536	1613.17	1.01438	0.31574	0.319183	129	185.542	1590.29	1.5385	0.000542373	0.00062806	539	1033.67	1033.67	0.712107
OS01T0572300-01	129	199.787	1922.42	2.65639	5.55857e-15	1.14251e-14	1	0.0111885	1146.43	1.00382	0.318263	0.319183	129	139.457	1142.07	1.57811	0.000263309	0.000338388	539	723.695	723.695	0.739961
OS01T0572700-01	129	275.957	2628.3	2.70247	1.75119e-15	3.91381e-15	1	0.647735	1819.38	1.16123	0.283221	0.319183	129	198.07	1566.76	1.61098	0.000142209	0.000206657	539	972.554	972.554	0.685021
OS01T0574500-01	129	260.472	2615.01	2.48533	3.91065e-13	5.76492e-13	1	1.20333	2173.48	1.27538	0.260855	0.319183	129	217.332	1704.18	1.61966	0.000120567	0.000182617	539	1052.18	1052.18	0.618872
OS01T0574600-01	129	161.262	1179.03	5.57584	4.37365e-46	7.23267e-45	1	4.28903	1998.3	6.13772	0.0145259	0.116149	129	38.0412	325.576	1.53971	0.000530654	0.000615984	539	211.453	211.453	0.442165
OS01T0574800-01	129	380.276	3494.79	2.8808	1.95231e-17	6.06972e-17	1	1.53159	2629.85	1.29388	0.257442	0.319183	129	273.134	2032.53	1.67545	4.08337e-05	8.59056e-05	539	1213.13	1213.13	0.652609
OS01T0575000-02	129	114.028	1165.6	2.4211	1.8973e-12	2.52209e-12	1	0.00775353	861.832	1.00352	0.318335	0.319183	129	125.792	858.808	1.78386	4.50715e-06	2.69209e-05	539	481.434	481.434	0.64329
OS01T0575200-01	129	373.805	3649.97	2.5939	2.64704e-14	4.78001e-14	1	1.40297	2747.44	1.24868	0.265882	0.319183	129	264.384	2200.28	1.56366	0.000343547	0.000422414	539	1407.13	1407.13	0.660055
OS01T0575500-01	129	179.644	1821.96	2.44856	9.6707e-13	1.33666e-12	1	9.4797	4987.88	3.8642	0.0514747	0.231352	129	182.233	1290.79	1.73472	1.24272e-05	4.28887e-05	539	744.094	744.094	0.264811
OS01T0578000-01	129	80.6574	805.681	2.50416	2.45566e-13	3.74732e-13	1	0.514148	725.929	1.38164	0.241987	0.319183	129	67.8916	525.411	1.63305	9.3302e-05	0.000150855	539	321.736	321.736	0.589982
OS01T0578700-01	129	564.815	4168.94	5.34442	8.87744e-44	1.3706e-42	1	0.162978	1376.31	1.04842	0.307788	0.319183	129	177.566	1312.75	1.6829	3.52367e-05	7.83465e-05	539	780.055	780.055	0.854995
OS01T0579800-01	129	473.636	4272.77	2.98596	1.35914e-18	4.96539e-18	1	20.2315	10122.1	4.53542	0.0350997	0.189169	129	266.943	2231.78	1.55965	0.00036976	0.000449255	539	1430.96	1430.96	0.320661
OS01T0579900-01	129	640.99	4585.34	6.20145	3.74975e-52	7.41005e-51	1	2.29911	2086.93	1.75332	0.187802	0.319183	129	150.292	1190.27	1.60979	0.000145455	0.000210271	539	739.398	739.398	0.786493
OS01T0580000-01	129	182.509	1673.12	2.89433	1.3864e-17	4.40391e-17	1	2.73424	2087.75	2.04401	0.155223	0.319183	129	147.776	1021.4	1.76692	6.41107e-06	3.13486e-05	539	578.068	578.068	0.488031
OS01T0580000-02	129	524.621	4431.78	3.4514	9.95539e-24	6.02806e-23	1	1.74697	2966.44	1.29815	0.256662	0.319183	129	333.691	2285.13	1.77962	4.92361e-06	2.79822e-05	539	1284.05	1284.05	0.68436
OS01T0580100-02	129	197.586	1790.13	2.96078	2.57405e-18	9.06188e-18	1	10.2599	5126.79	4.55546	0.0347055	0.187962	129	173.6	1125.42	1.86137	8.69021e-07	1.44491e-05	539	604.616	604.616	0.272321
OS01T0580200-01	129	228.289	2112.58	2.84389	4.96589e-17	1.4481e-16	1	4.98696	3140.48	2.62678	0.107517	0.317509	129	150.904	1195.56	1.60943	0.00014645	0.000211351	539	742.85	742.85	0.440558
OS01T0580300-01	129	182.581	1722.44	2.74732	5.67283e-16	1.386e-15	1	0.336777	1119.1	1.13297	0.289131	0.319183	129	120.269	987.76	1.57549	0.000276348	0.000352375	539	626.953	626.953	0.709888
OS01T0580500-01	129	75.8522	729.603	2.65803	5.33481e-15	1.09963e-14	1	0.225566	529.094	1.19942	0.275477	0.319183	129	55.5445	441.124	1.60707	0.000153142	0.000218793	539	274.49	274.49	0.669341
OS01T0580800-01	129	441.955	3971.58	3.00911	7.55167e-19	2.83692e-18	1	14.3044	8074.87	3.2349	0.0744229	0.273497	129	392.107	2496.17	1.89125	4.54488e-07	1.15733e-05	539	1319.85	1319.85	0.35269
OS01T0581300-01	129	102.541	877.659	3.34457	1.49831e-22	8.26921e-22	1	1.99128	1179.32	2.9284	0.0894369	0.295037	129	46.7678	402.716	1.53467	0.000580927	0.000667973	539	262.413	262.413	0.484713
OS01T0581400-01	129	137.65	1495.9	2.23269	1.80902e-10	1.95808e-10	1	0.0537995	1231.55	1.01733	0.315041	0.319183	129	180.19	1210.57	1.80682	2.7834e-06	2.18682e-05	539	670	670	0.598327
OS01T0581900-01	129	530.922	4290.82	3.8821	1.90973e-28	1.5769e-27	1	0.563196	2082.65	1.1179	0.292347	0.319183	129	252.572	1863	1.68554	3.34356e-05	7.5687e-05	539	1105.28	1105.28	0.779134
OS01T0582400-01	129	173.928	1647.58	2.72772	9.28678e-16	2.1834e-15	1	0.0995402	1149.16	1.03496	0.3109	0.319183	129	168.774	1110.34	1.83826	1.42753e-06	1.67122e-05	539	604.015	604.015	0.662342
OS01T0582600-01	129	144.661	1454.39	2.48012	4.44653e-13	6.48831e-13	1	4.44582	2680.22	2.83216	0.0948127	0.301049	129	119.978	946.353	1.61379	0.000134831	0.000198311	539	586.418	586.418	0.365472
OS01T0583100-01	129	579.583	4809.74	3.61027	1.78357e-25	1.21592e-24	1	23.4063	11475.1	4.89012	0.0287721	0.169535	129	338.114	2346.58	1.76138	7.18841e-06	3.29284e-05	539	1332.24	1332.24	0.330226
OS01T0583300-01	129	89.2169	910.169	2.42797	1.6031e-12	2.15389e-12	1	3.07661	1805.51	2.98118	0.0866315	0.290496	129	76.9228	605.636	1.6156	0.000130266	0.000193415	539	374.868	374.868	0.343178
OS01T0584100-01	129	153.999	1518.95	2.55306	7.31185e-14	1.22433e-13	1	3.08799	2164.08	2.2548	0.135645	0.319183	129	121.606	959.769	1.61319	0.000136376	0.00020008	539	594.952	594.952	0.443054
OS01T0584200-00	129	97.1645	988.35	2.43819	1.24781e-12	1.69986e-12	1	0.202012	801.694	1.10898	0.294272	0.319183	129	105.849	722.909	1.78336	4.55386e-06	2.70527e-05	539	405.363	405.363	0.611962
OS01T0584300-01	129	282.791	2231.76	4.1714	1.42412e-31	1.37566e-30	1	0.291145	1003.58	1.12758	0.290277	0.319183	129	118.339	890.032	1.66356	5.1587e-05	0.000100015	539	535.015	535.015	0.797764
OS01T0584800-01	129	314.943	3237.29	2.40221	3.01264e-12	3.89956e-12	1	7.83251	5385.32	2.31066	0.130937	0.319183	129	327.671	2330.64	1.72944	1.38371e-05	4.5253e-05	539	1347.63	1347.63	0.38616
OS01T0584900-01	129	521.516	4813.14	2.85808	3.46853e-17	1.03559e-16	1	12.4662	8039.4	2.53002	0.114146	0.319183	129	497.854	3177.6	1.88689	4.99807e-07	1.18789e-05	539	1684.04	1684.04	0.399174
OS01T0585100-01	129	553.239	4691.74	3.41888	2.27151e-23	1.33921e-22	1	61.1901	26087.4	11.7336	0.000823667	0.0166024	129	283.67	2223.31	1.62013	0.000119489	0.000181469	539	1372.3	1372.3	0.166325
OS01T0585200-01	129	175.518	1736.08	2.54197	9.62937e-14	1.5773e-13	1	8.17786	4374.51	3.69111	0.0569092	0.241355	129	167.394	1185.15	1.7353	1.22809e-05	4.27207e-05	539	682.966	682.966	0.287328
OS01T0585300-01	129	23.458	195.61	3.56549	5.53343e-25	3.66224e-24	1	0.0560197	117.15	1.22925	0.269617	0.319183	129	13.4802	95.3027	1.73713	1.18292e-05	4.20417e-05	539	54.8621	54.8621	0.719417
OS01T0585700-01	129	32.6206	320.599	2.56735	5.12658e-14	8.81053e-14	1	0.00327299	197.902	1.00649	0.317623	0.319183	129	23.9165	196.625	1.57457	0.000281121	0.000357555	539	124.876	124.876	0.729448
OS01T0586600-01	129	201.223	1922.84	2.68742	2.55482e-15	5.56519e-15	1	17.2278	8030.48	6.12249	0.0146458	0.116572	129	198.713	1311.64	1.83318	1.59104e-06	1.75327e-05	539	715.496	715.496	0.193229
OS01T0587000-01	129	25.405	251.727	2.53508	1.14211e-13	1.84563e-13	1	0.00421589	145.855	1.0114	0.31645	0.319183	129	14.9712	144.211	1.45232	0.00240919	0.00252791	539	99.2973	99.2973	0.768174
OS01T0587300-00	129	102.608	1049.15	2.4202	1.9397e-12	2.57618e-12	1	2.17377	1589.96	2.14225	0.145724	0.319183	129	102.899	742.192	1.71211	1.96518e-05	5.5037e-05	539	433.496	433.496	0.414529
OS01T0587400-01	129	177.714	1585.62	3.05316	2.4674e-19	9.8767e-19	1	0.398004	1147.36	1.15645	0.28421	0.319183	129	157.601	992.139	1.9104	2.98889e-07	1.02112e-05	539	519.337	519.337	0.649471
OS01T0587500-00	129	385.225	3260.35	3.43558	1.48692e-23	8.89358e-23	1	19.7384	9342.04	5.68233	0.018594	0.133642	129	231.686	1644.05	1.73242	1.30236e-05	4.39636e-05	539	948.994	948.994	0.28539
OS01T0588000-01	129	127.459	1315.61	2.38831	4.23026e-12	5.38346e-12	1	1.26553	1453.98	1.5139	0.220785	0.319183	129	136.523	960.421	1.74352	1.03812e-05	3.92742e-05	539	550.853	550.853	0.509554
OS01T0588400-01	129	71.1062	598.845	3.47746	5.14236e-24	3.1752e-23	1	0.0963622	340.53	1.12405	0.291029	0.319183	129	43.5804	302.949	1.75921	7.51896e-06	3.36387e-05	539	172.208	172.208	0.732751
OS01T0588500-01	129	303.702	3156.25	2.36593	7.29741e-12	9.01787e-12	1	1.24631	2728.97	1.21671	0.272061	0.319183	129	302.955	2242.91	1.68129	3.63796e-05	7.99132e-05	539	1334.04	1334.04	0.596933
OS01T0588700-01	129	124.498	1209.98	2.61339	1.6282e-14	3.06211e-14	1	7.92095	3860.24	5.00634	0.0269705	0.163837	129	102.693	771.07	1.66541	4.97557e-05	9.78629e-05	539	462.992	462.992	0.241067
OS01T0588800-01	129	213.06	2339.9	2.20425	3.55691e-10	3.78473e-10	1	6.57175	4379.75	2.41074	0.122955	0.319183	129	251.741	1816.76	1.71144	1.99184e-05	5.55064e-05	539	1061.54	1061.54	0.342807
OS01T0588900-01	129	83.016	740.451	3.05523	2.34092e-19	9.39942e-19	1	5.13799	2316.77	7.40278	0.00741144	0.0775828	129	23.5351	312.96	1.29133	0.0275026	0.0276765	539	242.355	242.355	0.262944
OS01T0589000-01	129	403.56	3706.92	2.88351	1.82319e-17	5.68975e-17	1	5.17024	4286.32	1.88831	0.171776	0.319183	129	328.124	2269.93	1.76571	6.57251e-06	3.17799e-05	539	1285.56	1285.56	0.510873
OS01T0589100-01	129	193.114	1943.34	2.47666	4.84198e-13	7.01921e-13	1	0.77686	1609.41	1.23191	0.269101	0.319183	129	173.924	1306.43	1.66496	5.01894e-05	9.83436e-05	539	784.662	784.662	0.616031
OS01T0589200-00	129	64.7978	632.637	2.59437	2.6163e-14	4.72733e-14	1	0.116424	471.99	1.10644	0.294824	0.319183	129	60.9115	426.584	1.74937	9.20632e-06	3.70808e-05	539	243.85	243.85	0.646299
OS01T0589500-01	129	293.593	2691.09	2.8951	1.35944e-17	4.32507e-17	1	1.62877	2165.1	1.41521	0.236378	0.319183	129	200.116	1529.88	1.64586	7.28493e-05	0.000126795	539	929.531	929.531	0.633169
OS01T0589700-01	129	282.86	2897.19	2.41427	2.24278e-12	2.95298e-12	1	0.0075605	2297.72	1.00128	0.318873	0.319183	129	364.916	2294.78	1.91227	2.86827e-07	1.00135e-05	539	1200.03	1200.03	0.607461
OS01T0589800-01	129	21.7348	235.721	2.23831	1.58211e-10	1.72098e-10	1	22.152	8789.39	58.5536	4.05527e-12	3.34394e-09	129	14.9321	150.109	1.42537	0.00374596	0.00387807	539	105.312	105.312	0.0221391
OS01T0590200-01	129	658.377	5041.15	4.62114	2.38474e-36	2.83868e-35	1	36.0432	15853.3	8.82484	0.00354513	0.0470806	129	235.184	1796.44	1.64677	7.15812e-05	0.000125053	539	1090.89	1090.89	0.283072
OS01T0590900-01	129	439.804	3993.67	2.9477	3.58635e-18	1.23688e-17	1	1.86787	3117.78	1.30489	0.255438	0.319183	129	344.821	2389.3	1.76353	6.8763e-06	3.23756e-05	539	1354.84	1354.84	0.635066
OS01T0591500-00	129	212.98	1963.64	2.86345	3.02875e-17	9.12245e-17	1	0.760354	1478.88	1.25081	0.265477	0.319183	129	165.527	1182.34	1.72413	1.54126e-05	4.7873e-05	539	685.762	685.762	0.648463
OS01T0592500-01	129	296.417	2633.92	3.07912	1.27595e-19	5.27629e-19	1	1.46612	2044.08	1.38836	0.24085	0.319183	129	205.626	1472.29	1.72115	1.6372e-05	4.94992e-05	539	855.412	855.412	0.641216
OS01T0593000-00	129	97.5928	950.295	2.60542	1.98647e-14	3.67345e-14	1	0.0443674	554.361	1.03222	0.31154	0.319183	129	57.4399	537.058	1.47245	0.00171861	0.00182891	539	364.738	364.738	0.761132
OS01T0593200-01	129	408.879	3486.32	3.37478	6.95673e-23	3.95494e-22	1	8.59056	4991.25	3.04171	0.0835323	0.286511	129	202.628	1640.93	1.58844	0.0002173	0.000289493	539	1033.05	1033.05	0.464853
OS01T0593500-00	129	249.827	2521.49	2.46594	6.3057e-13	8.97406e-13	1	1.6998	2398.13	1.38204	0.241919	0.319183	129	237.561	1735.21	1.69698	2.66206e-05	6.58564e-05	539	1022.53	1022.53	0.565605
OS01T0593600-01	129	213.301	2263.84	2.30057	3.55356e-11	4.08991e-11	1	4.53762e-05	1659.08	1.00001	0.31918	0.319183	129	225.011	1659.06	1.68599	3.31399e-05	7.53113e-05	539	984.031	984.031	0.654682
OS01T0595100-01	129	223.979	2267.44	2.45508	8.23784e-13	1.15062e-12	1	7.40518	4499.85	2.79177	0.0971738	0.304566	129	229.418	1611.82	1.74521	1.00277e-05	3.86033e-05	539	923.571	923.571	0.340854
OS01T0595300-01	129	317.619	3034.01	2.68902	2.45381e-15	5.35804e-15	1	9.16442	5431.67	2.92411	0.0896695	0.295164	129	243.085	1857.55	1.64633	7.21859e-05	0.000125952	539	1128.29	1128.29	0.38119
OS01T0595400-01	129	33.3088	336.903	2.45824	7.62194e-13	1.06954e-12	1	0.219816	305.168	1.39067	0.240462	0.319183	129	27.4632	219.44	1.60116	0.000171183	0.000238665	539	137.05	137.05	0.589614
OS01T0595600-01	129	504.163	3837.59	4.72251	2.07432e-37	2.56337e-36	1	0.824026	1560.2	1.25941	0.263847	0.319183	129	142.073	1238.83	1.5245	0.000696382	0.000787499	539	812.617	812.617	0.825641
OS01T0597600-01	129	1519.21	10933.2	6.01405	2.31806e-50	4.40797e-49	1	85.8886	36703.5	11.4451	0.000949563	0.0184295	129	462.994	3206.92	1.76404	6.80381e-06	3.21846e-05	539	1817.94	1817.94	0.279065
OS01T0597800-01	129	305.878	2943.78	2.65562	5.66701e-15	1.16269e-14	1	0.28845	1933.79	1.06177	0.304741	0.319183	129	237.595	1821.29	1.64301	7.69855e-05	0.000131834	539	1108.51	1108.51	0.699824
OS01T0598400-01	129	86.8515	872.527	2.48287	4.15446e-13	6.0956e-13	1	0.483516	765.316	1.32696	0.251478	0.319183	129	75.1089	576.745	1.64119	7.97424e-05	0.00013502	539	351.418	351.418	0.598162
OS01T0598900-00	129	1483.06	9978.99	9.23439	2.8556e-78	1.08831e-76	1	1.05459	2165.76	1.23442	0.268615	0.319183	129	224.612	1754.47	1.62356	0.000111928	0.000172719	539	1080.63	1080.63	0.903912
OS01T0599550-00	129	1555.2	10327.9	10.3616	9.03741e-87	4.12967e-85	1	6.58413	4198.89	2.57431	0.111057	0.319183	129	211.442	1631.08	1.63639	8.74829e-05	0.000144262	539	996.75	996.75	0.799984
OS01T0600000-01	129	26.6821	237.891	3.05777	2.195e-19	8.84485e-19	1	0.100747	160.043	1.32539	0.251756	0.319183	129	14.3175	120.752	1.55209	0.00042427	0.000505728	539	77.7991	77.7991	0.698978
OS01T0600200-01	129	369.821	3216.72	3.22383	3.22316e-21	1.57217e-20	1	8.4995	5069.94	2.88863	0.091617	0.296843	129	252.448	1755.14	1.75902	7.54862e-06	3.36957e-05	539	997.796	997.796	0.429264
OS01T0600400-01	129	318.501	2975.81	2.7947	1.71942e-16	4.58235e-16	1	1.97789	2556.38	1.43214	0.23361	0.319183	129	240.064	1785	1.67636	4.01034e-05	8.48909e-05	539	1064.81	1064.81	0.608311
OS01T0600500-01	129	327.808	3201.14	2.5935	2.67378e-14	4.82301e-14	1	5.65874	4338.95	2.03511	0.156119	0.319183	129	299.251	2132.05	1.72734	1.44396e-05	4.62198e-05	539	1234.29	1234.29	0.454809
OS01T0600900-02	129	385.223	2541.53	11.041	1.26047e-91	6.47767e-90	1	29.6746	11980.6	29.4013	2.79639e-07	2.94664e-05	129	59.0982	407.485	1.77021	5.98795e-06	3.04071e-05	539	230.191	230.191	0.227837
OS01T0601000-00	129	93.4153	953.157	2.4274	1.62565e-12	2.18176e-12	1	0.00665798	598.962	1.00435	0.318135	0.319183	129	67.9002	596.366	1.51876	0.000770848	0.000864381	539	392.665	392.665	0.731798
OS01T0601625-00	129	70.5007	709.344	2.47728	4.76894e-13	6.92328e-13	1	0.998494	856.791	1.83318	0.178119	0.319183	129	60.3463	467.379	1.63225	9.47432e-05	0.000152627	539	286.34	286.34	0.490921
OS01T0602200-00	129	365.791	3446.21	2.75374	4.82585e-16	1.1934e-15	1	0.149652	1990.78	1.0302	0.312011	0.319183	129	226.982	1932.41	1.54412	0.000490171	0.000574468	539	1251.47	1251.47	0.753095
OS01T0602400-01	129	753.805	6068.83	3.92551	6.4453e-29	5.48168e-28	1	9.15723	6278.67	2.31912	0.13024	0.319183	129	387.118	2707.35	1.7512	8.86707e-06	3.64339e-05	539	1546	1546	0.562069
OS01T0602800-01	129	259.003	2595.04	2.49277	3.25382e-13	4.85823e-13	1	5.82839	4109.6	2.2377	0.137123	0.319183	129	265.166	1836.52	1.76415	6.78895e-06	3.21646e-05	539	1041.03	1041.03	0.403301
OS01T0603000-01	129	281.76	2933.15	2.36051	8.32587e-12	1.02247e-11	1	7.82992	5288.6	2.36634	0.126427	0.319183	129	330.779	2234.93	1.7986	3.30921e-06	2.33778e-05	539	1242.59	1242.59	0.359463
OS01T0603200-02	129	163.659	1604.43	2.5775	3.98239e-14	6.97575e-14	1	1.90928	1753.18	1.7383	0.18969	0.319183	129	128.694	1008.56	1.62024	0.000119247	0.000181209	539	622.475	622.475	0.527753
OS01T0603300-01	129	382.67	3816.51	2.51006	2.12276e-13	3.27681e-13	1	13.1179	7572.78	3.08236	0.081519	0.284034	129	312.107	2456.81	1.6158	0.00012976	0.000192997	539	1520.49	1520.49	0.347001
OS01T0603500-00	129	1461.37	9439.5	14.0624	3.73823e-111	2.98745e-109	1	4.76678	2985.95	2.64969	0.10601	0.315828	129	151.883	1126.91	1.6788	3.82176e-05	8.23892e-05	539	671.258	671.258	0.838768
OS01T0603800-01	129	171.183	1380.74	3.9043	1.09551e-28	9.1795e-28	1	0.00825755	655.913	1.00493	0.317996	0.319183	129	99.6819	652.692	1.84561	1.21983e-06	1.57726e-05	539	353.646	353.646	0.773257
OS01T0604100-01	129	211.68	1785.98	3.46189	7.6307e-24	4.64993e-23	1	1.20418	1417.93	1.49524	0.223635	0.319183	129	144.133	948.297	1.83815	1.43097e-06	1.67313e-05	539	515.898	515.898	0.63089
OS01T0604500-01	129	245.056	2724.37	2.17248	7.53655e-10	7.90658e-10	1	2.55683	3220.59	1.44848	0.230976	0.319183	129	323.131	2223.43	1.77302	5.64845e-06	2.9692e-05	539	1254.03	1254.03	0.474395
OS01T0604700-01	129	141.069	1503.85	2.28745	4.87486e-11	5.52822e-11	1	2.19342	2072.47	1.70289	0.194234	0.319183	129	186.531	1217.03	1.85117	1.08243e-06	1.51876e-05	539	657.438	657.438	0.429236
OS01T0605000-01	129	277.613	2777.72	2.49785	2.87021e-13	4.32966e-13	1	0.606392	2091.73	1.12747	0.290299	0.319183	129	247.732	1855.24	1.66831	4.69926e-05	9.42711e-05	539	1112.04	1112.04	0.649306
OS01T0605100-01	129	468.327	4357.98	2.81519	1.02514e-16	2.84137e-16	1	35.956	16710.4	6.21779	0.0139127	0.113027	129	379.829	2687.51	1.73609	1.20832e-05	4.23743e-05	539	1548.02	1548.02	0.212456
OS01T0605650-01	129	313.004	3263.1	2.3559	9.31377e-12	1.13616e-11	1	0.493169	2556.52	1.08135	0.30034	0.319183	129	326.368	2364.18	1.7069	2.18248e-05	5.8749e-05	539	1385.08	1385.08	0.629287
OS01T0605700-01	129	639.613	5185.53	3.84725	4.57325e-28	3.69877e-27	1	20.9831	10373.9	4.73596	0.0313599	0.177592	129	280.864	2190.45	1.62514	0.000108598	0.000168903	539	1347.85	1347.85	0.380197
OS01T0606000-00	129	290.789	2583.61	3.07983	1.25299e-19	5.18961e-19	1	0.316926	1427.54	1.09479	0.297369	0.319183	129	155.02	1303.94	1.55438	0.000406986	0.000487593	539	838.88	838.88	0.761373
OS01T0606050-00	129	357.589	3309.42	2.84342	5.02462e-17	1.46334e-16	1	14.3337	7379.31	4.12446	0.0443225	0.214734	129	208.424	1789.16	1.53723	0.000554857	0.000641206	539	1163.89	1163.89	0.331669
OS01T0606133-00	129	288.535	3029.37	2.33359	1.60041e-11	1.90343e-11	1	10.1575	6181.01	2.78475	0.0975908	0.304873	129	307.143	2219.59	1.70979	2.05892e-05	5.67644e-05	539	1298.16	1298.16	0.328299
OS01T0606400-01	129	712.322	4727.9	10.4147	3.71319e-87	1.70967e-85	1	1.10335	1289.48	1.50084	0.222774	0.319183	129	135.068	859.169	1.89259	4.41373e-07	1.14342e-05	539	453.964	453.964	0.86102
OS01T0606900-01	129	102.393	1033.92	2.4643	6.56622e-13	9.31422e-13	1	0.282951	800.202	1.15996	0.283483	0.319183	129	90.0976	689.851	1.64423	7.51868e-05	0.000129667	539	419.558	419.558	0.641525
OS01T0607300-01	129	189.536	1618.7	3.36189	9.65192e-23	5.41589e-22	1	2.40278	1789.13	2.09981	0.149744	0.319183	129	123.519	852.042	1.76961	6.06286e-06	3.05433e-05	539	481.486	481.486	0.534484
OS01T0607400-01	129	109.945	1132.65	2.3947	3.61918e-12	4.64456e-12	1	0.0076792	797.209	1.00377	0.318275	0.319183	129	107.077	794.214	1.67916	3.79417e-05	8.19699e-05	539	472.982	472.982	0.671158
OS01T0607800-02	129	405.635	3634.76	3.02657	4.84797e-19	1.86883e-18	1	7.73681	4980.74	2.53681	0.113667	0.319183	129	254.145	1963.39	1.63486	9.011e-05	0.000147203	539	1200.95	1200.95	0.468731
OS01T0608101-00	129	486.208	3959.74	3.79834	1.56062e-27	1.22879e-26	1	117.954	47686.4	28.3103	4.43016e-07	4.32083e-05	129	213.976	1684.42	1.61576	0.000129862	0.000193085	539	1042.49	1042.49	0.0858235
OS01T0609300-01	129	220.85	2097.74	2.71502	1.27763e-15	2.92756e-15	1	0.0010229	1444.45	1.00028	0.319116	0.319183	129	223.804	1444.05	1.86898	7.37294e-07	1.35912e-05	539	772.642	772.642	0.66362
OS01T0610050-00	129	1829.41	12150.3	10.3503	1.09203e-86	4.96504e-85	1	9.62247	5662.94	2.96462	0.0875016	0.291956	129	245.423	1910.18	1.62719	0.000104402	0.000164022	539	1173.91	1173.91	0.773244
OS01T0610100-01	129	30.5004	275.035	2.98844	1.27619e-18	4.68272e-18	1	1.24376	631.01	4.3236	0.039568	0.202426	129	17.9709	145.946	1.5858	0.000228266	0.000301129	539	92.0332	92.0332	0.328076
OS01T0610300-01	129	713.463	5103.6	6.20254	3.66088e-52	7.25022e-51	1	0.158047	1567.29	1.04094	0.309513	0.319183	129	227.61	1505.65	1.82986	1.70784e-06	1.79605e-05	539	822.824	822.824	0.855406
OS01T0610400-01	129	310.044	3304.28	2.28826	4.78048e-11	5.42628e-11	1	1.81077	2925.8	1.31817	0.253046	0.319183	129	258.529	2219.6	1.5371	0.000556095	0.000642555	539	1444.01	1444.01	0.599499
OS01T0610500-02	129	127.489	1295.78	2.44097	1.16531e-12	1.59306e-12	1	3.25951	2184.48	2.39192	0.124413	0.319183	129	127.477	913.275	1.72042	1.66159e-05	4.99304e-05	539	530.845	530.845	0.384714
OS01T0610600-01	129	258.362	2837.75	2.20394	3.58281e-10	3.81185e-10	1	8.66894	5318.41	2.74495	0.0999923	0.307607	129	216.648	1937.52	1.50478	0.00098546	0.00108432	539	1287.58	1287.58	0.349397
OS01T0610600-02	129	113.023	1205.05	2.28702	4.92465e-11	5.58258e-11	1	1.28538	1345.07	1.59411	0.209017	0.319183	129	105.623	843.775	1.60138	0.0001705	0.000237889	539	526.907	526.907	0.511173
OS01T0610700-01	129	287.74	2804.97	2.60072	2.23322e-14	4.09137e-14	1	0.23517	1968.61	1.04887	0.307685	0.319183	129	266.118	1876.89	1.74022	1.11063e-05	4.06838e-05	539	1078.54	1078.54	0.667748
OS01T0610800-01	129	120.949	1242.84	2.40328	2.93492e-12	3.80358e-12	1	4.19421	2550.95	2.7873	0.0974394	0.30477	129	132.687	915.205	1.76973	6.04772e-06	3.05178e-05	539	517.144	517.144	0.328985
OS01T0611100-01	129	253.047	2637.71	2.35631	9.22215e-12	1.12546e-11	1	58.6376	24757.4	13.1079	0.000421145	0.0100924	129	256.439	1888.74	1.68724	3.23255e-05	7.42921e-05	539	1119.43	1119.43	0.087177
OS01T0611300-01	129	563.32	3909.24	7.3854	5.73522e-63	1.50351e-61	1	0.00258591	838.701	1.0012	0.318893	0.319183	129	102.791	837.693	1.58258	0.000242312	0.000316118	539	529.319	529.319	0.916226
OS01T0612000-01	129	274.706	2702.71	2.56308	5.69955e-14	9.72402e-14	1	6.21441	4330.21	2.27118	0.134244	0.319183	129	284.037	1906.59	1.80809	2.71e-06	2.158e-05	539	1054.48	1054.48	0.40165
OS01T0612200-01	129	273.729	2837.49	2.37424	5.96167e-12	7.44737e-12	1	91.1725	37475.4	19.5377	2.07101e-05	0.00103627	129	240.997	1918.11	1.60495	0.000159374	0.000225469	539	1195.12	1195.12	0.0634418
OS01T0612500-01	129	799.124	6369.13	4.04546	3.23694e-30	2.91855e-29	1	28.3122	13781.8	5.02981	0.0266213	0.162934	129	388.543	2740.02	1.74037	1.10723e-05	4.0621e-05	539	1574.39	1574.39	0.361461
OS01T0612600-01	129	26.4724	291.63	2.19608	4.3159e-10	4.57436e-10	1	0.638515	434.555	2.34219	0.128361	0.319183	129	17.5794	185.534	1.39714	0.00586682	0.00601537	539	132.796	132.796	0.422085
OS01T0612700-01	129	128.873	1310.16	2.44014	1.18947e-12	1.62462e-12	1	1.82043	1597.02	1.80036	0.182026	0.319183	129	116.713	887.057	1.65212	6.45039e-05	0.000116376	539	536.919	536.919	0.485383
OS01T0612800-01	129	188.04	2070.76	2.19704	4.21925e-10	4.4748e-10	1	34.3077	14870	9.97997	0.0019716	0.0311829	129	182.487	1489.99	1.58085	0.000250261	0.000324493	539	942.524	942.524	0.107175
OS01T0612900-01	129	284.921	2887.36	2.45141	9.01687e-13	1.2521e-12	1	10.0281	5736.24	3.14267	0.0786292	0.279674	129	215.813	1825.28	1.54968	0.000443229	0.000525359	539	1177.84	1177.84	0.345763
OS01T0613300-01	129	128.408	1247.98	2.61339	1.62809e-14	3.06211e-14	1	0.00121876	772.676	1.00062	0.319034	0.319183	129	98.2226	772.2	1.61706	0.000126687	0.000189545	539	477.533	477.533	0.723133
OS01T0613400-01	129	104.734	1138.31	2.23238	1.82217e-10	1.97219e-10	1	0.507541	1083.06	1.22363	0.270708	0.319183	129	125.07	885.119	1.73584	1.21461e-05	4.24634e-05	539	509.909	509.909	0.553875
OS01T0613800-01	129	935.718	7408.66	4.12887	4.08121e-31	3.83414e-30	1	0.0222222	3024.45	1.00287	0.318491	0.319183	129	407.141	3015.78	1.6807	3.68019e-05	8.04947e-05	539	1794.36	1794.36	0.820629
OS01T0614400-01	129	208.306	2111.59	2.45034	9.25622e-13	1.28328e-12	1	4.7324	3392.21	2.19337	0.141044	0.319183	129	228.274	1546.57	1.79469	3.59304e-06	2.42431e-05	539	861.753	861.753	0.396067
OS01T0614500-01	129	296.31	3111.08	2.33351	1.60322e-11	1.90665e-11	1	0.0445344	2505.33	1.00698	0.317506	0.319183	129	384.916	2487.97	1.86614	7.84081e-07	1.38366e-05	539	1333.22	1333.22	0.603873
OS01T0614700-01	129	137.238	1277.85	2.81206	1.10955e-16	3.05716e-16	1	1.08974	1138.81	1.59539	0.208835	0.319183	129	86.4635	713.808	1.57082	0.000301237	0.000378209	539	454.418	454.418	0.6037
OS01T0615000-01	129	1141.39	8448.69	5.27931	4.01473e-43	6.05413e-42	1	2.44209	3462.5	1.37944	0.242361	0.319183	129	303.248	2510.08	1.56847	0.000314553	0.00039197	539	1600.34	1600.34	0.816431
OS01T0615050-00	129	1108.31	9520.67	3.31634	3.06943e-22	1.64888e-21	1	33.2081	17735.6	3.70695	0.0563873	0.240123	129	637.86	4784.41	1.66656	4.86415e-05	9.6349e-05	539	2870.83	2870.83	0.388173
OS01T0615100-01	129	796.752	7208.45	2.96896	2.09188e-18	7.45115e-18	1	16.4499	10699.6	2.49751	0.116476	0.319183	129	618.722	4284.11	1.7645	6.73958e-06	3.20853e-05	539	2427.94	2427.94	0.439355
OS01T0615200-01	129	367.506	3696.58	2.47836	4.64426e-13	6.75526e-13	1	17.4327	9154.11	3.88648	0.0508166	0.229719	129	287.943	2355.37	1.57915	0.000258258	0.000332887	539	1491.55	1491.55	0.291421
OS01T0615300-02	129	122.018	1176.44	2.64766	6.91616e-15	1.39531e-14	1	1.45166	1375.64	1.69939	0.19469	0.319183	129	121.719	809.489	1.82181	2.02683e-06	1.91382e-05	539	444.333	444.333	0.497426
OS01T0616100-01	129	308.29	3215.38	2.35448	9.63942e-12	1.17393e-11	1	21.3132	10621.6	4.59924	0.0338608	0.18558	129	314.594	2309.42	1.69109	2.99422e-05	7.06073e-05	539	1365.64	1365.64	0.223066
OS01T0616400-01	129	108.647	1092.75	2.47864	4.61188e-13	6.71138e-13	1	0.0258761	753.416	1.01358	0.315932	0.319183	129	100.819	743.325	1.68605	3.30983e-05	7.52651e-05	539	440.867	440.867	0.678326
OS01T0616500-01	129	390.178	3924.41	2.47856	4.62112e-13	6.72321e-13	1	0.570465	2810.04	1.08598	0.299312	0.319183	129	334.737	2587.55	1.63423	9.11994e-05	0.000148474	539	1583.34	1583.34	0.670321
OS01T0616600-01	129	154.645	1551.87	2.48697	3.75489e-13	5.55064e-13	1	3.82153	2597.78	2.34588	0.128064	0.319183	129	161.127	1107.38	1.77465	5.46053e-06	2.92895e-05	539	624	624	0.387063
OS01T0616800-01	129	242.294	2466.56	2.43539	1.33637e-12	1.81311e-12	1	0.0014165	1702.57	1.00032	0.319104	0.319183	129	229.74	1702.02	1.68051	3.69422e-05	8.06751e-05	539	1012.8	1012.8	0.678267
OS01T0616900-00	129	210.135	2408.24	2.0988	4.22015e-09	4.32579e-09	1	10.8819	5968.55	3.46086	0.065115	0.255909	129	192.384	1724.59	1.50299	0.00101667	0.00111615	539	1147.44	1147.44	0.271404
OS01T0617200-00	129	225.711	1890.56	3.52521	1.53366e-24	9.88003e-24	1	4.43351	2654.62	2.86816	0.0927614	0.298271	129	129.749	925.546	1.72581	1.48968e-05	4.69823e-05	539	536.298	536.298	0.469033
OS01T0617500-01	129	86.5869	971.138	2.15036	1.26792e-09	1.31889e-09	1	4.32942	2454.8	3.20335	0.0758336	0.275821	129	104.901	766.322	1.69684	2.66979e-05	6.59397e-05	539	451.617	451.617	0.266255
OS01T0617500-02	129	267.731	2779.15	2.36975	6.65058e-12	8.26131e-12	1	11.4488	6546.56	3.14505	0.0785174	0.279497	129	302.928	2081.55	1.77491	5.43089e-06	2.92176e-05	539	1172.76	1172.76	0.293728
OS01T0617600-00	129	144.912	1302.11	3.00967	7.44493e-19	2.80063e-18	1	1.29934	1208.81	1.72179	0.191793	0.319183	129	89.8067	702.063	1.62273	0.000113709	0.000174739	539	432.643	432.643	0.589823
OS01T0617700-01	129	356.035	2857.57	3.96139	2.6305e-29	2.27563e-28	1	0.433864	1418.13	1.13548	0.288599	0.319183	129	175.856	1248.92	1.73136	1.33068e-05	4.43836e-05	539	721.355	721.355	0.769607
OS01T0617800-01	129	272.838	2784.51	2.42662	1.65708e-12	2.22148e-12	1	18.1808	8935.4	4.84327	0.0295337	0.171612	129	232.476	1844.91	1.60779	0.000151057	0.000216558	539	1147.48	1147.48	0.233026
OS01T0617900-01	129	142.94	1558.69	2.22336	2.25903e-10	2.43009e-10	1	0.185448	1239.19	1.06198	0.304692	0.319183	129	155.271	1166.87	1.66445	5.07005e-05	9.89093e-05	539	701.054	701.054	0.625422
OS01T0618000-01	129	111.283	1041.91	2.7843	2.23466e-16	5.84304e-16	1	0.0668564	660.519	1.0411	0.309476	0.319183	129	86.7455	634.445	1.69543	2.74587e-05	6.70879e-05	539	374.208	374.208	0.706422
OS01T0618100-01	129	265.478	2920.97	2.19936	3.99393e-10	4.23955e-10	1	7.58654	4760.85	2.64183	0.106524	0.316323	129	158.001	1802.1	1.3569	0.0108394	0.0110038	539	1328.1	1328.1	0.395823
OS01T0618200-01	129	335.174	3573.85	2.28682	4.94926e-11	5.60908e-11	1	3.74469	4012.15	1.57233	0.212136	0.319183	129	329.637	2551.72	1.63278	9.37902e-05	0.000151423	539	1562.81	1562.81	0.50706
OS01T0618400-01	129	416.282	4433.71	2.29011	4.5717e-11	5.20002e-11	1	3.65428	4230.28	1.50806	0.221671	0.319183	129	289.696	2805.11	1.4489	0.00254941	0.0026701	539	1936.02	1936.02	0.579567
OS01T0618500-01	129	314.994	3239.68	2.40027	3.15859e-12	4.078e-12	1	0.0328931	2402.15	1.00537	0.317892	0.319183	129	346.535	2389.32	1.77024	5.98373e-06	3.03981e-05	539	1349.71	1349.71	0.64327
OS01T0618800-01	129	431.286	3971.24	2.87038	2.54128e-17	7.74814e-17	1	10.0248	6225.79	2.68805	0.10354	0.312101	129	310.86	2316.1	1.67406	4.19647e-05	8.75942e-05	539	1383.52	1383.52	0.42375
OS01T0619800-01	129	54.2058	601.404	2.17767	6.66974e-10	7.01262e-10	1	0.856294	782.95	1.74378	0.188998	0.319183	129	57.6088	448.995	1.6258	0.000107227	0.000167272	539	276.169	276.169	0.452352
OS01T0619900-01	129	167.313	1654.4	2.5432	9.33839e-14	1.5338e-13	1	1.8499	1558.51	1.86191	0.17478	0.319183	129	62.1769	837.047	1.28674	0.0292539	0.0294209	539	650.517	650.517	0.60196
OS01T0620100-01	129	308.166	2986.66	2.62526	1.21077e-14	2.33208e-14	1	2.38751	2885.79	1.47636	0.226564	0.319183	129	272.333	1954.66	1.71814	1.74004e-05	5.12183e-05	539	1137.67	1137.67	0.56338
OS01T0621300-01	129	112.885	1162.02	2.39735	3.39197e-12	4.36502e-12	1	0.262501	881.33	1.13143	0.289458	0.319183	129	98.0823	778.954	1.60706	0.000153156	0.000218793	539	484.707	484.707	0.651709
OS01T0621600-01	129	113.404	1086.43	2.67588	3.41147e-15	7.2766e-15	1	2.65407	1755.84	2.43611	0.12102	0.319183	129	104.916	720.756	1.77523	5.39512e-06	2.91722e-05	539	406.007	406.007	0.405032
OS01T0621700-01	129	357.882	3596.17	2.48203	4.2414e-13	6.21162e-13	1	0.605771	2486.51	1.10499	0.295139	0.319183	129	267.127	2250.26	1.5531	0.000416558	0.000497549	539	1448.88	1448.88	0.691568
OS01T0621900-01	129	1144.89	8090.88	6.62338	4.18555e-56	9.14819e-55	1	8.14102	5209.03	2.56094	0.11198	0.319183	129	270.823	2034.03	1.66511	5.00499e-05	9.82104e-05	539	1221.56	1221.56	0.702228
OS01T0622000-00	129	337.244	3502.49	2.36811	6.92103e-12	8.57924e-12	1	0.750905	2693.06	1.12201	0.291465	0.319183	129	307.06	2400.2	1.62283	0.000113495	0.000174544	539	1479.02	1479.02	0.644749
OS01T0622300-01	129	279.467	2646.5	2.72918	8.95089e-16	2.10908e-15	1	28.9135	12949	7.7412	0.00620811	0.0690081	129	234.343	1672.74	1.72499	1.51444e-05	4.74259e-05	539	969.706	969.706	0.170415
OS01T0622500-01	129	212.068	1427.83	9.18671	6.73225e-78	2.54437e-76	1	0.100439	328.474	1.1354	0.288617	0.319183	129	44.6265	289.303	1.86139	8.68797e-07	1.44491e-05	539	155.424	155.424	0.888428
OS01T0622600-01	129	90.9432	789.999	3.2332	2.54017e-21	1.24645e-20	1	0.109298	419.391	1.11314	0.293373	0.319183	129	44.1414	376.764	1.54197	0.000509545	0.000594142	539	244.34	244.34	0.772579
OS01T0622700-02	129	132.147	1213.82	2.88361	1.81862e-17	5.67742e-17	1	0.447812	969.688	1.21967	0.271481	0.319183	129	124.701	795.041	1.88874	4.80101e-07	1.17159e-05	539	420.938	420.938	0.618222
OS01T0623200-01	129	112.113	1125.83	2.48444	3.99715e-13	5.87859e-13	1	6.21887	3209.05	4.09479	0.0450815	0.21623	129	110.18	783.692	1.72943	1.38406e-05	4.52563e-05	539	453.151	453.151	0.257959
OS01T0623500-01	129	88.4576	894.682	2.45835	7.60211e-13	1.067e-12	1	1.64081	1203.06	2.13633	0.146277	0.319183	129	66.4016	563.141	1.54736	0.000462265	0.000545214	539	363.936	363.936	0.460206
OS01T0624500-01	129	42.5918	387.911	2.93073	5.51431e-18	1.85387e-17	1	0.15557	269.576	1.29043	0.258074	0.319183	129	25.5146	208.904	1.5783	0.000262359	0.00033755	539	132.36	132.36	0.686537
OS01T0624700-01	129	182.687	1920.31	2.32995	1.74782e-11	2.07074e-11	1	48.0686	20108.5	14.7667	0.000190015	0.00553396	129	179.188	1361.75	1.65224	6.43636e-05	0.000116262	539	824.186	824.186	0.0780971
OS01T0625300-01	129	372.321	3597.16	2.63871	8.65178e-15	1.71083e-14	1	26.6698	12751	5.42651	0.0213869	0.144231	129	328.843	2349.76	1.72367	1.55562e-05	4.80921e-05	539	1363.23	1363.23	0.221153
OS01T0625900-01	129	167.229	1649.69	2.55246	7.42182e-14	1.24069e-13	1	2.15455	1917.39	1.78011	0.184486	0.319183	129	143.602	1077.12	1.66656	4.8644e-05	9.6349e-05	539	646.315	646.315	0.504195
OS01T0626100-01	129	265.458	2582.88	2.60863	1.83362e-14	3.41342e-14	1	2.56568	2725.23	1.58019	0.211004	0.319183	129	244.831	1724.62	1.74182	1.07495e-05	3.99778e-05	539	990.128	990.128	0.532837
OS01T0626200-01	129	228.283	2252.85	2.55092	7.71085e-14	1.28545e-13	1	3.29977	2807.76	1.84618	0.1766	0.319183	129	212.567	1520.85	1.72208	1.60674e-05	4.89784e-05	539	883.152	883.152	0.479126
OS01T0626300-01	129	156.917	1765.78	2.14222	1.53426e-09	1.59192e-09	1	19.8579	9005.87	7.14026	0.00850992	0.0842868	129	145.669	1261.28	1.53017	0.000629518	0.000718923	539	824.273	824.273	0.144805
OS01T0626400-01	129	101.962	1107.29	2.23463	1.72718e-10	1.87307e-10	1	0.269029	1059.59	1.1099	0.294072	0.319183	129	153.051	954.666	1.92662	2.09061e-07	8.96555e-06	539	495.513	495.513	0.536485
OS01T0626500-01	129	378.363	3817.03	2.46761	6.05255e-13	8.63405e-13	1	19.2483	9807.8	4.26247	0.0409668	0.206821	129	251.371	2300.97	1.48751	0.00132901	0.00143288	539	1546.85	1546.85	0.284115
OS01T0626900-01	129	146.523	1346.68	2.88037	1.97391e-17	6.13057e-17	1	0.0423651	657.71	1.02577	0.313051	0.319183	129	57.8839	641.187	1.37142	0.00871699	0.00887501	539	467.536	467.536	0.826475
OS01T0627400-01	129	214.088	1962.75	2.89397	1.39916e-17	4.44027e-17	1	3.34416	2288.19	2.32548	0.129719	0.319183	129	101.914	983.963	1.4508	0.00247058	0.00259023	539	678.221	678.221	0.523643
OS01T0627500-01	129	63.3556	623.751	2.56038	6.09643e-14	1.03418e-13	1	1.08303	789.823	2.14952	0.145048	0.319183	129	41.2748	367.441	1.50827	0.000927043	0.00102552	539	243.617	243.617	0.485248
OS01T0627550-00	129	64.6101	682.396	2.31529	2.49167e-11	2.90796e-11	1	0.513557	701.178	1.39986	0.238923	0.319183	129	68.7185	500.891	1.69946	2.53345e-05	6.40378e-05	539	294.735	294.735	0.533737
OS01T0627800-01	129	831.512	6712.62	3.89465	1.39461e-28	1.1632e-27	1	22.4999	11647.3	4.05502	0.0461205	0.218841	129	382.92	2872.31	1.66651	4.86902e-05	9.63895e-05	539	1723.55	1723.55	0.417747
OS01T0627900-01	129	226.524	1963.62	3.24844	1.72399e-21	8.61806e-21	1	0.962302	1374.04	1.37577	0.242984	0.319183	129	131.419	998.739	1.65222	6.43799e-05	0.000116267	539	604.482	604.482	0.679003
OS01T0627933-00	129	459.037	3595.2	4.27502	1.10509e-32	1.11934e-31	1	0.0103306	1556.3	1.0026	0.318558	0.319183	129	237.096	1552.27	1.84578	1.21521e-06	1.57588e-05	539	840.98	840.98	0.794142
OS01T0628700-01	129	615.655	4925.29	3.99988	1.00713e-29	8.88208e-29	1	1.66732	2875.62	1.2922	0.25775	0.319183	129	331.335	2225.37	1.80724	2.75881e-06	2.17825e-05	539	1231.36	1231.36	0.721738
OS01T0628900-01	129	463.018	4455.98	2.65574	5.65034e-15	1.15967e-14	1	18.5224	10120.6	3.49366	0.0638719	0.254114	129	406.327	2896.85	1.72651	1.46868e-05	4.65948e-05	539	1677.87	1677.87	0.316562
OS01T0629400-01	129	397.112	3712.88	2.7912	1.87807e-16	4.97155e-16	1	0.0931927	2291.83	1.01611	0.31533	0.319183	129	308.423	2255.48	1.69558	2.73769e-05	6.69603e-05	539	1330.21	1330.21	0.71509
OS01T0629750-00	129	697.539	5598.95	3.96044	2.69305e-29	2.32641e-28	1	61.2724	26252.8	11.1402	0.00110422	0.0207367	129	314.291	2356.59	1.66695	4.8274e-05	9.59189e-05	539	1413.72	1413.72	0.199903
OS01T0631100-01	129	241.684	2410.71	2.50958	2.14773e-13	3.31168e-13	1	6.77205	4287.4	2.60427	0.10902	0.318354	129	228.565	1646.29	1.71382	1.89858e-05	5.40199e-05	539	960.6	960.6	0.373451
OS01T0631200-01	129	468.945	4428.33	2.74258	6.39119e-16	1.54611e-15	1	13.741	7642.82	3.34647	0.0696587	0.264505	129	223.063	2283.85	1.41445	0.00446365	0.00459955	539	1614.66	1614.66	0.40035
OS01T0631500-01	129	360.608	3008.19	3.56191	6.05798e-25	4.00065e-24	1	5.27233	3412.81	2.51571	0.115165	0.319183	129	170.685	1356.6	1.60631	0.000155349	0.000221051	539	844.544	844.544	0.536092
OS01T0631700-01	129	141.379	1471.96	2.36009	8.41179e-12	1.03225e-11	1	9.4897	4785.31	4.41318	0.0376087	0.196334	129	153.544	1084.32	1.73856	1.14895e-05	4.13934e-05	539	623.689	623.689	0.22577
OS01T0631800-01	129	55.724	539.782	2.62747	1.14567e-14	2.2181e-14	1	0.660929	638.437	1.67712	0.19762	0.319183	129	58.4121	380.674	1.85299	1.04102e-06	1.50613e-05	539	205.438	205.438	0.49161
OS01T0633000-01	129	62.0493	455.888	5.4537	7.15256e-45	1.13323e-43	1	0.29942	233.209	2.0029	0.159408	0.319183	129	10.9477	116.436	1.3929	0.00626811	0.00641775	539	83.5925	83.5925	0.771774
OS01T0633100-01	129	427.009	3714.63	3.22288	3.30187e-21	1.60933e-20	1	19.7719	9676.95	4.92244	0.0282587	0.167914	129	271.101	1965.89	1.70564	2.23844e-05	5.96469e-05	539	1152.58	1152.58	0.302253
OS01T0633200-01	129	183.511	1935.34	2.31979	2.2348e-11	2.62082e-11	1	5.82385	3641.07	2.65816	0.105459	0.315075	129	178.499	1369.77	1.64187	7.86996e-05	0.000133817	539	834.274	834.274	0.350756
OS01T0633400-01	129	74.3697	799.27	2.26389	8.58238e-11	9.52774e-11	1	0.141639	675.854	1.08901	0.298643	0.319183	129	89.1874	620.615	1.75785	7.73167e-06	3.40924e-05	539	353.052	353.052	0.594701
OS01T0633900-01	129	86.7687	836.583	2.64766	6.91606e-15	1.39531e-14	1	0.0260494	596.848	1.01732	0.315045	0.319183	129	90.2394	586.689	1.85678	9.59414e-07	1.47994e-05	539	315.971	315.971	0.652354
OS01T0634300-00	129	267.445	2700.23	2.46471	6.50108e-13	9.23178e-13	1	0.586071	2243.45	1.11344	0.293308	0.319183	129	306.44	2014.88	1.83913	1.40122e-06	1.66162e-05	539	1095.56	1095.56	0.599833
OS01T0635200-01	129	94.506	789.507	3.5488	8.44067e-25	5.52588e-24	1	14.8966	6185.17	16.4723	8.50309e-05	0.00302278	129	51.0057	375.489	1.6878	3.19654e-05	7.37485e-05	539	222.472	222.472	0.124258
OS01T0635400-01	129	131.024	1510.16	2.08581	5.70096e-09	5.83015e-09	1	0.131998	1255.02	1.04277	0.309089	0.319183	129	159.842	1203.54	1.66232	5.28615e-05	0.000101671	539	724.014	724.014	0.604854
OS01T0635550-00	129	54.1259	503.967	2.81214	1.1072e-16	3.05209e-16	1	11.3523	4674.43	18.9226	2.74089e-05	0.00129149	129	22.606	247.029	1.37843	0.00783535	0.00799174	539	179.211	179.211	0.0977747
OS01T0636600-01	129	211.184	2473.87	2.05	1.30008e-08	1.32127e-08	1	0.395012	2202.2	1.07522	0.30171	0.319183	129	280.458	2048.14	1.69721	2.64994e-05	6.56728e-05	539	1206.77	1206.77	0.573248
OS01T0636700-01	129	507.476	4314.25	3.39867	3.79378e-23	2.19811e-22	1	0.0778669	2249.16	1.01369	0.315906	0.319183	129	316.465	2218.79	1.74791	9.48678e-06	3.76503e-05	539	1269.39	1269.39	0.758495
OS01T0637300-00	129	516.013	4198.16	3.8093	1.18526e-27	9.40178e-27	1	4.39453	3504.45	1.95716	0.164217	0.319183	129	229.499	1790.58	1.62472	0.000109457	0.000169978	539	1102.08	1102.08	0.629493
OS01T0637600-01	129	132.104	1281.41	2.62164	1.32519e-14	2.53243e-14	1	5.20709	2779.49	3.71229	0.0562123	0.239889	129	86.6487	748.726	1.53183	0.000611199	0.000699587	539	488.78	488.78	0.330812
OS01T0638000-01	129	172.228	1779.77	2.38446	4.64619e-12	5.88922e-12	1	4.71012	3105.03	2.4486	0.120079	0.319183	129	173.893	1268.08	1.69892	2.56092e-05	6.44244e-05	539	746.404	746.404	0.373023
OS01T0638600-00	129	478.097	4303.8	2.9987	9.83492e-19	3.65082e-18	1	9.57332	6086.77	2.58662	0.110215	0.319183	129	305.985	2353.18	1.63959	8.22479e-05	0.000138051	539	1435.22	1435.22	0.458499
OS01T0639100-01	129	40.0832	424.824	2.30476	3.21263e-11	3.71378e-11	1	0.0687955	311.445	1.09427	0.297483	0.319183	129	33.4298	284.614	1.54409	0.000490404	0.000574704	539	184.325	184.325	0.670778
OS01T0639200-00	129	269.636	3083.13	2.10407	3.73432e-09	3.8332e-09	1	63.909	27330.6	11.3589	0.000990871	0.0190216	129	313.593	2406.09	1.64203	7.8458e-05	0.000133534	539	1465.31	1465.31	0.0849376
OS01T0639600-01	129	428.648	3940.1	2.87974	2.00553e-17	6.22345e-17	1	25.6901	12524.3	4.99935	0.0270754	0.164217	129	378.991	2505.19	1.83099	1.66721e-06	1.78776e-05	539	1368.21	1368.21	0.248807
OS01T0639900-01	129	145.9	1305.05	3.0375	3.6726e-19	1.44022e-18	1	11.1941	5145.46	6.59873	0.0113434	0.0997969	129	116.707	779.766	1.81491	2.34601e-06	2.03189e-05	539	429.644	429.644	0.212807
OS01T0640700-00	129	313.439	3287.47	2.33679	1.48092e-11	1.76642e-11	1	74.9878	31582.4	13.5131	0.000346273	0.00870046	129	310.113	2337.17	1.6613	5.39247e-05	0.000103071	539	1406.83	1406.83	0.0848746
OS01T0640800-01	129	217.555	2190.96	2.47391	5.1825e-13	7.47819e-13	1	3.77895	2912.69	2.02425	0.157219	0.319183	129	184.424	1438.9	1.62472	0.000109459	0.000169978	539	885.626	885.626	0.460666
OS01T0641000-01	129	291.483	3079.69	2.31418	2.55925e-11	2.98243e-11	1	0.25325	2308.96	1.04469	0.308647	0.319183	129	293.134	2210.19	1.66081	5.44436e-05	0.000103685	539	1330.79	1330.79	0.649269
OS01T0641100-01	129	244.197	2758.67	2.13274	1.91509e-09	1.98071e-09	1	3.21395	3312.55	1.60873	0.206955	0.319183	129	255.209	2059.11	1.59191	0.000203642	0.000274647	539	1293.48	1293.48	0.478817
OS01T0641700-01	129	54.0578	543.324	2.48119	4.33055e-13	6.33112e-13	1	1.9592	1083.29	3.39374	0.0677407	0.26076	129	33.4083	319.202	1.4577	0.00220271	0.00231918	539	218.977	218.977	0.348744
OS01T0642000-01	129	121.127	1290.89	2.28831	4.77481e-11	5.42119e-11	1	0.287576	1066.75	1.11749	0.292435	0.319183	129	130.156	954.592	1.69217	2.93041e-05	6.96086e-05	539	564.122	564.122	0.609994
OS01T0642100-01	129	174.271	1878.12	2.25602	1.03618e-10	1.14291e-10	1	15.4035	7190.45	6.07777	0.0150035	0.118339	129	116.86	1183.07	1.42112	0.00401126	0.00414587	539	832.494	832.494	0.194705
OS01T0642200-01	129	40.7592	322.376	4.14254	2.90916e-31	2.76309e-30	1	1.40841	680.327	5.19143	0.0243425	0.153974	129	17.7424	131.048	1.68397	3.44951e-05	7.74039e-05	539	77.8209	77.8209	0.369893
OS01T0642900-01	129	334.441	3298.87	2.55286	7.34842e-14	1.22966e-13	1	2.15561	3031.01	1.38382	0.241618	0.319183	129	299.366	2190.33	1.695	2.76973e-05	6.74517e-05	539	1292.23	1292.23	0.579806
OS01T0643800-01	129	245.232	2509.75	2.41704	2.09581e-12	2.77095e-12	1	3.66644	3247.47	1.78672	0.183679	0.319183	129	259.734	1817.56	1.75042	9.01058e-06	3.66586e-05	539	1038.36	1038.36	0.460308
OS01T0644500-00	129	56.5021	595.894	2.31972	2.23837e-11	2.62467e-11	1	0.504521	654.214	1.43013	0.233937	0.319183	129	66.8562	457.45	1.78078	4.80584e-06	2.76883e-05	539	256.882	256.882	0.506179
OS01T0644600-00	129	404.866	3877.43	2.67735	3.28799e-15	7.03473e-15	1	34.1647	15819.4	6.33989	0.0130289	0.108699	129	348.997	2495.22	1.72295	1.57864e-05	4.84899e-05	539	1448.23	1448.23	0.197645
OS01T0645200-01	129	152.13	1194.63	4.23855	2.71329e-32	2.71493e-31	1	1.30411	1031.46	1.97273	0.162562	0.319183	129	80.3376	522.862	1.85511	9.94533e-07	1.48844e-05	539	281.849	281.849	0.612501
OS01T0645200-02	129	331.585	3163.68	2.69439	2.14481e-15	4.72312e-15	1	2.14054	2975.68	1.38994	0.240585	0.319183	129	322.231	2140.86	1.8233	1.96384e-06	1.89678e-05	539	1174.17	1174.17	0.56706
OS01T0645900-01	129	352.303	3477.62	2.54995	7.89806e-14	1.31424e-13	1	28.2538	13244.2	5.95194	0.01606	0.123871	129	287.13	2225.19	1.63161	9.59166e-05	0.00015411	539	1363.8	1363.8	0.205931
OS01T0646400-01	129	286.853	3021.55	2.32349	2.04326e-11	2.4046e-11	1	1.16722	2753.27	1.19809	0.275744	0.319183	129	332.54	2298.06	1.76714	6.38103e-06	3.12607e-05	539	1300.44	1300.44	0.569929
OS01T0646700-01	129	220.745	2282.7	2.3822	4.91007e-12	6.20117e-12	1	6.32009	4082.63	2.52358	0.114604	0.319183	129	219.852	1617.79	1.68831	3.16488e-05	7.32941e-05	539	958.233	958.233	0.366421
OS01T0646800-01	129	178.366	1826.66	2.41472	2.21815e-12	2.92318e-12	1	0.0131403	1271.56	1.00405	0.318209	0.319183	129	169.989	1266.44	1.67414	4.18977e-05	8.74947e-05	539	756.47	756.47	0.675818
OS01T0647000-02	129	221.796	2264.82	2.42475	1.73492e-12	2.32051e-12	1	0.0737376	1543.4	1.01899	0.314649	0.319183	129	193.533	1514.64	1.6216	0.000116193	0.000177668	539	934.043	934.043	0.689378
OS01T0647100-01	129	253.073	2485.39	2.57034	4.75934e-14	8.22278e-14	1	1.7551	2300.87	1.42347	0.235023	0.319183	129	216.477	1616.38	1.67163	4.40274e-05	9.03304e-05	539	966.951	966.951	0.579405
OS01T0647200-01	129	877.171	7269.26	3.62334	1.28206e-25	8.84665e-25	1	813.578	320584	97.4893	1.80726e-17	1.09285e-13	129	427.389	3288.4	1.63909	8.30454e-05	0.000139101	539	2006.23	2006.23	0.0243154
OS01T0647700-01	129	144.916	1458.9	2.47524	5.01546e-13	7.25504e-13	1	1.24448	1583.51	1.44196	0.232022	0.319183	129	169.59	1098.17	1.8632	8.3537e-07	1.42563e-05	539	589.396	589.396	0.511667
OS01T0647800-01	129	270.871	2730.28	2.47071	5.60674e-13	8.04428e-13	1	1.0244	2296.51	1.21061	0.273261	0.319183	129	263.98	1897	1.71665	1.79311e-05	5.21331e-05	539	1105.06	1105.06	0.606097
OS01T0647850-01	129	616.918	4080.07	10.7776	9.12278e-90	4.46082e-88	1	2.39428	1687.45	2.23895	0.137015	0.319183	129	125.037	753.679	1.99086	4.98461e-08	5.12732e-06	539	378.569	378.569	0.788504
OS01T0648000-01	129	367.15	3699.1	2.47233	5.38848e-13	7.75567e-13	1	15.7815	8726.7	3.39307	0.0677673	0.26079	129	358.571	2571.92	1.71896	1.71123e-05	5.07312e-05	539	1496.2	1496.2	0.299704
OS01T0648500-01	129	334.88	3406.72	2.43782	1.25895e-12	1.71423e-12	1	50.0753	21886.2	9.28612	0.00280122	0.039577	129	319.811	2356.88	1.68656	3.27648e-05	7.4907e-05	539	1397.44	1397.44	0.126464
OS01T0648700-01	129	451.656	3731.21	3.65349	5.98863e-26	4.22066e-25	1	3.6174	3048.85	1.86125	0.174856	0.319183	129	205.598	1638.07	1.60395	0.00016243	0.000228847	539	1021.27	1021.27	0.636132
OS01T0649000-01	129	352.976	3662.32	2.37125	6.41076e-12	7.9798e-12	1	26.9762	12820.6	5.57459	0.0197205	0.138234	129	251.785	2299.82	1.48907	0.00129385	0.00139695	539	1544.46	1544.46	0.215381
OS01T0649100-01	129	206.925	2100.1	2.44611	1.02713e-12	1.41492e-12	1	1.70951	2212.06	1.43143	0.233726	0.319183	129	228.936	1545.36	1.79997	3.21565e-06	2.30926e-05	539	858.546	858.546	0.523991
OS01T0649200-01	129	319.551	3229.99	2.4606	7.1923e-13	1.01332e-12	1	0.148677	2411.71	1.02463	0.313317	0.319183	129	347.015	2353.73	1.79307	3.7171e-06	2.45833e-05	539	1312.68	1312.68	0.639804
OS01T0649900-01	129	275.156	2528.99	2.88022	1.98156e-17	6.15222e-17	1	16.3279	7957.2	5.00668	0.0269654	0.163837	129	237.087	1589.32	1.81004	2.60058e-06	2.11367e-05	539	878.057	878.057	0.251101
OS01T0650100-01	129	144.995	1503.68	2.37282	6.17104e-12	7.69567e-12	1	5.59595	3224.35	3.09459	0.0809239	0.283132	129	136.074	1041.93	1.64418	7.52658e-05	0.000129741	539	633.71	633.71	0.319613
OS01T0650200-02	129	103.667	933.805	2.99488	1.08376e-18	4.00909e-18	1	2.07719	1354.43	2.48829	0.117146	0.319183	129	77.5067	544.321	1.74573	9.92063e-06	3.84666e-05	539	311.801	311.801	0.447344
OS01T0650700-01	129	314.566	3131.66	2.51688	1.79311e-13	2.80736e-13	1	8.93091	5623.42	2.62732	0.107481	0.317509	129	298.699	2140.36	1.72018	1.66955e-05	5.00452e-05	539	1244.27	1244.27	0.370975
OS01T0651300-01	129	94.9879	970.418	2.42307	1.80773e-12	2.41221e-12	1	0.0320283	664.317	1.01916	0.314607	0.319183	129	83.7784	651.826	1.62757	0.000103656	0.000163259	539	400.491	400.491	0.687052
OS01T0651400-01	129	385.015	3447.5	3.031	4.33224e-19	1.68326e-18	1	28.4498	13090.9	6.56032	0.0115785	0.101275	129	286.017	1995.47	1.75439	8.30441e-06	3.53805e-05	539	1137.42	1137.42	0.219837
OS01T0652100-01	129	98.4897	1004.92	2.42744	1.62415e-12	2.18007e-12	1	27.7107	11498.3	16.6377	7.87092e-05	0.00287876	129	92.3706	691.096	1.66938	4.60206e-05	9.30231e-05	539	413.984	413.984	0.0737069
OS01T0652600-01	129	149.707	1554.69	2.36833	6.88437e-12	8.53652e-12	1	2.46429	2050.61	1.88209	0.172477	0.319183	129	144.362	1089.54	1.65974	5.55988e-05	0.000105233	539	656.452	656.452	0.456628
OS01T0652800-01	129	96.1024	927.494	2.64334	7.7049e-15	1.53937e-14	1	12.2149	5360.11	8.98895	0.00325955	0.044128	129	81.8068	596.3	1.69944	2.53427e-05	6.40433e-05	539	350.88	350.88	0.145116
OS01T0653700-01	129	183.219	1968.1	2.26533	8.29028e-11	9.21532e-11	1	0.289623	1445.7	1.08475	0.299585	0.319183	129	154.65	1332.74	1.53402	0.000587714	0.000674963	539	868.793	868.793	0.671136
OS01T0653800-02	129	322.933	3138.39	2.6136	1.61961e-14	3.04849e-14	1	13.8649	7473.97	3.61644	0.0594411	0.245911	129	288.625	2066.67	1.72109	1.63923e-05	4.95252e-05	539	1200.79	1200.79	0.30367
OS01T0654200-01	129	321.637	3143.05	2.59065	2.87053e-14	5.15077e-14	1	8.45809	5206.75	2.72877	0.100987	0.308781	129	231.622	1908.09	1.57274	0.000290754	0.000367029	539	1213.23	1213.23	0.401471
OS01T0654300-01	129	276.681	2823.76	2.42659	1.65856e-12	2.22297e-12	1	1.92687	2821.32	1.36306	0.245161	0.319183	129	302.054	2069.84	1.77871	5.01831e-06	2.82024e-05	539	1163.68	1163.68	0.541913
OS01T0654500-01	129	35.8646	379.734	2.30776	2.98788e-11	3.46301e-11	1	2.69916	1295.37	5.33742	0.02246	0.148055	129	26.0498	242.696	1.47494	0.00164752	0.00175613	539	164.546	164.546	0.217423
OS01T0655300-01	129	261.181	2687.88	2.39818	3.32397e-12	4.28177e-12	1	0.00016246	1874.33	1.00003	0.319174	0.319183	129	251.155	1874.27	1.67226	4.34841e-05	8.96314e-05	539	1120.8	1120.8	0.675295
OS01T0655400-01	129	231.784	2473.93	2.28386	5.31418e-11	6.00353e-11	1	0.000121406	1808.13	1.00003	0.319176	0.319183	129	241.619	1808.08	1.66917	4.62123e-05	9.31589e-05	539	1083.22	1083.22	0.657359
OS01T0655400-03	129	311.933	3233.36	2.37439	5.93882e-12	7.42189e-12	1	1.73439	2744.99	1.32699	0.251471	0.319183	129	235.606	2068.58	1.51905	0.000767004	0.00086039	539	1361.76	1361.76	0.618528
OS01T0655500-01	129	356.089	3394.45	2.69847	1.93632e-15	4.29844e-15	1	5.5725	4168.72	2.08912	0.150777	0.319183	129	245.841	1995.44	1.5863	0.00022611	0.000298796	539	1257.92	1257.92	0.495513
OS01T0655500-02	129	324.304	3165.41	2.59548	2.54496e-14	4.61081e-14	1	9.84277	5633.29	3.139	0.0788016	0.279972	129	191.675	1794.61	1.47149	0.00174665	0.00185754	539	1219.59	1219.59	0.384529
OS01T0655800-01	129	45.6826	438.277	2.66947	4.006e-15	8.44836e-15	1	1.41249	827.24	2.99324	0.0860041	0.289615	129	37.396	276.369	1.68332	3.49427e-05	7.80181e-05	539	164.181	164.181	0.365117
OS01T0656200-01	129	252.216	3210.61	1.89159	4.51168e-07	4.52716e-07	1	14.5831	8013.42	3.44514	0.0657196	0.257217	129	209.566	2326.01	1.37041	0.00885149	0.00900993	539	1697.31	1697.31	0.256298
OS01T0656400-00	129	158.439	1480.75	2.79326	1.78273e-16	4.73576e-16	1	0.890141	1295.18	1.36619	0.244623	0.319183	129	139.304	948.025	1.78834	4.10376e-06	2.57564e-05	539	530.114	530.114	0.594815
OS01T0656600-01	129	326.549	3039.54	2.81375	1.06315e-16	2.93914e-16	1	6.34661	4337.66	2.32897	0.129434	0.319183	129	260.745	1862.48	1.72413	1.54129e-05	4.7873e-05	539	1080.25	1080.25	0.447434
OS01T0656900-01	129	159.983	1428.1	3.05019	2.66059e-19	1.06125e-18	1	0.309805	1016.27	1.13493	0.288716	0.319183	129	142.417	895.45	1.91254	2.85101e-07	1.00063e-05	539	468.198	468.198	0.654291
OS01T0658400-01	129	18.4106	170.702	2.83376	6.41422e-17	1.83636e-16	1	0.00713009	96.2525	1.02975	0.312117	0.319183	129	11.0777	93.4718	1.55169	0.000427417	0.000509012	539	60.2388	60.2388	0.759011
OS01T0658450-00	129	166.745	1603.42	2.65928	5.17116e-15	1.06857e-14	1	0.961171	1453.24	1.34761	0.24784	0.319183	129	158.476	1078.38	1.7885	4.0905e-06	2.57564e-05	539	602.954	602.954	0.580359
OS01T0658500-02	129	302.372	3045.75	2.47317	5.27784e-13	7.6085e-13	1	1.10014	2660.55	1.19227	0.276907	0.319183	129	333.326	2231.5	1.81199	2.49565e-06	2.07303e-05	539	1231.52	1231.52	0.585605
OS01T0658900-01	129	485.207	4875.61	2.48202	4.2426e-13	6.21286e-13	1	5.60819	5112.82	1.7476	0.188518	0.319183	129	320.42	2925.63	1.48935	0.00128774	0.00139078	539	1964.37	1964.37	0.547286
OS01T0659200-01	129	17.5784	192.981	2.20523	3.47484e-10	3.69957e-10	1	1.47707	700.891	5.61455	0.0192946	0.136568	129	12.4414	124.835	1.42651	0.0036775	0.00380959	539	87.5105	87.5105	0.201327
OS01T0659800-01	129	95.1777	933.482	2.57572	4.16234e-14	7.26817e-14	1	0.0216372	681.572	1.01254	0.31618	0.319183	129	103.573	673.133	1.85735	9.4769e-07	1.47445e-05	539	362.415	362.415	0.643552
OS01T0659900-01	129	436.357	4013.28	2.87662	2.1704e-17	6.69272e-17	1	10.1926	6129.03	2.84554	0.0940445	0.300272	129	252.923	2153.91	1.54387	0.000492385	0.000576802	539	1395.14	1395.14	0.435877
OS01T0660000-01	129	146.96	1292.81	3.14512	2.38411e-20	1.06711e-19	1	0.000129284	638.575	1.00008	0.319164	0.319183	129	75.8236	638.525	1.55338	0.000414446	0.000495255	539	411.054	411.054	0.794905
OS01T0660200-01	129	846.927	6648.89	4.24217	2.48174e-32	2.49012e-31	1	7.85845	5848.46	2.10099	0.14963	0.319183	129	405.443	2783.66	1.77605	5.30374e-06	2.88767e-05	539	1567.34	1567.34	0.610371
OS01T0660300-01	129	401.517	3691.39	2.87876	2.05607e-17	6.37049e-17	1	1.26911	2890.76	1.20659	0.274054	0.319183	129	371.173	2395.81	1.86839	7.46867e-07	1.36307e-05	539	1282.29	1282.29	0.625733
OS01T0660550-01	129	278.088	2795.1	2.48106	4.34447e-13	6.34923e-13	1	0.15753	2037.69	1.03109	0.311804	0.319183	129	283.226	1976.25	1.75421	8.33394e-06	3.54348e-05	539	1126.57	1126.57	0.652061
OS01T0660900-00	129	134.715	1595.81	2.02637	2.23016e-08	2.25867e-08	1	0.0259018	1141.51	1.00893	0.31704	0.319183	129	114.627	1131.4	1.43666	0.00311806	0.00324581	539	787.523	787.523	0.69749
OS01T0661000-01	129	92.636	885.918	2.68377	2.7996e-15	6.06201e-15	1	1.47223	1177.16	1.95221	0.164748	0.319183	129	90.9616	602.987	1.82667	1.82797e-06	1.83516e-05	539	330.102	330.102	0.459908
OS01T0661400-01	129	367.734	3897.88	2.30442	3.23864e-11	3.74289e-11	1	39.5893	18205.2	6.58317	0.011438	0.100289	129	357.981	2765.42	1.63491	9.00131e-05	0.000147058	539	1691.48	1691.48	0.163505
OS01T0661500-01	129	161.959	1251.55	4.47309	8.65465e-35	9.60269e-34	1	0.90677	877.354	1.67526	0.197868	0.319183	129	81.3058	523.713	1.87177	6.94125e-07	1.32688e-05	539	279.796	279.796	0.670352
OS01T0662300-01	129	169.826	1566.53	2.86084	3.23545e-17	9.69512e-17	1	42.1599	17340.9	19.2984	2.30915e-05	0.00112306	129	116.996	898.569	1.64098	8.00657e-05	0.000135454	539	547.58	547.58	0.083199
OS01T0662600-04	129	409.146	3827.04	2.78906	1.98198e-16	5.22299e-16	1	0.605548	2322.48	1.1132	0.29336	0.319183	129	238.054	2086.32	1.52046	0.000748018	0.000841173	539	1372.16	1372.16	0.738249
OS01T0662700-01	129	359.062	2935.84	3.75683	4.43092e-27	3.39305e-26	1	0.954619	1619.68	1.29847	0.256605	0.319183	129	155.304	1247.38	1.5962	0.000187911	0.000257236	539	781.468	781.468	0.751549
OS01T0663051-00	129	566.974	4724.27	3.57244	4.64162e-25	3.08778e-24	1	44.2096	19555.6	8.45158	0.00429486	0.0537937	129	330.472	2313.84	1.7497	9.14523e-06	3.69578e-05	539	1322.42	1322.42	0.215316
OS01T0663300-01	129	325.865	3034.56	2.81141	1.12775e-16	3.10542e-16	1	50.1279	21372.2	11.7284	0.000825791	0.0166267	129	247.63	1822.26	1.68826	3.16762e-05	7.33238e-05	539	1079.37	1079.37	0.125083
OS01T0663400-02	129	129.749	1241.38	2.68181	2.94067e-15	6.34324e-15	1	0.0990316	834.332	1.04854	0.30776	0.319183	129	110.94	795.71	1.719	1.70981e-05	5.07312e-05	539	462.89	462.89	0.684773
OS01T0663500-01	129	288.723	2610.51	2.97266	1.90427e-18	6.81367e-18	1	5.96044	3755.14	2.62493	0.107639	0.31762	129	184.13	1430.56	1.62902	0.000100802	0.000160001	539	878.172	878.172	0.453192
OS01T0663800-01	129	137.596	1492.32	2.23823	1.58503e-10	1.72387e-10	1	0.457089	1338.51	1.15364	0.284793	0.319183	129	164.503	1160.25	1.74018	1.11149e-05	4.06838e-05	539	666.741	666.741	0.574509
OS01T0664000-00	129	112.49	1237.24	2.20033	3.9034e-10	4.14587e-10	1	0.8252	1305.28	1.32724	0.251427	0.319183	129	140.383	983.447	1.74898	9.28165e-06	3.72068e-05	539	562.299	562.299	0.515619
OS01T0664100-01	129	249.426	2291.63	2.88229	1.88048e-17	5.85746e-17	1	1.06918	1759.01	1.31071	0.254387	0.319183	129	182.321	1342.04	1.68794	3.18807e-05	7.36063e-05	539	795.074	795.074	0.645244
OS01T0665200-01	129	320.443	3243.63	2.45549	8.15656e-13	1.13979e-12	1	10.6072	6586	2.68903	0.103478	0.312101	129	376.081	2449.22	1.8541	1.01648e-06	1.49796e-05	539	1320.97	1320.97	0.332206
OS01T0665250-00	129	78.3435	870.057	2.17516	7.07503e-10	7.42927e-10	1	0.011972	656.642	1.00716	0.317463	0.319183	129	83.9923	651.973	1.62995	9.90291e-05	0.000157912	539	399.996	399.996	0.648246
OS01T0665400-01	129	266.725	2740.38	2.40377	2.89934e-12	3.76095e-12	1	18.4842	9093.07	4.82591	0.0298213	0.172509	129	248.062	1884.22	1.65278	6.36889e-05	0.00011548	539	1140.03	1140.03	0.224974
OS01T0665500-00	129	112.058	1154.8	2.39359	3.71817e-12	4.7637e-12	1	0.255958	886.111	1.12696	0.290409	0.319183	129	101.277	786.287	1.62976	9.93863e-05	0.000158391	539	482.456	482.456	0.645113
OS01T0665900-00	129	58.3212	563.864	2.63566	9.33678e-15	1.83608e-14	1	0.48357	570.539	1.49377	0.223862	0.319183	129	56.0032	381.946	1.78532	4.37116e-06	2.65185e-05	539	213.937	213.937	0.544466
OS01T0666000-01	129	143.735	1443.06	2.48526	3.91739e-13	5.77392e-13	1	0.673714	1215.59	1.27575	0.260786	0.319183	129	124.066	952.843	1.641	8.00342e-05	0.000135413	539	580.647	580.647	0.612322
OS01T0666200-01	129	359.343	3601.06	2.49208	3.31007e-13	4.93815e-13	1	0.901865	2811.65	1.14298	0.287019	0.319183	129	338.307	2459.92	1.70237	2.39017e-05	6.18017e-05	539	1445	1445	0.633453
OS01T0666400-01	129	165.389	1673.23	2.45739	7.78311e-13	1.09089e-12	1	1.90533	1888.87	1.64853	0.201461	0.319183	129	154.965	1145.79	1.68277	3.53279e-05	7.85011e-05	539	680.898	680.898	0.509202
OS01T0666500-01	129	386.106	3626.97	2.76797	3.37221e-16	8.57516e-16	1	0.147269	2232.99	1.0264	0.312902	0.319183	129	288.407	2175.55	1.66031	5.49853e-05	0.000104427	539	1310.33	1310.33	0.719485
OS01T0666600-00	129	43.2808	451.389	2.35462	9.60827e-12	1.17037e-11	1	4.46325	2016.54	7.30961	0.00778341	0.0797283	129	28.0573	275.876	1.43907	0.00299741	0.00312506	539	191.704	191.704	0.173659
OS01T0666800-01	129	247.191	2482.11	2.48469	3.97238e-13	5.84689e-13	1	0.514733	1926.83	1.1163	0.292691	0.319183	129	242.376	1726.09	1.72788	1.42814e-05	4.59198e-05	539	998.961	998.961	0.632992
OS01T0666900-00	129	264.959	2807.17	2.30583	3.13019e-11	3.62147e-11	1	9.64578	5585.83	3.06245	0.0824987	0.285286	129	202.184	1823.97	1.49823	0.0011045	0.00120493	539	1217.42	1217.42	0.339334
OS01T0667100-01	129	347.262	3115.87	3.01839	5.96635e-19	2.27481e-18	1	0.440414	2047.18	1.09159	0.298074	0.319183	129	281.043	1875.42	1.81675	2.25629e-06	2.00153e-05	539	1032.29	1032.29	0.685312
OS01T0667600-01	129	135.491	1336.78	2.55192	7.521e-14	1.25611e-13	1	15.1526	6658.23	8.89306	0.00342341	0.0458672	129	74.9557	748.7	1.42927	0.00351661	0.00364854	539	523.833	523.833	0.164325
OS01T0667725-00	129	154.822	1482.3	2.67867	3.18124e-15	6.8208e-15	1	3.5858	2357.44	2.45829	0.119356	0.319183	129	135.201	958.976	1.73296	1.28787e-05	4.36861e-05	539	553.373	553.373	0.411091
OS01T0667800-01	129	702.175	5414.02	4.50803	3.69834e-35	4.16977e-34	1	4.77449	4096.42	1.83337	0.178098	0.319183	129	344.466	2234.37	1.86047	8.8618e-07	1.4575e-05	539	1200.97	1200.97	0.650336
OS01T0667900-01	129	345.764	3165.25	2.90212	1.13819e-17	3.66945e-17	1	13.524	7058.71	3.95594	0.048822	0.225421	129	231.221	1784.33	1.636	8.81559e-05	0.000145054	539	1090.67	1090.67	0.331538
OS01T0668100-01	129	109.595	1089.88	2.52105	1.61724e-13	2.54917e-13	1	29.0468	12064.7	16.3818	8.87065e-05	0.00310661	129	101.386	736.471	1.70356	2.33371e-05	6.11336e-05	539	432.313	432.313	0.0777652
OS01T0668300-01	129	310.714	3060.22	2.55884	6.33306e-14	1.07102e-13	1	0.173923	2090.06	1.03354	0.311231	0.319183	129	275.43	2022.23	1.69091	3.00487e-05	7.07755e-05	539	1195.94	1195.94	0.681528
OS01T0668600-00	129	94.9776	866.095	2.92373	6.5838e-18	2.18989e-17	1	0.36104	714.635	1.24538	0.266511	0.319183	129	92.5336	573.83	1.93712	1.65749e-07	8.17161e-06	539	296.229	296.229	0.605844
OS01T0668700-01	129	116.031	1101.24	2.71872	1.16427e-15	2.68681e-15	1	0.135608	742.6	1.07668	0.301383	0.319183	129	94.8848	689.713	1.70275	2.37194e-05	6.15583e-05	539	405.059	405.059	0.685338
OS01T0669100-01	129	155.067	1556.87	2.48517	3.92605e-13	5.7848e-13	1	0.502485	1370.94	1.16679	0.282078	0.319183	129	182.835	1174.97	1.87556	6.39381e-07	1.29692e-05	539	626.464	626.464	0.578411
OS01T0670100-01	129	276.154	2754.18	2.51006	2.1225e-13	3.27668e-13	1	0.621697	2013.96	1.13687	0.288307	0.319183	129	224.747	1771.5	1.61448	0.000133073	0.000196588	539	1097.26	1097.26	0.665014
OS01T0670800-01	129	356.024	3464.93	2.60759	1.88167e-14	3.49568e-14	1	3.56092	3572.72	1.63589	0.203186	0.319183	129	285.059	2183.96	1.64358	7.6147e-05	0.000130779	539	1328.79	1328.79	0.546323
OS01T0672100-02	129	141.146	1410.46	2.50266	2.54854e-13	3.87764e-13	1	18.8121	8292.89	8.67299	0.00383237	0.0497837	129	130.864	956.175	1.6966	2.68263e-05	6.60769e-05	539	563.584	563.584	0.138992
OS01T0672300-01	129	270.569	2799.6	2.38024	5.15018e-12	6.48635e-12	1	5.27518	3932.72	2.097	0.150015	0.319183	129	233.074	1875.4	1.59448	0.00019406	0.000264239	539	1176.18	1176.18	0.44071
OS01T0672500-01	129	284.559	2681.93	2.75188	5.05659e-16	1.24618e-15	1	3.15147	2892.72	1.73878	0.18963	0.319183	129	229.69	1663.65	1.70704	2.176e-05	5.86463e-05	539	974.58	974.58	0.531968
OS01T0672700-02	129	96.9109	1040.48	2.26676	8.01202e-11	8.91584e-11	1	0.0129113	747.659	1.00678	0.317554	0.319183	129	94.5348	742.624	1.61785	0.000124807	0.000187427	539	459.019	459.019	0.669582
OS01T0672800-01	129	275.415	2949.61	2.27397	6.73894e-11	7.54124e-11	1	1.02641	2655.12	1.17753	0.279883	0.319183	129	319.233	2254.82	1.73833	1.1544e-05	4.14694e-05	539	1297.12	1297.12	0.574779
OS01T0673300-01	129	273.262	2798.51	2.41472	2.2182e-12	2.92318e-12	1	5.15218	4067.97	1.97607	0.162209	0.319183	129	299.893	2058.62	1.7763	5.27655e-06	2.88406e-05	539	1158.94	1158.94	0.423825
OS01T0673600-01	129	44.1981	331.013	5.02878	1.41407e-40	1.97176e-39	1	5.29935	2177.66	19.6347	1.98174e-05	0.00100985	129	15.0283	110.909	1.68493	3.38413e-05	7.63196e-05	539	65.8237	65.8237	0.158085
OS01T0673800-02	129	292.538	2906.74	2.52428	1.49282e-13	2.36518e-13	1	2.69824	2971.54	1.5483	0.215643	0.319183	129	255.905	1919.23	1.6667	4.85063e-05	9.62328e-05	539	1151.51	1151.51	0.545256
OS01T0673800-03	129	95.1344	988.228	2.36746	7.03153e-12	8.71186e-12	1	3.49684	2031.71	3.04174	0.0835311	0.286511	129	83.5079	667.945	1.60017	0.000174412	0.00024236	539	417.422	417.422	0.331187
OS01T0673900-01	129	328.77	3357.88	2.42401	1.76684e-12	2.36042e-12	1	7.26099	5095.99	2.25067	0.136	0.319183	129	292.982	2264.21	1.6345	9.07371e-05	0.000147921	539	1385.26	1385.26	0.417495
OS01T0674000-01	129	249.496	2469.08	2.53993	1.01277e-13	1.65251e-13	1	4.56755	3332.19	2.14863	0.14513	0.319183	129	192.912	1550.84	1.59534	0.000190968	0.000260772	539	972.106	972.106	0.460022
OS01T0674400-00	129	411.133	3941.38	2.67288	3.67838e-15	7.80462e-15	1	9.90906	6237.96	2.62825	0.107419	0.317509	129	299.614	2373.43	1.60956	0.000146094	0.000210994	539	1474.59	1474.59	0.416536
OS01T0674700-00	129	203.258	2375.78	2.05476	1.16549e-08	1.18549e-08	1	2.0408	2532.65	1.45828	0.229413	0.319183	129	193.5	1736.73	1.50206	0.00103328	0.00113323	539	1156.23	1156.23	0.524182
OS01T0674800-01	129	342.35	3380.93	2.54813	8.26311e-14	1.36926e-13	1	8.34999	5587.12	2.39727	0.123997	0.319183	129	334.597	2330.62	1.75654	7.94479e-06	3.45565e-05	539	1326.83	1326.83	0.394096
OS01T0675100-01	129	16.759	154.464	2.86521	2.89643e-17	8.76079e-17	1	0.052465	105.757	1.23989	0.267563	0.319183	129	10.4617	85.2953	1.58217	0.000244168	0.000318067	539	53.9102	53.9102	0.691211
OS01T0675500-02	129	94.8897	965.377	2.43758	1.26638e-12	1.7237e-12	1	0.512733	941.08	1.26982	0.261893	0.319183	129	115.025	741.114	1.87132	7.00933e-07	1.33009e-05	539	396.038	396.038	0.543937
OS01T0675700-01	129	359.097	3418.02	2.70533	1.62964e-15	3.6679e-15	1	19.5036	9684.06	4.66102	0.0327056	0.182053	129	271.412	2077.67	1.64446	7.48537e-05	0.000129277	539	1263.44	1263.44	0.269298
OS01T0675800-01	129	287.614	2968.11	2.38896	4.16341e-12	5.30285e-12	1	2.67246	3070.69	1.51383	0.220795	0.319183	129	262	2028.43	1.63263	9.40536e-05	0.000151745	539	1242.43	1242.43	0.539078
OS01T0677900-01	129	486.864	4237.84	3.21864	3.67802e-21	1.78499e-20	1	2.48689	3167.82	1.44127	0.232133	0.319183	129	293.758	2197.93	1.66933	4.60669e-05	9.30231e-05	539	1316.66	1316.66	0.657321
OS01T0678000-00	129	655.511	5098.11	4.37588	9.29387e-34	9.85965e-33	1	5.30748	3901.3	2.13025	0.146848	0.319183	129	222.112	1831.38	1.57194	0.000295095	0.000371397	539	1165.05	1165.05	0.658945
OS01T0678100-01	129	599.582	4863.48	3.84166	5.26181e-28	4.24242e-27	1	69.2247	29340.5	12.5231	0.000559515	0.0124389	129	358.975	2342.91	1.85066	1.09443e-06	1.52372e-05	539	1265.99	1265.99	0.159645
OS01T0678500-02	129	343.835	3300.95	2.66649	4.31658e-15	9.05284e-15	1	0.147349	2260.96	1.02608	0.312977	0.319183	129	321.853	2203.5	1.77998	4.88726e-06	2.78892e-05	539	1237.94	1237.94	0.672738
OS01T0678600-01	129	174.13	1833.99	2.32384	2.02628e-11	2.38616e-11	1	16.5471	7777.26	5.87458	0.0167479	0.12666	129	178.226	1323.88	1.67749	3.92194e-05	8.37231e-05	539	789.207	789.207	0.178637
OS01T0678600-02	129	197.125	1924.06	2.59548	2.54467e-14	4.61076e-14	1	4.02945	2907.17	2.17654	0.142566	0.319183	129	198.124	1335.68	1.80179	3.09499e-06	2.27405e-05	539	741.311	741.311	0.419903
OS01T0678700-01	129	156.473	1483.52	2.72363	1.02914e-15	2.39755e-15	1	0.220383	987.332	1.09535	0.297245	0.319183	129	118.899	901.383	1.65487	6.11439e-05	0.000112337	539	544.685	544.685	0.694204
OS01T0678900-01	129	166.879	1569.72	2.76142	3.9772e-16	9.99451e-16	1	1.23848	1364.74	1.54779	0.215718	0.319183	129	104.429	881.732	1.55113	0.000431767	0.000513416	539	568.445	568.445	0.612741
OS01T0679600-02	129	254.914	2527.11	2.53314	1.19862e-13	1.93059e-13	1	3.90048	3206.98	1.90236	0.170201	0.319183	129	229.39	1685.79	1.68981	3.07132e-05	7.184e-05	539	997.619	997.619	0.474409
OS01T0679700-02	129	270.839	2824.25	2.35507	9.50224e-12	1.15816e-11	1	7.15863	4742.63	2.43116	0.121395	0.319183	129	250.516	1950.77	1.6267	0.0001054	0.00016526	539	1199.22	1199.22	0.384759
OS01T0679900-01	129	115.813	1120.79	2.63148	1.03638e-14	2.02291e-14	1	3.79634	2216.41	3.01209	0.0850335	0.288239	129	103.307	735.838	1.72766	1.43477e-05	4.60758e-05	539	425.917	425.917	0.350195
OS01T0680000-00	129	159.166	1573.86	2.54314	9.3532e-14	1.53581e-13	1	3.89666	2658.88	2.33403	0.129022	0.319183	129	173.437	1139.18	1.84075	1.35358e-06	1.63593e-05	539	618.867	618.867	0.384979
OS01T0680400-01	129	295.265	3192.48	2.24681	1.2913e-10	1.41398e-10	1	0.0264656	2540.67	1.00408	0.318201	0.319183	129	369.82	2530.35	1.78082	4.80193e-06	2.76809e-05	539	1420.89	1420.89	0.613457
OS01T0680500-01	129	240.482	2220.14	2.85643	3.61684e-17	1.07863e-16	1	0.24784	1533	1.06729	0.30349	0.319183	129	219.701	1436.35	1.848	1.15871e-06	1.54107e-05	539	777.242	777.242	0.666174
OS01T0680600-01	129	221.568	2337.37	2.31891	2.28287e-11	2.67512e-11	1	2.22552	2564.71	1.51154	0.221143	0.319183	129	229.599	1696.76	1.68336	3.49179e-05	7.79914e-05	539	1007.96	1007.96	0.512812
OS01T0680700-01	129	74.6015	709.512	2.70906	1.48408e-15	3.36407e-15	1	7.93393	3491.12	8.79622	0.00359752	0.0477065	129	44.9951	396.889	1.5154	0.000817982	0.000913619	539	261.903	261.903	0.170223
OS01T0680700-02	129	146.67	1440.89	2.56903	4.9161e-14	8.47988e-14	1	0.0630683	1005.78	1.02507	0.313215	0.319183	129	140.107	981.188	1.74941	9.19894e-06	3.70758e-05	539	560.867	560.867	0.668397
OS01T0681000-01	129	360.439	3518.24	2.59532	2.55505e-14	4.62772e-14	1	1.82304	2836.53	1.3345	0.250142	0.319183	129	256.644	2125.54	1.56796	0.000317511	0.000394978	539	1355.61	1355.61	0.635525
OS01T0681400-01	129	335.015	3454.06	2.39206	3.85987e-12	4.93842e-12	1	2.62005	3288.9	1.45072	0.230618	0.319183	129	274.372	2267.08	1.57004	0.000305604	0.000382686	539	1443.97	1443.97	0.572809
OS01T0681600-02	129	46.4126	469.357	2.45889	7.50115e-13	1.05365e-12	1	0.0133739	315.18	1.01683	0.315161	0.319183	129	39.6942	309.964	1.62386	0.00011129	0.000171866	539	190.882	190.882	0.694438
OS01T0681700-00	129	330.089	3507.48	2.29705	3.86822e-11	4.43658e-11	1	0.815966	2852.82	1.12555	0.290708	0.319183	129	335.883	2534.6	1.65991	5.54114e-05	0.000105027	539	1526.95	1526.95	0.619168
OS01T0681800-01	129	447.566	4446.46	2.52487	1.47112e-13	2.33487e-13	1	0.852076	3244.08	1.11413	0.29316	0.319183	129	383.57	2911.77	1.65342	6.28985e-05	0.000114482	539	1761.06	1761.06	0.662089
OS01T0681900-01	129	363.419	3536.22	2.6084	1.84433e-14	3.4323e-14	1	3.44596	3611.58	1.59265	0.209225	0.319183	129	303.982	2267.65	1.67267	4.31294e-05	8.91972e-05	539	1355.71	1355.71	0.547659
OS01T0682001-01	129	94.7208	909.877	2.66395	4.60037e-15	9.60028e-15	1	1.76224	1254.02	2.21266	0.139323	0.319183	129	75.0649	566.747	1.65933	5.60464e-05	0.000105844	539	341.552	341.552	0.455324
OS01T0682200-00	129	248.509	2442.58	2.56701	5.16951e-14	8.87984e-14	1	11.3933	6020.3	3.81776	0.0528759	0.234071	129	208.464	1576.92	1.65725	5.83682e-05	0.000108813	539	951.528	951.528	0.294913
OS01T0682500-01	129	25.6331	206.89	3.89688	1.3191e-28	1.10174e-27	1	6.65334	2687.72	28.9276	3.41312e-07	3.47851e-05	129	13.2735	92.9117	1.75004	9.08109e-06	3.68546e-05	539	53.0912	53.0912	0.0805152
OS01T0683400-01	129	336.763	2943.08	3.19034	7.55208e-21	3.54653e-20	1	25.7836	11720.4	7.04034	0.00897127	0.0874518	129	247.416	1664.74	1.80461	2.91651e-06	2.23525e-05	539	922.498	922.498	0.214613
OS01T0683600-01	129	48.692	509.904	2.34167	1.31556e-11	1.57809e-11	1	0.206134	401.521	1.25034	0.265565	0.319183	129	34.459	321.129	1.47475	0.00165292	0.00176168	539	217.752	217.752	0.651091
OS01T0683700-01	129	206.713	2069.32	2.49604	3.00145e-13	4.5115e-13	1	1.45274	1892.42	1.42732	0.234394	0.319183	129	165.603	1325.85	1.59926	0.000177423	0.000245585	539	829.04	829.04	0.587282
OS01T0684200-01	129	373.901	3526.65	2.74822	5.5447e-16	1.35616e-15	1	14.46	7720.79	3.70942	0.0563061	0.239889	129	266.05	2081.4	1.62198	0.000115358	0.000176702	539	1283.25	1283.25	0.331265
OS01T0684800-01	129	385.111	3628.32	2.75362	4.83994e-16	1.19669e-15	1	27.091	12846.7	5.63147	0.0191171	0.135842	129	321.196	2281.24	1.73129	1.33246e-05	4.44095e-05	539	1317.65	1317.65	0.225129
OS01T0684900-01	129	378.143	3617.41	2.68244	2.89405e-15	6.2516e-15	1	0.0772816	2458.98	1.01241	0.31621	0.319183	129	360.098	2428.84	1.80108	3.14137e-06	2.28682e-05	539	1348.55	1348.55	0.673434
OS01T0685400-01	129	219.674	2065.8	2.76267	3.85459e-16	9.71871e-16	1	0.0122	1278.17	1.00374	0.318284	0.319183	129	175.218	1273.41	1.70298	2.3611e-05	6.14217e-05	539	747.755	747.755	0.713673
OS01T0685500-01	129	180.761	1760.49	2.60458	2.02869e-14	3.74351e-14	1	7.37175	4033.58	3.48143	0.0643323	0.254908	129	160.893	1158.6	1.7141	1.88772e-05	5.39026e-05	539	675.922	675.922	0.312632
OS01T0685800-01	129	351.755	3440.39	2.58702	3.14173e-14	5.59809e-14	1	3.52573	3517.57	1.64178	0.20238	0.319183	129	270.889	2142.53	1.61109	0.000141908	0.000206327	539	1329.86	1329.86	0.550644
OS01T0685850-00	129	72.5016	731.304	2.46816	5.97029e-13	8.5261e-13	1	0.0234376	528.202	1.01761	0.314975	0.319183	129	74.2554	519.061	1.75184	8.75139e-06	3.62325e-05	539	296.295	296.295	0.65531
OS01T0686000-01	129	256.321	2697.06	2.32679	1.88677e-11	2.22838e-11	1	11.4897	6567.78	3.14728	0.0784129	0.279248	129	309.225	2086.81	1.80032	3.19219e-06	2.30155e-05	539	1159.14	1159.14	0.283231
OS01T0686100-01	129	340.759	2795.33	3.72326	1.0315e-26	7.61598e-26	1	1.03188	1666.29	1.31842	0.253001	0.319183	129	171.025	1263.85	1.68339	3.48927e-05	7.79772e-05	539	750.777	750.777	0.72403
OS01T0686200-01	129	543.027	4549.78	3.52254	1.64092e-24	1.05485e-23	1	32.8627	15006.2	6.85292	0.00990793	0.0933713	129	299.379	2189.76	1.69536	2.74997e-05	6.71571e-05	539	1291.62	1291.62	0.25787
OS01T0686400-01	129	309.179	3298.27	2.28539	5.12238e-11	5.79478e-11	1	4.4987	4251.66	1.70259	0.194272	0.319183	129	351.322	2497.17	1.7303	1.35972e-05	4.48649e-05	539	1443.2	1443.2	0.455825
OS01T0686700-00	129	264.458	2651.84	2.48978	3.50367e-13	5.206e-13	1	6.43718	4309.64	2.39539	0.124143	0.319183	129	244.682	1799.14	1.68919	3.10989e-05	7.24963e-05	539	1065.09	1065.09	0.398522
OS01T0687300-01	129	291.984	3051.95	2.34756	1.14035e-11	1.37666e-11	1	1.45185	2502.22	1.29247	0.257701	0.319183	129	211.981	1935.99	1.48917	0.00129172	0.00139491	539	1300.05	1300.05	0.63419
OS01T0687400-01	129	767.551	6255.63	3.79054	1.89868e-27	1.48658e-26	1	14.0095	8108.76	3.06564	0.0823406	0.285235	129	331.572	2645.05	1.60274	0.000166178	0.000233134	539	1650.33	1650.33	0.49979
OS01T0687500-01	129	336.76	3304.12	2.57418	4.32518e-14	7.53004e-14	1	3.61379	3835.14	1.58101	0.210888	0.319183	129	380.733	2425.76	1.88987	4.68414e-07	1.16002e-05	539	1283.56	1283.56	0.493407
OS01T0687600-01	129	267.859	2922.06	2.22226	2.31911e-10	2.4934e-10	1	1.3019	2760.3	1.22541	0.270362	0.319183	129	312.551	2252.56	1.71309	1.92655e-05	5.44386e-05	539	1314.91	1314.91	0.557905
OS01T0687700-01	129	267.722	2859.87	2.28143	5.63303e-11	6.35226e-11	1	0.307845	2445.89	1.05162	0.307053	0.319183	129	357.429	2325.83	1.8554	9.88317e-07	1.48789e-05	539	1253.54	1253.54	0.582417
OS01T0688200-01	129	240.717	2402.36	2.50753	2.25982e-13	3.47007e-13	1	1.48928	2253	1.34734	0.247887	0.319183	129	238.04	1672.18	1.74538	9.99259e-06	3.85283e-05	539	958.061	958.061	0.568029
OS01T0689000-01	129	496.221	4431.83	3.04697	2.88726e-19	1.14738e-18	1	8.35209	5626.79	2.3747	0.125764	0.319183	129	304.989	2369.47	1.62906	0.000100734	0.000159921	539	1454.5	1454.5	0.492353
OS01T0689451-02	129	120.899	1157.76	2.67773	3.25697e-15	6.97181e-15	1	2.72416	1852.81	2.34418	0.128201	0.319183	129	119.341	790.39	1.82806	1.77469e-06	1.81571e-05	539	432.366	432.366	0.406098
OS01T0689600-01	129	349.007	3516.9	2.47172	5.46928e-13	7.86136e-13	1	3.62465	3930.19	1.56172	0.213676	0.319183	129	364.573	2516.57	1.76868	6.1807e-06	3.08424e-05	539	1422.85	1422.85	0.507903
OS01T0689800-01	129	334.871	3334.49	2.5161	1.82799e-13	2.85629e-13	1	9.59168	6138.54	2.56009	0.112039	0.319183	129	357.508	2397.78	1.80929	2.64198e-06	2.13363e-05	539	1325.26	1325.26	0.361606
OS01T0689900-04	129	165.276	1639.15	2.53152	1.24755e-13	2.00299e-13	1	0.690897	1408.1	1.23664	0.268188	0.319183	129	163.716	1138.65	1.75853	7.62416e-06	3.3835e-05	539	647.497	647.497	0.597004
OS01T0690600-01	129	254.126	2380.48	2.78182	2.37903e-16	6.19197e-16	1	0.353495	1667.21	1.09014	0.298392	0.319183	129	224.54	1529.35	1.78719	4.20409e-06	2.59674e-05	539	855.73	855.73	0.665955
OS01T0690800-01	129	727.126	5584.54	4.57082	8.05747e-36	9.33997e-35	1	0.389772	2266.44	1.07189	0.302455	0.319183	129	297.551	2114.43	1.73062	1.35095e-05	4.46975e-05	539	1221.78	1221.78	0.81456
OS01T0691600-01	129	188.014	2012.98	2.27482	6.60254e-11	7.39454e-11	1	10.5211	5580.47	3.77764	0.0541193	0.236402	129	197.447	1477.24	1.66939	4.60086e-05	9.3017e-05	539	884.896	884.896	0.254367
OS01T0691700-01	129	60.6086	613.995	2.45262	8.75339e-13	1.21841e-12	1	2.26726	1274.4	3.26626	0.0730493	0.271055	129	46.6101	390.173	1.55856	0.000377192	0.000456816	539	250.343	250.343	0.334105
OS01T0692000-01	129	591.993	4672.26	4.17053	1.45505e-31	1.40404e-30	1	11.8726	6503.36	3.47205	0.064688	0.255276	129	250.92	1873.06	1.67192	4.37702e-05	8.99756e-05	539	1120.3	1120.3	0.48209
OS01T0692100-01	129	771.848	5958.71	4.48828	5.97969e-35	6.67555e-34	1	11.0886	6458.56	3.0265	0.0842996	0.287458	129	268.795	2134	1.60739	0.000152195	0.000217777	539	1327.62	1327.62	0.558075
OS01T0692300-01	129	151.605	1486.26	2.5775	3.98257e-14	6.97575e-14	1	15.6766	7069.15	7.40003	0.00742212	0.0776348	129	126.219	955.286	1.65668	5.9027e-05	0.000109579	539	576.628	576.628	0.170571
OS01T0692600-01	129	258.651	2768.22	2.27591	6.43251e-11	7.21123e-11	1	7.1294	4987.79	2.25966	0.135228	0.319183	129	330.336	2207.32	1.81476	2.3533e-06	2.03308e-05	539	1216.31	1216.31	0.35413
OS01T0692700-01	129	161.077	1613	2.49482	3.0939e-13	4.63701e-13	1	2.58941	2003.49	2.01636	0.158024	0.319183	129	115.693	993.621	1.53683	0.000558885	0.000645491	539	646.541	646.541	0.487715
OS01T0693300-01	129	318.983	3428.2	2.26388	8.58338e-11	9.52827e-11	1	18.4801	9931.96	3.64514	0.0584538	0.244369	129	403.469	2724.71	1.79932	3.25983e-06	2.32037e-05	539	1514.3	1514.3	0.242506
OS01T0693400-01	129	426.781	4740.16	2.17491	7.11773e-10	7.47324e-10	1	6.16217	5242.02	1.84658	0.176553	0.319183	129	219.767	2838.78	1.3025	0.0236174	0.0237944	539	2179.47	2179.47	0.532386
OS01T0693800-01	129	35.9655	315.634	3.16136	1.57751e-20	7.20848e-20	1	2.69356	1204.29	7.83013	0.0059268	0.0669894	129	17.987	153.802	1.54047	0.000523474	0.000608935	539	99.8412	99.8412	0.223691
OS01T0693900-02	129	328.14	3237.79	2.55155	7.59166e-14	1.26686e-13	1	2.57421	3276.38	1.44179	0.23205	0.319183	129	334.494	2272.43	1.79079	3.89846e-06	2.51948e-05	539	1268.95	1268.95	0.541415
OS01T0694000-01	129	181.017	1822.85	2.4742	5.1458e-13	7.42878e-13	1	1.67828	1756.19	1.59413	0.209014	0.319183	129	121.637	1101.65	1.4953	0.00116195	0.00126342	539	736.744	736.744	0.576485
OS01T0694100-01	129	54.2432	498.805	2.87752	2.12175e-17	6.55829e-17	1	0.0247211	330.165	1.03008	0.31204	0.319183	129	49.0595	320.524	1.84905	1.13304e-06	1.53767e-05	539	173.346	173.346	0.679433
OS01T0694200-01	129	330.26	3328.37	2.47129	5.52713e-13	7.94073e-13	1	4.08912	3886.57	1.69585	0.195152	0.319183	129	314.998	2291.81	1.70165	2.42466e-05	6.24385e-05	539	1346.81	1346.81	0.497686
OS01T0694300-01	129	166.131	1655.97	2.51215	2.01573e-13	3.12355e-13	1	17.8677	8003.48	7.73223	0.00623724	0.0690761	129	125.298	1035.08	1.57024	0.000304476	0.000381536	539	659.187	659.187	0.166616
OS01T0694400-00	129	162.008	1585.1	2.58561	3.25446e-14	5.77814e-14	1	0.699015	1287.35	1.26866	0.26211	0.319183	129	133.897	1014.74	1.65524	6.07028e-05	0.000111764	539	613.045	613.045	0.625479
OS01T0694900-01	129	381.88	3731.84	2.59055	2.8775e-14	5.16226e-14	1	6.12121	4717.3	2.02457	0.157187	0.319183	129	296.491	2330.03	1.61745	0.000125758	0.000188528	539	1440.56	1440.56	0.481359
OS01T0695100-01	129	243.945	2639.47	2.24482	1.35424e-10	1.48032e-10	1	0.276034	1717.05	1.06689	0.303581	0.319183	129	144.53	1609.4	1.36876	0.00907459	0.00923287	539	1175.8	1175.8	0.743554
OS01T0695200-01	129	93.8722	978.302	2.35696	9.07577e-12	1.10871e-11	1	0.00356297	611.959	1.00228	0.318635	0.319183	129	65.1668	610.569	1.47101	0.00176106	0.00187243	539	415.069	415.069	0.741435
OS01T0695300-01	129	51.559	462.352	3.02195	5.45093e-19	2.08707e-18	1	0.640128	471.189	2.12689	0.147165	0.319183	129	22.8472	221.54	1.44799	0.00258819	0.00270931	539	152.998	152.998	0.569662
OS01T0695600-00	129	465.007	4090.28	3.14579	2.34359e-20	1.05027e-19	1	4.7925	3949.02	1.89862	0.170619	0.319183	129	259.902	2079.94	1.59966	0.000176084	0.000244089	539	1300.24	1300.24	0.580507
OS01T0695700-00	129	1092.29	7112.5	12.7297	6.34368e-103	4.13959e-101	1	4.0855	2584.47	2.60762	0.108795	0.318354	129	144.129	991.121	1.77387	5.54912e-06	2.95124e-05	539	558.732	558.732	0.815123
OS01T0695800-01	129	620.883	5717.63	2.86982	2.57801e-17	7.85087e-17	1	6.93923	6223.02	1.76955	0.185785	0.319183	129	508.129	3516.72	1.76513	6.65302e-06	3.19377e-05	539	1992.33	1992.33	0.529161
OS01T0696000-01	129	149.054	1652.14	2.18013	6.29231e-10	6.6227e-10	1	0.382097	1338.24	1.12531	0.290761	0.319183	129	143.803	1189.22	1.56928	0.000309881	0.000387106	539	757.814	757.814	0.627897
OS01T0696000-02	129	357.956	3510	2.57659	4.07359e-14	7.12417e-14	1	2.44175	3385.73	1.39133	0.240351	0.319183	129	357.06	2433.45	1.78632	4.28085e-06	2.62628e-05	539	1362.27	1362.27	0.558014
OS01T0696100-00	129	134.14	1260.96	2.76453	3.67802e-16	9.30067e-16	1	0.900985	1173.92	1.4272	0.234415	0.319183	129	122.138	822.537	1.80332	2.99633e-06	2.25278e-05	539	456.123	456.123	0.573367
OS01T0696800-01	129	155.775	1329.65	3.3662	8.65218e-23	4.86997e-22	1	1.72325	1471.95	1.8402	0.177296	0.319183	129	134.961	799.884	2.02501	2.30003e-08	4.03986e-06	539	395.002	395.002	0.52387
OS01T0697100-01	129	272.633	2909.14	2.28465	5.21436e-11	5.89515e-11	1	37.6769	16927.6	7.57867	0.00675852	0.07298	129	320.078	2233.58	1.7541	8.35286e-06	3.54674e-05	539	1273.35	1273.35	0.132812
OS01T0698000-02	129	249.379	2876.79	2.08385	5.96574e-09	6.09716e-09	1	0.0044872	2137.05	1.00082	0.318985	0.319183	129	251.595	2135.3	1.54674	0.00046749	0.000550948	539	1380.52	1380.52	0.664356
OS01T0698100-01	129	308.633	3053.38	2.54114	9.82911e-14	1.60714e-13	1	21.2402	10317.2	5.07359	0.0259826	0.16088	129	277.309	2033.51	1.69236	2.91931e-05	6.94729e-05	539	1201.58	1201.58	0.226833
OS01T0698100-02	129	233.814	2200.53	2.75878	4.25108e-16	1.06259e-15	1	0.703725	1682.48	1.19492	0.276377	0.319183	129	203.462	1408.03	1.76523	6.6383e-06	3.19106e-05	539	797.646	797.646	0.639176
OS01T0698300-01	129	133.401	1332.89	2.50316	2.51712e-13	3.83337e-13	1	2.14769	1734.3	1.93408	0.166707	0.319183	129	121.408	896.706	1.68401	3.44645e-05	7.73801e-05	539	532.481	532.481	0.465695
OS01T0698800-01	129	188.71	1530.4	3.84388	4.97678e-28	4.0144e-27	1	5.68877	2942.06	4.06676	0.0458112	0.217955	129	108.434	723.442	1.81706	2.24183e-06	1.99845e-05	539	398.14	398.14	0.387062
OS01T0699100-01	129	307.448	3784.6	1.95091	1.21995e-07	1.22705e-07	1	18.9197	10022.7	3.79075	0.0537096	0.235612	129	234.691	2643.98	1.36294	0.00990497	0.0100676	539	1939.91	1939.91	0.248274
OS01T0699400-01	129	318.481	3223.42	2.45588	8.07783e-13	1.12923e-12	1	3.17991	3333.47	1.59244	0.209255	0.319183	129	260.26	2093.31	1.59487	0.000192676	0.000262689	539	1312.53	1312.53	0.544089
OS01T0699500-01	129	285.659	2927.91	2.41188	2.3781e-12	3.11803e-12	1	37.3882	16674.9	7.96518	0.00552454	0.0640798	129	293.173	2093.47	1.72451	1.52943e-05	4.76806e-05	539	1213.95	1213.95	0.140033
OS01T0699600-01	129	169.991	1802.42	2.30349	3.31216e-11	3.82323e-11	1	24.1155	10593.2	8.91604	0.00338338	0.0454315	129	135.21	1188.1	1.51839	0.000775911	0.000869628	539	782.472	782.472	0.133372
OS01T0699900-01	129	169.577	1408.39	3.60266	2.16183e-25	1.46828e-24	1	0.323845	859.611	1.17223	0.280963	0.319183	129	114.127	733.311	1.87581	6.35986e-07	1.29692e-05	539	390.932	390.932	0.70491
OS01T0700000-02	129	544.96	4479.41	3.70307	1.71515e-26	1.24807e-25	1	10.7234	6170.43	3.10337	0.0804994	0.282299	129	259.55	1988.3	1.6437	7.59644e-05	0.000130561	539	1209.65	1209.65	0.479785
OS01T0700100-01	129	86.5363	962.081	2.17241	7.54912e-10	7.91839e-10	1	2.73607	1625.74	2.90999	0.0904389	0.295453	129	38.6044	558.676	1.26151	0.0407398	0.0408931	539	442.863	442.863	0.387205
OS01T0701700-01	129	195.686	2110.11	2.25441	1.07691e-10	1.18674e-10	1	10.8085	5744.27	3.757	0.0547712	0.237202	129	197.652	1528.95	1.6335	9.24879e-05	0.000149913	539	935.994	935.994	0.257727
OS01T0701900-01	129	162.695	1782.63	2.21045	3.07056e-10	3.278e-10	1	0.806535	1680.98	1.2302	0.269432	0.319183	129	186.66	1366.44	1.69437	2.80452e-05	6.79142e-05	539	806.455	806.455	0.559654
OS01T0702000-01	129	176.137	1748.53	2.52783	1.36699e-13	2.18029e-13	1	0.392274	1458.97	1.11714	0.29251	0.319183	129	204.759	1305.99	1.88805	4.87313e-07	1.17515e-05	539	691.711	691.711	0.596298
OS01T0702400-01	129	315.691	3199.42	2.45114	9.07682e-13	1.25995e-12	1	0.00771675	2330.21	1.00129	0.318871	0.319183	129	340.639	2327.2	1.78291	4.59712e-06	2.71738e-05	539	1305.28	1305.28	0.649113
OS01T0702700-01	129	160.071	1620.33	2.45539	8.17611e-13	1.14226e-12	1	7.91301	4182.56	3.8145	0.0529758	0.234194	129	145.528	1096.49	1.66158	5.36298e-05	0.000102601	539	659.908	659.908	0.27931
OS01T0703400-01	129	86.3087	586.85	8.50533	1.88257e-72	6.19814e-71	1	1.34766	629.517	6.05725	0.0151708	0.119183	129	11.6433	103.928	1.50625	0.000960524	0.00105868	539	68.9979	68.9979	0.575085
OS01T0704200-01	129	250.088	2698.56	2.25249	1.12739e-10	1.24064e-10	1	1.62787	2709.9	1.30596	0.255245	0.319183	129	292.332	2075.03	1.73203	1.31258e-05	4.41988e-05	539	1198.03	1198.03	0.536379
OS01T0704300-01	129	304.417	3130.57	2.40062	3.13172e-12	4.0459e-12	1	21.7088	10423.1	5.32696	0.0225897	0.148393	129	217.536	1956.67	1.50044	0.00106282	0.00116248	539	1304.07	1304.07	0.226052
OS01T0704400-01	129	405.608	3764.46	2.82869	7.2899e-17	2.06796e-16	1	19.0868	9595.82	4.45911	0.0366443	0.193979	129	273.715	2151.96	1.61703	0.00012678	0.000189577	539	1330.81	1330.81	0.297541
OS01T0704700-01	129	383.786	3498.97	2.92494	6.385e-18	2.12728e-17	1	41.5054	18169.9	9.16369	0.00298143	0.0413503	129	262.189	1982.82	1.65753	5.80556e-05	0.00010842	539	1196.25	1196.25	0.166892
OS01T0705200-01	129	170.97	1627.61	2.70462	1.65912e-15	3.72639e-15	1	9.85199	4958.69	4.44161	0.0370086	0.19489	129	171.543	1116.42	1.85517	9.93398e-07	1.48844e-05	539	601.788	601.788	0.251287
OS01T0705300-01	129	186.731	1711.95	2.89394	1.39994e-17	4.44148e-17	1	27.8842	11837.1	12.301	0.000623576	0.0135153	129	123.575	962.287	1.62669	0.000105425	0.000165285	539	591.563	591.563	0.128999
OS01T0705500-01	129	136.763	1285.77	2.76394	3.73291e-16	9.4342e-16	1	7.17735	3516.5	4.9022	0.028579	0.168839	129	84.0449	717.331	1.542	0.000509277	0.000593867	539	465.196	465.196	0.28059
OS01T0705700-01	129	411.781	3886.56	2.745	6.01306e-16	1.46008e-15	1	77.3476	32620.8	13.2861	0.00038636	0.00940799	129	346.463	2455.26	1.7341	1.2584e-05	4.31619e-05	539	1415.87	1415.87	0.105289
OS01T0706000-01	129	101.659	987.814	2.61424	1.59393e-14	3.00483e-14	1	0.342525	735.077	1.22209	0.271009	0.319183	129	74.5448	601.493	1.59185	0.000203886	0.000274914	539	377.858	377.858	0.661585
OS01T0706400-01	129	85.6873	833.195	2.61131	1.71487e-14	3.21279e-14	1	2.2382	1374.53	2.74012	0.100288	0.308	129	60.8532	501.631	1.57216	0.000293888	0.000370238	539	319.071	319.071	0.403507
OS01T0706500-00	129	248.871	2396.19	2.6537	5.94657e-15	1.21496e-14	1	8.20362	4618.99	3.25378	0.0735926	0.272187	129	172.205	1419.58	1.57213	0.000294021	0.000370328	539	902.962	902.962	0.361873
OS01T0706600-00	129	202.584	1963.95	2.62402	1.2487e-14	2.39966e-14	1	0.579408	1630.61	1.16087	0.283295	0.319183	129	218.731	1404.65	1.87673	6.23303e-07	1.2873e-05	539	748.452	748.452	0.601382
OS01T0706700-01	129	415.813	4139.74	2.51677	1.79771e-13	2.81382e-13	1	4.50899	4322.03	1.68597	0.196449	0.319183	129	306.223	2563.53	1.55851	0.00037751	0.000457171	539	1644.86	1644.86	0.545106
OS01T0706800-00	129	85.0788	901.572	2.30523	3.17648e-11	3.67339e-11	1	4.74443	2428.12	4.20239	0.0423932	0.210182	129	62.2323	577.796	1.47736	0.00158095	0.00168855	539	391.099	391.099	0.265701
OS01T0706850-00	129	457.839	4146.14	2.96343	2.40696e-18	8.50665e-18	1	12.4934	7470.78	2.87519	0.0923667	0.297699	129	399.753	2598.36	1.85716	9.51575e-07	1.47585e-05	539	1399.1	1399.1	0.383151
OS01T0706900-01	129	251.515	2390.08	2.71294	1.34625e-15	3.07355e-15	1	18.8034	8542.75	7.0636	0.0088616	0.0869433	129	109.47	1209.4	1.37277	0.00854001	0.00869873	539	880.994	880.994	0.225615
OS01T0707300-02	129	90.3645	967.399	2.2751	6.55872e-11	7.34863e-11	1	0.0894894	771.388	1.04739	0.308025	0.319183	129	103.758	736.487	1.73205	1.31216e-05	4.41957e-05	539	425.212	425.212	0.618546
OS01T0708000-00	129	153.327	1436.77	2.78008	2.48563e-16	6.44444e-16	1	0.807966	1184.24	1.36255	0.245249	0.319183	129	117.443	869.138	1.68174	3.60571e-05	7.94886e-05	539	516.81	516.81	0.621283
OS01T0708100-01	129	182.177	1877.1	2.39416	3.66743e-12	4.70083e-12	1	10.7533	5500.26	4.21	0.0422096	0.209619	129	174.148	1306.48	1.66635	4.88372e-05	9.65934e-05	539	784.032	784.032	0.248997
OS01T0708300-01	129	341.026	3159.28	2.83821	5.73145e-17	1.65464e-16	1	4.36782	3810.46	1.80847	0.181052	0.319183	129	331.296	2107.01	1.89288	4.38577e-07	1.13986e-05	539	1113.12	1113.12	0.491045
OS01T0708400-01	129	45.9317	487.639	2.29965	3.63361e-11	4.17621e-11	1	0.35988	475.843	1.41835	0.235861	0.319183	129	41.1468	335.49	1.58213	0.000244369	0.000318264	539	212.049	212.049	0.56028
OS01T0708500-01	129	156.796	1787.64	2.1109	3.18644e-09	3.27693e-09	1	0.606455	1682.53	1.16356	0.28274	0.319183	129	199.719	1446.02	1.70751	2.15585e-05	5.8346e-05	539	846.858	846.858	0.554573
OS01T0708600-01	129	196.158	1756.17	3.03192	4.23183e-19	1.64706e-18	1	6.37418	3466.57	3.53502	0.0623409	0.251624	129	133.803	980.637	1.69301	2.88205e-05	6.90026e-05	539	579.228	579.228	0.365183
OS01T0708900-01	129	318.927	3489.83	2.21399	2.823e-10	3.01998e-10	1	0.0972374	2601.15	1.01479	0.315643	0.319183	129	328.988	2563.23	1.62614	0.00010653	0.000166583	539	1576.27	1576.27	0.654072
OS01T0709400-01	129	300.545	2951	2.57115	4.66336e-14	8.06849e-14	1	0.366287	2312.72	1.06583	0.30382	0.319183	129	340.711	2169.87	1.89057	4.61327e-07	1.1581e-05	539	1147.73	1147.73	0.617578
OS01T0709750-01	129	288.778	2759.87	2.68677	2.5965e-15	5.64649e-15	1	1.05512	2019.32	1.25594	0.264504	0.319183	129	193.537	1607.82	1.56523	0.000333825	0.000411883	539	1027.21	1027.21	0.670148
OS01T0710000-01	129	168.127	1712.78	2.43287	1.42157e-12	1.92352e-12	1	0.0560389	1157.37	1.01925	0.314588	0.319183	129	143.834	1135.52	1.61291	0.00013708	0.000200834	539	704.015	704.015	0.693441
OS01T0710200-00	129	296.227	2911.25	2.5675	5.10757e-14	8.78426e-14	1	13.1808	6994.76	3.7723	0.0542873	0.236762	129	240.12	1854.25	1.6353	8.93452e-05	0.000146283	539	1133.89	1133.89	0.301331
OS01T0710300-00	129	81.9317	853.251	2.35926	8.58394e-12	1.05238e-11	1	0.0131109	604.894	1.00853	0.317136	0.319183	129	79.3734	599.781	1.65841	5.70647e-05	0.000107176	539	361.661	361.661	0.67057
OS01T0710700-01	129	83.1133	728.573	3.16917	1.29339e-20	5.94611e-20	1	0.395633	512.885	1.43029	0.233911	0.319183	129	42.8982	358.588	1.5598	0.000368714	0.000448224	539	229.894	229.894	0.68364
OS01T0711000-01	129	173.38	1632.97	2.75518	4.65443e-16	1.15555e-15	1	7.91991	4050.46	4.21178	0.0421668	0.209619	129	123.002	961.698	1.6226	0.000114003	0.000175117	539	592.691	592.691	0.301301
OS01T0711100-01	129	208.508	2349.51	2.13891	1.658e-09	1.71834e-09	1	20.7936	9928.61	5.45801	0.0210204	0.143304	129	240.208	1819.09	1.65603	5.97758e-05	0.000110517	539	1098.46	1098.46	0.170526
OS01T0711400-01	129	27.4361	226.97	3.64005	8.40809e-26	5.86884e-25	1	4.31154	1773.2	19.3368	2.26911e-05	0.00111555	129	9.78234	91.7007	1.47065	0.00177161	0.00188287	539	62.3537	62.3537	0.126014
OS01T0711500-00	129	292.771	2661.6	2.94108	4.24219e-18	1.44766e-17	1	1.07571	1795.43	1.30491	0.255434	0.319183	129	156.978	1375.91	1.52038	0.000749089	0.000842168	539	904.975	904.975	0.701222
OS01T0711600-01	129	341.411	3461.63	2.44956	9.43576e-13	1.30627e-12	1	5.83345	4656.37	1.95537	0.164409	0.319183	129	322.721	2381.33	1.6851	3.37275e-05	7.61577e-05	539	1413.16	1413.16	0.453035
OS01T0712501-01	129	139.464	1377.73	2.5469	8.51967e-14	1.40838e-13	1	2.01366	1750.73	1.81347	0.180454	0.319183	129	141.487	965.405	1.78467	4.43135e-06	2.66514e-05	539	540.944	540.944	0.469901
OS01T0712600-00	129	34.9052	348.773	2.50301	2.52682e-13	3.84781e-13	1	2.581	1216.86	5.78722	0.0175618	0.129633	129	23.6416	210.266	1.509	0.000915334	0.00101306	539	139.341	139.341	0.221327
OS01T0712700-01	129	416.708	3922.53	2.75791	4.34508e-16	1.08424e-15	1	21.0478	10521.3	4.54944	0.0348235	0.188111	129	296.792	2312.66	1.62602	0.000106782	0.000166836	539	1422.28	1422.28	0.283444
OS01T0713200-01	129	958.783	7674.17	3.9939	1.16898e-29	1.02844e-28	1	0.551811	3898.43	1.05843	0.305499	0.319183	129	587.251	3683.23	1.91687	2.59198e-07	9.56778e-06	539	1921.48	1921.48	0.751317
OS01T0714100-01	129	344.541	3457.56	2.48689	3.76207e-13	5.56081e-13	1	0.200253	2312.13	1.03496	0.310901	0.319183	129	281.238	2234.03	1.60685	0.00015376	0.000219352	539	1390.31	1390.31	0.697775
OS01T0714600-01	129	130.014	933.098	6.09815	3.61909e-51	6.97703e-50	1	1.39933e-05	235.429	1.00002	0.319177	0.319183	129	27.4701	235.424	1.53858	0.000541529	0.000627203	539	153.013	153.013	0.904447
OS01T0714900-01	129	331.052	3421.11	2.38439	4.65493e-12	5.89948e-12	1	0.393864	2345.87	1.07007	0.302865	0.319183	129	252.491	2192.27	1.52793	0.000655176	0.000745502	539	1434.79	1434.79	0.698078
OS01T0715000-02	129	275.209	2650.15	2.65307	6.0398e-15	1.23221e-14	1	8.19015	4748.44	3.05507	0.0828647	0.285638	129	185.127	1554.28	1.55599	0.000395233	0.000475743	539	998.899	998.899	0.382262
OS01T0715400-02	129	460.676	4244.98	2.86644	2.80804e-17	8.50997e-17	1	3.55464	3731.95	1.59101	0.209458	0.319183	129	288.24	2345.65	1.5839	0.000236441	0.000309897	539	1480.93	1480.93	0.608036
OS01T0715800-01	129	381.305	3336.13	3.18241	9.23867e-21	4.30071e-20	1	0.0359936	1889.85	1.00748	0.317386	0.319183	129	275.835	1875.81	1.78937	4.0161e-06	2.55833e-05	539	1048.3	1048.3	0.732194
OS01T0716300-00	129	219.042	1980.41	2.9729	1.89269e-18	6.77627e-18	1	0.0595004	1167.23	1.02028	0.314343	0.319183	129	159.292	1144.03	1.71737	1.76724e-05	5.16338e-05	539	666.152	666.152	0.727119
OS01T0716400-01	129	90.6049	858.589	2.72603	9.68953e-16	2.26869e-15	1	1.34023	1037.29	2.01571	0.15809	0.319183	129	66.5478	514.603	1.63387	9.18402e-05	0.000149236	539	314.96	314.96	0.499177
OS01T0716500-01	129	897.667	7442.36	3.61919	1.42359e-25	9.78234e-25	1	1.39188	3835.66	1.16485	0.282475	0.319183	129	412.156	3292.83	1.60129	0.000170772	0.000238232	539	2056.36	2056.36	0.771459
OS01T0716550-00	129	721.928	6253.09	3.25423	1.48806e-21	7.48193e-21	1	1.17037	3576.05	1.14631	0.286321	0.319183	129	399.36	3119.61	1.6235	0.00011204	0.000172834	539	1921.53	1921.53	0.742775
OS01T0716800-01	129	258.888	2356.83	2.93319	5.18009e-18	1.74832e-17	1	12.3152	6006.22	4.99151	0.0271937	0.164457	129	133.262	1203.29	1.49755	0.00111752	0.00121818	539	803.503	803.503	0.302767
OS01T0717000-01	129	154.177	1480.46	2.66558	4.41606e-15	9.24438e-15	1	0.113511	968.589	1.04789	0.307908	0.319183	129	122.974	924.32	1.66425	5.08999e-05	9.91171e-05	539	555.398	555.398	0.699073
OS01T0717000-02	129	197.819	2017.81	2.42848	1.58315e-12	2.12898e-12	1	1.12343	1867.63	1.3065	0.255146	0.319183	129	199.533	1429.49	1.72043	1.66121e-05	4.99304e-05	539	830.892	830.892	0.571909
OS01T0717400-01	129	618.28	5193.67	3.4998	2.91897e-24	1.83419e-23	1	37.793	16882.2	7.87803	0.00578077	0.0657898	129	219.653	2142.95	1.44405	0.00276229	0.00288589	539	1483.99	1483.99	0.262739
OS01T0717700-01	129	704.792	5899.65	3.53083	1.33041e-24	8.60736e-24	1	14.6748	8331.01	3.19463	0.0762286	0.276407	129	312.305	2607.82	1.56073	0.000362531	0.000441921	539	1670.9	1670.9	0.472393
OS01T0718000-01	129	256.167	2785.9	2.23068	1.89748e-10	2.05126e-10	1	2.64123	3239.32	1.46626	0.228151	0.319183	129	320.115	2209.25	1.76895	6.14599e-06	3.07486e-05	539	1248.9	1248.9	0.483519
OS01T0718500-01	129	95.626	980.003	2.41233	2.35158e-12	3.08639e-12	1	1.32191	1246.52	1.70528	0.193922	0.319183	129	108.242	730.974	1.79934	3.25871e-06	2.32037e-05	539	406.247	406.247	0.46288
OS01T0718900-01	129	303.129	3089.82	2.43092	1.49122e-12	2.01177e-12	1	6.95585	4761.71	2.324	0.12984	0.319183	129	259.294	2048.93	1.612	0.000139481	0.000203518	539	1271.05	1271.05	0.41418
OS01T0719100-01	129	147.003	1552.26	2.31597	2.45086e-11	2.86254e-11	1	1.99365	1770.2	1.78326	0.184101	0.319183	129	107.48	992.68	1.48108	0.00148389	0.00158947	539	670.241	670.241	0.513153
OS01T0719100-04	129	478.775	4179.27	3.19853	6.13169e-21	2.90583e-20	1	23.6251	11279.4	5.4605	0.0209918	0.143216	129	253.007	2065.64	1.5809	0.00025	0.000324248	539	1306.62	1306.62	0.295329
OS01T0719125-00	129	304.14	2909.6	2.68225	2.90786e-15	6.27995e-15	1	0.203385	2002.47	1.04124	0.309442	0.319183	129	279.465	1923.15	1.77289	5.66419e-06	2.97321e-05	539	1084.76	1084.76	0.671957
OS01T0719200-01	129	58.1929	637.21	2.21213	2.95007e-10	3.15215e-10	1	0.00806838	474.221	1.00668	0.317578	0.319183	129	61.0073	471.074	1.63538	8.92145e-05	0.000146174	539	288.052	288.052	0.653534
OS01T0719300-01	129	113.901	1082.03	2.71441	1.29742e-15	2.97065e-15	1	0.000144638	782.209	1.00007	0.319165	0.319183	129	127.843	782.152	1.96213	9.49898e-08	6.44033e-06	539	398.624	398.624	0.64051
OS01T0719600-01	129	387.267	3835.15	2.53724	1.08279e-13	1.75697e-13	1	35.1472	16634.6	5.6828	0.0185892	0.133642	129	471.878	2927.18	1.93655	1.67851e-07	8.18545e-06	539	1511.55	1511.55	0.181429
OS01T0719700-00	129	29.2716	294.563	2.4767	4.83751e-13	7.0144e-13	1	1.08533	579.897	3.70261	0.0565297	0.240673	129	12.5616	156.618	1.31686	0.0193459	0.019517	539	118.934	118.934	0.356009
OS01T0720200-01	129	268.532	2756.18	2.40716	2.66873e-12	3.47698e-12	1	5.50585	4022.04	2.14537	0.145434	0.319183	129	243.256	1874.76	1.63736	8.58747e-05	0.000142351	539	1144.99	1144.99	0.428341
OS01T0720300-00	129	359.051	3450.15	2.66247	4.77394e-15	9.93051e-15	1	3.96895	3864.86	1.66807	0.198827	0.319183	129	340.374	2316.97	1.788	4.13358e-06	2.57639e-05	539	1295.85	1295.85	0.513001
OS01T0720400-01	129	67.2654	562.591	3.53833	1.10021e-24	7.14347e-24	1	3.83958	1742.09	7.12065	0.00859851	0.0848647	129	28.5514	244.653	1.53871	0.000540294	0.000626013	539	158.999	158.999	0.272723
OS01T0720500-01	129	235.392	2274.79	2.63764	8.88468e-15	1.75364e-14	1	241.428	95686.8	62.5523	1.01798e-12	1.30481e-09	129	222.426	1529.71	1.77372	5.56726e-06	2.95557e-05	539	862.432	862.432	0.0219418
OS01T0720700-00	129	32.8541	431.867	1.83975	1.38289e-06	1.38572e-06	1	0.310225	408.608	1.42065	0.235484	0.319183	129	17.6259	287.62	1.22526	0.0639083	0.0640177	539	234.743	234.743	0.597274
OS01T0720800-01	129	338.881	3267.93	2.64685	7.05673e-15	1.42098e-14	1	0.268276	2247.74	1.04882	0.307696	0.319183	129	302.823	2143.12	1.73581	1.21522e-05	4.24634e-05	539	1234.65	1234.65	0.675292
OS01T0721000-01	129	467.929	4282.15	2.90399	1.08568e-17	3.50951e-17	1	1.34641	2771.74	1.23373	0.26875	0.319183	129	257.354	2246.64	1.52358	0.000707824	0.000799442	539	1474.58	1474.58	0.714939
OS01T0721100-01	129	287.09	2720.64	2.72582	9.74018e-16	2.27996e-15	1	0.506976	2133.53	1.10214	0.29576	0.319183	129	312.571	1935.81	1.9395	1.57213e-07	8.02585e-06	539	998.098	998.098	0.617165
OS01T0721300-00	129	61.3049	662.117	2.24989	1.19965e-10	1.31695e-10	1	1.31817	1010.22	2.03619	0.15601	0.319183	129	67.2823	496.135	1.68588	3.32103e-05	7.54014e-05	539	294.288	294.288	0.404312
OS01T0721400-01	129	128.572	1334.36	2.3704	6.54631e-12	8.13959e-12	1	0.0379019	941.784	1.01595	0.31537	0.319183	129	121.358	927.002	1.64675	7.16024e-05	0.000125078	539	562.928	562.928	0.673572
OS01T0721500-01	129	176.123	1789.79	2.44157	1.14822e-12	1.57135e-12	1	0.402765	1350.77	1.13159	0.289424	0.319183	129	153.55	1193.7	1.6284	0.000102009	0.000161338	539	733.046	733.046	0.651785
OS01T0721900-01	129	337.42	3323.18	2.55894	6.3178e-14	1.06854e-13	1	23.6924	11203.9	5.70495	0.0183662	0.133166	129	221.749	1963.9	1.51226	0.000864481	0.000961353	539	1298.65	1298.65	0.229996
OS01T0722100-01	129	386.569	3572.04	2.85164	4.0822e-17	1.2065e-16	1	6.1995	4450.87	2.18924	0.141416	0.319183	129	260.145	2033.06	1.62304	0.000113043	0.000173996	539	1252.63	1252.63	0.493564
OS01T0722700-01	129	65.6996	660.361	2.48103	4.3475e-13	6.35212e-13	1	0.406761	593.153	1.36509	0.244812	0.319183	129	56.1176	434.516	1.63252	9.42652e-05	0.000152006	539	266.164	266.164	0.590563
OS01T0722800-00	129	198.177	1771.81	3.04045	3.40762e-19	1.34182e-18	1	2.6512	1994.21	2.07677	0.151979	0.319183	129	125.834	960.246	1.6478	7.01614e-05	0.000123229	539	582.744	582.744	0.528337
OS01T0723100-01	129	406.125	3716.06	2.90473	1.06552e-17	3.44679e-17	1	4.28814	3921.5	1.74357	0.189026	0.319183	129	323.27	2249.13	1.75807	7.69744e-06	3.40003e-05	539	1279.32	1279.32	0.539952
OS01T0723200-01	129	169.842	1664.27	2.57939	3.79927e-14	6.66885e-14	1	34.6273	14526.3	14.2191	0.000246719	0.00677064	129	125.461	1021.6	1.58334	0.000238919	0.000312625	539	645.218	645.218	0.0986565
OS01T0723600-01	129	408.721	3732.11	2.91619	7.96921e-18	2.62044e-17	1	2.19692	3345.8	1.34424	0.24843	0.319183	129	403.069	2489	1.94485	1.39613e-07	7.78061e-06	539	1279.79	1279.79	0.579974
OS01T0723700-01	129	85.2654	866.45	2.44168	1.14512e-12	1.56723e-12	1	0.658837	840.39	1.4404	0.232275	0.319183	129	76.1954	583.444	1.64416	7.52882e-05	0.000129767	539	354.858	354.858	0.562092
OS01T0724500-01	129	192.69	1899.19	2.55594	6.80601e-14	1.1447e-13	1	6.23466	3775.88	2.80868	0.0961778	0.303464	129	200.438	1344.36	1.80925	2.64425e-06	2.13363e-05	539	743.049	743.049	0.343477
OS01T0725000-01	129	265.558	1763.22	10.3799	6.64562e-87	3.0444e-85	1	0.0109755	289.478	1.01501	0.315592	0.319183	129	38.4434	285.198	1.67894	3.81081e-05	8.22325e-05	539	169.868	169.868	0.93096
OS01T0725400-01	129	148.088	1336.53	2.98334	1.45232e-18	5.28659e-18	1	0.248448	856.704	1.12752	0.290288	0.319183	129	103.938	759.81	1.69602	2.71397e-05	6.65775e-05	539	447.996	447.996	0.702705
OS01T0725600-01	129	323.355	3308.15	2.41821	2.03663e-12	2.69683e-12	1	1.16592	2843.13	1.19038	0.277286	0.319183	129	340.135	2388.42	1.7459	9.88636e-06	3.84126e-05	539	1368.02	1368.02	0.594887
OS01T0725800-01	129	33.7552	342.097	2.45115	9.07522e-13	1.25982e-12	1	1.33878	727.626	3.54073	0.0621323	0.251202	129	21.9784	205.501	1.47243	0.00171917	0.00182939	539	139.566	139.566	0.329924
OS01T0726001-00	129	67.9804	528.136	4.39184	6.28944e-34	6.72344e-33	1	0.0175782	184.569	1.03858	0.31006	0.319183	129	19.153	177.713	1.47781	0.00156889	0.00167646	539	120.254	120.254	0.868063
OS01T0726801-01	129	634.334	4086.64	14.5622	4.21802e-114	3.57566e-112	1	0.700579	723.159	1.60726	0.207161	0.319183	129	56.4336	449.933	1.60328	0.000164479	0.000231179	539	280.632	280.632	0.915773
OS01T0727200-00	129	218.584	2046.99	2.78318	2.29896e-16	5.99905e-16	1	0.560752	1461.88	1.17591	0.280212	0.319183	129	169.233	1243.19	1.69029	3.04237e-05	7.14363e-05	539	735.489	735.489	0.667814
OS01T0727400-01	129	333.122	3311.43	2.52262	1.55531e-13	2.45796e-13	1	7.56989	5367.21	2.22249	0.138455	0.319183	129	367.421	2414.96	1.8397	1.38437e-06	1.65369e-05	539	1312.69	1312.69	0.395473
OS01T0727500-02	129	216.176	2136.14	2.5458	8.75557e-14	1.44461e-13	1	0.24539	1535.37	1.06648	0.303675	0.319183	129	200.192	1439.66	1.71575	1.82594e-05	5.27626e-05	539	839.086	839.086	0.661445
OS01T0727800-01	129	396.823	3665.35	2.85373	3.87259e-17	1.14905e-16	1	1.11006	2655.81	1.19476	0.276409	0.319183	129	312.825	2222.88	1.73067	1.34955e-05	4.46971e-05	539	1284.41	1284.41	0.660306
OS01T0728150-00	129	520.586	4263.6	3.73974	6.81203e-27	5.11282e-26	1	23.9695	11137.3	6.22468	0.0138612	0.11271	129	216.379	1789.22	1.56938	0.000309337	0.000386506	539	1140.08	1140.08	0.313708
OS01T0728200-01	129	82.3495	762.838	2.83857	5.68067e-17	1.64097e-16	1	1.89307	1164.79	2.73108	0.100845	0.308664	129	52.5853	426.496	1.58702	0.00022312	0.000295532	539	268.741	268.741	0.433318
OS01T0728300-01	129	822.101	6152.9	5.04213	1.03201e-40	1.44234e-39	1	3.1989	3397.24	1.58035	0.210981	0.319183	129	309.791	2149.67	1.7616	7.15681e-06	3.29007e-05	539	1220.3	1220.3	0.737608
OS01T0728400-01	129	523.216	3480.36	10.2044	1.28113e-85	5.64104e-84	1	0.323671	754.837	1.20081	0.275201	0.319183	129	95.8462	628.605	1.84306	1.2883e-06	1.60299e-05	539	341.066	341.066	0.894299
OS01T0728900-01	129	307.429	3006.03	2.58816	3.05395e-14	5.45131e-14	1	22.7965	10913.2	5.39563	0.0217526	0.145376	129	287.051	2022.6	1.74144	1.08315e-05	4.00925e-05	539	1161.45	1161.45	0.214805
OS01T0729100-01	129	72.8131	667.613	2.89343	1.41847e-17	4.49791e-17	1	1.06702	885.219	1.88713	0.171909	0.319183	129	79.4493	469.082	2.033	1.91745e-08	3.86494e-06	539	230.734	230.734	0.459622
OS01T0729200-01	129	350.734	3174.72	2.96615	2.24656e-18	7.96461e-18	1	0.797796	2193.41	1.1653	0.282383	0.319183	129	270.652	1882.27	1.75861	7.612e-06	3.38288e-05	539	1070.32	1070.32	0.674015
OS01T0729900-02	129	148.482	1521.7	2.4123	2.35366e-12	3.08867e-12	1	1.04322	1382.4	1.41706	0.236075	0.319183	129	114.912	975.544	1.5465	0.000469546	0.000552903	539	630.809	630.809	0.592041
OS01T0730200-01	129	272.4	2744.62	2.47213	5.41394e-13	7.78922e-13	1	2.59039	2865.46	1.54455	0.216197	0.319183	129	248.33	1855.21	1.67103	4.45515e-05	9.10026e-05	539	1110.22	1110.22	0.536272
OS01T0730300-03	129	71.7179	771.532	2.26107	9.18238e-11	1.01634e-10	1	0.570863	799.284	1.38609	0.241234	0.319183	129	78.4741	576.647	1.68993	3.06401e-05	7.17494e-05	539	341.225	341.225	0.529275
OS01T0730500-01	129	36.7273	398.256	2.23875	1.56541e-10	1.70304e-10	1	8.74948	3654.52	15.0872	0.000163197	0.00491605	129	21.4452	242.227	1.36166	0.0100975	0.0102598	539	177.892	177.892	0.086687
OS01T0730700-01	129	118.585	1018.5	3.31769	2.96638e-22	1.59399e-21	1	0.053161	527.76	1.04089	0.309524	0.319183	129	66.6788	507.027	1.6516	6.51611e-05	0.000117073	539	306.991	306.991	0.768982
OS01T0730800-01	129	323.239	3239.35	2.49198	3.31861e-13	4.94926e-13	1	44.4071	19454.4	9.10954	0.00306491	0.0421535	129	278.565	2135.61	1.64289	7.71716e-05	0.000132056	539	1299.91	1299.91	0.136271
OS01T0731000-01	129	81.6985	675.644	3.64321	7.76228e-26	5.42851e-25	1	1.48735	874.6	2.96943	0.087248	0.291566	129	36.3607	294.535	1.58819	0.000218284	0.000290549	539	185.453	185.453	0.498664
OS01T0731100-01	129	746.182	6261.94	3.50839	2.34841e-24	1.49221e-23	1	1.95963	3768.43	1.2544	0.264795	0.319183	129	406.442	3004.17	1.68315	3.50576e-05	7.80926e-05	539	1784.85	1784.85	0.721878
OS01T0731800-02	129	68.1261	723.188	2.29999	3.60432e-11	4.14412e-11	1	0.268481	668.379	1.18576	0.278217	0.319183	129	83.0801	563.672	1.79267	3.74824e-06	2.46957e-05	539	314.432	314.432	0.562046
OS01T0732000-01	129	101.952	898.603	3.1322	3.3108e-20	1.45638e-19	1	0.982766	837.009	1.84473	0.176769	0.319183	129	55.6128	453.731	1.58154	0.000247071	0.000321368	539	286.892	286.892	0.592684
OS01T0732100-00	129	364.944	3884.72	2.29179	4.39096e-11	5.00606e-11	1	17.6167	9468.25	3.6448	0.0584656	0.244369	129	300.894	2597.74	1.53254	0.000603489	0.000691461	539	1695.06	1695.06	0.286701
OS01T0732200-01	129	323.199	3232.21	2.49974	2.73927e-13	4.14455e-13	1	4.49106	4089.72	1.74909	0.188332	0.319183	129	348.396	2338.2	1.80833	2.69601e-06	2.15586e-05	539	1293.02	1293.02	0.468056
OS01T0732300-01	129	215.719	2021.71	2.77937	2.53019e-16	6.55248e-16	1	15.7704	7426.87	5.81855	0.0172652	0.128312	129	183.005	1276.41	1.75477	8.24e-06	3.52765e-05	539	727.398	727.398	0.218926
OS01T0732801-01	129	56.9293	458.653	3.91753	7.86844e-29	6.65771e-28	1	0.00206736	191.459	1.00423	0.318165	0.319183	129	24.5252	190.653	1.62844	0.000101941	0.000161273	539	117.077	117.077	0.821718
OS01T0733200-01	129	126.709	1204.72	2.71051	1.43111e-15	3.25173e-15	1	3.61171	2233.11	2.7083	0.102262	0.310707	129	126.694	824.543	1.85515	9.93765e-07	1.48844e-05	539	444.462	444.462	0.366891
OS01T0733500-01	129	930.824	6619.42	6.3988	5.14766e-54	1.06969e-52	1	10.5319	5956.4	3.22148	0.0750196	0.274547	129	271.496	1848.97	1.78734	4.19067e-06	2.59287e-05	539	1034.48	1034.48	0.612609
OS01T0733600-01	129	360.784	3533.9	2.58101	3.64941e-14	6.4232e-14	1	15.6271	8324.75	3.73275	0.0555479	0.238508	129	287.001	2230.19	1.62884	0.000101159	0.000160484	539	1369.19	1369.19	0.306724
OS01T0734000-01	129	108.271	987.031	2.92537	6.3156e-18	2.10648e-17	1	0.182284	702.114	1.11266	0.293476	0.319183	129	97.8734	631.023	1.87023	7.17582e-07	1.34203e-05	539	337.403	337.403	0.656006
OS01T0734100-01	129	137.206	1540.95	2.14702	1.37104e-09	1.42451e-09	1	0.518907	1347.36	1.17675	0.280042	0.319183	129	142.424	1144.99	1.59532	0.000191034	0.000260803	539	717.715	717.715	0.594658
OS01T0734466-01	129	581.351	4747.19	3.77035	3.15341e-27	2.43845e-26	1	2.54034	3173.47	1.4539	0.230111	0.319183	129	307.884	2182.74	1.73359	1.27152e-05	4.33829e-05	539	1259.08	1259.08	0.688374
OS01T0734600-01	129	141.418	1400.3	2.53774	1.06923e-13	1.73667e-13	1	19.0745	8248.6	10.1891	0.00177474	0.0290764	129	85.9201	809.549	1.46714	0.00188004	0.00199193	539	551.789	551.789	0.140773
OS01T0734800-01	129	406.735	3271.14	3.93766	4.75711e-29	4.06877e-28	1	0.84651	1810.8	1.22297	0.270837	0.319183	129	216.642	1480.66	1.78235	4.65096e-06	2.72875e-05	539	830.732	830.732	0.737566
OS01T0735300-01	129	658.391	5438.3	3.65488	5.78172e-26	4.08118e-25	1	1.61608	3148.13	1.25032	0.265569	0.319183	129	343.303	2517.86	1.69216	2.93089e-05	6.96086e-05	539	1487.95	1487.95	0.731925
OS01T0735450-01	129	197.478	1842.4	2.80198	1.43098e-16	3.86876e-16	1	2.27916	2064.77	1.75591	0.187478	0.319183	129	172.787	1175.9	1.78834	4.10411e-06	2.57564e-05	539	657.537	657.537	0.517126
OS01T0735500-01	129	589.653	4813.56	3.77345	2.91718e-27	2.26157e-26	1	27.3544	12686.7	6.28534	0.0134163	0.11073	129	247.605	2018.45	1.58231	0.000243563	0.000317419	539	1275.64	1275.64	0.312036
OS01T0735900-01	129	264.24	2501.76	2.73022	8.72031e-16	2.06037e-15	1	10.7374	5750.95	3.67854	0.0573273	0.242136	129	215.686	1563.38	1.70615	2.21554e-05	5.92804e-05	539	916.322	916.322	0.316914
OS01T0736000-01	129	188.677	1751.86	2.82652	7.70203e-17	2.17704e-16	1	0.0143323	1136.38	1.00494	0.317994	0.319183	129	170.331	1130.79	1.82445	1.91604e-06	1.8773e-05	539	619.794	619.794	0.687452
OS01T0736300-01	129	195.281	1723.29	3.12411	4.06642e-20	1.77159e-19	1	0.00297039	965.423	1.0012	0.318893	0.319183	129	137.551	964.264	1.74809	9.45243e-06	3.75652e-05	539	551.611	551.611	0.739184
OS01T0736500-01	129	146.708	1464.17	2.50747	2.26316e-13	3.47461e-13	1	0.394274	1139.04	1.15606	0.28429	0.319183	129	133.785	985.278	1.68734	3.22633e-05	7.42186e-05	539	583.924	583.924	0.636328
OS01T0736600-01	129	309.383	3124.33	2.46392	6.62845e-13	9.39354e-13	1	0.431061	2296.82	1.07897	0.30087	0.319183	129	286.89	2128.7	1.67874	3.82573e-05	8.24332e-05	539	1268.03	1268.03	0.656357
OS01T0736900-01	129	281.794	2855.29	2.4519	8.90948e-13	1.23852e-12	1	22.7995	10574.1	6.28554	0.0134149	0.11073	129	172.589	1682.29	1.44462	0.00273644	0.00286038	539	1164.52	1164.52	0.208974
OS01T0737401-01	129	380.83	3112.06	3.76273	3.81988e-27	2.93753e-26	1	7.28398	4291.1	2.95867	0.0878162	0.292737	129	207.758	1450.35	1.75359	8.44213e-06	3.56633e-05	539	827.075	827.075	0.477278
OS01T0737500-01	129	285.149	2727.29	2.68329	2.83315e-15	6.13027e-15	1	6.23417	4245.28	2.34035	0.12851	0.319183	129	265.851	1813.95	1.78469	4.42948e-06	2.66514e-05	539	1016.4	1016.4	0.415581
OS01T0737900-01	129	242.6	2893.84	2.01207	3.08621e-08	3.12096e-08	1	0.241741	2435.07	1.04028	0.309666	0.319183	129	300.85	2340.79	1.62754	0.000103718	0.000163316	539	1438.24	1438.24	0.601359
OS01T0738000-01	129	301.187	2955.73	2.57331	4.41976e-14	7.67409e-14	1	0.359459	2052.65	1.0733	0.302139	0.319183	129	254.617	1912.46	1.66502	5.01306e-05	9.8287e-05	539	1148.61	1148.61	0.678422
OS01T0738500-01	129	213.753	1903.69	3.0647	1.84049e-19	7.46607e-19	1	0.101931	1055.15	1.03915	0.309927	0.319183	129	131.41	1015.39	1.63466	9.04546e-05	0.000147606	539	621.165	621.165	0.753074
OS01T0738800-01	129	339.662	3261.52	2.66562	4.41139e-15	9.23565e-15	1	0.149432	2165.34	1.02766	0.312607	0.319183	129	294.502	2107.06	1.72208	1.60643e-05	4.89784e-05	539	1223.55	1223.55	0.688497
OS01T0739000-01	129	247.994	2394.49	2.64138	8.0915e-15	1.60987e-14	1	10.0216	5420.5	3.5848	0.0605502	0.247689	129	201.85	1512.08	1.66799	4.7297e-05	9.46857e-05	539	906.529	906.529	0.318003
OS01T0739200-01	129	233.261	2159.85	2.84086	5.3606e-17	1.55404e-16	1	0.806303	1492.83	1.26686	0.262447	0.319183	129	139.365	1178.37	1.54992	0.0004413	0.000523209	539	760.278	760.278	0.690909
OS01T0739300-01	129	439.695	4143.77	2.75224	5.01217e-16	1.23624e-15	1	1.03827	2774.55	1.17088	0.281239	0.319183	129	288.009	2369.63	1.57387	0.000284733	0.000361339	539	1505.6	1505.6	0.699767
OS01T0739400-01	129	218.344	1990.53	2.92523	6.33897e-18	2.11311e-17	1	1.47387	1700.29	1.51072	0.221266	0.319183	129	148.337	1125.48	1.65397	6.22216e-05	0.000113661	539	680.471	680.471	0.613517
OS01T0739500-01	129	59.4544	774.797	1.85327	1.03476e-06	1.03711e-06	1	1.58024	1134.36	2.18961	0.141383	0.319183	129	33.3321	518.067	1.23919	0.0539535	0.0540966	539	418.07	418.07	0.412675
OS01T0740400-01	129	149.315	1481.49	2.52986	1.30014e-13	2.08117e-13	1	24.3275	10494.8	10.4212	0.00157985	0.0269204	129	140.488	1007.07	1.71971	1.68559e-05	5.03318e-05	539	585.602	585.602	0.117976
OS01T0740500-00	129	135.345	1506.76	2.16896	8.18948e-10	8.57867e-10	1	2.05156	1946.1	1.69818	0.194847	0.319183	129	150.433	1145.99	1.64964	6.77011e-05	0.00012009	539	694.695	694.695	0.452993
OS01T0740600-01	129	424.8	4176.39	2.56599	5.30199e-14	9.09277e-14	1	0.638116	2724.35	1.10053	0.296111	0.319183	129	282.631	2475.49	1.52095	0.000741643	0.00083478	539	1627.59	1627.59	0.715688
OS01T0740650-00	129	91.045	948.742	2.35729	9.00469e-12	1.10084e-11	1	3.02574	1869.27	2.71209	0.102024	0.310437	129	95.5886	689.238	1.71251	1.94929e-05	5.48249e-05	539	402.472	402.472	0.338525
OS01T0740700-01	129	58.1719	528.515	2.94464	3.87576e-18	1.33037e-17	1	0.6388	550.768	1.82594	0.178973	0.319183	129	40.7174	301.636	1.68057	3.68965e-05	8.06275e-05	539	179.484	179.484	0.548797
OS01T0741900-01	129	283.483	2888.84	2.4318	1.45954e-12	1.97122e-12	1	6.32978	4188.85	2.43504	0.121101	0.319183	129	177.43	1720.24	1.44808	0.00258455	0.00270566	539	1187.95	1187.95	0.439933
OS01T0742000-01	129	159.109	1906.61	2.00284	3.80382e-08	3.84323e-08	1	4.66936	3468.19	2.10559	0.14919	0.319183	129	231.728	1647.14	1.73027	1.36047e-05	4.4875e-05	539	951.954	951.954	0.334435
OS01T0742300-01	129	133.195	1369.36	2.4016	3.05788e-12	3.95586e-12	1	27.168	11548.9	12.1132	0.000683598	0.0145896	129	127.743	953.417	1.67211	4.36071e-05	8.97625e-05	539	570.186	570.186	0.0975581
OS01T0742400-02	129	496.03	4676.87	2.74999	5.30422e-16	1.30191e-15	1	4.79874	5103.41	1.57907	0.211165	0.319183	129	510.405	3231.9	1.90035	3.72541e-07	1.08004e-05	539	1700.69	1700.69	0.518005
OS01T0742500-01	129	50.528	506.591	2.49033	3.45599e-13	5.1402e-13	1	0.721096	613.729	1.84579	0.176644	0.319183	129	43.0262	332.501	1.63453	9.06765e-05	0.000147888	539	203.423	203.423	0.490333
OS01T0742766-01	129	176.474	1796.33	2.43575	1.32477e-12	1.79899e-12	1	4.9079	3106.86	2.60472	0.108989	0.318354	129	151.766	1192.78	1.61736	0.000125963	0.000188763	539	737.485	737.485	0.380827
OS01T0743300-01	129	329.799	3105.57	2.75615	4.54127e-16	1.12978e-15	1	0.0169514	1851.16	1.00358	0.31832	0.319183	129	239.258	1844.55	1.63702	8.64396e-05	0.000143017	539	1126.78	1126.78	0.732631
OS01T0743600-01	129	134.959	1206.5	3.04102	3.35864e-19	1.32455e-18	1	0.226718	734.529	1.13685	0.28831	0.319183	129	83.1226	646.109	1.62854	0.000101741	0.000161068	539	396.741	396.741	0.724538
OS01T0743600-02	129	278.026	2427.78	3.19601	6.53744e-21	3.08682e-20	1	2.4554	2291.81	1.71774	0.192313	0.319183	129	191.525	1334.2	1.75639	7.96906e-06	3.45857e-05	539	759.629	759.629	0.579981
OS01T0743800-00	129	228.496	1746.24	4.65337	1.09553e-36	1.32053e-35	1	3.95296	2097.95	3.77129	0.054319	0.236762	129	60.344	556.296	1.48241	0.00145047	0.00155597	539	375.264	375.264	0.533066
OS01T0744300-01	129	38.7632	410.534	2.30696	3.04633e-11	3.52873e-11	1	0.439055	464.715	1.58345	0.210538	0.319183	129	38.5095	293.483	1.6492	6.82743e-05	0.000120805	539	177.954	177.954	0.50409
OS01T0744400-01	129	331.033	3202.84	2.63253	1.00948e-14	1.9736e-14	1	5.18618	4083.05	1.98164	0.161623	0.319183	129	281.267	2060.44	1.69355	2.85084e-05	6.85813e-05	539	1216.64	1216.64	0.476531
OS01T0745300-00	129	437.328	3778.4	3.27296	9.2453e-22	4.75394e-21	1	0.465234	1996.31	1.09997	0.296233	0.319183	129	220.146	1814.87	1.57209	0.000294259	0.000370551	539	1154.43	1154.43	0.770749
OS01T0746700-00	129	206.692	2716.72	1.83989	1.37878e-06	1.38167e-06	1	12.5571	7222.38	3.10623	0.0803619	0.28195	129	282.855	2325.13	1.57469	0.000280493	0.000356932	539	1476.57	1476.57	0.232742
OS01T0747300-01	129	108.212	868.327	3.96393	2.46873e-29	2.1367e-28	1	0.000239356	307.416	1.0003	0.319109	0.319183	129	29.4216	307.322	1.40293	0.00535723	0.00550065	539	219.057	219.057	0.880251
OS01T0747400-01	129	154.221	1555.81	2.46765	6.04635e-13	8.62657e-13	1	21.5775	9354.64	9.95818	0.00199336	0.031363	129	102.97	939.392	1.48996	0.00127429	0.00137691	539	630.483	630.483	0.136053
OS01T0747500-01	129	243.813	2292.25	2.76382	3.74368e-16	9.45746e-16	1	5.88704	3772.32	2.55512	0.112384	0.319183	129	215.666	1476.38	1.7801	4.87446e-06	2.786e-05	539	829.377	829.377	0.403137
OS01T0747600-01	129	60.8461	662.911	2.22577	2.1329e-10	2.29836e-10	1	0.154779	547.539	1.12391	0.29106	0.319183	129	63.1138	487.175	1.63573	8.86122e-05	0.000145517	539	297.834	297.834	0.614244
OS01T0747700-01	129	248.691	2195.02	3.1229	4.19339e-20	1.82253e-19	1	12.1983	5869.62	5.27709	0.0232187	0.150099	129	136.468	1112.28	1.58247	0.000242836	0.000316631	539	702.879	702.879	0.295549
OS01T0747800-01	129	26.1632	298.218	2.11145	3.14647e-09	3.23656e-09	1	8.07201	3330.42	18.2655	3.70384e-05	0.00158845	129	13.6983	182.334	1.29096	0.0276401	0.0278118	539	141.239	141.239	0.0688309
OS01T0748000-00	129	96.6712	917.913	2.71664	1.22679e-15	2.81926e-15	1	1.67381	1262.98	2.06981	0.152663	0.319183	129	90.7688	610.192	1.80591	2.83716e-06	2.20141e-05	539	337.885	337.885	0.451673
OS01T0748100-01	129	193.46	1921.13	2.52658	1.41003e-13	2.24557e-13	1	3.65146	2579.99	2.23198	0.137623	0.319183	129	131.852	1155.92	1.52022	0.0007513	0.000844421	539	760.366	760.366	0.464603
OS01T0748200-00	129	54.083	583.5	2.25288	1.11701e-10	1.22952e-10	1	1.47177	983.31	2.4023	0.123607	0.319183	129	50.106	409.32	1.58037	0.000252465	0.000326737	539	259.002	259.002	0.379737
OS01T0749100-01	129	239.499	2627.44	2.20711	3.32353e-10	3.54098e-10	1	0.730025	2176.72	1.15048	0.285451	0.319183	129	233.854	1892.01	1.58933	0.00021371	0.000285634	539	1190.44	1190.44	0.617557
OS01T0749200-01	129	203.35	2065.29	2.44357	1.09319e-12	1.50091e-12	1	53.0424	22095.2	15.6853	0.000123016	0.00394978	129	187.82	1408.65	1.66666	4.85415e-05	9.62817e-05	539	845.194	845.194	0.0788763
OS01T0749300-02	129	225.408	2356.75	2.34665	1.16589e-11	1.40535e-11	1	1.84409	2498.81	1.40413	0.238212	0.319183	129	258.438	1779.62	1.77199	5.7705e-06	2.99643e-05	539	1004.31	1004.31	0.519466
OS01T0749400-02	129	83.979	861.3	2.40973	2.50641e-12	3.27726e-12	1	16.8873	7058.66	14.9356	0.000175359	0.00519802	129	38.3933	472.606	1.32225	0.0179285	0.0181021	539	357.426	357.426	0.101261
OS01T0749900-01	129	326.726	3255.86	2.51321	1.96358e-13	3.04978e-13	1	0.118849	2503.86	1.01886	0.314679	0.319183	129	387.335	2457.5	1.89696	4.01254e-07	1.09968e-05	539	1295.5	1295.5	0.621739
OS01T0750100-01	129	362.003	3654.03	2.46559	6.36121e-13	9.04803e-13	1	4.23689	4211.66	1.64565	0.201853	0.319183	129	359.089	2559.28	1.72689	1.4571e-05	4.64229e-05	539	1482.01	1482.01	0.500188
OS01T0750300-01	129	100.889	960.624	2.70376	1.69546e-15	3.79861e-15	1	8.03928	3823.56	5.55557	0.0199268	0.138929	129	110.982	688.239	1.93711	1.65776e-07	8.17161e-06	539	355.292	355.292	0.200946
OS01T0750500-01	129	334.869	3358.15	2.48947	3.53013e-13	5.2406e-13	1	10.0955	6063.42	2.85181	0.093687	0.299485	129	259.075	2126.17	1.57617	0.000272893	0.000349024	539	1348.94	1348.94	0.372692
OS01T0750600-01	129	318.49	3257.03	2.41961	1.96772e-12	2.6111e-12	1	28.2006	13324.5	5.72789	0.018138	0.132145	129	326.715	2326.24	1.72814	1.42074e-05	4.57984e-05	539	1346.1	1346.1	0.187958
OS01T0750800-02	129	18.1841	222.962	1.95825	1.03578e-07	1.04257e-07	1	1.24393	642.508	4.08268	0.0453953	0.216956	129	14.5055	157.374	1.3822	0.00739501	0.0075477	539	113.858	113.858	0.230394
OS01T0750900-01	129	358.607	3727.19	2.36565	7.34756e-12	9.07428e-12	1	86.1815	35911.1	15.6113	0.000127385	0.00406132	129	241.597	2300.33	1.46003	0.00211855	0.00223407	539	1575.54	1575.54	0.0856844
OS01T0751300-01	129	112.002	1079.37	2.64967	6.5772e-15	1.33151e-14	1	0.342393	836.548	1.18994	0.277374	0.319183	129	98.5514	703.015	1.72578	1.49047e-05	4.6991e-05	539	407.361	407.361	0.636372
OS01T0751600-01	129	104.554	1030.07	2.55763	6.52678e-14	1.10132e-13	1	0.0932123	807.81	1.04712	0.308086	0.319183	129	122.905	771.457	1.91551	2.6713e-07	9.67265e-06	539	402.743	402.743	0.614972
OS01T0752100-01	129	261.888	2686.93	2.4085	2.583e-12	3.37255e-12	1	1.62985	2553.54	1.33143	0.250685	0.319183	129	267.43	1917.89	1.71915	1.70468e-05	5.06722e-05	539	1115.6	1115.6	0.562369
OS01T0752200-01	129	322.524	3185.21	2.54803	8.28354e-14	1.37222e-13	1	45.1443	19769.8	9.13784	0.00302098	0.0417075	129	304.481	2163.51	1.73072	1.3482e-05	4.46709e-05	539	1250.07	1250.07	0.133497
OS01T0752300-01	129	91.1446	893.503	2.57765	3.96796e-14	6.9515e-14	1	19.696	8258.76	14.3055	0.000236732	0.00658674	129	76.8924	577.312	1.66548	4.96879e-05	9.77634e-05	539	346.635	346.635	0.0933362
OS01T0752400-00	129	209.269	2168.82	2.37495	5.85875e-12	7.32687e-12	1	5.11863	3611.72	2.23573	0.137295	0.319183	129	234.084	1615.46	1.769	6.14017e-06	3.07481e-05	539	913.205	913.205	0.382987
OS01T0752500-00	129	414.186	3899.83	2.75662	4.48821e-16	1.11744e-15	1	1.68562	3345.25	1.24458	0.266664	0.319183	129	424.383	2687.86	1.89994	3.75934e-07	1.08217e-05	539	1414.71	1414.71	0.59266
OS01T0752600-01	129	316.35	2951.45	2.80197	1.43123e-16	3.86887e-16	1	2.49498	2976.72	1.48563	0.22512	0.319183	129	316.776	2003.68	1.9022	3.57779e-07	1.06751e-05	539	1053.35	1053.35	0.543536
OS01T0752700-01	129	229.477	2666.39	2.06773	8.65271e-09	8.81599e-09	1	31.4808	14226.7	7.29869	0.00782826	0.080007	129	219.895	1949.21	1.51157	0.000874968	0.000971824	539	1289.53	1289.53	0.135537
OS01T0752800-01	129	32.4617	342.721	2.31645	2.42255e-11	2.83131e-11	1	0.110875	259.904	1.19958	0.275447	0.319183	129	22.9039	216.663	1.46442	0.00196792	0.00208103	539	147.951	147.951	0.666821
OS01T0752800-02	129	100.693	1062.32	2.31867	2.29619e-11	2.69004e-11	1	1.24961	1286.66	1.60971	0.206817	0.319183	129	113.717	799.309	1.74462	1.01504e-05	3.88373e-05	539	458.158	458.158	0.476574
OS01T0753000-01	129	212.187	1942.98	2.90059	1.18305e-17	3.79989e-17	1	1.38245	1611.59	1.50274	0.222483	0.319183	129	134.193	1072.44	1.60099	0.000171729	0.00023931	539	669.856	669.856	0.626422
OS01T0753100-01	129	106.202	960.411	2.97161	1.95603e-18	6.98512e-18	1	0.0137145	634.117	1.00851	0.317141	0.319183	129	101.858	628.769	1.94547	1.37691e-07	7.78061e-06	539	323.196	323.196	0.673357
OS01T0753200-01	129	272.888	2852.45	2.34746	1.14326e-11	1.3799e-11	1	0.556757	2185.4	1.11032	0.293983	0.319183	129	251.048	1968.27	1.61981	0.00012023	0.000182289	539	1215.12	1215.12	0.646114
OS01T0753500-01	129	400.094	3675.63	2.88271	1.86038e-17	5.79784e-17	1	0.00534922	2173.62	1.00096	0.318951	0.319183	129	298.825	2171.53	1.70308	2.35603e-05	6.14092e-05	539	1275.06	1275.06	0.727793
OS01T0754000-01	129	110.01	1002.87	2.92541	6.31007e-18	2.10541e-17	1	0.0223897	625.314	1.01416	0.315793	0.319183	129	91.2555	616.582	1.79858	3.31065e-06	2.33778e-05	539	342.815	342.815	0.702488
OS01T0754100-01	129	296.077	3082.89	2.35979	8.47359e-12	1.03956e-11	1	0.0213719	2276.88	1.00367	0.318299	0.319183	129	320.706	2268.54	1.73645	1.19953e-05	4.22668e-05	539	1306.43	1306.43	0.647377
OS01T0754200-03	129	211.164	2147.65	2.43867	1.23315e-12	1.68074e-12	1	0.0489002	1667.18	1.01157	0.31641	0.319183	129	255.814	1648.11	1.87144	6.99165e-07	1.33009e-05	539	880.664	880.664	0.618934
OS01T0754500-01	129	104.042	1009.75	2.61937	1.40261e-14	2.66688e-14	1	1.25309	1156.26	1.73208	0.190479	0.319183	129	94.0223	667.559	1.73171	1.32131e-05	4.42758e-05	539	385.492	385.492	0.507681
OS01T0755100-01	129	273.414	3027.74	2.18254	5.94507e-10	6.26522e-10	1	1.34514	2782.03	1.23239	0.269008	0.319183	129	290.055	2257.42	1.62726	0.000104277	0.000163925	539	1387.26	1387.26	0.574059
OS01T0755700-01	129	376.885	4022.18	2.2842	5.2707e-11	5.95514e-11	1	13.2471	7771.88	2.98286	0.0865438	0.290452	129	281.545	2605.51	1.47967	0.00152007	0.00162639	539	1760.87	1760.87	0.34663
OS01T0756400-01	129	329.073	3337.83	2.44818	9.76166e-13	1.34872e-12	1	0.0355225	2218.57	1.00628	0.317673	0.319183	129	280.443	2204.72	1.61709	0.00012663	0.000189522	539	1363.39	1363.39	0.698932
OS01T0757051-00	129	83.9578	817.848	2.60377	2.06973e-14	3.81071e-14	1	0.309261	652.808	1.22663	0.270124	0.319183	129	72.6982	532.196	1.69434	2.80611e-05	6.79346e-05	539	314.101	314.101	0.628403
OS01T0757200-01	129	152.01	1417.65	2.80394	1.36175e-16	3.69701e-16	1	0.16755	916.701	1.07675	0.301366	0.319183	129	115.254	851.356	1.68388	3.45598e-05	7.75064e-05	539	505.593	505.593	0.701018
OS01T0757500-01	129	110.657	1089.24	2.56113	5.98362e-14	1.01628e-13	1	0.522788	957.018	1.27072	0.261724	0.319183	129	109.278	753.13	1.77084	5.91027e-06	3.02108e-05	539	425.296	425.296	0.589303
OS01T0757700-01	129	388.342	4005.04	2.39109	3.95262e-12	5.04819e-12	1	1.20416	3170.3	1.17389	0.280624	0.319183	129	341.899	2700.68	1.61236	0.000138524	0.000202413	539	1674.98	1674.98	0.635511
OS01T0757900-01	129	346.507	3111.11	3.01445	6.59484e-19	2.49764e-18	1	22.2151	10318	6.23779	0.0137638	0.112169	129	207.348	1654.11	1.60272	0.000166243	0.000233206	539	1032.07	1032.07	0.246549
OS01T0758450-00	129	95.3647	923.116	2.6305	1.06205e-14	2.06746e-14	1	1.87971	1365.32	2.15952	0.144124	0.319183	129	93.7689	632.234	1.80161	3.10652e-06	2.27606e-05	539	350.928	350.928	0.427497
OS01T0758500-01	129	110.487	1138.26	2.39461	3.62699e-12	4.65262e-12	1	16.2291	7186.1	8.38747	0.00443924	0.0550084	129	127.14	856.765	1.80241	3.05446e-06	2.26167e-05	539	475.344	475.344	0.126719
OS01T0758900-01	129	315.134	3235.24	2.4064	2.71922e-12	3.53946e-12	1	1.40785	2638.56	1.26277	0.263214	0.319183	129	248.356	2089.5	1.55419	0.000408425	0.00048922	539	1344.43	1344.43	0.630458
OS01T0759400-02	129	249.132	2429.36	2.59944	2.30598e-14	4.21066e-14	1	5.80138	3668.58	2.60916	0.108691	0.318354	129	157.155	1406.04	1.50447	0.000990765	0.00108976	539	934.572	934.572	0.431644
OS01T0759700-02	129	161.132	1592.8	2.54437	9.07256e-14	1.49334e-13	1	5.58206	3363.78	2.83438	0.094685	0.300873	129	186.923	1186.78	1.89578	4.11701e-07	1.11639e-05	539	626.012	626.012	0.325768
OS01T0759900-01	129	170.242	1878.75	2.19149	4.81212e-10	5.09038e-10	1	4.66278	3277.2	2.24664	0.136348	0.319183	129	200.473	1458.71	1.70153	2.4305e-05	6.25137e-05	539	857.294	857.294	0.361465
OS01T0760000-01	129	615.264	5314.03	3.27533	8.70429e-22	4.48847e-21	1	79.7698	33806.6	12.5381	0.000555456	0.0123638	129	357.958	2696.31	1.66189	5.33081e-05	0.000102259	539	1622.44	1622.44	0.145647
OS01T0760400-01	129	112.27	1194.34	2.29363	4.20052e-11	4.7995e-11	1	0.11366	996.249	1.04657	0.308214	0.319183	129	143.734	951.922	1.82809	1.77339e-06	1.81571e-05	539	520.719	520.719	0.593943
OS01T0761000-01	129	21.801	187.851	3.29305	5.54849e-22	2.92602e-21	1	0.528512	302.874	3.13035	0.0792103	0.280984	129	13.2365	96.754	1.69611	2.70887e-05	6.65078e-05	539	57.0446	57.0446	0.426256
OS01T0761100-01	129	225.225	2436.03	2.24586	1.32121e-10	1.445e-10	1	0.0389458	1937.55	1.0079	0.317286	0.319183	129	279.23	1922.37	1.77229	5.73418e-06	2.9879e-05	539	1084.68	1084.68	0.614505
OS01T0761300-01	129	404.903	3669.31	2.95938	2.6668e-18	9.3702e-18	1	10.1077	6252.88	2.70585	0.102415	0.310832	129	356.995	2310.87	1.86378	8.25119e-07	1.4164e-05	539	1239.89	1239.89	0.397731
OS01T0761500-01	129	113.912	1042.07	2.90599	1.03183e-17	3.34615e-17	1	6.10116	2962.49	5.08116	0.025874	0.160541	129	74.814	583.034	1.6259	0.000107027	0.000167067	539	358.592	358.592	0.275371
OS01T0762000-02	129	260.523	2688.56	2.38893	4.16673e-12	5.3067e-12	1	0.329602	2029.01	1.06764	0.303413	0.319183	129	258.347	1900.47	1.68867	3.14226e-05	7.29321e-05	539	1125.43	1125.43	0.645067
OS01T0762300-01	129	178.425	1424.65	4.02325	5.62637e-30	5.02303e-29	1	28.2835	11610	20.0355	1.65257e-05	0.000881744	129	75.1223	579.472	1.63644	8.74031e-05	0.00014417	539	354.105	354.105	0.124583
OS01T0762400-00	129	60.7	604.711	2.51428	1.91212e-13	2.97468e-13	1	0.316425	549.899	1.28935	0.258273	0.319183	129	61.9941	426.493	1.77328	5.61774e-06	2.96113e-05	539	240.51	240.51	0.57643
OS01T0762900-01	129	275.926	2821.01	2.42052	1.92431e-12	2.5563e-12	1	23.4882	11236.2	5.41287	0.0215476	0.144883	129	303.46	2075.84	1.78114	4.77034e-06	2.76041e-05	539	1165.46	1165.46	0.191929
OS01T0763000-01	129	358.959	3669.45	2.42097	1.9033e-12	2.52969e-12	1	38.9982	17773.8	6.93069	0.00950751	0.0910643	129	349.605	2564.51	1.69197	2.94219e-05	6.97618e-05	539	1515.69	1515.69	0.162375
OS01T0763200-01	129	384.136	3628.17	2.74165	6.54236e-16	1.57994e-15	1	1.53621	3064.26	1.24304	0.266959	0.319183	129	380.595	2465.14	1.8628	8.4277e-07	1.42618e-05	539	1323.36	1323.36	0.599753
OS01T0763300-01	129	36.0493	315.262	3.18556	8.52655e-21	3.98147e-20	1	0.491314	358.64	2.14719	0.145264	0.319183	129	22.6874	167.028	1.68773	3.20105e-05	7.38243e-05	539	98.9657	98.9657	0.526118
OS01T0763600-01	129	344.291	3418.09	2.52753	1.37743e-13	2.19578e-13	1	22.0549	10883	4.76996	0.0307686	0.175348	129	309.74	2281.57	1.68712	3.24057e-05	7.43803e-05	539	1352.35	1352.35	0.237848
OS01T0763700-01	129	158.17	1620.98	2.41233	2.35195e-12	3.08664e-12	1	46.8589	19334	18.2569	3.71845e-05	0.00159095	129	129.012	1058.99	1.57598	0.000273847	0.000349849	539	671.956	671.956	0.0706873
OS01T0764050-00	129	100.046	1013.15	2.45391	8.47946e-13	1.18237e-12	1	1.07315	1120.1	1.59656	0.20867	0.319183	129	96.2327	701.569	1.69925	2.54436e-05	6.41875e-05	539	412.871	412.871	0.514884
OS01T0764300-01	129	303.038	3158.46	2.35665	9.14541e-12	1.11647e-11	1	4.61735	4397.15	1.69357	0.195451	0.319183	129	418.716	2596.38	1.93726	1.65212e-07	8.17161e-06	539	1340.23	1340.23	0.426248
OS01T0764400-01	129	93.123	792.63	3.38887	4.86464e-23	2.79624e-22	1	2.79867	1438.87	4.14198	0.0438808	0.214187	129	37.8317	347.387	1.48525	0.00138175	0.0014855	539	233.892	233.892	0.400733
OS01T0764500-01	129	52.3213	462.478	3.11329	5.35422e-20	2.3055e-19	1	1.1494	676.369	2.96521	0.0874704	0.291906	129	26.5174	228.102	1.53553	0.000572041	0.000658966	539	148.55	148.55	0.454951
OS01T0764700-01	129	102.353	1169.38	2.10599	3.57184e-09	3.6685e-09	1	1.58677	1503.65	1.69941	0.194687	0.319183	129	109.847	884.806	1.59348	0.000197742	0.000268265	539	555.266	555.266	0.453879
OS01T0764800-01	129	642.69	5531.21	3.30208	4.41022e-22	2.34483e-21	1	14.9453	8696.54	3.03238	0.0840019	0.287145	129	397.608	2867.89	1.7121	1.96532e-05	5.5037e-05	539	1675.07	1675.07	0.433039
OS01T0764900-01	129	95.5588	829.886	3.235	2.42606e-21	1.19304e-20	1	7.1376	3185.22	7.93218	0.00562013	0.0647805	129	48.3412	401.557	1.56532	0.000333278	0.000411377	539	256.533	256.533	0.223977
OS01T0765300-01	129	255.063	2410.01	2.73981	6.85212e-16	1.64882e-15	1	0.12972	1733.31	1.03006	0.312043	0.319183	129	267.698	1682.72	1.91299	2.82295e-07	9.95972e-06	539	879.626	879.626	0.646564
OS01T0765400-01	129	205.157	2112.92	2.39567	3.53455e-12	4.54013e-12	1	2.24853	2310.35	1.61177	0.206528	0.319183	129	183.817	1433.42	1.62524	0.000108372	0.000168708	539	881.974	881.974	0.521031
OS01T0766200-01	129	193.849	1945.12	2.48729	3.72531e-13	5.51006e-13	1	6.90481	4001.36	3.05801	0.0827185	0.285638	129	175.487	1308.48	1.67321	4.26777e-05	8.85932e-05	539	782.021	782.021	0.335089
OS01T0766900-01	129	370.225	3669.45	2.53397	1.17401e-13	1.89347e-13	1	22.2517	10837.1	5.01969	0.0267714	0.163266	129	236.938	2158.92	1.49086	0.00125463	0.00135728	539	1448.1	1448.1	0.256119
OS01T0767000-01	129	81.2445	803.473	2.54259	9.48148e-14	1.55519e-13	1	0.00511899	474.581	1.00422	0.318167	0.319183	129	52.1928	472.584	1.49549	0.00115813	0.00125957	539	316.006	316.006	0.755334
OS01T0767100-01	129	386.357	3759.18	2.60866	1.83199e-14	3.41107e-14	1	0.0392852	2439.08	1.00632	0.317664	0.319183	129	327.573	2423.75	1.68195	3.59015e-05	7.92226e-05	539	1441.03	1441.03	0.700134
OS01T0767600-01	129	289.38	2865.3	2.53786	1.06613e-13	1.7321e-13	1	9.89947	5754.17	3.0391	0.0836634	0.286582	129	254.786	1893.38	1.67701	3.95928e-05	8.42526e-05	539	1129.02	1129.02	0.343498
OS01T0767900-01	129	41.0224	464.971	2.12474	2.30841e-09	2.38194e-09	1	0.469969	523.391	1.53892	0.21703	0.319183	129	40.4224	340.104	1.55415	0.000408739	0.000489563	539	218.836	218.836	0.503699
OS01T0767966-00	129	101.059	1007.95	2.50986	2.13328e-13	3.29165e-13	1	0.872279	1017.3	1.50241	0.222534	0.319183	129	91.8381	677.112	1.68605	3.31029e-05	7.52651e-05	539	401.598	401.598	0.547787
OS01T0768100-01	129	100.649	947.902	2.75547	4.62011e-16	1.14781e-15	1	0.147213	627.582	1.10069	0.296075	0.319183	129	75.3872	570.169	1.65743	5.81616e-05	0.000108562	539	344.007	344.007	0.695702
OS01T0768200-01	129	80.3271	769.744	2.67475	3.50959e-15	7.4657e-15	1	1.14747	923.142	1.94089	0.165968	0.319183	129	62.6159	475.629	1.65274	6.37301e-05	0.00011551	539	287.782	287.782	0.499
OS01T0768333-00	129	138.383	1261.58	2.9252	6.34351e-18	2.11423e-17	1	4.51974	2493.63	3.41159	0.0670315	0.259334	129	99.8827	730.928	1.69479	2.78141e-05	6.76103e-05	539	431.28	431.28	0.361623
OS01T0768600-01	129	108.758	948.004	3.2086	4.74666e-21	2.27441e-20	1	0.178058	565.443	1.14001	0.287645	0.319183	129	66.8478	496	1.67876	3.82479e-05	8.24251e-05	539	295.457	295.457	0.725835
OS01T0768700-01	129	224.668	2390.48	2.2931	4.25509e-11	4.8591e-11	1	25.9372	11804.6	6.98857	0.00922044	0.0891145	129	215.556	1689.13	1.62032	0.000119054	0.000181051	539	1042.47	1042.47	0.155185
OS01T0769000-01	129	199.201	2255.49	2.12726	2.17671e-09	2.24783e-09	1	9.53306	5664.13	2.9103	0.0904219	0.295453	129	295.319	1946.23	1.83559	1.51138e-06	1.72152e-05	539	1060.28	1060.28	0.263221
OS01T0769100-01	129	336.069	3329.46	2.53568	1.12538e-13	1.82071e-13	1	8.37497	5528.7	2.44366	0.12045	0.319183	129	316.474	2262.46	1.72307	1.57469e-05	4.84357e-05	539	1313.04	1313.04	0.393326
OS01T0769900-01	129	207.211	2057.03	2.52779	1.36829e-13	2.18217e-13	1	2.14628	2219.31	1.60557	0.207399	0.319183	129	189.497	1382.26	1.69859	2.57776e-05	6.46793e-05	539	813.766	813.766	0.525583
OS01T0770000-01	129	158.582	1474.19	2.82033	9.00483e-17	2.51744e-16	1	17.5423	7796.47	8.1639	0.00498325	0.0593601	129	144.097	954.994	1.82703	1.81384e-06	1.82703e-05	539	522.702	522.702	0.161005
OS01T0770200-01	129	236.686	2395.54	2.45589	8.07525e-13	1.12895e-12	1	32.1437	14067.8	9.18396	0.00295078	0.0410043	129	185.453	1531.78	1.57038	0.000303709	0.000380812	539	975.424	975.424	0.138284
OS01T0770400-01	129	246.902	2389.2	2.6319	1.0257e-14	2.00379e-14	1	2.87041	2749.36	1.68683	0.196337	0.319183	129	240.705	1629.9	1.79547	3.53441e-06	2.40894e-05	539	907.786	907.786	0.503181
OS01T0770700-00	129	252.454	2079.68	3.68115	2.98072e-26	2.13982e-25	1	11.7282	5519.6	5.83707	0.0170924	0.12776	129	126.886	945.611	1.67378	4.2195e-05	8.79332e-05	539	564.954	564.954	0.307793
OS01T0771000-01	129	354.267	3347.52	2.73956	6.89477e-16	1.65842e-15	1	67.5828	28354.3	14.1987	0.000249142	0.00679653	129	258.35	1996.97	1.63429	9.1101e-05	0.000148341	539	1221.92	1221.92	0.104519
OS01T0771100-01	129	224.223	2341.8	2.35011	1.07189e-11	1.29816e-11	1	4.94163	3547.65	2.18935	0.141406	0.319183	129	207.984	1620.41	1.62617	0.000106472	0.000166552	539	996.461	996.461	0.414686
OS01T0771200-01	129	144.717	1619.81	2.1554	1.12635e-09	1.17361e-09	1	2.40547	2172.8	1.75983	0.18699	0.319183	129	161.052	1234.67	1.64291	7.71337e-05	0.000132009	539	751.513	751.513	0.440299
OS01T0771300-01	129	123.896	1077.58	3.22431	3.18369e-21	1.5534e-20	1	2.02185	1473.75	2.15075	0.144933	0.319183	129	117.006	685.223	2.05031	1.29067e-08	3.35176e-06	539	334.204	334.204	0.46
OS01T0771400-00	129	289.399	3189	2.19537	4.38965e-10	4.64981e-10	1	1.49952	2854.95	1.25761	0.264187	0.319183	129	272.512	2270.14	1.56281	0.00034899	0.000427858	539	1452.6	1452.6	0.590449
OS01T0771900-01	129	383.903	3525.24	2.88523	1.7456e-17	5.46453e-17	1	1.07446	2585.74	1.1934	0.276681	0.319183	129	314.959	2166.7	1.77333	5.6119e-06	2.96113e-05	539	1221.82	1221.82	0.653358
OS01T0772000-01	129	267.095	2846.84	2.28796	4.81456e-11	5.46324e-11	1	2.3907	3007.84	1.44924	0.230855	0.319183	129	277.065	2075.46	1.66802	4.72655e-05	9.46614e-05	539	1244.27	1244.27	0.525335
OS01T0772400-00	129	404.349	3778.38	2.79406	1.74714e-16	4.65075e-16	1	0.178068	2475.26	1.02887	0.312324	0.319183	129	351.176	2405.82	1.77907	4.98042e-06	2.81113e-05	539	1352.29	1352.29	0.688143
OS01T0772650-00	129	72.1079	720.695	2.502	2.59092e-13	3.93618e-13	1	0.145528	541.148	1.11717	0.292504	0.319183	129	65.4479	484.392	1.68163	3.61296e-05	7.95903e-05	539	288.048	288.048	0.649097
OS01T0772700-00	129	139.815	1518.3	2.23473	1.72304e-10	1.86892e-10	1	0.884899	1489.33	1.30161	0.256033	0.319183	129	154.936	1144.22	1.68414	3.43816e-05	7.72332e-05	539	679.411	679.411	0.547577
OS01T0772800-01	129	80.566	803.905	2.50821	2.22172e-13	3.41619e-13	1	0.364754	694.155	1.25775	0.26416	0.319183	129	77.1307	551.901	1.72195	1.61077e-05	4.90145e-05	539	320.509	320.509	0.597601
OS01T0773100-01	129	108.92	1134.89	2.35763	8.93079e-12	1.09232e-11	1	1.88774	1537.36	1.91896	0.168362	0.319183	129	106.592	801.144	1.66431	5.08409e-05	9.90767e-05	539	481.368	481.368	0.447514
OS01T0773200-02	129	300.89	3004.36	2.50568	2.36542e-13	3.61936e-13	1	10.8992	6370.94	3.00483	0.085406	0.288665	129	307.07	2120.23	1.7683	6.22953e-06	3.0969e-05	539	1199.02	1199.02	0.325959
OS01T0773600-01	129	363.683	3543.04	2.60337	2.09058e-14	3.84715e-14	1	8.01149	5470.23	2.33198	0.129189	0.319183	129	328.268	2345.75	1.72362	1.55729e-05	4.80974e-05	539	1360.94	1360.94	0.416919
OS01T0773700-02	129	7.29961	113.259	1.63053	9.79229e-05	9.79661e-05	1	12.2541	4873.79	51.4678	5.07615e-11	2.66988e-08	129	8.41152	94.6958	1.36329	0.00985331	0.0100162	539	69.4612	69.4612	0.0135572
OS01T0773800-00	129	134.017	1211.54	2.97354	1.86237e-18	6.67559e-18	1	0.0782313	786.957	1.04033	0.309653	0.319183	129	116.335	756.447	1.85658	9.6357e-07	1.47994e-05	539	407.441	407.441	0.685338
OS01T0775100-01	129	18.1402	165.444	2.92289	6.72606e-18	2.23557e-17	1	0.493172	281.46	3.15811	0.0779073	0.278661	129	10.84	89.123	1.57453	0.000281313	0.0003577	539	56.6029	56.6029	0.405217
OS01T0775300-01	129	124.859	1351.38	2.24398	1.38162e-10	1.50906e-10	1	0.573487	1225.73	1.2232	0.270792	0.319183	129	133.281	1002.07	1.66395	5.11981e-05	9.9485e-05	539	602.221	602.221	0.577624
OS01T0775400-01	129	83.7733	947.207	2.13063	2.01208e-09	2.07924e-09	1	0.893873	1141.96	1.43942	0.232433	0.319183	129	116.262	793.351	1.78455	4.44236e-06	2.66778e-05	539	444.567	444.567	0.464528
OS01T0776300-01	129	803.091	5268.88	11.7	3.68643e-96	2.03269e-94	1	4.00036	2275.62	3.18055	0.0768711	0.277538	129	88.3824	715.48	1.58878	0.000215906	0.000287891	539	450.333	450.333	0.787887
OS01T0776400-01	129	164.589	1619.73	2.56207	5.84543e-14	9.95325e-14	1	3.99374	2694.58	2.36986	0.126148	0.319183	129	168.275	1137.02	1.79853	3.3146e-06	2.33778e-05	539	632.197	632.197	0.391453
OS01T0776700-01	129	19.2625	209.8	2.22658	2.09224e-10	2.25522e-10	1	2.02258	951.693	5.84271	0.0170401	0.127579	129	22.8868	162.885	1.72868	1.40507e-05	4.55635e-05	539	94.2251	94.2251	0.163689
OS01T0776800-01	129	159.805	1178.59	5.36317	5.7553e-44	8.95428e-43	1	0.0286257	440.631	1.026	0.312997	0.319183	129	69.904	429.467	1.9543	1.13136e-07	6.98094e-06	539	219.755	219.755	0.815382
OS01T0776800-02	129	282.017	2471.42	3.17126	1.22672e-20	5.65106e-20	1	0.5799	1621.3	1.16211	0.283041	0.319183	129	205.272	1395.14	1.7902	3.94735e-06	2.53616e-05	539	779.319	779.319	0.688537
OS01T0777101-00	129	355.619	3550.51	2.50602	2.34543e-13	3.59088e-13	1	0.212952	2279.55	1.03781	0.310238	0.319183	129	259.904	2196.5	1.55034	0.000438006	0.000519882	539	1416.79	1416.79	0.718817
OS01T0777200-01	129	251.692	2696.86	2.27255	6.97287e-11	7.79245e-11	1	16.9395	8780.34	4.03891	0.0465486	0.219954	129	329.074	2173.94	1.8319	1.63537e-06	1.76907e-05	539	1186.71	1186.71	0.21989
OS01T0777700-00	129	168.903	1723.24	2.42771	1.61355e-12	2.16713e-12	1	1.67765	1921.77	1.51621	0.220434	0.319183	129	185.887	1267.48	1.78563	4.34279e-06	2.64371e-05	539	709.822	709.822	0.50572
OS01T0777800-01	129	327.237	3166.92	2.63143	1.03769e-14	2.02504e-14	1	0.0176408	2145.3	1.00322	0.318408	0.319183	129	311.64	2138.42	1.77683	5.2177e-06	2.87092e-05	539	1203.5	1203.5	0.676368
OS01T0777900-01	129	1242.27	9169.58	5.34361	9.04512e-44	1.3953e-42	1	4.64828	4864.9	1.59397	0.209038	0.319183	129	445.363	3052.08	1.77861	5.02815e-06	2.82229e-05	539	1715.99	1715.99	0.746185
OS01T0778400-00	129	121.673	1137.75	2.7906	1.90647e-16	5.04011e-16	1	26.094	10840.5	16.3293	9.09126e-05	0.00316554	129	85.3875	663.869	1.6283	0.000102208	0.000161556	539	407.706	407.706	0.0945835
OS01T0778700-01	129	289.79	2789.43	2.65486	5.77536e-15	1.18345e-14	1	1.65655	2296.63	1.39141	0.240338	0.319183	129	199.962	1650.57	1.57095	0.000300529	0.000377398	539	1050.69	1050.69	0.628608
OS01T0778800-01	129	413.9	3904.01	2.74813	5.55839e-16	1.35914e-15	1	0.0611887	2305.35	1.01046	0.316675	0.319183	129	286.96	2281.49	1.60599	0.000156273	0.000221983	539	1420.61	1420.61	0.739092
OS01T0778900-01	129	174.909	1572.62	3.00599	8.17438e-19	3.05692e-18	1	13.2498	5957.6	7.53957	0.00689831	0.0741364	129	89.0054	790.178	1.51039	0.000893312	0.000990984	539	523.162	523.162	0.221642
OS01T0779300-01	129	258.781	2655.26	2.40825	2.59897e-12	3.39242e-12	1	2.46788	2944.02	1.48572	0.225106	0.319183	129	292.991	1981.54	1.7972	3.40791e-06	2.36236e-05	539	1102.57	1102.57	0.50603
OS01T0780400-02	129	357.477	3442.64	2.65273	6.09195e-15	1.24159e-14	1	0.142817	2304.63	1.02477	0.313286	0.319183	129	317.053	2248.93	1.73292	1.28908e-05	4.37136e-05	539	1297.77	1297.77	0.684632
OS01T0780500-01	129	149.639	1391.81	2.81754	9.66244e-17	2.69163e-16	1	0.260398	903.61	1.12662	0.290481	0.319183	129	102.691	802.054	1.62365	0.000111733	0.000172462	539	493.983	493.983	0.70524
OS01T0780800-01	129	766.879	5998.32	4.29356	7.00303e-33	7.1412e-32	1	4.80234	3983.4	1.88743	0.171875	0.319183	129	237.813	2110.49	1.51067	0.000888853	0.000986339	539	1397.05	1397.05	0.702086
OS01T0782200-01	129	553.968	4660.88	3.48589	4.15256e-24	2.57985e-23	1	20.1467	10030.8	4.61491	0.0335638	0.184733	129	278.831	2173.56	1.62562	0.000107606	0.000167719	539	1337.07	1337.07	0.355178
OS01T0782500-01	129	150.799	1338.93	3.08413	1.12343e-19	4.67862e-19	1	0.120171	755.865	1.0661	0.303759	0.319183	129	91.6211	708.998	1.63313	9.31596e-05	0.000150719	539	434.135	434.135	0.747355
OS01T0783100-01	129	416.109	3806.03	2.90676	1.01209e-17	3.28508e-17	1	49.7025	21465.9	10.3106	0.00166981	0.0279371	129	257.517	2081.92	1.59002	0.000210981	0.000282736	539	1309.37	1309.37	0.155144
OS01T0783200-02	129	96.2775	980.022	2.4357	1.32617e-12	1.80062e-12	1	0.142128	718.406	1.08361	0.299839	0.319183	129	86.8733	662.977	1.64773	7.02511e-05	0.000123347	539	402.357	402.357	0.660223
OS01T0783500-01	129	248.678	2493.87	2.48937	3.53872e-13	5.25163e-13	1	15.162	7707.9	4.29477	0.0402213	0.204698	129	264.304	1794.72	1.79148	3.8426e-06	2.49762e-05	539	1001.81	1001.81	0.240781
OS01T0783600-01	129	331.965	3385.54	2.42909	1.55992e-12	2.10054e-12	1	2.48114	3269.09	1.42045	0.235517	0.319183	129	302.564	2301.44	1.65126	6.56007e-05	0.00011756	539	1393.75	1393.75	0.562714
OS01T0783800-01	129	373.111	3310.6	3.08842	1.0074e-19	4.21867e-19	1	4.84373	3924.65	1.92801	0.167369	0.319183	129	321.217	2035.59	1.89898	3.83891e-07	1.08779e-05	539	1071.94	1071.94	0.502845
OS01T0784500-01	129	87.1411	923.557	2.3048	3.20959e-11	3.71051e-11	1	0.376472	831.487	1.21445	0.272505	0.319183	129	94.6506	684.663	1.70862	2.10815e-05	5.74919e-05	539	400.711	400.711	0.578416
OS01T0784600-01	129	315.054	3011.6	2.68587	2.65587e-15	5.768e-15	1	2.31856	2812.75	1.47379	0.226966	0.319183	129	262.411	1908.51	1.70209	2.40361e-05	6.20366e-05	539	1121.28	1121.28	0.577067
OS01T0784700-00	129	370.534	3252.83	3.15923	1.66527e-20	7.58083e-20	1	23.8974	11081.1	6.29213	0.0133674	0.110491	129	243.825	1761.1	1.71043	2.03286e-05	5.63137e-05	539	1029.63	1029.63	0.243767
OS01T0784800-01	129	45.5938	451.396	2.53831	1.0542e-13	1.71426e-13	1	0.107327	308.162	1.15718	0.284059	0.319183	129	29.4905	266.304	1.4975	0.00111856	0.00121909	539	177.833	177.833	0.701939
OS01T0784833-00	129	58.85	642.904	2.21841	2.54134e-10	2.72699e-10	1	0.0783172	560.09	1.05768	0.30567	0.319183	129	79.9139	529.546	1.82725	1.80529e-06	1.82349e-05	539	289.804	289.804	0.575975
OS01T0784900-00	129	284.338	2958.63	2.36199	8.03155e-12	9.88134e-12	1	0.753191	2353	1.14265	0.28709	0.319183	129	268.887	2059.26	1.64399	7.55421e-05	0.000130082	539	1252.6	1252.6	0.630226
OS01T0785700-02	129	120.67	1233.75	2.42038	1.93097e-12	2.56477e-12	1	0.0224789	848.424	1.01044	0.316679	0.319183	129	109.974	839.657	1.64725	7.09194e-05	0.000124124	539	509.734	509.734	0.683203
OS01T0786800-01	129	348.354	3694.93	2.30242	3.39919e-11	3.91945e-11	1	2.97177	3504.37	1.49416	0.223801	0.319183	129	246.857	2345.38	1.46147	0.00206786	0.00218201	539	1604.81	1604.81	0.581008
OS01T0786900-01	129	49.7645	541.174	2.23085	1.89021e-10	2.04352e-10	1	2.56361	1358.07	3.79072	0.0537104	0.235612	129	38.558	358.261	1.47684	0.00159524	0.00170261	539	242.587	242.587	0.277582
OS01T0787400-01	129	448.229	4023.53	3.01578	6.37474e-19	2.41832e-18	1	2.65085	3297.87	1.45663	0.229676	0.319183	129	309.963	2264.04	1.69699	2.66193e-05	6.58564e-05	539	1334.16	1334.16	0.624973
OS01T0787600-01	129	179.074	1830.15	2.42176	1.86698e-12	2.48486e-12	1	0.12978	1388.91	1.03782	0.310236	0.319183	129	194.193	1338.29	1.7709	5.90254e-06	3.01883e-05	539	755.713	755.713	0.635574
OS01T0788200-01	129	544.118	4445.76	3.76423	3.67865e-27	2.83253e-26	1	5.73711	4136.41	2.17827	0.142408	0.319183	129	239.295	1898.94	1.60783	0.000150937	0.00021642	539	1181.06	1181.06	0.597629
OS01T0788400-01	129	313.728	2974.83	2.72305	1.04427e-15	2.4306e-15	1	0.514113	2105.09	1.10527	0.295077	0.319183	129	270.708	1904.59	1.74339	1.04087e-05	3.92971e-05	539	1092.46	1092.46	0.665822
OS01T0788500-01	129	268.73	2552.27	2.7155	1.2624e-15	2.89448e-15	1	1.60453	2254.67	1.38417	0.241559	0.319183	129	229.672	1628.9	1.73308	1.28479e-05	4.36559e-05	539	939.887	939.887	0.593799
OS01T0788700-00	129	158.42	1467.17	2.83978	5.50902e-17	1.59418e-16	1	6.6466	3497.94	3.86188	0.0515438	0.231352	129	129.704	905.761	1.75315	8.51923e-06	3.57951e-05	539	516.649	516.649	0.311191
OS01T0788950-01	129	736.311	5922	3.93714	4.81927e-29	4.12e-28	1	9.23225	5938.62	2.54	0.113442	0.319183	129	277.968	2338.04	1.55441	0.000406802	0.000487404	539	1504.14	1504.14	0.578733
OS01T0789100-01	129	252.434	2434.64	2.64624	7.16626e-15	1.44032e-14	1	0.402586	1668.3	1.10389	0.295378	0.319183	129	197.084	1511.29	1.64264	7.75411e-05	0.00013243	539	920.038	920.038	0.685426
OS01T0791033-00	129	145.47	1717.33	2.03352	1.89451e-08	1.92076e-08	1	1.01038	1607.64	1.3247	0.25188	0.319183	129	123.028	1213.59	1.43704	0.00309882	0.00322726	539	844.509	844.509	0.58088
OS01T0793200-01	129	81.3031	848.289	2.35328	9.9244e-12	1.20693e-11	1	7.32735e-06	572.433	1	0.319181	0.319183	129	70.6534	572.43	1.58801	0.000219033	0.000291354	539	360.47	360.47	0.697102
OS01T0793200-02	129	62.3291	651.925	2.34547	1.19971e-11	1.44419e-11	1	0.00152291	486.737	1.00122	0.318888	0.319183	129	69.3974	486.143	1.74903	9.27216e-06	3.72056e-05	539	277.95	277.95	0.641951
OS01T0793300-01	129	879.471	7454.56	3.42308	2.04211e-23	1.20907e-22	1	185.215	76050.8	19.9241	1.73802e-05	0.00091429	129	546.426	3817.02	1.75274	8.59011e-06	3.5898e-05	539	2177.74	2177.74	0.0964658
OS01T0793500-01	129	58.2035	607.875	2.35015	1.07097e-11	1.29722e-11	1	1.47599	964.86	2.47894	0.117829	0.319183	129	43.5231	389.223	1.5048	0.00098506	0.00108408	539	258.654	258.654	0.40579
OS01T0793800-01	129	84.8702	876.212	2.38756	4.30814e-12	5.47872e-12	1	0.242225	713.304	1.15265	0.284998	0.319183	129	83.9485	618.836	1.68625	3.2971e-05	7.52088e-05	539	366.99	366.99	0.618316
OS01T0793900-01	129	489.357	4439.21	2.95344	3.10074e-18	1.0778e-17	1	7.04905	5117.65	2.16069	0.144016	0.319183	129	288.487	2368.53	1.5758	0.000274791	0.000350882	539	1503.06	1503.06	0.522421
OS01T0794100-01	129	381.798	3814.02	2.5039	2.47176e-13	3.76872e-13	1	52.1123	22834.4	9.09535	0.00308717	0.0423232	129	329.108	2510.55	1.64818	6.96495e-05	0.000122528	539	1523.23	1523.23	0.136984
OS01T0794400-01	129	489.461	4217.13	3.2937	5.45664e-22	2.87926e-21	1	7.3225	5144.93	2.24752	0.136272	0.319183	129	336.266	2289.16	1.7879	4.14183e-06	2.57965e-05	539	1280.36	1280.36	0.503322
OS01T0794500-00	129	27.9917	282.384	2.46766	6.04485e-13	8.6251e-13	1	0.152431	221.722	1.36634	0.244596	0.319183	129	15.9467	162.274	1.41806	0.00421312	0.00435079	539	114.434	114.434	0.658324
OS01T0794800-01	129	116.13	921.223	4.10453	7.46238e-31	6.9352e-30	1	1.45607	935.84	2.54325	0.113214	0.319183	129	47.8434	367.97	1.6395	8.23908e-05	0.000138227	539	224.44	224.44	0.573021
OS01T0794900-01	129	132.074	1066.16	3.89512	1.37832e-28	1.15068e-27	1	0.0109879	430.769	1.01005	0.316773	0.319183	129	50.9222	426.484	1.55812	0.000380209	0.000459917	539	273.717	273.717	0.835871
OS01T0795000-01	129	332.082	2816.97	3.41667	2.40241e-23	1.41179e-22	1	6.29798	3926.38	2.6707	0.104649	0.313972	129	215.231	1470.17	1.78315	4.57384e-06	2.71118e-05	539	824.477	824.477	0.467385
OS01T0795050-01	129	72.6794	772.583	2.29589	3.97805e-11	4.55793e-11	1	0.0121686	525.346	1.00912	0.316995	0.319183	129	61.3644	520.6	1.54707	0.0004647	0.000547873	539	336.507	336.507	0.699615
OS01T0795200-01	129	369.881	3169.63	3.33526	1.89844e-22	1.03859e-21	1	32.2572	14361.2	8.06421	0.00524758	0.0614963	129	276.837	1780.85	1.87391	6.62684e-07	1.30958e-05	539	950.34	950.34	0.195151
OS01T0795400-01	129	149.575	1469.83	2.56791	5.05522e-14	8.70662e-14	1	1.28891	1512.43	1.49782	0.223237	0.319183	129	145.788	1009.75	1.76411	6.79427e-06	3.21715e-05	539	572.385	572.385	0.538247
OS01T0795600-01	129	232.608	2148.91	2.85281	3.96294e-17	1.17336e-16	1	18.2189	8337.24	6.76788	0.0103659	0.0956499	129	159.541	1231.88	1.6354	8.91698e-05	0.000146127	539	753.26	753.26	0.212275
OS01T0795700-01	129	85.5326	878.227	2.40589	2.75285e-12	3.58195e-12	1	4.98486	2574.95	4.08167	0.0454214	0.216956	129	88.6086	630.857	1.72823	1.41818e-05	4.57984e-05	539	365.031	365.031	0.248507
OS01T0795766-00	129	194.015	1945.55	2.48964	3.51592e-13	5.22121e-13	1	3.76506	2633	2.26081	0.135129	0.319183	129	127.721	1164.62	1.49032	0.00126635	0.00136915	539	781.458	781.458	0.46219
OS01T0795832-00	129	350.717	2864.31	3.76878	3.2803e-27	2.52903e-26	1	6.45169	3831.6	2.91279	0.0902856	0.295453	129	185.143	1315.44	1.73082	1.3454e-05	4.46344e-05	539	760.009	760.009	0.486626
OS01T0796000-01	129	532.937	4489.3	3.47556	5.39504e-24	3.32557e-23	1	3.22778	3331.5	1.60735	0.207148	0.319183	129	260.331	2072.67	1.60463	0.000160338	0.000226587	539	1291.68	1291.68	0.664596
OS01T0796500-01	129	208.972	2498.94	2.007	3.46167e-08	3.49909e-08	1	9.85255	5695.91	3.07319	0.0819685	0.284621	129	202.769	1853.42	1.48856	0.00130537	0.00140865	539	1245.11	1245.11	0.284696
OS01T0796700-01	129	324.662	3243.79	2.50328	2.51003e-13	3.82353e-13	1	0.986228	2458.83	1.18544	0.278282	0.319183	129	259.46	2074.2	1.60069	0.000172724	0.000240419	539	1295.82	1295.82	0.653507
OS01T0797600-01	129	273.948	2958.43	2.2502	1.19101e-10	1.30811e-10	1	5.66353	3974.13	2.25118	0.135956	0.319183	129	150.203	1765.35	1.34273	0.0133543	0.0135243	539	1314.74	1314.74	0.462296
OS01T0797800-01	129	268.564	2725.34	2.44654	1.01622e-12	1.40085e-12	1	0.00231799	1827.46	1.00049	0.319063	0.319183	129	237.533	1826.55	1.6397	8.20696e-05	0.000137829	539	1113.95	1113.95	0.693193
OS01T0797900-02	129	376.475	3197.8	3.40571	3.17333e-23	1.84807e-22	1	0.82084	1990.18	1.19169	0.277024	0.319183	129	243.7	1670.05	1.77863	5.026e-06	2.82229e-05	539	938.954	938.954	0.70551
OS01T0798100-02	129	242.404	2225.37	2.88656	1.68765e-17	5.29591e-17	1	6.28995	3901.5	2.69362	0.103186	0.311836	129	225.827	1448.42	1.87877	5.96333e-07	1.27271e-05	539	770.94	770.94	0.38736
OS01T0798500-02	129	157.64	1458.08	2.84648	4.65109e-17	1.36265e-16	1	1.40468	1382.49	1.65634	0.200403	0.319183	129	107.477	834.669	1.62945	9.99783e-05	0.000159083	539	512.239	512.239	0.580028
OS01T0798800-01	129	70.8817	768.591	2.23883	1.5626e-10	1.70008e-10	1	0.0281941	590.168	1.01899	0.31465	0.319183	129	78.6239	579.173	1.68707	3.24354e-05	7.44163e-05	539	343.301	343.301	0.636247
OS01T0799000-00	129	120.32	1193.16	2.53195	1.23435e-13	1.98356e-13	1	0.722401	1075.98	1.35472	0.246602	0.319183	129	107.667	794.24	1.68542	3.35134e-05	7.57837e-05	539	471.24	471.24	0.586307
OS01T0799100-01	129	259.614	2778.03	2.27643	6.35258e-11	7.12603e-11	1	0.00682769	1988	1.00134	0.31886	0.319183	129	254.996	1985.33	1.62686	0.000105073	0.000164876	539	1220.35	1220.35	0.670136
OS01T0799900-01	129	206.459	1916.38	2.82808	7.40424e-17	2.09908e-16	1	0.0863443	1174.14	1.02953	0.312169	0.319183	129	154.281	1140.47	1.68304	3.51393e-05	7.82162e-05	539	677.626	677.626	0.718587
OS01T0800266-00	129	267.731	2610.57	2.5997	2.291e-14	4.18666e-14	1	6.6765	4494.79	2.377	0.125584	0.319183	129	295.591	1890.95	1.88308	5.43035e-07	1.22223e-05	539	1004.18	1004.18	0.381049
OS01T0800400-01	129	129.948	1389.66	2.27822	6.08451e-11	6.8342e-11	1	2.88032	2123.02	2.12366	0.147469	0.319183	129	129.907	999.698	1.63891	8.33376e-05	0.000139378	539	609.977	609.977	0.407673
OS01T0800500-01	129	85.1851	924.36	2.23681	1.6397e-10	1.78161e-10	1	9.14695	4157.17	7.04769	0.00893647	0.0873266	129	58.8714	589.864	1.42738	0.0036261	0.0037572	539	413.249	413.249	0.167707
OS01T0801000-01	129	328.401	3193.84	2.61055	1.74763e-14	3.26876e-14	1	5.60294	4156.44	2.10849	0.148912	0.319183	129	249.286	1971.29	1.61128	0.000141402	0.000205724	539	1223.43	1223.43	0.47322
OS01T0801100-01	129	546.569	4537.05	3.6076	1.90797e-25	1.29829e-24	1	0.499814	2086.39	1.10306	0.29556	0.319183	129	211.275	1891.46	1.50398	0.000999262	0.00109858	539	1257.64	1257.64	0.811296
OS01T0801600-01	129	282.202	2848.11	2.46611	6.27994e-13	8.93875e-13	1	11.0548	6089.42	3.42477	0.0665128	0.258619	129	207.718	1778.05	1.53957	0.000531961	0.000617383	539	1154.9	1154.9	0.327602
OS01T0801700-01	129	191.006	1954.2	2.41807	2.04359e-12	2.70506e-12	1	12.6577	6181.3	4.96575	0.0275858	0.16551	129	145.54	1244.79	1.54026	0.000525437	0.000610827	539	808.166	808.166	0.236376
OS01T0801800-01	129	337.183	3166.83	2.76885	3.29826e-16	8.40125e-16	1	3.55707	3318.71	1.71825	0.192248	0.319183	129	262.573	1931.45	1.68872	3.13859e-05	7.28937e-05	539	1143.73	1143.73	0.542598
OS01T0801901-00	129	387.947	3663.15	2.74297	6.32819e-16	1.53189e-15	1	0.891167	2476.11	1.16328	0.282799	0.319183	129	264.363	2128.56	1.59387	0.000196324	0.0002667	539	1335.47	1335.47	0.694687
OS01T0802000-01	129	413.176	3854.53	2.80234	1.41797e-16	3.83472e-16	1	1.23378	2653.43	1.22151	0.271122	0.319183	129	265.596	2172.26	1.57929	0.000257613	0.000332245	539	1375.47	1375.47	0.689746
OS01T0802100-01	129	575.586	4845.08	3.48174	4.61294e-24	2.85706e-23	1	6.12372	4865.71	1.96399	0.163488	0.319183	129	361.963	2477.46	1.78033	4.85083e-06	2.7806e-05	539	1391.57	1391.57	0.564362
OS01T0802200-01	129	163.764	1563.35	2.69187	2.28453e-15	5.01436e-15	1	2.05351	1735.18	1.85718	0.175325	0.319183	129	117.847	934.309	1.60875	0.000148336	0.000213484	539	580.766	580.766	0.526592
OS01T0802850-00	129	465.898	4204.28	2.98411	1.42433e-18	5.19472e-18	1	0.00114726	2454.81	1.00018	0.319139	0.319183	129	348.489	2454.36	1.74205	1.06977e-05	3.98986e-05	539	1408.89	1408.89	0.727747
OS01T0803200-01	129	703.748	5607.56	4.04858	2.99536e-30	2.70747e-29	1	9.09584	5757.9	2.60477	0.108986	0.318354	129	275.153	2210.52	1.59597	0.00018873	0.000258221	539	1385.07	1385.07	0.571018
OS01T0803300-01	129	470.662	4167.49	3.10192	7.14761e-20	3.04163e-19	1	18.8336	9679.69	4.1462	0.0437751	0.213935	129	330.359	2334.59	1.73767	1.16992e-05	4.1787e-05	539	1343.52	1343.52	0.325563
OS01T0803900-01	129	97.9701	942.451	2.65756	5.39883e-15	1.11207e-14	1	9.90393	4391.16	8.30675	0.00462821	0.0566534	129	57.9981	528.625	1.49063	0.00125949	0.00136197	539	354.631	354.631	0.177213
OS01T0804400-01	129	41.5073	420.031	2.45651	7.95441e-13	1.11335e-12	1	0.156882	281.911	1.27719	0.260519	0.319183	129	16.5799	220.727	1.2909	0.0276635	0.0278338	539	170.987	170.987	0.734082
OS01T0805000-01	129	140.695	1318.15	2.78101	2.42782e-16	6.30988e-16	1	3.09866	1933.26	2.66737	0.104863	0.314148	129	83.5986	724.778	1.52912	0.000641383	0.00073123	539	473.983	473.983	0.445608
OS01T0805100-01	129	166.484	1622.21	2.60258	2.13201e-14	3.91901e-14	1	1.38769	1646.52	1.48963	0.2245	0.319183	129	160.671	1105.32	1.77331	5.61414e-06	2.96113e-05	539	623.308	623.308	0.543195
OS01T0805200-01	129	90.7658	983.04	2.2421	1.44506e-10	1.57588e-10	1	1.38287	1203.2	1.81237	0.180585	0.319183	129	75.145	663.88	1.51417	0.000835918	0.000931531	539	438.445	438.445	0.483307
OS01T0805300-02	129	121.241	1190.88	2.56969	4.83593e-14	8.34795e-14	1	0.349753	882.497	1.18282	0.27881	0.319183	129	94.2201	746.093	1.60993	0.000145072	0.000209985	539	463.433	463.433	0.661109
OS01T0805400-01	129	188.899	1734	2.88711	1.66429e-17	5.22531e-17	1	0.528822	1223.64	1.20271	0.274823	0.319183	129	138.935	1017.4	1.69398	2.82651e-05	6.82221e-05	539	600.599	600.599	0.671986
OS01T0805500-00	129	907.415	6726.23	5.24774	8.3638e-43	1.24674e-41	1	27.458	12987.3	5.69942	0.0184216	0.133352	129	332.326	2278.72	1.77783	5.11045e-06	2.84542e-05	539	1281.74	1281.74	0.402531
OS01T0805600-01	129	94.1714	1032.36	2.20905	3.17386e-10	3.38529e-10	1	1.94033	1452.63	2.08741	0.150942	0.319183	129	76.1887	695.898	1.48909	0.00129352	0.00139669	539	467.332	467.332	0.436585
OS01T0805700-02	129	191.83	2126.22	2.1802	6.28205e-10	6.61266e-10	1	1.35683	2136.23	1.32927	0.251066	0.319183	129	210.61	1607.07	1.64787	7.00625e-05	0.000123111	539	975.238	975.238	0.539638
OS01T0805900-01	129	580.965	5014.82	3.27973	7.78214e-22	4.0359e-21	1	2.51724	3566.34	1.37983	0.242294	0.319183	129	351.863	2584.62	1.69036	3.03791e-05	7.13685e-05	539	1529.03	1529.03	0.671529
OS01T0806000-00	129	313.956	3110.79	2.53517	1.13975e-13	1.84214e-13	1	10.0645	6119.76	2.78855	0.0973648	0.30477	129	322.516	2194.6	1.78851	4.08918e-06	2.57564e-05	539	1227.05	1227.05	0.345771
OS01T0806200-01	129	300.605	2935.8	2.59308	2.70166e-14	4.86817e-14	1	24.0216	11429.7	5.54492	0.0200432	0.139311	129	309.71	2061.29	1.82067	2.07663e-06	1.93795e-05	539	1132.17	1132.17	0.201967
OS01T0807266-00	129	142.833	1325.39	2.82968	7.11037e-17	2.02209e-16	1	0.00264229	753.978	1.00137	0.318853	0.319183	129	94.8532	752.948	1.60753	0.000151806	0.000217373	539	468.388	468.388	0.750279
OS01T0807532-00	129	554.272	4406.46	4.07692	1.4809e-30	1.35682e-29	1	2.1593	2581.5	1.48416	0.225349	0.319183	129	219.515	1739.38	1.60929	0.000146818	0.000211735	539	1080.83	1080.83	0.732312
OS01T0807800-01	129	240.098	2594.14	2.24883	1.23059e-10	1.34995e-10	1	11.8782	6694.32	3.24682	0.0738974	0.27264	129	302.752	2061.81	1.78736	4.18906e-06	2.59276e-05	539	1153.55	1153.55	0.266114
OS01T0808100-01	129	369.553	3448.7	2.80067	1.47902e-16	3.99033e-16	1	25.1473	11803.6	5.91327	0.0164001	0.125046	129	254.91	1996.12	1.62103	0.000117458	0.000179286	539	1231.39	1231.39	0.23414
OS01T0809300-01	129	75.237	603.924	3.9601	2.71657e-29	2.34562e-28	1	2.16328	1076.6	4.6221	0.0334285	0.184492	129	26.8076	232.925	1.52735	0.000661935	0.000752627	539	152.502	152.502	0.41416
OS01T0809900-01	129	300.195	3025.57	2.47106	5.55893e-13	7.98452e-13	1	0.513252	2211.2	1.09954	0.296329	0.319183	129	262.211	2011.03	1.64246	7.7808e-05	0.000132748	539	1224.4	1224.4	0.662141
OS01T0810000-02	129	296.935	2946.39	2.52957	1.30949e-13	2.09447e-13	1	8.7904	5192.08	2.94365	0.0886163	0.293986	129	199.681	1763.82	1.5143	0.000834043	0.000929727	539	1164.78	1164.78	0.383259
OS01T0810100-01	129	96.0047	1035.1	2.25476	1.06781e-10	1.17694e-10	1	0.532682	979.351	1.26924	0.262001	0.319183	129	104.177	771.605	1.68079	3.67405e-05	8.04381e-05	539	459.073	459.073	0.561435
OS01T0810200-01	129	364.167	3583.38	2.56253	5.77927e-14	9.84984e-14	1	0.253073	2493.1	1.04122	0.309448	0.319183	129	332.008	2394.4	1.71227	1.95879e-05	5.49472e-05	539	1398.38	1398.38	0.673071
OS01T0810300-01	129	152.997	1260.36	3.68123	2.97445e-26	2.13616e-25	1	0.55307	724.254	1.42414	0.234914	0.319183	129	55.3943	508.557	1.48538	0.00137849	0.00148235	539	342.374	342.374	0.748239
OS01T0810401-01	129	302.762	2621.76	3.2561	1.41912e-21	7.16313e-21	1	0.274818	1436.32	1.08064	0.300499	0.319183	129	174.653	1329.14	1.65073	6.62742e-05	0.00011841	539	805.184	805.184	0.753316
OS01T0810833-01	129	49.9745	509.614	2.42943	1.54678e-12	2.08394e-12	1	0.00936902	364.818	1.01012	0.316756	0.319183	129	50.466	361.164	1.72174	1.61754e-05	4.91685e-05	539	209.767	209.767	0.660948
OS01T0811300-01	129	147.711	1403.84	2.71234	1.36664e-15	3.11557e-15	1	0.555623	1185.89	1.22358	0.270718	0.319183	129	150.54	969.195	1.87257	6.8218e-07	1.31837e-05	539	517.574	517.574	0.598328
OS01T0811400-01	129	206.769	2109.73	2.42745	1.62402e-12	2.18007e-12	1	0.00122171	1465.84	1.00033	0.319104	0.319183	129	198.75	1465.37	1.68604	3.3104e-05	7.52651e-05	539	869.116	869.116	0.675282
OS01T0812050-00	129	120.735	1150.55	2.69991	1.86751e-15	4.15839e-15	1	1.54151	1355.03	1.7975	0.182372	0.319183	129	109.232	753.842	1.76898	6.1425e-06	3.07481e-05	539	426.145	426.145	0.499656
OS01T0812200-01	129	219.556	2070.89	2.74816	5.55383e-16	1.35821e-15	1	1.29809	1701.52	1.42355	0.23501	0.319183	129	147.237	1195.27	1.58617	0.000226675	0.000299389	539	753.556	753.556	0.629113
OS01T0812800-01	129	353.404	3914.9	2.18164	6.07269e-10	6.39748e-10	1	15.4043	8575.95	3.33919	0.069959	0.264971	129	257.931	2568.27	1.43121	0.00340788	0.00353917	539	1794.48	1794.48	0.308716
OS01T0812900-01	129	113.227	1058.62	2.7913	1.87319e-16	4.95937e-16	1	6.04814	2990.39	4.73452	0.031385	0.177592	129	84.1192	631.613	1.6654	4.97595e-05	9.78629e-05	539	379.256	379.256	0.272602
OS01T0813000-01	129	410.979	3417.71	3.59065	2.92895e-25	1.97671e-24	1	0.525368	1783.38	1.1298	0.289803	0.319183	129	208.882	1578.48	1.65835	5.7125e-05	0.000107216	539	951.838	951.838	0.763886
OS01T0813400-01	129	39.5761	358.222	2.96627	2.23965e-18	7.94167e-18	1	1.45933	773.817	3.78065	0.0540248	0.236303	129	27.9709	204.678	1.69484	2.77845e-05	6.75654e-05	539	120.765	120.765	0.340256
OS01T0813500-01	129	246.967	2368.4	2.67133	3.82391e-15	8.09248e-15	1	7.02639	4286	2.77284	0.0983028	0.305686	129	219.702	1545.71	1.74341	1.04042e-05	3.92887e-05	539	886.6	886.6	0.374787
OS01T0813800-01	129	202.747	1864.67	2.87672	2.16494e-17	6.67928e-17	1	0.347256	1290.99	1.1172	0.292498	0.319183	129	169.123	1155.56	1.78274	4.61329e-06	2.71985e-05	539	648.195	648.195	0.670813
OS01T0813900-01	129	117.933	1170.62	2.52822	1.35398e-13	2.16067e-13	1	0.11196	722.78	1.0643	0.304168	0.319183	129	72.0309	679.115	1.4667	0.0018939	0.00200544	539	463.023	463.023	0.742826
OS01T0814000-01	129	412.276	3957.22	2.66737	4.22305e-15	8.87516e-15	1	0.0399457	2473.12	1.00634	0.317659	0.319183	129	324.656	2457.54	1.6565	5.92265e-05	0.000109826	539	1483.57	1483.57	0.715357
OS01T0814700-01	129	310.141	3094.66	2.50821	2.22215e-13	3.41657e-13	1	8.68509	5691.67	2.46982	0.118501	0.319183	129	356.892	2304.49	1.86778	7.56769e-07	1.36644e-05	539	1233.81	1233.81	0.359773
OS01T0814800-01	129	85.8081	755.276	3.14139	2.62098e-20	1.16852e-19	1	0.00253555	409.741	1.00242	0.3186	0.319183	129	56.1084	408.752	1.70011	2.50075e-05	6.34758e-05	539	240.427	240.427	0.752892
OS01T0814900-01	129	51.6691	533.484	2.38728	4.33749e-12	5.51372e-12	1	4.40206	2051.91	6.12309	0.014641	0.116572	129	37.2138	335.11	1.49958	0.0010788	0.00117887	539	223.469	223.469	0.199061
OS01T0815100-00	129	494.579	4291.25	3.24169	2.04706e-21	1.01575e-20	1	5.54032	4637.16	1.87252	0.173566	0.319183	129	384.221	2476.43	1.87074	7.09739e-07	1.33715e-05	539	1323.77	1323.77	0.534724
OS01T0815400-01	129	56.3377	548.355	2.60714	1.90312e-14	3.52975e-14	1	2.76118	1381.81	4.53123	0.0351828	0.189448	129	31.5418	304.954	1.44989	0.00250793	0.00262848	539	210.328	210.328	0.29521
OS01T0815700-01	129	129.845	1395.54	2.26377	8.60678e-11	9.55249e-11	1	1.49549	1473.26	1.65531	0.200542	0.319183	129	91.1853	890.024	1.44375	0.00277593	0.00289948	539	616.468	616.468	0.5416
OS01T0815800-01	129	320.518	3274.46	2.4231	1.80641e-12	2.41063e-12	1	9.60369	6204.25	2.52327	0.114626	0.319183	129	369.156	2458.82	1.81953	2.12732e-06	1.95599e-05	539	1351.35	1351.35	0.349127
OS01T0816100-01	129	298.761	2861.83	2.67644	3.36385e-15	7.18179e-15	1	20.4331	9863.17	5.20691	0.0241352	0.15315	129	274.993	1894.25	1.77154	5.82511e-06	3.0062e-05	539	1069.27	1069.27	0.227215
OS01T0816400-02	129	122.453	1202.11	2.57197	4.5693e-14	7.91933e-14	1	5.78447	3084.86	3.72155	0.0559105	0.239498	129	120.51	828.917	1.77351	5.59065e-06	2.96113e-05	539	467.387	467.387	0.283824
OS01T0817000-01	129	380.406	3168.7	3.57534	4.31325e-25	2.8746e-24	1	7.87035	4556.39	3.06424	0.0824102	0.285286	129	200.231	1486.96	1.67778	3.89947e-05	8.34299e-05	539	886.267	886.267	0.464507
OS01T0817100-01	129	214.036	1978.83	2.84884	4.38169e-17	1.2906e-16	1	0.971693	1502.61	1.33726	0.249655	0.319183	129	143.014	1123.65	1.61768	0.00012522	0.000187938	539	694.608	694.608	0.653893
OS01T0818000-01	129	594.502	4499.81	4.824	1.82512e-38	2.3432e-37	1	12.0719	6146.69	4.27258	0.0407318	0.206286	129	168.613	1438.64	1.54228	0.00050667	0.000591093	539	932.798	932.798	0.496286
OS01T0818000-02	129	233.405	2049.91	3.15625	1.79631e-20	8.14671e-20	1	0.0907656	1242.32	1.02933	0.312215	0.319183	129	185.816	1206.92	1.85831	9.2846e-07	1.47097e-05	539	649.474	649.474	0.706826
OS01T0818100-00	129	384.163	3415.98	3.07467	1.42859e-19	5.86734e-19	1	0.673132	2184.43	1.13659	0.288364	0.319183	129	270.299	1921.9	1.72987	1.37147e-05	4.50313e-05	539	1111.01	1111.01	0.700698
OS01T0818300-01	129	182.4	1735.1	2.70815	1.51832e-15	3.4331e-15	1	12.133	5771.68	5.55066	0.0199803	0.139141	129	133.041	1039.82	1.62296	0.000113221	0.000174239	539	640.694	640.694	0.236687
OS01T0818400-01	129	135.795	1391.22	2.41342	2.28967e-12	3.0108e-12	1	5.44468	3077.82	3.2249	0.074867	0.274173	129	125.98	954.392	1.65563	6.02405e-05	0.000111176	539	576.451	576.451	0.313682
OS01T0818400-03	129	198.625	2111.01	2.29643	3.92706e-11	4.50264e-11	1	0.992739	1875.26	1.26018	0.263702	0.319183	129	189.61	1488.09	1.61879	0.00012258	0.000184848	539	919.258	919.258	0.590938
OS01T0818600-02	129	145	1422.91	2.57349	4.40045e-14	7.64495e-14	1	1.54499e-05	928.796	1.00001	0.319181	0.319183	129	125.293	928.79	1.67982	3.74545e-05	8.13824e-05	539	552.912	552.912	0.6983
OS01T0818700-01	129	139.859	1436.93	2.40379	2.89836e-12	3.75995e-12	1	0.427578	1120.31	1.17488	0.280423	0.319183	129	118.591	953.551	1.59516	0.000191621	0.000261449	539	597.778	597.778	0.64291
OS01T0819000-01	129	162.185	1658.78	2.4192	1.98793e-12	2.63677e-12	1	4.48711	2887.71	2.53812	0.113575	0.319183	129	150.687	1137.74	1.65929	5.60831e-05	0.00010588	539	685.675	685.675	0.376758
OS01T0819000-02	129	262.902	2843.8	2.24559	1.32955e-10	1.45377e-10	1	67.0087	28194.1	13.682	0.00031923	0.00816968	129	264.761	2060.68	1.6272	0.000104387	0.000164022	539	1266.39	1266.39	0.0802347
OS01T0819100-01	129	264.629	2369	3.03244	4.17662e-19	1.62627e-18	1	5.81146	3545.5	2.77201	0.0983525	0.305725	129	165.94	1279.04	1.63723	8.60774e-05	0.000142579	539	781.218	781.218	0.442901
OS01T0819400-00	129	503.632	4304.31	3.35613	1.11708e-22	6.23348e-22	1	37.8177	16674.4	8.6598	0.00385842	0.0499155	129	214.324	1925.49	1.50134	0.00104641	0.00114639	539	1282.52	1282.52	0.225142
OS01T0819500-01	129	44.0377	385.779	3.17377	1.15084e-20	5.32041e-20	1	3.36461	1482.19	8.71913	0.00374264	0.0489512	129	16.147	169.993	1.39852	0.00574137	0.00588841	539	121.552	121.552	0.223781
OS01T0819700-01	129	104.892	899.639	3.32849	2.25461e-22	1.22385e-21	1	8.57447	3843.58	7.69434	0.00636189	0.0700735	129	76.4162	499.533	1.84817	1.15446e-06	1.53767e-05	539	270.285	270.285	0.204947
OS01T0819900-01	129	64.729	716.331	2.18422	5.7134e-10	6.02562e-10	1	1.08126	952.74	1.79407	0.182786	0.319183	129	67.6969	531.048	1.61926	0.000121495	0.000183548	539	327.957	327.957	0.446186
OS01T0820800-01	129	976.794	6216.04	17.4962	4.43785e-130	5.16071e-128	1	0.461789	773.126	1.30369	0.255655	0.319183	129	79.2496	593.028	1.66919	4.61916e-05	9.31456e-05	539	355.279	355.279	0.9426
OS01T0821300-01	129	130.002	1258.89	2.62883	1.10723e-14	2.14781e-14	1	14.5935	6566.11	7.50713	0.00701659	0.0748313	129	131.924	874.65	1.82646	1.83613e-06	1.83927e-05	539	478.878	478.878	0.157868
OS01T0821600-01	129	199.273	1843.12	2.84658	4.63942e-17	1.35945e-16	1	3.46769	2466.13	2.2143	0.139177	0.319183	129	155.413	1113.73	1.72008	1.6731e-05	5.00952e-05	539	647.487	647.487	0.467677
OS01T0821700-01	129	347.778	3444.26	2.53704	1.08813e-13	1.76469e-13	1	2.43393	3368.12	1.39242	0.240168	0.319183	129	353.767	2418.89	1.78175	4.70939e-06	2.74881e-05	539	1357.59	1357.59	0.552625
OS01T0822200-01	129	246.751	2288.99	2.83123	6.83734e-17	1.94995e-16	1	7.00325	4242.86	2.80688	0.0962831	0.303663	129	234.372	1511.59	1.86968	7.26276e-07	1.35262e-05	539	808.478	808.478	0.371012
OS01T0822800-01	129	317.844	3569.47	2.14717	1.36643e-09	1.41989e-09	1	1.55186	3096.68	1.24292	0.266982	0.319183	129	276.349	2491.46	1.4987	0.00109545	0.00119577	539	1662.41	1662.41	0.608025
OS01T0823100-01	129	576.002	5188.21	2.99516	1.0761e-18	3.98319e-18	1	163.887	66691.1	24.0306	2.7949e-06	0.000193565	129	347.686	2775.26	1.60216	0.000168006	0.000235156	539	1732.2	1732.2	0.0738751
OS01T0823200-01	129	398.544	3770.99	2.73314	8.10402e-16	1.92504e-15	1	3.39607	3590.52	1.58448	0.21039	0.319183	129	295.442	2266.06	1.64239	7.79158e-05	0.000132817	539	1379.73	1379.73	0.575684
OS01T0823300-00	129	64.802	775.257	2.00613	3.53111e-08	3.56888e-08	1	15.7025	6687.11	11.8751	0.000768308	0.0159108	129	58.892	563.121	1.45718	0.00222165	0.00233812	539	386.445	386.445	0.0842179
OS01T0823500-01	129	378.78	3584.98	2.73182	8.3759e-16	1.98416e-15	1	6.62279	4744.05	2.19514	0.140885	0.319183	129	282.953	2161.16	1.64685	7.14729e-05	0.000124912	539	1312.3	1312.3	0.470513
OS01T0823600-01	129	45.3731	662.786	1.69707	2.65755e-05	2.65975e-05	1	11.1285	4784.81	10.76	0.0013339	0.0237237	129	18.0459	444.685	1.13862	0.164437	0.164491	539	390.548	390.548	0.0851401
OS01T0823900-01	129	440.579	4500.03	2.42385	1.77349e-12	2.36844e-12	1	89.1302	37471.5	13.8233	0.000298267	0.00777422	129	284.733	2710.76	1.4601	0.00211603	0.00223179	539	1856.56	1856.56	0.0997791
OS01T0824600-01	129	257.825	2750.42	2.28541	5.11967e-11	5.79208e-11	1	13.5739	7132.68	3.87891	0.0510393	0.230382	129	211.789	1838.84	1.52795	0.000654984	0.000745378	539	1203.47	1203.47	0.27214
OS01T0824600-02	129	84.7182	888.272	2.33778	1.44557e-11	1.72686e-11	1	2.21109	1596.24	2.17496	0.14271	0.319183	129	117.985	733.919	1.93155	1.87481e-07	8.5769e-06	539	379.963	379.963	0.354785
OS01T0824700-01	129	752.8	5770.64	4.60236	3.75506e-36	4.4034e-35	1	47.2413	20560.4	9.62459	0.00235911	0.035108	129	294.129	2136.23	1.70375	2.325e-05	6.09937e-05	539	1253.84	1253.84	0.256819
OS01T0824800-01	129	444.444	4148.67	2.79936	1.5285e-16	4.11036e-16	1	1.19593	2819.54	1.19821	0.275719	0.319183	129	290.373	2353.13	1.5878	0.000219901	0.000292187	539	1482.01	1482.01	0.6933
OS01T0825500-01	129	48.7892	599.505	1.95425	1.1325e-07	1.13928e-07	1	2.35605	1288.42	3.48634	0.0641471	0.254749	129	20.9315	369.564	1.2047	0.0813599	0.0814542	539	306.77	306.77	0.303859
OS01T0825700-01	129	254.374	2405.07	2.73668	7.41259e-16	1.7724e-15	1	0.134793	1459.36	1.03737	0.310341	0.319183	129	175.989	1406.8	1.60076	0.000172472	0.000240105	539	878.828	878.828	0.730614
OS01T0825800-02	129	2471.29	15650	19.0334	1.14337e-137	1.64617e-135	1	17.231	8087.76	5.9136	0.0163972	0.125046	129	181.806	1367.65	1.66333	5.1819e-05	0.000100329	539	822.237	822.237	0.748167
OS01T0825900-01	129	270.576	2639.55	2.59775	2.40508e-14	4.37751e-14	1	2.43619	2796.34	1.51462	0.220674	0.319183	129	276.713	1846.23	1.81699	2.2448e-06	1.99845e-05	539	1016.09	1016.09	0.526732
OS01T0826000-00	129	385.794	3694.86	2.67725	3.29687e-15	7.05289e-15	1	120.982	49553.1	20.9087	1.11497e-05	0.000648289	129	329.96	2369.98	1.71725	1.77136e-05	5.17128e-05	539	1380.1	1380.1	0.0670594
OS01T0826400-01	129	430.892	4285.6	2.52058	1.63609e-13	2.57731e-13	1	6.24444	5274.35	1.85781	0.175252	0.319183	129	379.591	2839.02	1.66977	4.56653e-05	9.25292e-05	539	1700.24	1700.24	0.484585
OS01T0826800-01	129	375.606	3503.08	2.80371	1.36954e-16	3.71706e-16	1	0.00350152	2264.13	1.0006	0.319037	0.319183	129	337.774	2262.76	1.81102	2.54724e-06	2.09377e-05	539	1249.44	1249.44	0.689636
OS01T0826900-01	129	44.6208	393.656	3.12596	3.87974e-20	1.69433e-19	1	1.02247	582.835	3.16634	0.0775257	0.278432	129	19.3805	184.072	1.46169	0.00206022	0.00217432	539	125.931	125.931	0.45403
OS01T0827200-01	129	282.117	2835.38	2.48134	4.31488e-13	6.31005e-13	1	2.15656	2669.68	1.45994	0.22915	0.319183	129	228.647	1828.62	1.60029	0.000174019	0.000241906	539	1142.68	1142.68	0.576722
OS01T0827400-01	129	502.136	4375.48	3.21099	4.46735e-21	2.14738e-20	1	0.545293	2448.19	1.09513	0.297294	0.319183	129	290.957	2235.53	1.64057	8.0714e-05	0.00013622	539	1362.66	1362.66	0.74827
OS01T0827500-01	129	323.82	2963.63	2.90351	1.09893e-17	3.54918e-17	1	1.76382	2379.13	1.40674	0.237779	0.319183	129	223.51	1691.24	1.65693	5.87364e-05	0.000109237	539	1020.71	1020.71	0.633179
OS01T0827600-01	129	142.707	1346.63	2.74606	5.85451e-16	1.42539e-15	1	1.75167	1529.3	1.80737	0.181184	0.319183	129	118.587	846.148	1.72547	1.49978e-05	4.71943e-05	539	490.386	490.386	0.514589
OS01T0828100-00	129	309.741	2520.21	3.80831	1.21512e-27	9.63437e-27	1	5.30291	3067.75	3.06892	0.0821789	0.28494	129	112.618	999.62	1.51053	0.000891104	0.000988717	539	661.768	661.768	0.521384
OS01T0828300-01	129	153.711	1490.33	2.62352	1.26455e-14	2.42739e-14	1	1.36071	1498.66	1.54823	0.215653	0.319183	129	133.305	967.98	1.70399	2.31353e-05	6.07938e-05	539	568.066	568.066	0.551184
OS01T0829000-01	129	138.694	1510.26	2.22722	2.06083e-10	2.22189e-10	1	0.175074	1178.73	1.06149	0.304804	0.319183	129	144.119	1110.45	1.63761	8.54579e-05	0.00014189	539	678.091	678.091	0.63539
OS01T0829100-01	129	49.3183	525.231	2.29037	4.54333e-11	5.17067e-11	1	0.464329	586.312	1.44688	0.231232	0.319183	129	58.6342	405.224	1.76706	6.3922e-06	3.13069e-05	539	229.321	229.321	0.500178
OS01T0829400-01	129	287.367	2788.12	2.62062	1.35943e-14	2.59158e-14	1	0.259582	1776.33	1.06044	0.305043	0.319183	129	203.725	1675.09	1.57446	0.000281681	0.000358042	539	1063.92	1063.92	0.717715
OS01T0829600-01	129	160.793	1548.16	2.65368	5.94912e-15	1.21521e-14	1	3.94837	2539.47	2.54047	0.113409	0.319183	129	138.735	999.606	1.71341	1.91419e-05	5.42243e-05	539	583.401	583.401	0.402042
[truncated: 16,144 more rows]
