# Supplementary material for: Systems genomics of salinity stress response in rice
Source: bioRxiv. 2024 Dec 22:2024.05.31.596807. Originally published 2024 Jun 3. Preprint. [Version 2] doi: 10.1101/2024.05.31.596807 (PMC11185513; doi:10.1101/2024.05.31.596807)
Supplement: Supplement 1 [file media-1.zip › SupplementaryTables/S6.xlsx]

## Sheet: Normal_PCs
S6: PCA analyses of transcripts in the normal and saline conditions with PCs explaining at least 0.5% variation in total gene expression.
PCA summary for PCs in the normal field
PCA stats						PCA Loading (EigenVectors)													Rotated PC Components
PC	EigenValue	VarianceExplained(%)	CumulativeVarianceExplained(%)			TransciptID	PC1	PC2	PC3	PC4	PC5	PC6	PC7	PC8	PC9	PC10	PC11		IndividualID	PC1	PC2	PC3	PC4	PC5	PC6	PC7	PC8	PC9	PC10	PC11
PC1	1538.36	4.93129	4.93129			OS01T0100100-01	0.00398339	0.00184973	-0.00534372	-0.00962372	0.00720846	-0.0143028	-0.000192146	0.00695947	-0.00237567	-0.00463233	-0.00936974		1_W	-2.52143	16.0091	50.6281	-8.20891	46.2458	-2.31077	43.3114	-24.1408	9.46187	-7.32995	-26.3408
PC2	1000.64	3.2076	8.13889			OS01T0100500-01	0.00608124	-0.00110476	-0.00863153	-0.00755636	0.00105647	0.00501657	-0.00582338	0.000779199	-0.000466625	0.00469016	-0.00223304		100_W	-28.1662	32.4582	-12.0312	-15.0947	-8.93524	11.1716	1.51144	15.2606	13.0527	6.65491	-7.31378
PC3	690.092	2.21212	10.351			OS01T0100600-01	0.00604315	0.0061057	-0.00776987	-0.00795199	0.0056086	0.00829742	-0.00177244	0.00635186	-0.00122977	-0.0136059	-0.00773129		101_W	-2.2161	7.41159	20.7462	-32.0301	7.2705	-21.8647	-16.7858	12.1285	-4.7437	3.86506	-5.95636
PC4	528.143	1.69298	12.044			OS01T0100700-01	0.0128988	-0.0108475	0.00520705	0.00532028	0.00263016	-0.00186902	0.0054539	0.0168043	0.000757708	0.00245893	0.00391432		102_W	-28.6599	-1.34262	-25.3172	-36.2684	-8.8238	-7.84429	9.76163	2.44425	-13.0588	14.4442	-0.32994
PC5	478.277	1.53314	13.5771			OS01T0100800-01	0.011314	-0.000865836	-0.0136284	-0.00718651	-0.00862169	0.00510545	0.0130354	-0.00492448	-0.0086361	0.00947748	0.00517852		103_W	-1.97743	23.0651	29.323	-23.4255	38.2118	24.6919	36.7681	14.6216	-2.05137	14.5317	13.3204
PC6	349.823	1.12137	14.6985			OS01T0100900-01	0.00562489	0.00675655	0.00930481	0.00458352	-0.00704232	0.000632292	0.0071919	0.0030952	-0.00694483	-0.00642629	-0.00278882		106_W	-45.0413	26.3163	13.4235	18.6807	-21.8993	-18.5282	22.1712	8.13775	19.8242	-25.0034	-26.3845
PC7	332.444	1.06566	15.7642			OS01T0101200-02	-0.00833015	0.0184346	-0.00692932	-0.00519299	0.0020409	9.69133e-05	0.00821121	-0.0053	0.00699531	-0.00199186	-0.00644227		107_W	-37.6765	43.1015	-19.6429	10.5581	2.40915	-18.2777	21.5364	7.67799	-6.57206	7.27855	7.66786
PC8	240.727	0.771661	16.5358			OS01T0101300-01	0.00261004	0.00211565	-0.00633356	-0.00870753	-0.00529061	0.00150822	0.00911136	-0.00263125	0.00947843	0.00227254	0.00154365		108_W	-105.459	-17.6664	-10.265	30.3139	3.99622	-27.6147	12.3552	-27.5708	5.61351	1.41431	-9.06853
PC9	191.294	0.613202	17.149			OS01T0101600-01	0.000850143	0.00373569	0.000229482	-0.00348769	0.0015759	-0.00285745	-0.0082955	0.00533032	0.000245391	0.0005337	-0.00167576		110_W	-52.2246	37.4965	-5.29217	19.6828	-3.1356	-4.88797	16.9768	18.4311	9.73995	-8.43566	19.1801
PC10	170.209	0.545613	17.6946			OS01T0101700-00	0.00570422	-4.90292e-05	-0.00945316	-0.00843858	0.00392431	-0.00942656	0.00696486	0.00199124	-0.00629395	-0.00897508	-0.00645126		113_W	-37.553	40.9433	-24.1698	5.84717	5.16091	-20.2366	20.3699	-1.30507	-3.49907	11.2732	4.56457
PC11	157.728	0.505603	18.2003			OS01T0101800-01	-0.00424323	0.00302309	0.00131269	-0.0075509	-0.00120803	-0.00172034	0.000817472	0.00387958	0.00109417	-0.00442332	0.00333053		114_W	-35.5018	60.4258	52.3102	14.2284	4.20905	-21.0724	-21.3202	-1.53055	-4.42634	-4.09378	-16.7564
						OS01T0102300-01	-0.000225084	0.0130089	-0.00185171	-0.00817329	0.0013747	-0.00760957	0.00664318	0.0082947	-0.0058263	-0.013694	0.00195835		115_W	-42.9201	-5.72874	-25.1783	-8.0983	2.06494	-32.2308	25.9563	-10.1546	-3.65578	3.12189	-4.33325
						OS01T0102500-01	0.0103044	0.00216597	-0.00729354	0.00209931	0.00595553	0.00624277	-0.00278802	-0.00448454	0.00275451	0.0058811	-0.00378569		117_W	-36.3265	-6.98758	6.2182	-0.157787	39.26	-51.4195	-11.8836	-0.0397112	7.07359	-8.11509	9.16887
						OS01T0102600-01	0.00137339	0.00600901	-0.0163833	0.00107888	0.011313	0.000498811	0.00762958	0.00396187	-0.0142782	-0.0163726	0.000791836		118_W	-63.8749	26.6946	-25.6695	8.10016	5.21338	-19.2782	20.0779	-3.59013	-4.53187	8.11114	4.14266
						OS01T0102700-01	0.0115064	-0.00327996	0.00204715	-0.000851602	-0.00668093	-0.00720195	0.00707902	0.000269521	-0.00563017	0.000367425	0.000653169		119_W	-57.5921	19.4935	-10.3245	7.85498	-10.404	-11.8563	14.58	5.27736	46.4944	-18.9543	1.3159
						OS01T0102800-01	0.00857453	0.00907835	-0.00410028	-0.00738962	0.000384423	0.00795348	-0.00584063	0.0076179	0.00315476	0.00415939	-0.00571643		12_W	-77.2458	-20.251	-8.59252	-6.03246	-2.5544	-28.5366	9.16634	-27.503	-0.471077	32.011	4.63773
						OS01T0102850-00	0.00135451	-0.00157052	0.000111602	0.00104381	0.00123166	-3.08642e-05	0.00204976	7.28396e-05	0.00118168	0.0012383	-0.00195982		122_W	-73.0893	4.31374	-18.3607	0.539031	4.49635	-26.691	11.161	-22.4293	-0.0945995	10.4069	1.94208
						OS01T0102900-01	0.00958779	-0.008012	0.00336036	-0.013287	0.00184183	0.0143342	-0.00711994	0.00281446	0.015399	-0.00209616	-0.00214904		124_W	-50.5729	20.8072	-10.9811	-2.92258	-5.038	-22.1594	17.7412	-11.0135	-11.8552	12.5558	0.541776
						OS01T0103000-01	0.00243519	-0.00165249	-0.00240049	-0.00120946	-0.00168849	0.00214331	-0.0030278	-0.00185477	0.00470364	0.00417734	0.00115588		126_W	-16.435	-15.5406	-14.9913	-40.6672	-17.8177	-17.9767	19.2899	19.3048	21.7026	10.8179	-23.2114
						OS01T0103400-01	0.00260182	-0.00152298	-0.00127798	-0.00398948	-0.0100446	-0.00141834	0.00618119	-0.00317479	0.00640893	0.00255658	0.00478647		127_W	-52.2908	-11.7271	-0.0358997	-16.0915	-13.7201	-22.3091	23.8764	-6.70852	-9.29109	-1.40378	11.2629
						OS01T0103600-02	0.0034671	0.00062595	0.00479481	-0.00411809	-0.023933	0.000671386	0.0125381	-0.00103986	-0.00254731	-0.00260018	-0.00556858		128_W	-49.4642	37.7558	-6.81236	7.50788	0.274198	-7.67011	11.5363	16.5019	-1.07106	11.1319	9.61523
						OS01T0103700-01	0.00131574	0.00527727	-0.00196124	-0.00082741	-0.00218239	0.00216781	0.00248949	-0.00181752	-0.00474406	0.00315019	-3.96874e-05		129_W	-21.1089	19.9301	-19.7532	-20.0798	-6.50629	-17.1913	24.1855	-4.62171	-7.86871	4.98239	22.2653
						OS01T0103800-01	0.00922402	-0.00500051	-0.00133432	-0.00115258	-0.00282115	0.000839033	0.00797252	0.00153946	0.000592999	0.00287198	0.00107903		130_W	-10.861	-23.2822	48.964	-30.6079	28.656	8.03227	40.8488	-10.5473	4.34204	-5.081	15.0948
						OS01T0104100-01	0.00235584	0.00262976	-0.00514775	-9.35233e-05	0.00344958	-0.00114726	0.00475647	-0.00366833	-0.00031325	0.00649559	0.000341911		131_W	-73.939	19.4291	-6.54238	-5.72463	-3.03053	-13.9724	5.43193	-12.0927	-0.883147	8.1347	-1.5995
						OS01T0104350-00	0.0134116	-0.00110775	-0.00986154	0.00508664	-0.0057936	0.0147719	-0.00304329	-0.0143641	0.00477068	0.0135752	0.0067494		132_W	-57.9375	32.802	-3.41739	1.09043	-8.8186	9.0415	17.2457	25.3844	23.2883	-16.4865	-4.45631
						OS01T0104400-02	0.00202066	0.00713102	-0.000667308	-0.00264821	0.0124338	-0.0114537	-0.00694839	0.00477234	0.00627572	0.00209152	0.00155749		133_W	-57.4266	24.0905	-23.7838	-14.5221	3.43427	-13.7958	14.1488	-9.85028	-1.85195	10.3822	3.43981
						OS01T0105400-01	0.00393219	-0.00138469	-0.00156828	0.00081924	-0.00602615	0.00865071	0.00824319	-0.00514964	0.00461084	-0.00413826	0.0116725		134_W	-19.6445	33.3851	-27.2144	-14.6821	-2.154	-6.53735	19.3623	8.06921	-8.86552	11.0285	20.0332
						OS01T0105800-01	0.00812507	0.00490031	0.00367791	-0.000170797	0.0046535	-0.00173028	0.00710905	0.0122918	-0.00313782	0.0110728	0.00359868		135_W	-76.1904	-8.7068	4.9638	-7.0408	-15.2693	-8.67234	12.5114	-17.8403	-12.7075	4.8582	-10.3245
						OS01T0105900-01	-9.9384e-05	0.00860872	-0.00599185	-0.00712541	-0.00944703	0.00556823	0.0115358	0.00709742	-0.00919404	-0.00760492	-0.00600742		136_W	-68.7162	34.7212	-5.65455	3.72014	-10.0513	4.61562	8.29743	15.0096	24.0201	-4.52198	-36.8269
						OS01T0106200-01	0.00695833	0.00311003	0.00330919	-0.009368	0.000732577	-0.00242628	0.000103388	0.00537389	-0.00984488	-0.00782402	-0.00664467		138_W	-43.6301	2.71022	-16.8429	-25.3325	-10.9944	-4.23532	11.4629	2.85516	26.9239	-1.54075	-39.6612
						OS01T0106300-01	-0.0058323	0.033526	-0.00352079	0.0214993	-0.0046304	0.0239743	0.00764805	0.0162659	-0.000847061	-5.83039e-06	0.0241303		139_W	-34.1977	66.9801	-12.5603	9.62303	2.93368	16.6545	5.92437	16.4954	-5.58355	9.10956	5.50995
						OS01T0106400-01	-0.00149417	0.0120644	-0.00199597	-0.0235619	-0.02078	0.0110513	-0.00356475	0.000990701	-0.00629538	-0.0070159	0.0153116		140_W	-31.3923	11.8168	-33.4134	-33.8154	-6.23658	-4.10492	11.6418	6.06996	26.7191	2.09304	-34.832
						OS01T0106500-01	0.0137251	-0.00903764	0.000752976	-0.00621979	0.00332623	-0.0109509	0.00544451	0.0117303	0.0123307	0.00878848	0.00821227		141_W	-38.6182	32.018	-19.8047	-8.54942	-1.52288	9.22562	9.07199	5.883	-4.79211	0.180251	28.9111
						OS01T0106600-01	0.0083216	0.003354	-0.00940855	-0.000471773	-0.00231295	-0.00944162	0.0117755	-0.000682777	0.0100034	0.0130747	-0.0153369		143_W	-71.3374	4.56626	-0.680188	-5.47096	-6.74201	6.16808	-0.100254	-14.996	-11.247	-1.31147	-7.01704
						OS01T0106750-00	0.00687911	-0.0037373	0.000966131	0.00141968	0.00323725	-0.00230239	-0.00238102	0.00525287	0.0126251	0.00529853	-0.00624411		144_W	-50.3522	-36.1631	28.2022	-24.7252	50.696	14.8165	30.5735	-2.79985	3.5929	6.27077	-16.9368
						OS01T0106800-01	0.0062674	0.00251476	7.35058e-05	-0.00374678	-0.0012246	-0.00181593	0.00468931	0.00535302	-0.00370426	-0.00369171	-0.00215925		145_W	-37.1731	-0.926425	-6.72193	-36.6915	13.1334	-1.18825	22.3629	3.93748	-5.10806	6.99183	-3.81479
						OS01T0106900-01	0.00262094	0.00296171	-0.00219025	9.36185e-05	-0.00240014	-0.00516331	0.00824196	-0.00212982	0.00488783	0.00731658	-0.00231677		147_W	-46.8963	4.32692	-8.57833	-17.3809	-7.25275	1.44527	2.74258	-11.4699	-14.7849	-4.53064	5.16978
						OS01T0107000-01	0.000162319	0.0116358	-0.0077282	-0.00629519	-0.0137959	-0.00923904	0.0262513	0.003372	0.00407156	0.00783717	-0.00683205		148_W	-10.581	24.6148	32.3862	-24.7219	41.8513	23.7393	33.5077	-11.3692	1.85771	-4.55414	1.86507
						OS01T0107400-01	0.00335126	0.00314783	-0.000360127	0.000169279	0.00371546	-0.00243181	-0.00819752	-0.000913441	0.00296018	-0.00992473	-0.000819724		149_W	-34.7841	8.09458	-8.04576	-24.5526	-4.75743	-8.0714	5.17465	-13.8916	-13.0574	-2.20288	-22.5336
						OS01T0107700-01	0.00265052	0.00327992	-0.00203017	0.00141309	0.000703126	-0.00238104	-0.00355863	0.00270935	-0.00439227	-0.00108737	-0.000262853		15_W	-66.791	48.9941	1.66856	22.7878	0.682487	-11.0402	0.776851	-1.58654	2.60009	4.24593	8.29548
						OS01T0108000-01	-0.000721595	0.00509727	-0.00727978	-0.00135237	-0.00305109	0.00348975	-0.00174605	-0.00487323	-0.00726275	-0.00874771	-0.000959744		151_W	-47.6083	25.4492	-21.6714	-10.8278	-4.64716	12.6523	1.87365	-2.78936	16.2824	-7.20777	-48.4995
						OS01T0108200-01	0.00861138	0.00655633	-0.00736091	-0.00280176	0.00346766	-0.00103068	-0.00658845	-0.00252529	-0.000897437	-0.011235	-0.00287366		152_W	0.346864	-3.30617	-27.2842	-46.451	-9.76704	-3.65818	4.93972	7.3085	9.37007	6.63136	0.666352
						OS01T0108400-00	0.00191959	0.0189517	0.0209223	0.0109781	-0.00551641	0.00872985	-0.00240279	-0.0156942	0.00885017	0.00334734	0.00253281		153_W	-48.7673	23.244	24.1681	5.48661	-23.9179	10.7667	-5.43814	4.88377	-10.1522	2.53968	-2.47228
						OS01T0108600-02	-0.000971393	0.000924809	-0.000978064	0.0021075	-0.000243142	-0.00491659	0.00532334	-0.00344022	0.00236676	0.00636891	-0.000119074		154_W	-2.43889	30.1718	80.4061	-7.16184	-5.44974	-6.50491	-24.3308	18.0083	-6.65227	1.66002	-6.40116
						OS01T0108800-01	0.00301349	0.00622399	-0.00546482	0.00761511	0.00642849	0.000323281	0.00658692	-0.00552376	0.00685808	-0.00149042	0.00164975		155_W	-25.7156	14.1091	24.261	-22.5664	50.5131	23.4203	26.2763	-3.69264	3.85793	7.78863	-11.6283
						OS01T0109000-01	0.00369772	0.00211362	0.000336567	-0.00276679	0.00637847	-0.00103417	-0.010124	-0.00532715	0.0014504	-0.0130226	0.00674812		156_W	-53.8396	31.026	29.1995	20.4344	-14.5653	4.9751	1.26135	7.758	-15.1028	3.7133	-0.20089
						OS01T0109201-01	0.000725103	-0.000146224	-0.00164846	-0.00277182	-0.00176822	-0.00356321	0.000107564	0.000779021	0.00257903	0.00334479	-0.00153313		158_W	-31.3823	-11.1123	6.85202	-31.7386	27.6624	-30.7003	-31.4108	6.07703	-1.85497	2.36605	-2.09335
						OS01T0109300-01	-0.00294657	0.00440196	-0.00230679	-0.010181	0.00202057	-0.00460361	0.00285376	0.00327144	0.000169001	0.00369925	0.000312509		159_W	-21.9268	-13.6603	-2.40123	-13.6713	-14.1186	-32.0776	8.21715	0.132893	-1.91011	7.09456	2.35539
						OS01T0109700-01	0.00279557	0.00698543	-0.00131295	-0.0102393	-0.000911944	0.000616426	0.000350313	0.00316911	-0.0011624	-0.00246533	-0.00503004		160_W	-4.49657	-1.8045	-20.3319	-18.2191	-3.97717	-27.689	16.6814	6.06842	-3.43524	16.7148	-5.24271
						OS01T0109750-01	0.00348137	0.00933957	-0.00559762	-0.00316622	-0.00572373	0.0023582	0.000678299	-0.00441975	0.00136961	-0.00148115	-0.0023595		161_W	-32.9257	-19.9277	3.23428	-6.09727	-16.3521	-31.2944	17.7574	-4.68343	11.3045	-9.47527	13.852
						OS01T0110050-01	0.00155227	-0.00139046	-0.00226756	0.000620183	0.000980992	-0.000796764	0.00241407	0.00383356	-0.00272948	0.00132703	0.00521973		163_W	-24.5392	-7.57871	27.844	11.6215	-32.2453	-16.4718	17.6586	-1.92232	-13.6316	-9.98851	9.05415
						OS01T0110100-01	0.00267513	0.00968838	-0.00865501	0.00211216	0.00727045	-0.00687308	-0.0127883	0.00643838	-0.00867995	0.00387601	0.011847		165_W	-46.3421	5.92571	-5.10228	11.3055	-10.8978	-18.3224	16.1905	0.00180441	39.4426	-39.3183	3.62379
						OS01T0110200-01	-0.000852929	0.0190429	-0.00441862	0.0103161	0.00145421	-0.00144747	0.0013065	0.00184378	0.00141502	0.0130417	0.00521725		167_W	-39.0567	-27.9977	15.9245	-2.87531	-22.9599	-19.4069	13.837	-18.625	-2.69543	-1.85134	14.5694
						OS01T0110400-01	0.00334142	0.0125313	0.00210585	-0.0018669	-0.00203663	-0.00275405	-0.000585567	0.0145154	-0.00743289	0.00790049	-0.0136084		169_W	-22.3317	-5.8758	27.2029	-16.8997	16.2556	-57.4799	-17.5062	3.85256	-0.638505	-5.52652	-9.26676
						OS01T0110500-01	-0.000300006	0.00169026	8.47905e-05	0.000937022	0.00449987	-0.00262453	0.00416853	-0.00040783	-0.0064945	0.000149779	-0.000650533		17_W	-29.9587	82.4341	5.25731	32.1447	-1.43921	9.12738	13.6526	34.5792	-0.0551898	6.88263	25.3111
						OS01T0111100-01	-0.00676396	0.0272525	-0.0165266	0.00102317	0.00440976	0.0131901	-0.002004	-0.0145917	0.00332495	-0.00490989	-0.00233612		171_W	-44.4597	-23.8427	9.60204	-15.4829	32.9957	-55.5027	-16.2447	-0.474001	7.32002	-1.18539	8.6252
						OS01T0111200-01	0.00582325	0.014428	0.000729627	-0.00865472	0.000448817	-0.00413829	0.000191532	0.00182503	0.0104747	0.0156819	-0.000476253		175_W	-46.2848	-6.24385	-11.7055	-7.28178	-9.40193	-26.2069	22.2973	4.3543	17.7365	-8.17367	-7.51961
						OS01T0111300-01	-0.00103437	0.0112286	-0.00326311	-9.58059e-05	-0.00288474	-0.00695134	0.00598696	-0.00242532	0.00433895	0.00850394	0.003267		178_W	-48.3795	-28.6706	24.2543	-13.496	23.6755	-39.4563	-14.5723	15.7856	2.31982	-6.13359	8.7786
						OS01T0111700-01	0.00921086	0.000337255	0.0304018	-0.00755087	-0.00856634	0.00213582	0.0119424	-0.0253489	0.000895489	-0.0124874	-0.0080044		179_W	-52.449	-16.2213	-10.2323	-12.1103	-6.17983	-25.7749	24.6373	-6.28477	-2.67953	-12.4105	19.7696
						OS01T0111800-02	-0.000662022	0.0190712	0.00189211	0.0123281	0.00181947	-0.00107768	0.00133947	-0.00394013	0.0025666	0.00966859	0.00771452		18_W	21.3539	42.1452	44.3536	6.27359	-19.9394	-3.56461	12.2116	13.3014	-8.30324	26.3466	-0.683224
						OS01T0111900-01	-0.00293226	0.0274252	-0.00471903	0.0118202	0.00092194	-0.00297972	0.00944339	0.000708141	-0.00294589	-0.00826038	0.00415336		180_W	-59.2417	-13.3142	67.6696	18.0621	35.9402	13.8727	29.2127	1.1158	3.34032	11.5333	-10.7697
						OS01T0112100-01	0.0129253	-0.00786453	0.00230235	0.00650954	-0.00175646	0.00390246	0.00346873	0.00732125	-0.00117697	-0.0041276	0.00531219		182_W	-53.5079	-36.3155	28.9981	-8.74879	40.3062	-7.21037	37.2687	-4.90708	13.1696	6.14542	6.8289
						OS01T0112300-01	0.0119008	-0.0044136	-0.0073627	-0.00280759	0.00425465	0.00541686	-0.000221489	0.00773861	0.000823677	0.00339456	0.000908106		185_W	-82.4257	-1.80242	-9.99411	-3.38453	-0.319435	-16.0434	11.5222	-5.66796	-6.02565	6.05691	-2.40919
						OS01T0113200-01	-0.000793183	0.00515892	0.00417008	-0.000217776	-0.00592965	0.000447697	-0.000646602	0.00378002	-0.00355472	0.00162153	-0.00901188		186_W	-36.0584	-12.9119	-7.56774	-27.545	5.46283	-30.0479	6.73949	19.6212	-0.890897	17.4641	-5.81893
						OS01T0113500-01	0.00434647	-0.00211349	0.00968442	-0.00140617	-0.00059821	-0.00330585	0.00640456	-0.00239894	-0.00542981	-0.00515178	-0.00495448		189_W	-73.1298	-12.4626	-8.10755	-14.0168	-2.0171	-17.9992	1.59627	2.63878	-1.92272	31.5233	-5.72722
						OS01T0113600-01	0.00371543	0.000966842	-0.00186294	0.000504765	-0.002831	0.00113699	0.00101897	-0.00313238	0.00272821	0.00102338	0.00675129		190_W	-41.3176	-17.9803	44.0396	-20.8339	40.8186	22.2978	32.2723	23.0741	10.6116	19.9005	-12.7039
						OS01T0113650-00	0.0015511	0.000320702	0.00158756	-0.00119394	0.00131442	0.00206443	0.000362164	-0.00251687	0.000368297	-0.0027518	-0.00763939		193_W	-24.6412	-0.61611	0.205843	-3.65159	-0.605115	-15.7756	11.6545	42.9209	5.12926	5.10997	5.83786
						OS01T0113700-00	0.00111662	0.000166557	0.00565041	-7.51632e-05	0.000622391	0.00324968	-0.00180929	0.00457089	0.00230158	0.00207793	0.00386264		194_W	-11.9743	-18.2386	-6.80122	-34.8411	-18.4982	-14.3491	17.7238	20.8791	-6.83251	20.0639	15.4845
						OS01T0113800-01	0.00156732	-0.000342347	0.00291546	-0.000553008	-0.00424725	-0.0049263	-0.00210513	0.00204386	-0.00149334	0.00223658	0.00083853		195_W	-10.9598	-0.994285	-9.77689	-34.1558	-10.361	-21.27	8.13532	23.0254	-5.63092	10.2963	-0.213868
						OS01T0113900-01	0.0013491	0.0030135	-0.00521903	-0.0154455	-0.00437297	-0.0047538	0.00591738	-0.00366092	-0.00576036	-0.00119555	-0.00524017		196_W	0.70416	6.72001	9.33966	-32.9905	-23.2522	-12.092	20.4768	5.81854	-14.9012	0.360231	1.51392
						OS01T0114100-01	-0.00147841	0.01508	-0.000314699	-0.00845478	-0.0152252	-0.00139855	-0.00638756	-0.00720787	-0.0101785	-0.0115008	0.0168135		2_W	-48.7309	36.352	-28.0466	18.8889	5.177	-15.0386	17.7889	-10.4727	-2.31023	3.22296	1.96991
						OS01T0114300-01	0.00374261	0.0068124	-0.000351699	-0.00406209	-0.0233298	0.00340772	0.00492161	0.00118195	-0.00262488	-0.0208009	0.0275013		20_W	-64.4937	8.9006	19.3406	-8.49428	-15.0158	-9.63591	5.92482	-30.2661	-6.39626	-6.25673	-7.61064
						OS01T0115100-01	0.00587551	-0.000210188	7.43672e-05	-0.00147337	-0.0061575	-0.00327768	0.00304519	-0.00741077	0.0147779	-0.0128058	0.014642		202_W	6.52681	3.55738	33.977	-36.204	8.45011	-21.2806	-21.0293	17.4482	-4.34165	2.94617	4.25978
						OS01T0115500-00	-0.000420535	-0.000525431	-0.00185935	-0.00424081	-0.0024029	-0.00351367	0.000730945	0.00207638	0.000377861	-0.00338718	-0.00310771		203_W	-12.026	-27.3451	14.1888	-45.8811	15.2517	-19.8439	-26.8801	28.4398	2.09045	14.769	10.6309
						OS01T0115600-01	0.0039027	-0.00772773	0.00415494	-0.0160619	-0.0167783	0.00402977	0.0218451	-0.00882327	0.00146032	-0.0271399	0.0201231		204_W	-82.2121	-20.8554	41.0178	24.6671	-23.3307	11.0698	-14.6135	25.5766	-9.12726	52.3656	-4.23073
						OS01T0115700-00	0.00533755	-0.00230095	0.0130881	-0.0186356	0.013481	-0.0136598	-0.00451354	0.00239645	0.0128066	-0.024671	0.0107841		205_W	-47.2477	-27.3347	-2.52597	-20.9488	-4.25979	-13.2782	2.44935	20.7179	-2.80262	19.9793	-4.53952
						OS01T0115750-00	0.00355008	0.00140466	0.00460459	-0.00616736	0.00421517	-0.00185095	-0.00439033	0.00132177	0.000419957	-0.00255632	-0.00430125		206_W	-27.4351	-38.0528	40.439	-43.0683	21.2224	19.5058	19.5507	14.4716	-8.47548	13.3262	-3.0264
						OS01T0115800-01	0.00470232	0.000395843	-0.0022831	0.000755518	-0.0136054	0.00185711	0.00670862	0.0010978	0.00527985	0.00327721	-0.00171913		207_W	-51.5098	-23.7206	24.1236	1.29938	-32.9422	4.90218	-2.31172	19.3885	43.4205	-5.30774	17.1829
						OS01T0115900-00	0.00666993	0.00268279	0.00399792	-0.010385	-0.000544487	-0.0113819	0.00806746	0.00339015	-0.00243087	0.000301555	0.00126085		209_W	-56.4923	-6.76069	-1.43221	-12.9309	-11.215	-1.21334	2.93119	12.0786	-15.2826	-3.2883	10.8616
						OS01T0116000-00	0.00119586	0.00124665	-0.00151477	-0.00304929	0.00267024	-0.00650436	-0.00329733	0.00191191	0.00236475	0.00131856	0.00544616		21_W	-77.9016	37.907	-6.34096	18.5478	4.89403	1.61999	3.59333	-10.6315	6.4527	14.3567	21.8171
						OS01T0116400-01	-0.00592619	0.000898926	-0.010393	-0.025477	-0.0133559	-0.000587909	0.0151988	0.00255256	-0.00135159	-0.00153992	0.0112465		211_W	-5.31684	65.5927	-17.8172	5.20325	4.12202	20.7194	-5.14168	24.4313	-2.64867	3.84526	15.9374
						OS01T0116800-00	0.00113782	0.000577779	0.00429198	0.000111393	0.00783897	-0.00117857	-0.00850173	0.00482562	0.00431851	-0.00131278	0.00244601		212_W	24.3525	58.9975	62.3172	2.36347	-49.5009	22.9391	0.864307	31.5609	9.52733	-11.7961	-8.57881
						OS01T0116900-00	0.00897603	-0.00575609	0.00817641	-0.0186584	0.0215539	-0.00836975	-0.00954987	-0.00251683	-0.00201839	0.00777496	0.00828712		213_W	-28.2868	14.3312	-9.62238	-17.3292	-11.9755	9.70531	-3.24442	-6.3654	-14.2297	3.53747	-20.7234
						OS01T0117000-00	0.00222626	0.000491816	0.00491058	-0.00346082	0.0143784	-0.00229558	0.00203448	0.00294721	-0.00269104	0.00181359	0.00226107		215_W	-26.7479	54.0713	-1.23745	-1.43819	34.2424	2.61423	-37.7435	12.9685	5.39146	-7.61347	12.3127
						OS01T0117050-01	0.00440606	0.000689511	3.58066e-05	-0.000700552	0.0142016	-0.000617611	-0.00222989	0.00457905	0.00312212	7.89941e-05	-0.0113074		217_W	-8.76276	36.058	-23.7243	-16.2262	-7.56749	13.5947	-5.80028	4.90034	-13.0267	10.8096	4.17837
						OS01T0117100-00	0.00186258	0.000106804	0.00362231	-0.00409375	0.00801253	-0.00527817	-0.00753771	0.00563006	0.000124987	-0.000256253	-0.00429605		218_W	13.7192	39.7359	20.7332	-28.4839	15.1789	-11.8031	-33.414	-8.13756	-1.29221	-20.9404	-6.10504
						OS01T0117200-01	0.000968658	-0.00464409	0.00427116	-0.0165479	0.0111987	0.00209696	0.00296904	0.00889295	-0.00539336	0.0132897	-0.0105424		219_W	-17.8677	27.0912	-20.6818	-8.626	7.79976	15.4817	-8.81085	15.772	-4.75194	5.49682	7.52549
						OS01T0117300-00	-0.00131159	0.000239393	0.00184183	-0.00621597	0.000430688	0.00555798	0.00664626	-0.00222597	-0.00701872	0.00315266	-0.00581615		22_W	-48.8516	7.68675	10.7418	-14.7872	-26.4868	-9.67227	5.5406	-12.3283	50.7539	-32.4749	-2.79553
						OS01T0117600-01	0.00179566	0.00159044	-0.00098543	-0.00175592	0.00159838	-0.00080814	0.00293719	0.0036221	0.0014241	0.0124632	-0.00633615		221_W	5.16502	37.6263	-0.185232	-16.3439	18.9544	24.2562	10.8797	-0.195475	-1.82144	-8.70435	6.85714
						OS01T0117900-03	0.00259685	0.015672	0.00772795	0.00654913	0.00665807	-0.00115916	-0.00629861	-0.000172007	-0.00122852	0.0137564	0.00599554		222_W	-5.33088	37.2424	-12.3434	-7.47733	-9.02285	29.128	-2.3268	28.0019	-4.30166	-0.473456	33.8036
						OS01T0118000-01	0.0130677	0.0015832	0.0128143	-0.00102818	0.00141102	-0.00143992	0.00750814	0.00881215	-0.00764619	0.00964189	-0.00341606		224_W	-17.4061	49.8515	-20.6647	-8.37048	6.6747	17.1339	-14.1277	10.392	-5.09512	-0.659761	0.641569
						OS01T0118066-01	-0.00080018	0.000528189	-0.000605293	-0.00164729	0.00029855	-0.00236299	0.00344409	-0.0018837	0.00201044	0.00251682	0.00606574		225_W	4.24956	38.5687	-12.9966	-19.7563	41.9274	-9.50091	-34.6305	5.39301	1.37353	-8.61987	4.61797
						OS01T0118100-01	0.00914643	-0.00192419	-0.00776013	0.00435087	0.0124922	-0.0120281	0.00609136	0.000710478	-0.00434754	-0.0120645	-0.00551688		226_W	-12.0886	28.6672	-31.5755	-21.7058	10.2284	11.7598	-11.5578	10.8602	1.47976	-4.46405	-3.588
						OS01T0118400-01	-0.0031092	0.0332283	0.0051815	0.0269458	0.0002109	0.0241713	0.00369478	0.0032294	-0.0134431	0.000959341	-0.000951475		227_W	-7.97504	20.9872	8.393	-7.18429	-18.3992	10.2455	-9.49463	-9.98047	-14.2227	-13.7503	-16.5778
						OS01T0118700-01	0.00463099	0.0224023	0.00884395	0.00509027	-0.000394612	-0.00145764	-0.00238597	-0.00362018	-0.00590052	-0.00459816	0.00299272		229_W	-18.3757	41.0547	-14.8898	9.04762	1.97144	22.6878	-11.7535	8.71192	-7.18941	-1.45409	-5.65526
						OS01T0119050-01	0.000395598	0.0316375	0.00960521	0.0261375	0.000289338	0.00550666	0.00252237	0.0121535	0.00722478	-0.00260393	0.00998687		23_W	-16.5147	47.5152	65.5762	-7.93974	-9.04199	-27.9633	-18.6208	-14.2513	-5.8002	-9.88875	-6.66268
						OS01T0119100-00	0.0011552	0.0173824	0.00382814	0.0163624	-0.000650517	0.000916514	0.00129749	0.00573425	0.00179801	-0.00013473	-0.00276972		232_W	18.8841	50.6932	14.1614	-3.73572	22.7406	-9.4769	-34.0648	5.86289	-6.40886	-14.1278	-10.0754
						OS01T0119500-01	0.0060259	-0.00168413	-0.00285381	-0.0021791	-0.00763735	0.0171942	0.00878464	-0.00215466	0.00179309	-0.00442738	-0.00625628		234_W	-21.3487	0.86409	-34.499	-18.7042	-1.37967	13.6802	-15.9357	-3.4416	-14.7351	-3.63248	-3.16571
						OS01T0120300-00	0.00291009	0.00894607	7.40967e-05	-0.0101954	0.0136963	-0.00284271	-0.00354719	0.0115236	0.00814535	-0.0064673	0.00754677		236_W	3.17848	6.42622	-11.1219	-19.1032	31.5872	-14.1078	-42.7847	1.99858	-7.61709	-8.76454	-11.055
						OS01T0120500-01	0.00433847	0.00150442	-0.00669051	-0.00375746	-4.42623e-05	-0.00424418	0.00302127	-0.00477678	-0.00233089	0.00178638	-0.000614613		239_W	9.45691	19.136	-9.86185	-12.5709	39.0038	-12.1947	-40.7653	-0.305899	-6.78413	-20.0112	-10.137
						OS01T0120600-01	0.00889618	-0.00201612	-0.00773819	-0.000645133	0.00114232	-0.00490378	0.00123159	0.00446348	-0.00969826	-0.00287452	0.0110949		241_W	16.9707	34.8983	-11.7925	-2.20633	-5.38104	16.7663	-13.8942	12.6124	-10.6651	-3.04144	2.00313
						OS01T0120700-01	0.00265971	0.00498665	-0.00364785	-0.00718711	0.000553445	-0.00205709	-0.00447429	0.00320022	-0.00779937	-0.00455119	-0.0176752		242_W	-5.18674	3.50261	-15.9671	9.48983	-10.1449	30.0538	-14.6941	18.4199	35.2022	-28.2412	11.9441
						OS01T0121100-02	0.000851334	0.00118433	-0.000290003	-0.0035155	-0.00365191	-0.000906524	0.00500199	0.00267426	-0.00495631	0.0121215	0.00984067		244_W	-11.5281	10.5671	-5.87101	-4.72126	19.8417	-0.220765	-34.4601	-10.3674	-8.06847	-8.85979	-7.43035
						OS01T0121200-01	0.00325592	0.0044154	-0.00625354	0.00159051	-0.00664636	-0.0013518	0.00238906	-0.00295443	0.000869314	0.0101361	-0.00220904		249_W	18.6251	28.492	2.17707	15.0068	-18.8257	14.8237	-7.58858	17.7852	-7.20723	1.37408	-11.6811
						OS01T0121300-01	0.0160713	-0.00304475	-0.00231929	0.00620997	-0.00144194	-0.00221805	0.000727344	-0.00180613	-0.0137454	-0.00770066	-0.0126313		25_W	-12.1337	30.9615	18.9111	-0.517706	-29.3962	-8.24578	19.8644	10.964	-13.8644	-0.436547	11.341
						OS01T0121500-01	0.00269241	0.00531879	0.00230327	0.00393123	-0.00480047	-0.000388605	0.00419243	-0.00949471	-0.00119473	0.0184439	-0.00011221		250_W	3.53362	17.5163	-27.6804	4.8518	0.199595	24.5401	-8.65984	10.827	-6.38066	-2.82967	9.10797
						OS01T0121600-01	0.0114313	0.00642188	0.00401751	0.00498897	-0.00225096	-0.00744208	0.00213459	0.00474138	-0.00786447	0.0195513	-0.00519377		251_W	46.2404	-1.64933	-30.1169	-23.0118	-12.2618	16.9519	-3.7037	22.7575	15.0808	-2.47939	-21.7776
						OS01T0121700-01	0.0127002	0.00415801	0.00266662	-0.00950308	0.00962615	-0.0020572	-0.00832261	0.00316755	-0.000278737	-0.00787791	-0.00884884		252_W	-5.77464	20.2429	-20.0039	15.0702	-6.33822	18.9885	-14.2103	1.87917	-12.7928	7.39697	5.10052
						OS01T0122000-01	0.00401664	0.0047728	0.00322308	-0.00763001	0.00382303	-0.00300533	-0.0059991	0.00531281	0.0130173	0.000106829	-0.00125158		253_W	4.6075	22.4353	-17.9009	7.19759	1.73029	12.4332	-14.2791	2.62817	-11.8605	-5.08003	-17.3984
						OS01T0123900-01	0.00549962	0.0244063	0.03908	0.00278873	-0.0111268	0.00109788	-0.0036639	-0.000316456	0.0191674	-0.0048437	-0.0128296		254_W	-9.81906	2.46369	-26.9214	5.06885	-3.55862	14.5052	-7.40073	-23.1681	-11.3888	-15.5548	-15.1563
						OS01T0124000-01	0.00853359	0.0371675	0.0507099	0.0133077	-0.0229342	0.00458176	-0.000702629	-0.0171651	0.00416554	-0.028485	-0.0137906		256_W	-25.9807	16.1602	-22.2525	24.5474	4.17104	26.3471	-8.8247	-6.02148	-8.11833	-17.05	8.09367
						OS01T0124100-01	0.00581215	0.013353	0.026999	0.000923875	-0.00431728	-0.00399827	-0.00581349	0.00741584	0.00490209	-0.00237222	-0.0176118		258_W	-12.7322	-10.65	-36.829	-5.32028	-2.76174	9.18131	-9.97033	-13.7798	-7.05347	-13.7304	-10.1709
						OS01T0124200-02	0.00602915	0.0218774	0.038904	0.00195745	-0.0231578	0.00724853	0.00722611	0.00855226	0.00874118	-0.0232168	-0.012511		259_W	-14.2392	7.39627	4.08193	22.5656	28.4624	-2.14551	-30.7792	4.40411	-4.38535	-14.9927	-3.54346
						OS01T0124401-01	0.00340729	0.0105495	0.0214109	0.00188596	-0.0132454	0.000605021	-0.000494537	0.00489789	-0.00287595	-0.00715202	-0.017226		261_W	15.1852	-21.4168	-32.3438	-13.171	9.08508	7.68706	-13.0983	9.98415	-5.95584	-0.75253	-4.37757
						OS01T0124650-02	0.00977223	0.0311894	0.0549492	0.00789676	-0.0123611	-0.00943238	0.00547563	0.00378511	0.00764857	-0.00754589	-0.0219195		262_W	22.3496	-3.22441	-24.6931	-15.4334	17.0107	4.61039	-24.6498	9.77465	-7.80413	8.7087	9.45578
						OS01T0125700-01	0.00614611	0.00263903	-0.00615675	-0.0049081	-0.00141544	0.010961	-0.00837123	0.00264694	-0.00164151	0.000966665	-0.00761073		264_W	-24.2249	-16.1465	8.17605	-27.0301	40.8969	25.9626	8.09703	-13.5599	-2.0139	0.746515	3.32798
						OS01T0125800-01	0.00815607	0.00385186	-0.000911103	-0.00106846	-0.00930448	-0.0145279	0.00378589	3.491e-05	-0.00429383	0.00660037	0.00976082		265_W	4.35403	36.9976	-7.35752	-26.2605	30.4329	28.4525	-0.332819	18.6938	6.80505	7.95301	17.1266
						OS01T0125900-01	0.00618559	0.00947535	-0.00539136	0.000207937	0.00905515	-0.0112188	0.00323421	0.00493583	-0.0116564	-0.0171567	-0.016705		267_W	13.6193	-28.9229	-10.0545	-45.8499	-19.6213	9.69936	2.48777	17.857	4.79822	0.577242	-10.2119
						OS01T0126200-01	0.0067431	0.000949384	-0.00658204	-0.00245815	0.00589055	-0.00518565	0.00523987	-0.00297048	0.000565194	-0.00442996	-0.00116027		269_W	-85.8301	-3.37714	17.9472	17.9737	1.93867	29.2665	-47.1168	-11.1594	30.1738	50.7039	19.3625
						OS01T0126401-01	0.000752253	0.000829478	-0.00194379	0.00120395	-0.00170173	-9.86298e-05	0.00097605	0.00162846	0.000336697	-0.000301769	-0.00407087		271_W	23.5637	-14.1073	-27.7683	-41.482	1.2372	6.3442	-7.08421	10.1148	-9.13438	18.8387	4.42323
						OS01T0126600-01	-0.00486981	-0.00145123	-0.024261	0.00237124	-0.0220217	-0.00542855	0.0209473	0.00844714	0.00471886	0.0177987	0.00616577		272_W	-9.23697	28.9257	-7.26097	-22.661	31.947	-4.68628	-35.2306	2.68535	-5.66585	-9.78881	-1.05653
						OS01T0127300-01	0.0106475	-0.00355682	0.00050745	-0.00319	0.00403165	0.00947539	-0.00208493	0.0135203	-0.00719873	-0.00974822	0.0079908		274_W	14.5658	2.26722	-29.5193	-32.8278	-7.67483	4.01737	-1.21184	3.65668	-1.8293	10.6277	2.81171
						OS01T0127400-00	0.00529966	-0.00334011	-0.00215338	-0.00423353	0.00596264	0.00321944	0.000305977	0.0126907	0.0014547	-0.00383307	0.00978327		275_W	-31.9999	-3.48736	-7.62022	-11.7653	-9.27573	15.2509	-24.4072	-15.5162	-12.2559	-0.00145969	-3.48995
						OS01T0127450-00	0.00222479	0.00273654	0.00266279	-6.62797e-05	0.00158095	-0.000245148	-0.00251337	-0.000480512	0.000224735	-0.000488238	0.000452294		276_W	18.8162	7.96917	14.0125	-22.3263	29.4573	1.69065	-34.0183	1.89695	4.87754	-4.32673	16.9452
						OS01T0127600-01	0.00395735	0.0104561	0.0207592	0.00557399	-0.0141772	0.00520211	-0.00190538	4.03974e-05	-0.0106224	-0.00284187	-0.0111027		277_W	-0.588256	-10.7218	-5.00416	-23.3716	-21.0903	14.6475	-4.04595	-12.6512	-9.73072	10.6923	9.3272
						OS01T0127700-01	0.0129051	-0.00222904	0.0004259	-0.00145345	-0.0098688	0.00492399	0.000186889	-0.00993096	-0.00981911	0.0056993	-0.00356121		278_W	18.3161	2.8397	-13.1446	-36.8108	21.3729	6.81436	-30.2403	0.280942	-4.29324	-3.42824	6.8208
						OS01T0127900-01	-0.00451513	0.00561405	0.00123463	-0.0109509	-0.00973424	0.00613229	0.00264686	-0.00503095	-0.00632799	-0.00249416	0.00394893		279_W	3.32777	-5.4348	-10.1899	-40.7572	-20.1229	9.07616	-0.323264	-8.95324	-15.5462	2.77848	9.28711
						OS01T0128100-01	0.000764436	0.0127955	0.00341567	0.00592391	-0.0103702	0.00752901	0.00501009	-0.00187008	0.00741312	-0.00600606	-0.00800655		28_W	-14.949	32.5696	56.9549	-1.54247	-50.9418	-3.3073	-2.09498	-0.376228	35.2007	-13.1962	-21.3623
						OS01T0128200-01	0.00855675	0.0153483	0.00799712	0.0202639	-0.00310145	0.0157806	0.0011918	0.00114989	-0.00321252	0.00729983	-0.00920057		281_W	0.237555	-20.4482	-2.6512	-30.1483	-29.5327	15.0603	-3.64766	-9.68437	-11.1323	-12.3864	27.0971
						OS01T0128300-00	0.0131987	-0.00270093	-0.00043127	0.0108804	0.00417549	-0.0117125	0.0030302	-0.00845263	7.97589e-05	0.00920496	-0.00301117		283_W	6.48991	2.49476	-24.168	-23.5543	-11.8888	25.6457	-8.28899	12.8397	16.0709	-6.97631	-27.2314
						OS01T0128400-02	0.00743293	-0.00517404	-0.00125451	0.0039481	-0.00938213	-0.000525308	0.0051721	-0.00729612	0.0138616	0.00993862	-0.00336311		285_W	35.5469	-29.6804	3.3821	-33.9848	-30.2743	15.7953	-2.05225	9.25926	4.03504	-14.9897	10.3289
						OS01T0128700-01	0.0155119	-0.00305966	-0.00472846	0.00625154	-0.00139083	-0.00279291	-0.00232658	-0.0109046	0.0185646	-0.00518422	0.00372033		286_W	-21.4252	-60.6316	61.2448	-5.53916	-20.0161	2.26985	-53.7475	-17.9649	-0.76072	14.534	18.1705
						OS01T0128800-01	0.00459587	0.000963671	-0.00402206	0.00118	-0.00328535	-0.00343176	0.0100842	0.00384892	-0.00557551	-0.00586406	-0.0033298		288_W	-0.599986	24.5606	-41.0724	-20.5684	2.35536	19.1946	-14.1904	-16.2655	-14.8013	4.80165	2.16738
						OS01T0129500-02	0.00044606	0.00542496	0.00401306	-0.00167868	-0.00467159	-0.00185632	-0.00383124	0.00314984	-0.00257657	0.00630074	-0.00381173		289_W	-4.88517	10.5334	6.15358	-0.0404706	-22.9048	22.6823	-23.1726	-17.3815	-9.35647	14.8916	-13.0979
						OS01T0130000-02	0.00472077	-0.00127152	-0.00212495	-0.000591861	-0.00958659	0.00136166	0.000774154	0.000362295	-0.00429154	0.000563843	0.00285054		29_W	-71.4272	33.8233	-0.680097	6.29262	4.18909	2.49492	-2.13616	-6.61986	-1.26126	-3.31173	16.3356
						OS01T0130200-00	0.00689022	0.00770234	-0.0064785	0.00230975	-0.0103057	0.0110483	-0.00667873	-0.00794835	0.00814115	0.00328835	0.00830426		290_W	8.35554	9.95578	-34.9898	-13.0828	-1.53346	20.2486	-10.7364	-1.52962	-11.0369	5.97059	12.1735
						OS01T0130400-01	0.0100686	0.0135702	-0.0111246	0.0422084	-0.0100184	-0.00973671	0.0232664	-0.00200493	-0.0255473	0.0138567	-0.0064569		291_W	31.3427	-6.8142	7.36109	-29.1081	23.1535	-4.15498	-45.2933	-0.966091	1.88105	-1.51133	1.96015
						OS01T0130900-01	0.000141821	0.0139233	-0.00922591	-0.0342181	-0.0049137	0.033425	-0.0275572	-0.000591382	-0.00597645	0.00588911	-0.013953		293_W	16.4056	-25.92	56.5996	-24.9246	14.0889	29.3875	18.0326	-27.9212	-9.71676	-11.7526	-6.94052
						OS01T0131300-01	0.00481534	0.0043996	0.00101063	-0.00406391	-0.00692047	-0.00365571	-0.00172006	-0.00372598	0.00439972	0.00748142	0.00169077		294_W	12.2755	-12.168	37.9818	-15.1576	39.4099	47.5074	15.9781	-7.82608	-2.03147	-7.46064	0.731817
						OS01T0131450-00	0.00610189	-0.00275191	-0.00275166	-0.010369	-0.000907506	0.0133123	-0.0129479	0.00793661	-0.00752792	-0.00921864	0.00314663		296_W	4.98911	-8.99335	29.2462	-11.6948	-36.8694	10.4502	-13.1734	-29.9759	-27.6232	-11.2812	-11.9117
						OS01T0131600-01	0.0124636	-0.00358307	-0.00650012	-0.0017996	0.00362776	0.00265795	-0.00651848	0.0032954	-0.006972	-0.0042294	-0.0047158		297_W	4.49017	-13.6692	-22.3289	-15.2933	-7.09598	22.124	-14.372	-7.25309	7.18083	-11.098	11.8386
						OS01T0131600-02	0.0116281	-0.00395679	-0.00362083	-0.00511986	0.0022645	0.00432859	-0.000566603	0.00750449	-0.00194375	-0.00202555	-0.00604685		299_W	17.4171	36.0728	-6.20616	-1.80589	29.0599	0.461559	-40.4041	-6.1675	3.46769	-6.52973	2.65406
						OS01T0131800-01	0.0156453	-0.00476399	0.0104267	0.00186184	-0.000756515	0.00138353	0.00218008	0.00988462	0.00943253	0.0101465	-0.00275134		3_W	11.0731	14.086	27.8575	-8.55476	-37.7729	-23.6749	18.1688	-5.92287	-12.41	-2.97459	-10.5396
						OS01T0132000-01	0.0102887	0.0423819	0.0364324	0.01708	-0.0165542	-0.0113158	-0.0184067	0.0102596	0.00459025	-0.017426	-0.0155801		30_W	-40.4448	21.2252	-0.320789	-4.09667	-10.4478	-11.9364	17.1913	-0.360588	-19.0435	-2.91571	-9.43563
						OS01T0132500-01	0.0098842	0.0015147	-0.00849951	-0.0089217	0.00503394	0.00789517	-0.00985177	-0.0114106	-0.00387	-0.000926522	0.00268452		300_W	-103.928	-88.8806	24.0437	27.3808	-20.9682	35.5921	-55.7774	-31.0414	67.4475	45.5828	33.1943
						OS01T0132700-01	0.0115611	0.00503776	-0.00746492	0.00194475	0.00377205	-0.000104248	-0.000290132	0.00334302	0.000755312	-0.00109076	-0.00692693		301_W	-3.20173	-29.2134	-21.0401	-25.9324	-14.1356	20.7685	-23.4123	-14.0117	-8.25307	4.72792	3.0702
						OS01T0132766-01	0.00220438	-0.000576825	-0.00214515	-0.00241181	0.000195497	0.000876869	-0.000481864	-0.00158407	0.00123833	-0.000749336	-0.00345185		302_W	26.6815	-31.5084	-23.4494	-26.1593	-19.1747	20.5209	-18.6753	-5.07241	37.4028	-19.4894	12.036
						OS01T0132800-01	0.0107632	-0.008691	-0.0129815	0.00341336	0.0087749	0.00199558	0.00583729	0.00760626	0.0039513	0.00510462	0.00120303		303_W	24.0024	24.9508	-34.0654	-5.38502	-3.08657	24.3982	-8.58821	-7.45295	-6.49971	-4.59681	13.1554
						OS01T0133400-01	0.000692895	0.00911096	0.00439207	-0.00480077	0.0012914	-0.00348724	0.00298124	-0.00186441	0.000626366	-0.0102664	-0.0043485		304_W	8.18803	-10.4825	-34.9318	-10.9621	-7.02039	24.4358	-16.2561	1.48745	19.1938	-4.18511	-23.8821
						OS01T0133500-01	0.00266285	0.00232015	0.00195488	-0.000530235	-0.00219583	0.00522098	0.00300376	0.00479323	0.011676	0.00244608	0.0103909		306_W	-3.51248	18.1665	-33.7738	-1.81515	-2.74505	23.3096	-10.8414	-4.79	-7.73762	-0.322531	4.25809
						OS01T0133500-02	0.00815846	0.00578959	-0.00401905	0.00144929	-0.00895182	-0.0023909	0.0106779	0.00184426	-0.0029755	0.00757819	-0.00618213		307_W	-15.049	-2.27699	-29.2409	0.49432	1.14715	20.7547	-13.0667	-15.7771	-16.7347	-0.199444	-10.8974
						OS01T0133900-00	0.00383995	0.002292	-0.003475	0.00846388	0.0023123	-0.00420554	0.00344479	-0.00690427	0.00686713	0.00489895	-0.00182924		308_W	49.6275	-23.5504	-16.6087	-24.7966	-22.1925	21.8422	-17.6618	12.7061	35.7209	-18.2671	9.04361
						OS01T0134500-01	-0.000926376	0.00310675	-0.0111161	-0.00242717	0.0113628	0.00861369	0.00298427	0.00135044	0.00159045	-0.00660513	0.00263478		309_W	15.6141	20.2968	-37.4624	-8.68745	0.707202	18.1556	-12.9401	-13.8896	-10.5558	0.901465	1.10228
						OS01T0134700-01	0.00267221	0.00372679	0.0101864	-0.000141308	-0.00476113	-0.000856385	0.00354671	0.00257536	-0.00396463	-0.00316786	-1.36439e-05		310_W	44.1997	45.4818	-28.3719	1.27396	-3.80449	29.6046	-1.47377	5.70454	12.4211	-6.82894	19.8263
						OS01T0134900-01	0.000206396	0.00931318	-0.0015607	0.00570822	-0.000226279	0.00233092	0.000765513	0.00372314	-0.00221956	0.00541939	0.00519833		313_W	34.0848	59.9131	43.9724	13.5564	-36.5993	19.2413	-6.58334	-12.2067	7.04941	-15.4502	9.16796
						OS01T0135700-01	0.00240918	0.00978331	0.00987924	0.00308958	0.0018132	0.0067179	0.0118755	0.0194483	0.0053083	0.00618928	-0.0341545		314_W	24.0227	-18.1733	-24.5594	-13.1192	-8.16752	12.0783	-13.932	-28.8022	-9.78319	-9.76017	-3.61167
						OS01T0135900-01	0.00812515	0.0160061	0.00638722	-0.000979354	-0.00810655	-0.00859519	-0.000728579	-0.00415055	0.00976405	-0.00455797	0.00316393		315_W	53.8363	-22.0569	1.98743	-23.9059	-30.5862	15.8379	-6.87539	-0.425429	18.9169	-8.87468	5.74389
						OS01T0136300-01	0.00856448	0.0045741	-0.00234469	0.00758435	-0.00439523	-0.00248807	0.00340482	-0.0044626	0.00441328	0.00453139	0.00727475		316_W	6.15015	8.48082	-27.2434	-9.62866	-1.01995	13.7903	-14.3128	-23.5933	-8.29336	-5.24308	1.63451
						OS01T0136400-01	-0.000295835	0.0119123	-0.00823106	-0.00266446	-0.00504485	-0.00612844	0.00820827	0.00144636	-0.0168279	-0.007166	-0.00770865		317_W	-1.12011	-2.56418	30.901	-32.5171	47.1342	36.867	19.3461	-15.6396	5.41208	1.33615	-7.16876
						OS01T0136700-01	0.00177114	0.00128163	0.00362003	0.000103259	0.00013312	0.00114098	-0.000482291	-0.000487282	-0.00125337	-0.00172049	-0.00136972		318_W	1.51999	-9.11822	-17.7461	-31.73	-18.8992	3.63042	-2.59895	8.0155	40.6011	-15.7882	11.1658
						OS01T0136800-01	0.00280542	0.00338319	0.00675782	-0.0106261	-0.00803227	0.00601998	-0.00174597	-0.00140606	-0.00463926	0.00125722	0.0023132		319_W	22.8047	-20.9804	-9.56507	-42.2849	-13.7736	4.75614	7.82619	18.5718	5.44988	-10.3828	28.1374
						OS01T0137250-00	0.00110144	-0.000143655	0.00182555	0.00137589	-0.00635398	-0.00289279	0.000706707	0.000318592	0.00280266	-0.00583806	-0.00071217		32_W	33.5175	12.0547	100.021	-14.5775	-35.3981	-18.2215	-21.2884	2.50481	-15.2852	0.249118	-1.73947
						OS01T0137300-01	0.00481632	0.000643	-0.00631813	-0.00434706	-0.0110709	-0.00266823	0.00177931	-0.00557342	-0.00598114	0.00259169	0.00737947		320_W	16.1926	-14.0631	13.3599	-34.7126	-30.1483	3.39866	8.21533	-18.6306	-17.0024	-18.6107	10.8495
						OS01T0137500-01	1.27428e-05	-5.56337e-05	-0.00676775	-0.00239726	-0.0107606	0.000623764	0.00419356	0.000987054	-0.00393491	0.0132074	-0.0130304		324_W	-17.7348	21.4617	-26.3722	-7.67463	-6.48959	18.3133	-9.3052	-30.7772	-11.3536	-6.67048	-7.11773
						OS01T0137800-01	0.00202322	-0.00127064	0.00232435	-0.00162551	-0.00208727	-0.00358722	-0.000583451	-0.000696419	-0.000824471	-0.000448176	0.00095475		326_W	18.8197	-11.158	-26.732	-29.0731	-5.32885	20.8045	-0.373011	8.30714	-0.72078	7.19214	31.3964
						OS01T0137950-01	0.0039662	-0.00211194	0.00104554	-0.00238271	-0.010216	0.00338134	0.00163228	-0.00745737	-0.00928295	0.00733312	-0.00381157		327_W	-16.0778	26.9189	-19.2371	-15.1833	-3.72784	18.264	-14.7658	-16.5665	-10.9086	2.7596	-3.44835
						OS01T0138500-01	0.0114496	-0.00406406	-0.0108014	0.0367789	0.00110203	-0.0263516	0.01075	0.00182734	-0.0100666	0.00718457	-0.00658388		329_W	-36.4664	-13.1604	-28.8258	-21.7394	-5.45405	14.8907	-15.9965	-17.2898	3.47451	-6.67394	-2.80222
						OS01T0138600-01	0.00823637	-0.00296646	-0.00316544	0.00198168	-0.00526205	0.00529061	-0.000631522	-0.0012856	0.00289376	0.00395406	-0.000651046		33_W	13.0721	-3.69593	46.4359	-40.7766	-41.9487	-5.30443	15.188	-9.48984	-10.4238	-14.4143	-7.07795
						OS01T0138800-01	-9.4933e-05	0.00157335	0.00214827	-0.00114045	4.90426e-05	-0.000269634	-0.00302075	0.00644591	-0.00136083	0.00271009	0.000231828		330_W	-16.9893	1.72891	-27.4469	-19.4578	-4.57646	11.7254	-6.61665	-22.0138	-16.5686	-6.10995	-16.2259
						OS01T0138900-01	0.0105271	0.00285107	-0.000815668	0.000714913	-0.00272753	0.00793099	-0.00534619	0.00510647	0.00259809	-0.00352651	-0.00911862		331_W	-14.0768	-1.36929	-28.8754	-36.242	-7.21834	8.00824	-9.08215	-7.50539	-18.4797	-1.34525	-14.4527
						OS01T0139000-00	0.00250059	0.0129814	-0.0185844	0.010976	-0.00886086	0.00409937	0.00386631	-0.00924408	-0.00118433	-0.00328916	-0.0122039		332_W	12.7458	-8.66734	2.20768	-30.149	24.0221	-11.0939	-38.3231	-11.3415	-7.04008	-11.2346	-9.4695
						OS01T0139700-01	0.0104929	-0.000696268	-0.00824208	0.0072995	0.00146568	-0.00147659	0.00379996	-0.00431524	-0.00929617	0.0159678	0.00261171		336_W	31.9532	-23.0464	7.31756	-33.7442	-26.2511	13.3183	-11.5064	-13.4017	-16.8015	3.219	1.74108
						OS01T0139900-01	0.00802359	0.000612879	0.00752308	0.00149945	0.0100503	-0.011513	-0.00810263	0.00666017	0.00365282	0.00444853	0.00223238		337_W	22.9069	46.8683	11.1815	2.16918	27.669	2.63577	-45.0893	8.2502	6.36229	-4.69889	10.7557
						OS01T0140100-01	0.00345663	0.00916485	0.00369308	0.00602966	0.00168971	0.000855233	-0.00405684	0.00302333	0.00112804	0.00519011	0.00566914		338_W	-11.3511	13.3801	-30.2216	-1.6926	5.29532	21.8892	-15.7841	-7.64425	-3.44799	7.98011	3.64034
						OS01T0140500-01	0.0159132	-0.0076555	0.00300179	-0.000756591	-0.000758718	-0.00590569	0.00604862	0.0117039	0.0012702	-0.0015845	0.00577171		34_W	-44.5968	40.3655	-23.158	-8.93525	4.10907	6.86232	-0.894438	-4.93509	-2.14397	6.97473	4.72595
						OS01T0141000-01	-0.00593964	0.0102459	0.00876332	-0.0437373	-0.00452864	-0.000833623	0.0106047	-0.00173151	0.00614461	0.0104835	-0.00728983		340_W	19.5929	0.952926	9.3626	-16.06	18.942	-5.81754	-32.3601	-4.75954	-3.71002	-8.93723	0.336549
						OS01T0141100-01	0.00209235	0.00610096	0.001886	-0.00264114	0.00174848	-0.00217605	-0.003103	0.00417284	0.00427517	0.014778	-0.00973581		342_W	-16.9591	-12.3343	-19.2801	-6.11607	-5.35019	16.412	-10.3348	-15.847	-9.10847	-12.4019	4.42963
						OS01T0141600-01	0.00448706	0.00723081	-0.00371351	-0.0106827	0.0198006	0.00821541	0.00353967	0.00423123	0.00642238	-0.00843951	-0.00578045		343_W	19.1983	2.50358	-10.6788	-22.2503	-13.3315	16.4141	-10.1219	6.27636	-23.4325	-7.35799	1.29746
						OS01T0141700-01	0.00863629	-0.000510631	-0.00515549	5.80425e-05	0.00625026	-0.0102801	0.00180198	0.00650247	0.0005934	-0.00761514	0.000575364		344_W	-5.06989	1.16454	-22.5259	-17.6925	-3.81674	14.9461	-12.0834	-10.3733	-24.4825	-1.54871	-17.0306
						OS01T0141900-01	0.00865994	0.00406898	0.00322914	-0.00520333	0.0021591	0.00468731	-0.00358289	0.00488973	-0.000544631	0.00137214	0.00485102		346_W	-20.1781	13.5996	-27.1053	5.85372	3.48633	27.6308	-16.8911	-13.097	-15.0924	1.0867	0.774009
						OS01T0142100-01	0.00568296	-0.00108492	0.0032781	-0.00653678	0.012676	-0.00241129	0.0073097	0.000720516	0.00993796	0.00354323	-0.00575256		347_W	61.389	-7.41778	17.0975	-36.6847	48.6607	40.2858	16.4569	-14.1246	7.00028	-0.096722	2.20013
						OS01T0142200-01	0.0122934	-0.00431161	-0.00962242	0.00821247	0.00353945	-0.00753154	0.00664569	0.00117285	0.00349468	-0.0113783	0.0028467		348_W	12.9235	-36.8146	24.0098	-23.5939	47.2721	46.0318	7.9164	-19.0559	8.34871	-5.31196	3.30162
						OS01T0142300-02	0.000348708	-0.00844153	-0.0137117	-0.0130481	-0.00846769	-0.0227337	0.0248021	-0.0047973	0.000137036	0.0103092	-0.00104775		35_W	-16.6606	62.5898	28.4146	4.4704	19.8314	-14.2487	-21.2377	15.3779	7.88853	1.61101	6.54076
						OS01T0142500-01	0.00423043	0.00295	-0.00377008	-0.0110589	-0.00662147	-0.00844415	0.0019384	0.002196	0.00138068	-0.00285189	-0.0020723		350_W	-3.21584	2.0394	-15.4642	-0.116736	-11.0958	21.2222	-10.6058	-21.0999	-16.1826	-7.43107	1.76484
						OS01T0142800-01	0.00802692	0.00707155	0.0210172	-0.0035512	-0.00764132	0.00338583	-0.00594392	-0.00803486	-0.00263088	0.0109349	-0.0146103		351_W	-16.5795	-29.9032	-16.1157	6.68755	1.16597	13.4674	-22.6658	-18.4173	-13.4624	-9.28644	-12.3918
						OS01T0143100-01	0.012481	-0.00583748	-0.00713479	0.0141676	0.00621349	-0.000955807	0.0067817	0.00191134	-0.00462902	-0.00645087	0.00578375		352_W	9.11231	1.86305	-4.74615	-1.03964	-15.5071	20.7799	0.230862	-11.785	2.48477	-35.9543	15.5013
						OS01T0143300-01	0.0193768	-0.011083	0.00291842	0.00741168	-0.000454199	0.0055478	0.00727221	0.00536909	0.0115239	0.00545353	0.0121398		353_W	-30.728	2.84128	-26.4287	21.2147	0.0086554	22.5436	-14.2824	-21.0093	-1.78129	-19.7181	-13.129
						OS01T0143900-01	-0.0035689	0.0341496	0.00711525	0.00226256	-0.0020107	0.00960714	-0.00201563	0.00737667	-0.00746583	0.000672998	-0.000229181		354_W	-17.7782	-11.2045	-0.727357	10.529	3.45525	7.03151	-14.8303	-20.2286	-13.0358	-39.2806	4.30763
						OS01T0144000-01	0.00978032	0.00254262	-0.00230777	0.00299719	-0.0114863	-0.004805	0.00350887	-0.00426885	0.0019426	-0.000661698	-0.00606741		356_W	15.7959	-24.7904	-1.61631	-17.1281	50.9417	29.7255	3.64798	-23.5469	2.27686	0.526288	-10.5006
						OS01T0144100-01	-0.00160622	0.0197181	-0.00927533	0.00704143	0.015721	0.0234644	0.0124409	-0.00640121	-0.000895257	-0.0226733	0.00516934		357_W	-1.98484	23.3097	9.80119	21.0534	2.91009	33.5269	-0.742822	16.1011	-10.2644	-10.5895	10.6334
						OS01T0144200-01	0.00508982	0.00218893	0.0129384	-0.00147043	0.0319667	-0.00761639	-0.00689616	2.88603e-05	-0.0276725	0.0151015	-0.00672977		358_W	10.214	-21.3708	16.2475	-2.34401	56.2782	42.4638	11.4591	-3.4184	10.4581	-1.28034	1.87183
						OS01T0144340-00	0.00455103	0.00690804	0.00066288	-0.0115946	0.0124967	0.00160563	0.0020476	0.000536352	-0.000275579	0.00413645	0.00150355		359_W	39.3387	-9.58631	-36.9024	-14.6497	1.2097	10.1255	-8.36034	-13.2354	-12.387	-2.67118	-5.1805
						OS01T0144600-01	0.0112497	0.00333826	-0.000788052	-0.0021993	0.00232166	-0.00327666	-0.000393528	-0.00369452	-0.00132712	0.0101749	0.00597007		36_W	-30.5498	6.39854	-28.5375	-18.1391	-0.608121	-8.28884	14.7572	-0.367001	-10.4615	0.633777	9.64134
						OS01T0144700-01	0.0188373	-0.00768148	0.000497158	-0.00512553	0.0049194	0.00346594	0.00524979	0.00349813	0.0052547	0.0111876	-0.00283494		360_W	8.87351	-34.0171	-30.5174	-3.79365	-2.03525	11.8676	-14.1089	-11.7569	-11.3205	-0.625386	4.2185
						OS01T0144800-01	0.00596708	-0.00124409	0.00635831	0.000787587	0.0119191	-0.00473376	-0.00326722	-0.00320676	-0.00211311	0.00409795	-0.000182973		361_W	-21.6547	3.59077	-34.6861	18.7627	5.60187	15.0252	-10.5051	-15.9905	-13.5851	-2.84468	-9.83643
						OS01T0144900-01	0.0089476	0.000287573	0.00976698	-0.00267963	0.00874498	-0.0153303	-0.0145382	-0.00364308	-0.0177201	0.00901188	0.00637387		364_W	-10.998	-13.4015	-36.7075	10.8742	3.57042	11.4535	-10.5532	-22.183	-9.87947	-16.9061	-9.31252
						OS01T0145200-01	0.00411226	0.00113338	0.00596443	-0.0029769	0.00708765	-0.00149873	-0.00151517	-0.000995529	-0.00271962	0.000888334	0.00252946		367_W	14.7991	-8.60398	24.5025	6.38655	11.9488	-13.6371	-41.9578	9.85095	-1.46677	9.19953	-16.2215
						OS01T0147200-01	0.00450303	0.00327666	-0.00240492	-0.00202487	-0.000859159	-0.00309648	0.00488658	6.62235e-05	-0.000273351	0.000436906	-0.00384004		37_W	-25.9602	72.2015	19.3828	27.3071	-11.4776	19.8083	7.276	33.9439	1.53965	9.39981	15.371
						OS01T0147300-01	-0.00070655	0.00729628	-0.00532949	-0.000850479	0.00519448	-0.00630931	0.00222878	-0.00477299	0.00941913	-0.00339731	-0.00835949		372_W	1.63049	-6.5393	-15.8167	-35.6759	-15.2579	6.89317	-1.30325	11.0779	-15.3563	11.8227	-2.85372
						OS01T0147700-01	0.0070597	0.000272298	0.0110292	-8.29697e-05	0.00579213	-0.000487877	9.02402e-05	-0.000858656	-0.00376621	-0.00196144	0.00349252		374_W	-31.9205	-23.9766	56.4198	-9.54873	-53.567	13.8774	-2.82154	-30.089	-11.8283	-15.7634	15.5704
						OS01T0147900-01	0.00485845	0.00248077	0.00124929	-0.00130168	-0.000188349	-0.0020732	0.00143287	0.00213096	0.00134979	0.00230218	0.00155699		375_W	11.4634	-3.40762	-18.5977	-40.9319	-20.6836	15.3511	-5.09791	15.4699	16.6081	11.4866	-31.6324
						OS01T0147950-00	0.0126741	0.00261733	-0.00501642	0.00623045	-0.00171644	0.000122084	0.00359859	-0.00340962	-0.00206113	0.0154778	0.00645471		376_W	-1.64641	-20.5397	-19.3404	-46.9576	-12.5855	9.29562	-1.64447	3.30284	-10.8322	13.9654	0.417079
						OS01T0148050-01	0.00209277	0.00480137	-0.00250984	-0.00804382	0.000725296	-0.00154648	0.0031319	0.00288135	-0.00537255	-0.00164839	-0.00400753		377_W	-9.24864	-0.791529	21.8082	-32.83	52.8848	38.057	17.1378	-8.36317	6.48247	7.74813	-9.11888
						OS01T0148100-01	0.00758526	0.00562495	-0.000637193	-0.00381737	0.0104192	0.00339558	-0.0203959	0.00462786	0.0156258	-0.000794282	-0.00702582		379_W	23.1382	50.323	26.7251	-8.12569	10.9421	-2.74285	-26.2495	31.2004	-5.32458	7.48671	-1.05204
						OS01T0148400-01	0.00853653	0.00270059	0.00905938	0.000186326	0.0167953	0.00568577	-0.00795585	-0.00290497	-0.00278257	0.0108734	-0.000835065		38_W	-30.1588	60.4159	0.425471	6.457	-8.63768	13.534	5.79012	14.1977	2.92394	8.09467	4.19202
						OS01T0148500-01	0.00727122	-0.00203813	0.0226032	-0.00636459	0.035301	0.00401999	0.00725155	-0.00443015	-0.00565146	0.0120197	0.00818218		380_W	-14.8728	25.0807	-11.2553	-9.76769	-11.1885	24.43	-2.7511	31.9928	9.01973	2.63104	-2.26142
						OS01T0148700-01	0.00768272	-0.0047397	-0.00304495	0.00100128	-0.00700139	-0.00747347	0.00101284	-0.00110137	0.00368843	0.00136615	0.00368602		384_W	34.2384	23.4839	-10.9035	-30.9062	23.2007	0.381125	-27.8983	18.8732	-1.91836	10.653	8.29042
						OS01T0149200-01	0.0100716	-0.0126939	-0.0193302	0.00837725	-0.0119271	-0.00950415	0.0215066	-0.00815256	-0.0153983	-0.0030204	-0.00572762		385_W	2.2108	-11.9584	4.28741	-23.4998	-25.6848	13.8233	-11.4333	3.34829	-8.14096	18.4411	0.325462
						OS01T0149400-00	0.00440413	0.00141169	-0.00218102	0.00130735	-0.00674015	0.00342636	-0.00733711	-0.00201231	0.0101144	-0.0077338	0.00358895		386_W	29.6056	-26.2139	-19.9644	-43.2452	-16.3818	15.9522	-6.88543	10.5815	-0.356131	19.3387	8.1411
						OS01T0149600-00	0.00959579	0.00646672	-0.00556668	0.00371533	-0.00273358	0.00502554	-0.0112255	-0.0127968	-0.0110323	-0.00276964	0.00334144		387_W	-19.161	-5.80189	-8.41809	-8.41437	-15.1385	24.053	-10.4298	-7.12012	-5.89126	-18.4995	7.92594
						OS01T0149800-01	0.00857934	-0.00497592	0.00344707	-0.000572346	0.0048938	-0.00681212	0.00106234	0.00174883	0.00447912	0.0097845	-0.00151655		388_W	-4.02153	-24.413	-15.5986	-27.5014	-12.64	19.9047	-14.3596	-6.49495	-3.63709	7.40261	8.42762
						OS01T0149900-01	0.0114992	-0.0132817	-0.00342608	-0.00484399	-0.00509379	-0.0279262	0.00973264	0.00460949	-0.0027595	0.00239675	-0.00410602		39_W	-13.1166	47.0643	2.71406	-17.8313	29.7892	-25.1593	-21.1898	4.82458	-4.11454	-12.6176	-14.3498
						OS01T0150000-01	0.00807088	-0.000587121	-0.00637359	-0.00640452	0.0026124	-0.00576248	0.0114114	0.00579381	0.000269175	0.0142397	-0.00148029		391_W	-2.39664	-43.4713	50.4878	5.546	-48.685	13.3583	-12.4633	-4.98365	0.81774	57.8317	-0.458163
						OS01T0150100-01	0.0104088	0.00204775	-0.0029526	-0.00497893	0.00345734	-0.00195968	-0.0130904	-0.00650645	-0.00830332	-0.00144038	0.00185759		392_W	10.9446	-1.06541	-32.9823	-32.0955	-9.92873	16.2571	-8.71699	11.4596	16.6278	-1.30846	-46.4502
						OS01T0150200-02	0.0048803	-0.00280142	7.52766e-05	0.00571559	-0.00618331	0.000290264	0.00594903	0.000968234	-0.00637863	0.00169038	-0.00447034		393_W	-0.721978	9.34899	-1.02564	0.620076	-17.0696	20.5943	-5.00823	21.8415	-15.0529	8.11637	-7.15706
						OS01T0151100-01	0.00821969	-0.00456578	-0.00629396	0.00190629	0.00276757	-0.0033159	0.00802042	-0.00196126	-0.00248344	-0.0120222	-0.00782682		394_W	16.6623	-5.12034	43.5621	-21.409	26.2202	36.8401	12.3069	3.2537	2.51232	3.35848	-0.462924
						OS01T0151200-03	0.00414725	-0.000157341	-0.000158886	0.00338522	0.00307514	-0.00910104	-0.00191356	-0.00511247	0.00381927	0.0109347	-0.00572476		398_W	22.1527	14.4188	20.4362	-9.19463	18.9005	-14.2024	-42.0664	7.24973	-2.62753	1.60157	-2.97107
						OS01T0151400-01	0.0131557	0.000401651	-0.0149323	0.0141587	0.000494208	0.013691	-0.00446136	-0.00559994	-0.00685117	0.000524904	-0.00222092		4_W	-48.7878	0.856025	10.0068	5.57306	28.4049	-51.8609	-16.5604	-15.4759	8.86002	8.31482	-9.4272
						OS01T0151500-00	0.00165382	0.00184861	-0.00270311	0.00492434	0.000250107	0.00844641	0.00196351	-0.000214024	0.0083243	-0.000224332	0.000237421		40_W	-33.3979	47.37	10.1129	5.33321	-18.2813	9.81677	7.8253	-2.90081	3.21452	-23.1817	12.3589
						OS01T0151600-01	-0.00104387	0.013169	-0.00395697	0.00353574	-0.00844011	-0.00303427	0.00923346	0.0035822	0.00144541	0.00670262	-0.0042232		400_W	26.6759	-37.2996	-6.75259	-35.0617	-19.7805	22.2238	-13.6813	6.01762	4.887	5.04834	3.20507
						OS01T0151700-01	0.00175926	0.00543632	-0.00943175	-0.00570353	0.00854112	-0.00725515	0.00437126	-0.000320641	-0.00511213	-0.00166965	-0.00267722		401_W	6.80726	44.442	23.3193	17.1887	-17.7886	16.9614	-5.76272	1.17117	-9.92448	3.78561	-1.23636
						OS01T0152000-01	0.0014164	0.00262666	0.00102468	-0.000499304	-0.00321087	-0.000514816	2.36926e-05	-0.00233735	-0.00374827	0.00412856	0.000208176		402_W	11.9988	11.5959	35.0341	-5.36463	29.3936	38.3898	8.39809	12.8325	-3.75569	9.36312	-0.125258
						OS01T0152300-00	0.0089409	0.0077717	-0.00598516	0.00199625	0.00959326	0.0256697	-0.00499319	-0.0204695	-0.0366976	0.0073485	-0.00913311		403_W	-6.22814	-10.9853	-8.37026	-13.8545	-8.93506	18.4223	-8.06967	3.78086	-4.73546	-4.81817	-17.0715
						OS01T0152700-01	0.0123529	0.000959284	0.0115495	0.00311331	0.0151213	0.0104818	-0.0062172	-0.0112234	0.0407201	-0.0323331	-0.00785684		404_W	-16.236	9.00482	-6.96347	4.40034	-12.875	27.3563	-7.81976	12.1716	1.30832	-9.37982	-3.91663
						OS01T0152900-00	0.0155019	0.00603884	-0.00169859	0.00173784	0.00621213	0.0200964	-0.014661	-0.0149066	0.0117133	-0.0289619	-0.000620186		406_W	-8.08484	-9.20511	-21.1454	-4.93059	-9.50734	22.6872	-9.11067	8.85527	16.3057	-3.98949	-36.8461
						OS01T0152950-00	0.00223818	-0.000700705	-0.00226837	-0.00302035	-0.0079229	0.00410609	-0.00294907	0.00126308	-0.00741802	-0.00612409	0.00213446		408_W	36.7573	-40.3549	17.4101	-27.1515	-25.9668	7.31703	-23.386	0.179394	-14.7408	7.40672	4.71176
						OS01T0153100-00	0.0113571	0.00699767	0.00214025	-0.00255828	-0.00812982	0.0111004	-0.00123899	-0.0138031	0.00103822	-0.0107466	-0.00182802		409_W	16.9203	-34.3764	-18.3884	-19.8011	-17.1991	18.7399	-14.5814	0.281491	13.1399	-2.30662	-10.1858
						OS01T0153300-00	0.0165642	0.000232655	-0.00678218	0.00303946	0.00277194	0.0120903	-0.00325975	-0.0194968	-0.00226998	-0.0120453	0.00251304		410_W	6.85375	-22.6831	-15.5851	-16.9691	-10.3658	14.6388	-17.012	-11.819	-4.05396	7.89111	-3.61044
						OS01T0153400-01	0.013852	-0.00221757	-0.00020323	-0.0024831	0.0118119	0.00807796	-0.00329835	0.0126068	-0.00452253	-0.00221573	0.00829609		411_W	30.8925	37.6717	-13.5011	4.82672	-12.8958	13.4316	0.264988	2.17781	-10.1047	5.90512	1.47884
						OS01T0154600-01	0.00432657	0.00552902	-0.0076248	0.0131103	-1.66461e-05	0.00124224	0.00506183	0.000475513	-0.00145863	-0.00661305	0.0095275		413_W	4.44617	-43.4485	-14.3613	-2.99448	-12.8658	15.0927	-15.1957	6.35624	36.2367	-12.7484	8.07403
						OS01T0155400-01	0.00819992	0.00457392	0.00106369	-0.00706133	0.00102593	0.0029904	0.00118255	-0.00264074	0.00428391	-0.00142163	-0.00691111		414_W	-68.7562	-29.3119	21.3265	32.961	-20.6417	18.2325	-29.2288	-23.201	-6.30914	19.811	-22.1358
						OS01T0155500-01	0.0182677	-0.00584703	-0.00543826	-0.00403435	0.00898013	0.0144387	-0.00307486	-0.0122522	-0.00679017	-0.00301579	-0.0135205		415_W	33.1441	69.1534	50.3724	17.5948	3.02968	-3.86976	-25.8654	21.9113	-4.75577	-5.41313	-17.0835
						OS01T0155800-01	0.00533913	-0.00237962	0.00204144	0.000627643	-0.0109212	0.0012531	0.00427668	0.0061525	-0.000236041	0.0234172	0.00516641		417_W	36.3594	-16.8354	51.8184	-11.0627	3.30803	-3.13953	-29.7053	2.18459	-5.35327	-7.16614	-6.82946
						OS01T0157800-01	0.00923124	-0.00486447	0.00258035	0.00722043	0.000171184	-0.000982416	0.000897576	0.000711782	0.00266904	-0.00473184	-0.0103131		418_W	14.3942	9.11007	31.5717	7.87857	39.2953	36.063	10.954	-1.55093	-2.6297	-2.6779	-5.43323
						OS01T0157900-01	0.00586481	0.00680888	0.00584333	0.00094532	-0.00519551	0.000644986	0.00570657	-0.00356816	-0.00841528	-0.00424533	7.04021e-05		42_W	-37.3087	64.4563	26.4064	29.759	-19.1904	22.4433	-1.06363	25.2512	-7.7342	8.44864	16.867
						OS01T0158100-01	0.0137212	-0.00648315	-0.00951737	-0.00336439	0.00241067	0.000905591	0.00752095	-0.024004	-0.000876962	-0.0110481	0.0145085		421_W	55.8367	60.231	-15.5018	35.519	0.401431	8.33746	-1.814	11.853	5.86234	20.4088	11.7883
						OS01T0158200-01	0.00577072	0.00472789	0.00954646	0.00260764	0.0188563	-0.0181288	0.00808311	-0.00047243	0.00131885	0.000651342	-0.000235029		422_W	26.903	54.9935	-14.0773	36.1425	-8.84625	14.3821	10.0962	8.01355	12.9202	7.76457	-1.83572
						OS01T0158500-01	0.00462273	0.00232397	0.0134651	-0.000519033	0.0221991	0.00367226	-7.65077e-05	-0.00811361	-0.00273052	-0.000906063	-0.00131471		423_W	-240.932	-150.924	74.5134	99.3342	-15.0769	47.4499	-79.7669	-36.9563	35.3069	50.1633	25.4775
						OS01T0158900-01	0.00770112	-0.00456188	-0.00301422	0.00819822	-0.00472044	-0.00222684	0.00559293	-0.00127141	-0.00212	0.00632256	-0.00548052		426_W	52.2115	18.5137	-23.848	12.426	6.77547	-9.07463	-2.22041	-9.48596	7.76158	11.3011	-2.83298
						OS01T0159000-01	0.00255421	0.00841398	0.00284185	0.00835569	-0.00998811	0.00599466	0.00407735	0.00061792	1.36714e-05	-2.33882e-05	-0.00565131		427_W	35.4399	57.4116	-13.1779	39.8565	-5.52331	12.0022	7.23889	-15.7473	10.4444	12.9806	-6.16052
						OS01T0159200-01	0.00453328	0.0223069	0.00367028	0.0095666	0.00326593	0.00778111	-0.00345563	0.00207516	-0.00526962	0.0152481	0.00474314		428_W	41.5145	82.9021	16.612	47.9806	-22.0311	13.9077	6.21478	-0.795293	5.07823	22.7001	-1.18779
						OS01T0159300-01	0.00327895	0.00483383	-0.00253907	0.00162959	0.00537904	-0.0051958	0.0116381	0.00256406	-0.00412399	-0.00173492	-0.00556014		429_W	39.0665	45.4358	22.3365	19.2839	44.4769	23.8384	22.0154	-24.2623	8.88095	8.08135	-14.8654
						OS01T0159400-01	0.00865395	0.00673149	0.00621599	-0.00557871	0.000583768	0.00546467	-0.00691542	0.00280797	0.00491758	0.00456297	0.0149783		43_W	1.81782	13.3621	39.6265	-26.9273	-26.681	-12.2178	0.0153748	-13.9548	-17.522	-29.151	-3.87336
						OS01T0159800-01	0.004491	0.0045523	0.0157747	-0.00643046	-0.00365999	-0.00252974	0.00762289	-0.010504	-0.000835005	-0.000596619	-0.00948814		430_W	42.8832	-32.1894	21.9714	9.60641	-27.3768	-5.5093	8.37504	-19.2599	-4.96136	-4.89844	-6.51099
						OS01T0160100-01	0.00894232	0.00728865	0.000636476	0.00173243	-0.00771062	-0.00225344	-0.00420932	-0.0102478	0.00378347	0.00313867	0.000651615		431_W	38.8769	-3.26482	-25.3592	18.5224	-4.13913	-10.1725	6.26826	-23.058	-3.17014	8.28283	-7.43559
						OS01T0160800-01	0.00236903	0.00113553	0.00751472	-0.00331157	0.00684701	0.00139826	0.000385609	-0.00545152	-0.00270148	0.00179995	-0.00343337		432_W	80.5455	-11.5497	-4.5218	9.70615	-27.7503	7.91776	-1.62712	9.3956	26.7382	18.7719	-23.1671
						OS01T0161000-00	0.00162956	-0.00328063	-0.00130385	-0.0038778	-0.000511403	-0.000181544	-0.000765404	0.00158868	0.000522585	-0.000472678	0.00774553		433_W	79.0403	-35.9852	12.9041	-5.94877	-35.4747	-1.6848	9.69094	-6.49006	15.0977	1.59752	2.36653
						OS01T0161300-00	-0.00334518	0.00577231	-0.00891268	-0.00665142	-0.00803308	0.00280181	0.00275459	0.0110637	0.0038973	0.000823324	0.000365207		434_W	52.4411	22.5056	-38.5374	17.1672	3.88575	-8.34031	3.72481	-9.64519	4.8303	16.1548	-9.77515
						OS01T0163000-01	0.00216826	-0.00172196	0.00233091	-0.000371233	-0.00195717	-0.0014982	0.00224682	-0.000907078	-0.00365215	0.00131565	0.00629719		435_W	60.9566	8.76565	-8.78328	14.2293	35.2068	-24.5834	-21.3689	-16.3633	8.83191	5.75416	1.04057
						OS01T0164400-01	0.0132206	-0.00279996	-0.00658361	0.0014531	-0.00706755	6.14778e-05	0.00342949	0.00688171	-0.007809	0.0051774	-0.00507937		437_W	54.7448	-17.4281	-15.2465	12.9302	-20.2203	-3.85575	7.19787	5.28733	42.7427	-7.40013	7.67106
						OS01T0164500-01	0.0117996	-0.00696752	-0.00472483	-0.00144385	-0.00102064	-0.00226234	0.00228197	0.0104497	-0.00545154	0.00443039	0.0124729		438_W	54.5127	6.13483	21.6403	19.2778	-28.4945	-6.98365	17.7709	-26.79	-11.8281	-9.5912	9.11542
						OS01T0164600-01	0.00433884	0.00427777	-0.00437022	4.13823e-05	0.00952266	-0.0046619	0.0015628	-0.00078971	0.00191058	0.00116467	-0.00313161		439_W	80.5148	43.4103	60.7255	17.3814	-7.49908	-19.4606	-19.6685	-7.99743	2.3858	-1.34521	-15.4272
						OS01T0164700-01	0.0082476	0.00434272	-0.00446543	-0.00372081	-0.000436535	-0.00197312	0.0036211	0.00960492	-0.0110801	-0.00669006	-0.00415755		440_W	36.8293	55.4495	-28.5473	40.2584	-1.26264	4.55013	11.1902	-11.222	7.22411	10.3865	9.67489
						OS01T0165800-01	0.00918022	-0.00729765	-0.00890812	-0.00817937	-0.0141204	-0.000279115	0.00736736	0.00775663	-0.000958131	0.000303756	-0.0159057		441_W	61.4156	46.0529	2.76126	25.0408	25.2042	-28.2697	-22.2621	-15.2644	5.18693	10.8787	-6.57332
						OS01T0166100-01	0.00542731	0.00909054	-0.00181642	0.00175369	-0.00128979	-0.00260668	0.00311544	0.0157872	-0.00512175	0.0182414	-0.00487633		442_W	36.7163	72.2844	3.36642	40.5276	36.4967	-21.3717	-26.9741	-14.5617	18.8418	5.56586	-0.869869
						OS01T0166500-02	0.000683998	0.0122362	0.00100708	0.00832064	0.00262673	0.00664687	-0.00095805	0.00743213	0.00181348	0.00703826	0.00583443		444_W	54.8223	34.2248	-36.6561	28.9699	-2.08676	-9.00559	10.1663	-21.5404	5.10484	19.0906	0.106096
						OS01T0166700-01	0.00518259	0.0033643	0.00586846	0.00316764	0.00399735	-0.000383195	0.00160372	0.00751144	0.000956594	0.00185221	0.0077881		446_W	89.617	-17.5865	21.9338	1.34947	8.76537	-25.7934	-16.6132	1.72104	3.18063	8.72064	12.055
						OS01T0166800-01	0.00297459	0.00215892	0.00466988	-0.00685835	0.00461146	0.00872272	-0.00816652	8.36626e-05	3.02671e-05	-0.00961261	0.00412415		45_W	-26.3374	48.3255	-27.2673	-5.75064	4.91717	12.9784	9.06966	9.60867	-9.30973	-1.80815	20.2918
						OS01T0167100-01	0.00141832	0.00139723	-0.00162956	-0.00190066	-0.00592985	0.00352497	0.00105119	0.00433142	0.00284061	-0.0053664	0.00823016		450_W	51.6298	4.5142	-37.866	-7.21294	-6.20422	-11.2561	11.7344	-18.4092	14.3076	14.0931	4.54669
						OS01T0167100-02	0.00457714	7.08149e-05	-0.000191679	-0.00298817	-0.00307095	0.00608814	0.000102976	-0.00308126	0.000315653	-0.00358612	0.000663711		453_W	53.314	37.6234	-14.754	25.9835	-11.35	0.144692	17.3793	-3.21006	30.0349	1.26218	-25.5537
						OS01T0167400-01	0.0086145	0.00172786	-0.00567069	-0.013358	-3.21276e-05	-0.00484296	-0.00282613	-0.0107012	0.00616457	-0.0134485	0.000564303		454_W	69.2844	38.1883	11.3454	27.4623	21.2066	-24.152	-14.6491	6.21308	15.9772	15.6916	6.71462
						OS01T0167500-01	0.00482597	0.0019115	-0.00488879	-0.00204952	-0.00271729	-0.00365298	0.00631149	0.0081458	-0.00307552	-0.000130501	-0.00594837		456_W	85.4992	-0.590803	22.2555	2.43339	-0.870414	-21.7336	-5.23087	-13.5462	-2.08768	4.78648	11.6006
						OS01T0167800-01	0.00181678	0.000102437	0.00406962	-0.00287376	0.0133125	0.00588796	0.00149198	-0.00019921	0.00635196	0.00131498	-0.0136991		458_W	38.2824	54.9772	-15.4783	38.4695	-4.13075	4.70943	12.0763	-8.14026	3.52343	16.5301	5.46379
						OS01T0167900-01	0.00610861	0.00300845	0.00639927	0.000780702	-0.00812915	-0.00642978	-0.00172163	-0.000630507	0.00428079	0.00746596	0.00580602		459_W	60.0818	-12.5168	-26.8292	10.5382	-6.7904	-15.7551	9.54574	-22.8391	3.69012	20.963	1.61498
						OS01T0168100-01	0.00878369	0.00676652	-0.00263721	0.00126045	-0.0034913	-0.00296136	-0.00187769	-0.00683907	0.0040886	0.00884356	-0.000655729		46_W	-30.0602	36.665	16.7826	1.07004	-15.2192	18.0701	2.21849	13.3969	12.9593	-19.2493	31.2758
						OS01T0168200-01	0.0113281	-0.00185812	-5.11541e-06	-0.00721003	-0.0186451	-0.0029935	0.00886993	0.00475053	0.00709648	-0.0242882	-0.00544146		461_W	54.9861	-6.29004	-17.789	10.3707	-10.3312	-13.3004	14.4294	-19.1436	14.9027	-7.98646	5.39507
						OS01T0168300-01	0.0105406	0.00106363	0.00194138	0.00155391	0.00746717	0.000425547	0.00321385	0.000306688	-0.00343206	0.0110767	-0.00577439		463_W	64.356	16.7399	-9.01746	9.92291	30.5847	-33.8173	-15.1436	-10.4022	13.6228	9.52139	0.216551
						OS01T0168400-01	0.0136919	-0.00678481	0.000891147	0.00985655	0.000582089	0.00586337	-0.008452	0.00303971	0.00150416	0.0118041	0.00787445		467_W	80.028	-3.99403	12.2165	7.12267	12.5372	-30.8361	-9.11722	-11.065	12.5093	16.4101	16.048
						OS01T0168500-01	0.00156705	-0.000160582	-0.0106145	-0.00278883	-0.0124608	0.02784	0.0292859	0.00290871	0.00507524	-0.0223036	-0.0135161		469_W	31.4702	39.9299	-12.9207	40.5064	-2.18274	-10.5549	5.88754	-14.4884	12.5102	9.79769	0.735932
						OS01T0168600-01	0.00563444	0.0102112	-0.00578436	0.00514096	0.0049717	0.00180608	0.00456474	0.00757622	-0.00025322	0.00374871	0.00736499		470_W	55.6095	31.6124	-35.478	25.5127	10.463	-7.90625	10.1685	-12.792	8.55683	24.1392	-1.8039
						OS01T0168800-01	0.00353051	0.00555468	0.00461241	0.00339549	-0.00135514	-0.000279851	-8.29664e-05	-0.00491249	0.00460512	0.00364917	-0.00285336		471_W	48.6047	0.543085	-34.5886	29.5557	8.8531	-5.40489	14.6285	-17.1478	7.23933	17.1593	15.9112
						OS01T0169500-02	0.000395459	0.00338669	0.0005115	-0.00058589	0.000781433	-0.00319777	0.00173268	-0.00214146	0.0025576	0.00515892	-0.00140451		472_W	74.9272	-10.4971	12.1307	-1.36864	53.5855	17.3035	36.9058	-15.2921	18.4807	16.8087	-1.66971
						OS01T0169800-01	0.0111896	0.00449574	-0.0109948	-0.00608117	0.0216027	-0.00392763	-0.00707139	-0.0194218	-0.0153482	0.0102029	-0.00858222		473_W	43.0569	53.6159	-18.8517	35.2201	18.6767	-1.95105	-5.31575	-13.7101	4.65599	18.3844	5.88478
						OS01T0169900-01	0.00194015	0.00740672	-0.00171487	-0.00899699	0.00624281	-0.00592709	0.00191735	0.0106566	-0.00650837	-0.00537698	-0.00290952		474_W	25.7892	15.4019	-15.709	19.3458	-7.52017	4.36335	4.64695	-42.6577	8.08249	-10.7604	3.89092
						OS01T0170000-01	0.00744728	0.00895332	0.0043963	0.00351657	0.00566853	-0.00502332	0.00200743	0.00244549	0.0024778	-0.000360588	-0.00314233		477_W	90.5718	-15.8191	61.0445	-2.81227	-7.66441	3.22287	18.8985	-23.7218	2.39767	21.4721	-2.13065
						OS01T0170100-01	0.00226072	0.00479874	-0.00263347	-0.00320902	0.00247517	0.00358994	-0.00975218	0.000381152	-0.00246094	-0.000857789	0.00376375		479_W	78.4745	25.0867	60.4719	7.84951	-10.1295	-24.603	-19.9521	-28.1468	-3.00493	-1.22496	-15.0583
						OS01T0170300-01	0.000659601	0.00787565	-0.000844022	0.0060843	-0.00513232	0.000235908	0.0029242	0.00297418	-0.000529909	0.00300088	-0.00498326		48_W	-5.44855	23.6952	83.7886	3.16533	-60.1115	2.86811	2.65759	19.1195	-13.4407	-4.02964	-15.8576
						OS01T0170600-02	0.00645251	-0.0068923	-0.00445359	-0.00195532	-0.0177846	-0.000299168	0.00683245	-0.00192223	0.00859972	-0.00501815	-0.00272903		480_W	61.0032	56.0014	24.937	26.9061	-34.375	2.08131	6.3953	-23.0702	-5.75036	18.3299	-2.42935
						OS01T0170700-01	0.00238107	-0.00286643	-0.00244706	-0.0101584	0.00288677	-0.00102332	-0.00723721	-0.00229292	0.00548489	0.000917823	-0.00268516		482_W	61.7714	-3.09129	19.6228	9.06438	-34.4754	-5.71142	9.47014	-31.5045	-3.32188	7.05852	1.52064
						OS01T0170900-01	-8.73683e-05	0.000353572	-0.0390679	0.0141955	-0.043264	-0.0101408	0.0270125	-0.00438281	0.0110137	-0.0227312	0.00620419		484_W	70.2501	-7.95174	40.0746	2.94961	9.61388	17.0097	22.5767	-32.1179	13.0385	15.0807	15.4467
						OS01T0171800-01	0.00249443	0.00595988	-0.00424765	0.00172272	0.00464406	-0.0136913	0.0107656	-0.00167806	-0.00310459	-0.00447826	-0.00588082		485_W	74.0177	-35.9252	9.98411	0.620744	-38.354	-2.8181	2.4357	-12.1204	42.3279	4.48625	17.2818
						OS01T0172000-01	0.00768632	0.00568522	0.00620704	0.00363158	0.00162879	-0.000263934	0.0030889	0.00796214	0.00274283	-0.00950539	-0.00515444		487_W	67.679	-2.71116	-25.1795	6.57493	-13.8537	-7.98904	6.86927	-17.8181	12.3099	18.8446	-3.48518
						OS01T0172100-01	0.000264141	0.0146522	-0.00256374	-0.0142843	0.00107681	-0.000727039	-0.00716744	-0.00859308	0.00534068	-0.00338382	0.00350769		488_W	69.4179	2.84747	17.5392	7.9108	-24.2279	-9.09171	3.16973	-24.4674	-0.218199	19.7902	5.40492
						OS01T0172200-01	0.0015357	0.00615285	-0.000231598	0.00455122	0.000908675	-0.00613972	0.0030912	0.00723238	0.00033268	0.00536968	0.00784392		489_W	55.3248	40.0476	23.1702	27.3426	-31.452	-4.8932	11.5311	-33.4778	-5.95959	12.5112	-0.194902
						OS01T0172300-01	0.00819829	0.0129159	-0.0050916	-0.00536759	-0.00122242	0.00191034	-0.000594455	-0.00794309	0.0121329	0.0110083	0.0114913		490_W	62.8352	21.4376	4.99602	23.2022	-29.1444	-1.75724	8.92793	-10.3112	39.577	-12.2129	-1.97657
						OS01T0172400-05	0.00378975	0.00316231	-0.00218622	-0.00288294	-0.00537176	-5.22177e-05	-0.00186153	-0.000222696	-0.00261937	0.00824879	-0.00389538		491_W	78.6656	-13.239	-35.7489	1.59609	-10.0183	-3.53727	1.97926	-9.17898	30.3756	24.8447	-25.3949
						OS01T0172600-01	0.00262317	0.00802625	-0.00568866	-0.00595374	-0.000245317	0.00442198	-0.0128438	0.0105934	0.00293482	-0.0214138	0.00573985		492_W	38.9098	15.3605	-25.8949	37.4036	-1.29512	1.6243	6.71463	-26.0599	1.61002	17.8765	4.42047
						OS01T0172701-00	-0.00111509	0.00285884	0.000995138	-0.00809499	0.0175845	-0.0220304	0.0188602	-0.00403037	0.00531731	0.0149488	0.00149101		494_W	56.0782	1.55593	-36.2872	9.55813	-0.511149	-15.9913	9.47361	-24.8495	2.89224	15.2531	3.02577
						OS01T0172800-01	0.0017139	0.0192144	0.0107726	0.00689862	-0.00392887	0.00101347	-0.000233038	0.00893817	-0.0022815	-0.00205544	0.00169087		495_W	66.5779	-0.742259	14.4339	5.7408	-29.686	-10.4922	6.38454	-21.8894	14.2045	4.32153	4.48069
						OS01T0173000-01	0.00814178	0.00133848	-0.00550686	-0.00418596	0.00757411	-0.00921322	0.00412279	-0.00540055	-0.0012973	-0.00385405	-0.00213779		496_W	79.5159	16.7885	15.5213	9.49514	-33.7538	-6.21097	19.8911	-29.2069	-5.56013	6.86737	-0.833146
						OS01T0173100-01	0.0078895	0.00728532	-0.00152449	-0.00090956	-0.0033967	-0.0102783	0.00442347	0.00194601	0.00327484	-0.000655686	0.0012956		498_W	51.3003	-13.8127	-32.0322	17.0258	-3.97218	-14.8136	9.33761	-20.892	3.37863	18.6033	-0.56929
						OS01T0173900-01	0.0050026	0.0014072	-0.000309348	-0.0104872	-0.00128418	-0.0103649	0.00324288	-0.00305401	-0.00135203	-0.0172621	-0.00623251		499_W	70.4197	-12.6339	2.3802	4.60379	22.5273	-24.5352	-15.5441	-20.4964	11.8265	5.49052	-0.557794
						OS01T0174000-00	0.0110887	-0.002298	-0.00152721	0.0128464	0.00691535	-0.00537875	0.00223017	-0.00900479	-0.00244225	0.0105044	-0.00742786		5_W	-61.3608	17.4081	-10.2601	20.2998	5.63873	-22.4767	14.344	-12.6028	1.12758	5.77742	-0.865193
						OS01T0174100-01	-0.00743946	0.0161167	0.00255831	-0.0254485	0.0152164	-0.012213	0.0146712	0.00329462	0.000941598	0.00346253	0.00689571		50_W	34.708	22.3272	97.0888	-18.7432	-22.8032	-9.22355	-13.9085	19.2795	-13.7171	-11.7659	-0.509117
						OS01T0174700-01	0.00430001	-8.88147e-05	-0.0025829	0.00243113	-0.000250353	-0.00128855	0.00274034	-0.00121356	0.000789374	0.00515566	0.00626921		501_W	22.9913	-40.1922	-31.2854	13.1899	-1.64016	-8.28655	9.87199	1.55835	-8.28825	-6.453	8.6948
						OS01T0174900-01	0.00752927	-0.00790415	0.00508573	-0.00850135	0.0123461	0.000319254	0.0106987	-0.0102322	0.00840644	0.0114229	0.00907674		503_W	70.0511	-30.993	14.8135	5.17353	20.7055	-25.1253	-20.3997	16.3643	-1.60373	-9.12685	14.7771
						OS01T0175100-01	-0.00312857	0.0218938	0.0179641	-0.0149052	-0.0102228	0.00700437	0.00260461	0.00964083	0.00217039	0.00909373	-0.00859836		505_W	33.9357	-14.9722	16.1414	22.4716	-3.29542	1.12029	14.5733	-2.75163	-14.069	-4.82863	1.2744
						OS01T0175500-01	0.00260106	0.000944935	-0.000262263	-0.000385721	-0.0012633	0.00379882	0.00544766	-0.0039573	-0.000214293	-0.000849771	-0.00589316		506_W	49.0477	-34.7306	20.2265	10.2056	17.1963	-30.5255	-24.3681	20.2589	-3.04149	-4.90553	8.47189
						OS01T0175600-01	-0.00389305	0.015203	-0.0275106	-0.0054577	-0.00920454	-0.0379095	-0.0142943	0.00525863	-0.00877028	-0.011034	0.00583684		507_W	63.3364	-0.873919	60.8985	-0.497673	-53.3335	-5.49004	12.3138	-8.62166	-8.75728	-20.7333	3.77994
						OS01T0175700-00	-0.00562556	0.00213864	-0.0162443	-0.0101143	0.0210566	-0.0158602	0.0288145	0.00397653	-0.00911233	-0.00461901	0.0102141		508_W	40.7728	-33.2634	-23.5708	4.92858	-11.7134	-12.4473	15.7421	16.4023	18.9185	-6.4108	-10.6419
						OS01T0175733-00	-0.00174823	0.00259668	-0.0021628	-0.00616987	0.0020201	-0.00676873	0.00353252	0.000216615	0.00120944	0.00295318	0.00303201		509_W	25.2413	-35.2407	28.1924	2.87787	39.9042	18.3092	28.2199	7.95679	-4.82947	-3.57112	1.74518
						OS01T0176000-01	0.00735908	-0.000900008	0.0138448	-0.00173895	-0.012904	-0.00401569	0.00303469	-0.00666775	-0.00843502	-0.00599412	0.00713196		51_W	-7.98354	40.3615	24.7891	-9.36497	-25.2019	13.5728	9.81884	27.6734	9.12983	-11.7115	-2.01965
						OS01T0176700-01	0.00533389	0.00936081	-0.00157728	0.00160121	0.00131468	0.00491534	-0.00738935	-0.00256763	0.00925577	0.00287058	-0.00192853		510_W	25.7348	-25.1325	-20.3874	15.7434	-3.87785	-8.362	18.1099	6.99151	2.78	-29.3553	19.5406
						OS01T0177200-01	0.0093195	0.00289746	-0.00202866	-0.00664017	-0.00133957	-0.00542935	0.000303451	0.00536645	-0.00181094	-0.00901803	-0.00286495		511_W	-1.22728	-36.2986	5.70878	19.6605	45.4303	8.9552	24.2086	0.885428	-9.52195	-4.07499	5.87761
						OS01T0177400-01	-0.000105387	0.0130539	-0.0193111	0.00137431	-0.0185233	-0.000944336	0.00242331	-0.00295126	0.0186054	0.00288992	0.027163		512_W	39.1139	-51.4316	26.6804	-2.63381	-31.7105	-10.4297	2.52843	0.668641	-12.6262	-5.35322	14.1761
						OS01T0178100-01	0.00168161	0.0101608	-0.00589201	-0.0141323	0.00167571	-0.0070229	0.00280043	-0.00191667	-0.00571329	0.00419607	-0.00289124		513_W	-24.0555	-52.9304	-21.124	18.7751	2.00947	-7.28985	3.28808	-0.771114	-12.2559	-5.86708	2.93262
						OS01T0178200-00	0.000917488	-0.00124459	0.000659865	-0.00245074	-0.00243772	-0.000416954	0.00142908	0.00687662	0.00223383	0.00408009	-0.0091275		514_W	13.7343	-13.461	4.82098	26.8423	62.4066	16.2584	30.1661	11.3039	3.73868	-5.86414	0.200023
						OS01T0178300-01	0.010467	-0.000456727	-0.00329028	0.00253904	-0.00646264	-0.0150781	0.0022974	0.0036068	0.000698576	-0.00495442	-0.00630524		515_W	25.9121	-44.9238	-27.4406	16.4091	-0.477353	-7.87264	8.65263	12.0317	-3.19381	-0.137244	4.90384
						OS01T0178400-01	-0.0011652	0.0037723	-0.0174174	-0.0114666	-0.0112322	-0.00934955	0.00576144	-0.0172373	-0.0054808	0.00199016	0.00188098		516_W	-23.0664	9.221	5.35961	49.1956	-2.26599	8.30062	8.92729	1.46974	-17.858	-24.6493	7.95504
						OS01T0178500-02	0.00142297	0.00864661	0.00197822	-0.0178662	0.0027753	0.00188942	-0.00566589	0.00541846	-0.00644103	-0.00282214	0.00107057		517_W	25.3097	-10.38	7.51878	26.6875	-7.41321	-3.68886	11.2825	2.30704	-16.3731	-17.7153	1.98044
						OS01T0178700-01	0.00231093	0.00223499	0.00255432	-0.00240119	-0.00591754	0.00389123	0.000935954	-0.00303949	0.00223215	0.00728901	0.0046617		518_W	36.8128	-12.7056	-36.1182	16.0319	-2.39696	0.650057	11.5213	12.3354	-10.9342	0.157316	3.25639
						OS01T0178900-01	0.000995627	-0.000156815	0.00275003	-0.000188417	-0.00245175	0.00125392	0.00110171	-0.000577366	-0.000309787	0.000254872	-0.00226652		519_W	-21.8273	4.74393	-6.88552	52.2773	2.61598	0.967148	3.65003	11.3858	8.37276	-16.7223	-5.27819
						OS01T0179200-01	0.0108062	-0.000770176	-0.000990639	-0.00493113	0.000285903	-0.00500352	0.00744279	0.0052375	0.00168539	-0.0118093	-0.00427732		520_W	9.82093	-45.4946	-23.5329	8.34854	-2.53631	-7.38202	16.5593	4.95679	-5.09774	-8.00969	17.6608
						OS01T0179300-01	0.00926957	0.0028609	0.0027079	-0.00999039	0.00991651	0.00395137	0.00623655	0.00466105	-0.000349068	0.0117929	-0.000698006		521_W	33.9854	-52.053	-21.0583	8.96446	4.17988	-12.359	6.82559	18.6216	-6.02777	0.122169	0.104435
						OS01T0179400-01	0.00369935	0.0026346	-0.00796184	-0.00354725	0.00626496	-0.00522557	0.000712427	0.00896973	0.00307481	0.00133303	-0.00563691		524_W	16.354	-23.287	22.8995	18.6346	57.0856	19.075	33.202	-4.12179	3.5523	-6.66218	-12.8851
						OS01T0179500-01	0.00543051	0.00770556	-0.000307049	-0.0104273	-0.0044321	0.0095484	-0.00238408	-0.00699226	0.00168698	0.000480998	-0.0093882		527_W	10.2438	-23.9932	-34.4439	16.9931	-4.86307	3.32248	3.13484	-19.7507	-0.450185	-14.4255	-11.151
						OS01T0179600-01	0.0156923	-0.0109597	-0.00619187	-0.00557798	-0.00182458	-0.00786037	-0.00340296	-0.0203825	0.00266401	0.011627	0.0264746		53_W	-7.32987	55.4552	33.2506	18.2517	30.1772	-31.4601	-18.5773	11.8267	6.21854	-4.98103	2.71044
						OS01T0179700-01	0.00855954	0.00297204	0.00171352	-0.00254535	-0.000396419	-0.00729016	0.00519373	0.00266067	0.00152684	-0.00555862	-0.00691767		531_W	24.4783	-18.0943	-1.31838	29.3352	29.3224	-20.9349	-27.9334	2.76	-3.2911	-11.801	-8.34484
						OS01T0179800-01	0.00832137	-0.00712944	-0.0105691	0.00209718	0.00387597	-0.0117938	0.00621606	-0.0125704	0.00519447	0.0041832	0.000506291		533_W	7.23961	-47.6245	-6.44351	16.9945	39.7531	-28.3369	-30.1801	5.36444	-3.28665	-16.827	2.26151
						OS01T0180300-01	-0.000214535	0.0161295	0.00213471	-0.00143583	0.00471624	0.0113213	0.000560547	0.00886901	0.00383064	0.00474081	0.0146195		534_W	-19.8589	-35.5604	-32.6821	31.4126	4.34572	-0.331503	2.10362	-3.88014	2.36709	-11.7111	-16.3932
						OS01T0180400-01	0.00316162	-0.00320736	-0.00305779	0.000671953	0.00202466	0.00253562	-0.00464493	0.0009246	0.00680389	-0.000903308	-0.00451835		535_W	-16.0522	-46.0791	-26.8727	34.9674	4.87871	8.56482	3.5292	-3.47424	-14.267	-29.0437	3.14988
						OS01T0180600-01	0.00150841	-0.000647378	0.00199864	0.000104979	0.00356797	0.000280251	0.00123238	0.000846589	0.000407925	0.000228797	0.0018606		538_W	28.7833	-43.1588	-18.7871	12.0505	29.0614	-18.0583	-20.6265	4.69927	-7.47456	-6.64509	-1.56402
						OS01T0180700-01	0.00414905	-0.00322573	0.0010461	-0.00731909	-0.00179553	0.0031256	-0.00078217	-0.00394553	-0.00397927	-0.00192953	0.000814406		541_W	20.5095	-22.6619	-3.37697	26.7779	40.5754	-13.7457	-31.3516	9.55015	3.47704	-24.6944	14.202
						OS01T0180800-01	0.00691436	0.00102466	0.00433264	-0.00696821	-0.00319932	-0.00793442	0.00174765	-0.00409796	0.0108411	0.00434339	-0.00116002		542_W	29.8947	-21.5013	-22.9334	22.4221	7.41382	8.13457	5.78633	-2.62842	3.82524	-28.0466	25.759
						OS01T0180850-00	0.00159708	-0.0015682	-4.48567e-05	-0.0019392	0.00191883	-0.000999391	-0.0024736	0.00015584	-0.00104268	-0.00494457	-0.00247792		544_W	44.9696	-20.3207	1.41586	18.9504	-14.9045	-0.695375	8.8963	-1.96262	-20.8132	-14.6949	7.36282
						OS01T0181000-00	0.00619412	0.00679081	-0.00310069	-0.0163732	0.00222636	0.00780808	-0.00791923	-0.000308426	0.00355174	-0.00286877	-0.0022536		545_W	42.4351	-71.6438	16.6141	5.85461	48.6147	30.2539	21.242	10.2417	4.77567	0.472306	10.2435
						OS01T0181166-00	0.00246826	-0.000831479	-0.00709957	-0.00350677	-0.0158658	0.00102761	0.00366472	-0.000764872	-0.0053066	0.0129644	0.0104911		547_W	21.204	-24.3618	-26.3864	34.476	1.65797	0.392417	15.1015	-3.44364	-1.14796	-17.1071	17.8191
						OS01T0181300-00	0.00956095	-0.0018552	0.00466823	0.00116365	0.0124473	-0.00251173	-0.000597283	0.00132272	-0.00304251	0.018464	-0.0139937		548_W	-63.8435	-37.5414	-13.9913	56.671	9.97358	9.14767	-2.05062	-11.0397	-8.48356	-17.7842	0.0249601
						OS01T0182100-01	0.00516587	-0.00562276	0.0162586	-0.0104417	0.0224013	0.00684274	0.0144821	0.00555583	0.00276427	0.00693752	0.00783174		549_W	-27.7541	-13.0217	20.0602	53.7759	63.0905	26.7662	25.5806	6.60477	3.29006	-9.26831	-11.1224
						OS01T0182200-01	0.00238963	0.00119544	0.00299833	0.000434064	-0.00100355	-0.00320959	-0.00138873	0.000283147	-0.000564996	0.00196843	-0.00210198		55_W	-50.1632	25.3482	12.0652	18.4448	-3.11343	-23.0377	4.12948	-23.4082	17.1206	-7.28104	-16.0867
						OS01T0182300-01	0.0103752	0.00132201	0.000715015	-0.00266486	0.0026192	0.00398127	-0.00496836	-0.00721416	0.00602721	0.0110296	0.00293787		550_W	0.621333	-59.7946	-5.7667	33.2251	-4.34206	-4.56754	2.02569	6.53812	-10.8663	-8.84798	5.28161
						OS01T0182400-01	0.00394529	0.00216704	0.00190173	-0.00066351	0.00571546	-0.00394213	0.00334398	0.00377696	0.00145266	0.00118293	0.00351296		551_W	14.6001	-40.4651	-33.8039	24.4387	1.57673	-8.28175	9.33401	2.47918	-8.01444	2.75197	-3.01875
						OS01T0182500-00	0.00420429	0.00100213	-0.00272153	-1.19614e-05	0.00387574	0.00266327	-0.00601478	-0.00670549	-0.000901761	-0.00110982	-0.00217286		556_W	-7.51665	-4.37292	-25.5171	45.0828	1.91617	-4.70322	12.0561	-6.607	-16.2823	-7.6852	-13.3685
						OS01T0182600-03	0.0068299	-0.0011905	-0.00950528	0.000747916	0.00162651	-0.00269857	0.00488299	0.00187702	0.000436335	0.00187428	-0.009102		557_W	1.15265	-19.7264	-29.9788	40.5718	7.516	-0.395733	6.79056	4.06545	-9.40098	-1.90385	-0.299394
						OS01T0182900-01	0.00609135	0.00639721	-0.00655177	-0.00790492	0.0109114	-0.009373	-0.00635604	0.00469104	0.0030029	0.0122185	0.00482796		558_W	18.0282	-51.6046	17.0589	3.93948	37.6064	16.1005	32.3423	5.36413	-1.78561	-5.49214	11.0494
						OS01T0183000-01	0.00994292	-0.00120683	0.000885479	0.00354026	0.00361597	-0.000792968	-0.00080791	-0.00973642	0.00321577	0.0141269	-0.004798		56_W	-6.06405	46.3312	-8.56417	-13.9463	27.6924	-37.0986	-3.33947	-23.4493	3.762	-5.62401	0.659688
						OS01T0183100-01	0.0178636	-0.0180195	-0.00154236	0.00210728	0.00603179	-0.00225967	0.00134687	0.0138123	-0.00415211	0.0110053	0.00498195		560_W	-12.0055	-25.8874	-14.9167	25.676	16.2574	-0.11684	11.526	9.11846	-12.9276	-7.72124	-0.846855
						OS01T0183300-01	0.00539669	0.00843233	0.00923188	0.00592449	-0.00664108	0.00408891	-0.000704672	-0.0113801	0.000133577	0.007238	-0.00268927		561_W	-8.14948	-41.18	-23.1172	35.0237	-3.00693	-7.30794	6.85947	10.8419	-4.72282	-6.41902	3.60042
						OS01T0183600-01	-0.00283916	0.00302372	0.00127649	-0.00341033	0.00134461	-0.00348193	0.00936714	-0.00187318	0.00474507	0.00224287	0.000580624		562_W	-6.3152	-18.5482	61.2962	30.9317	21.0824	20.0423	19.9851	-16.664	-8.36391	-14.3615	-15.4059
						OS01T0183633-01	0.00616027	0.00147885	-0.0175948	0.00394874	-0.00518056	-0.00962862	0.00958355	-0.00383423	-0.00613362	-0.0117094	0.00180629		565_W	10.2514	-10.3308	-24.9696	43.9694	3.10216	4.4416	9.5555	6.73454	-14.0386	-8.78433	10.5676
						OS01T0183800-01	0.00557961	-0.00184008	-0.00504757	-0.011246	-0.00457553	-0.00248075	0.000450525	-0.00376783	-0.0118021	-0.0040987	0.00183941		566_W	-45.0601	-7.11268	-11.1554	67.3293	7.74385	5.12442	1.54734	-5.17358	-11.1695	-13.5404	6.55607
						OS01T0184000-02	0.00388288	-0.0029544	0.0014095	0.00248767	0.000991401	-0.00103237	0.00264432	0.00389967	-0.000143936	0.00161962	0.00041929		567_W	14.785	-36.2473	-17.7207	33.3968	6.95051	-9.05085	3.88621	16.7434	-5.68238	4.38913	1.68766
						OS01T0184100-01	0.00440894	-0.00188683	0.00901552	-0.0010727	0.0071975	0.00285602	0.0101469	-0.00529578	0.00133378	0.00284562	0.00176411		569_W	16.3538	-4.14515	-25.7566	27.3892	16.5806	-13.1911	8.00119	1.19966	-7.48757	-26.315	8.75145
						OS01T0184200-01	0.00241328	-0.00280746	0.00547749	-0.00311679	0.00863363	0.00862537	0.0113943	1.46221e-05	0.00457123	0.000407792	-0.000521357		574_W	26.3449	21.5003	50.4083	37.9346	3.38079	-7.60962	-15.0499	39.3447	-6.97067	-9.52743	5.59174
						OS01T0184500-01	0.0161164	-0.0114277	0.00293802	0.00570194	0.00698522	0.0208296	0.00486684	0.00338487	0.011065	-0.00029609	0.0182491		575_W	6.27231	-3.57446	-21.5394	28.1632	-5.5731	-0.694887	4.52378	17.8729	-18.9182	12.498	-7.09866
						OS01T0184700-01	0.00672588	0.001472	0.00251643	-0.00120824	0.00127494	0.00250773	-0.00360469	-0.00959807	-0.000639263	0.00911369	-0.00442622		576_W	25.3933	-30.1178	-27.7166	8.94643	-7.96764	-8.86822	4.92731	10.5272	-12.5104	10.0016	2.1753
						OS01T0184800-01	0.0120346	-0.00445493	0.00764845	-0.00265221	0.00661005	0.00266542	0.0069484	-0.00973045	-0.00525938	0.00731105	-0.00233198		577_W	7.29845	-52.8653	-22.4295	15.7143	2.15147	-8.92542	0.173587	12.7182	-8.6118	8.37778	-1.34596
						OS01T0185200-03	0.00967584	-0.00192925	-0.00526082	0.00190989	0.00784405	-0.00304464	-0.00180423	-0.000977455	-0.0061321	-0.0102928	-0.0106674		579_W	33.2198	-54.7725	9.11354	6.94677	20.4528	-17.5331	-34.0095	25.4268	-3.57261	-0.532376	10.7383
						OS01T0185400-01	0.00509556	-0.000961817	-0.00461222	-0.0101072	3.36959e-05	0.00572542	-0.00837121	0.00431627	-0.00250479	-0.00762365	0.00529061		580_W	47.5562	-64.8181	-10.4758	8.79318	-17.3311	-0.475774	-7.05422	21.1507	30.4394	-12.661	7.74119
						OS01T0185500-00	0.00436107	0.00239813	-0.00476243	0.00319956	0.0088368	-0.00180573	-0.000229957	-0.00654224	-0.00122385	0.00145377	-0.00105887		582_W	7.19911	-57.2872	-5.59297	18.1476	32.3235	-24.5782	-33.4724	8.45799	-0.46692	-8.82443	-3.55236
						OS01T0185900-01	0.00291656	0.00089054	0.00932732	0.000547961	-0.00737887	-0.00206244	0.000482412	-0.000792332	-0.00233582	-0.00479753	-0.00170605		583_W	5.19569	-23.705	-25.2392	23.5688	2.10459	0.396178	4.5496	15.3036	-20.4647	9.12876	-6.14067
						OS01T0186000-01	0.00724426	-0.000660672	0.00185897	0.00587467	-0.00167434	0.00332793	0.00658527	0.000386652	0.000710163	0.00130159	0.00380155		585_W	4.79853	-56.7717	23.9657	26.4764	-30.8266	-0.461511	-1.72436	21.4106	22.5393	-26.7397	3.13714
						OS01T0186600-01	0.0037686	0.00104992	0.00989076	-0.00181543	0.000715344	0.00412618	0.00954209	-0.00707983	0.00423474	-0.000578999	0.00484898		586_W	20.7438	-21.2869	-24.8241	26.424	-5.26674	1.04076	1.40875	10.9632	-21.9926	6.61788	-6.89283
						OS01T0186700-01	0.011095	0.00140497	-0.00719715	-0.00432179	-0.00371353	-0.00110386	0.00028357	-0.00196178	-0.00451511	-0.000548655	-0.0131138		588_W	-1.69918	-59.2378	-11.7848	20.8291	-11.6467	-2.41358	-1.96935	-0.0498093	-20.4287	1.09915	-7.74156
						OS01T0186900-01	-0.00701853	0.000356479	0.018913	0.0109414	-0.00726333	-0.00333284	0.0163116	0.0395612	-0.0133274	0.0251833	-0.0436449		590_W	30.8386	-48.746	-15.028	13.5273	-10.1961	2.13117	5.47076	11.3813	-17.0028	-5.01707	7.60588
						OS01T0187400-01	0.00595806	0.00646373	-0.00408772	-0.00945067	0.00519112	-0.0101452	0.00504277	-0.000885301	-5.18678e-05	-0.0100666	0.00645593		591_W	13.3799	-26.9452	-22.2931	19.0553	-7.93576	4.67295	1.03774	18.2855	19.4013	-12.9545	-16.8558
						OS01T0187500-01	0.00562323	0.00366582	-0.00433254	-0.00376463	0.00987038	-0.00816592	-0.00586096	-0.00262812	0.000269189	0.00260484	-0.00742702		592_W	-21.6414	13.8057	11.8905	64.9815	-8.64894	15.5722	0.519882	21.085	-9.71583	-2.12646	-17.3798
						OS01T0187900-01	0.017688	-0.00782839	-0.0237072	0.0104612	-0.00205755	-0.0089978	-0.000232519	-0.010847	0.00354443	-0.00927213	0.00496227		593_W	13.5065	-14.7588	-0.143508	34.1768	-3.28069	3.34405	-7.13733	22.17	-7.98955	5.18506	-11.9826
						OS01T0188100-01	-0.00284701	0.0152731	0.00547809	-0.0174755	0.00533904	-0.011468	0.00588135	-0.00460432	-0.000989803	-0.00780875	0.00404247		594_W	-33.4956	-22.1185	21.2088	57.3335	-11.6765	7.68306	6.50843	11.718	-19.8106	-11.7345	-1.99277
						OS01T0188200-01	-0.00047347	0.00281931	4.31048e-06	-0.00310741	0.00259272	0.00232791	0.00268156	-0.00379465	-0.0010964	-0.00311524	-0.00284498		595_W	17.8068	-57.5066	-15.2958	7.15597	-17.0298	-2.42483	-0.595366	27.7122	14.3204	11.737	-30.332
						OS01T0188525-00	0.00046815	0.00367056	-0.000712074	-0.0130769	0.000993855	0.000534457	0.0016751	-0.00304201	0.0003165	-0.00733978	0.00511719		596_W	-21.643	-0.489716	5.15957	52.0214	-11.3491	5.95218	1.86392	35.8436	-17.1544	4.1293	-12.9406
						OS01T0188900-01	0.00411101	-0.00570523	-0.00139075	0.000862787	-0.00577815	0.00684636	0.00303442	-0.00690353	0.00531772	-0.00859718	0.0180318		597_W	8.80405	-37.6394	43.9835	16.6451	-37.8139	-8.14848	6.72311	9.02144	-33.0689	-7.64766	-15.5765
						OS01T0189800-01	0.00625418	-0.00548982	0.0102932	-0.0141961	-0.00106361	0.0184618	0.0235112	-0.00254134	0.0177616	-0.0124614	0.0135675		598_W	47.2618	-36.8262	76.7896	-2.81696	7.08001	15.6444	27.9382	-2.09109	-13.7174	0.957775	-6.10405
						OS01T0190000-01	0.00569961	-0.00146237	-0.00964234	-0.0158631	-0.00252232	0.00695292	0.00501338	-0.00942273	0.000203673	-0.000918161	0.00144305		599_W	34.3955	-21.7305	-7.84221	10.5957	33.4349	-30.5149	-24.6212	5.36716	-3.36059	-6.92196	0.512482
						OS01T0190300-01	-0.00738431	0.0147951	-0.0036202	-0.0237414	-0.00551693	-0.000711579	0.0168792	0.0126563	-0.00191303	0.0116283	-0.00283225		60_W	-66.3089	17.1905	-11.9256	20.914	-2.25265	-13.5227	17.72	-4.34827	4.45177	-10.6301	15.4585
						OS01T0191100-01	0.0153201	-0.0131193	0.00494996	0.00909999	-0.00348354	-0.00180145	0.00547632	0.0142445	0.00535679	0.00348307	0.0131485		600_W	22.0122	-37.4533	-7.86356	18.7703	-12.5515	3.74092	-4.83943	28.4475	-12.6764	17.2602	-8.16781
						OS01T0191300-03	0.0052935	0.0100638	0.00402808	0.00818995	0.00208094	-0.0122478	0.00356471	0.0112043	0.00203378	0.0121223	-0.00604487		603_W	14.3244	-43.5752	25.5238	15.4308	38.9198	15.3873	26.0031	9.33176	-1.28474	0.267876	-5.5823
						OS01T0191500-01	0.00625441	0.00317565	-0.00217551	-0.00194187	-0.000220168	-0.00344804	0.00556692	0.00309922	-0.00396875	-0.00364244	0.00373007		604_W	-41.3976	-59.3916	-1.26829	36.1855	-12.9102	-7.14486	-7.09705	-0.747971	3.84834	0.419249	-18.351
						OS01T0191700-01	-0.00365723	0.00602904	-0.00734904	-0.00587711	-0.00598478	-0.0146535	-0.00148358	-0.0209931	-0.0498021	-0.000533788	0.026438		607_W	7.75856	-10.0866	-20.1861	32.8522	-2.62862	-2.63923	7.38988	32.1373	-21.9388	11.904	-11.5401
						OS01T0191900-01	0.000764749	0.0155291	0.0103042	-0.0119494	0.00175116	0.00299606	-0.00380501	0.00607656	-0.0077845	0.0125523	0.00375607		61_W	1.9832	1.7594	-7.73298	-17.8195	-13.8537	-30.2794	25.5896	0.603154	-12.317	-1.09209	10.621
						OS01T0192300-01	-0.0031199	0.0117487	0.00487747	-0.0168857	-0.0067339	-0.00986995	0.00575029	0.00997082	0.0102164	0.010405	0.00834818		610_W	25.1757	-53.882	-22.1537	16.4165	-6.63828	-3.13642	11.2567	22.7569	-16.4114	4.72461	6.72486
						OS01T0192550-01	0.00239678	0.000370045	5.4549e-05	0.00118379	0.00102628	-0.00303391	0.00338148	0.00223066	0.00585422	0.00567943	1.52447e-05		611_W	2.44633	-8.38154	9.44834	35.3226	-8.89803	1.93524	16.6638	16.0753	-0.793064	-18.4218	-10.114
						OS01T0192600-01	0.00166787	0.0121598	0.000871629	0.0103166	0.00398646	0.00769597	0.000440701	-0.000139535	0.00283528	0.0131613	0.0021117		612_W	19.1979	-55.1134	-7.83844	14.3155	-18.0293	-4.38097	3.04108	31.3207	30.5452	-13.1589	5.482
						OS01T0193500-00	0.00230589	-0.000679468	-0.00225098	-0.00684986	0.00403	0.000788907	-0.00506345	0.00552428	0.000270621	0.00012057	-0.00474086		615_W	8.75206	-55.3734	-7.87803	22.2228	-10.9507	-7.49901	3.9395	22.6817	-11.5928	4.11155	3.99918
						OS01T0193600-01	0.0130129	-0.0082612	-0.00318552	-0.002362	0.00434576	0.0043775	-0.00536776	0.0145017	-0.00526907	0.000749525	0.0170967		616_W	17.8943	-52.9021	27.0435	10.9275	50.3197	21.5509	30.5556	17.7817	-2.14425	-1.03886	-10.9118
						OS01T0193900-01	0.00642194	-0.000405816	0.001831	-0.00276343	-0.00293195	-0.00394949	0.000637728	0.00270895	0.00638133	0.000457587	0.00214278		618_W	-44.5531	-54.8395	-11.2104	35.0964	-5.5067	-4.82984	9.22227	19.6103	0.618283	-4.2015	-26.6113
						OS01T0194000-02	0.00643684	0.00846632	-0.00222101	0.00293086	0.0014297	0.0099875	-0.00476651	-0.00319379	-0.00313699	0.00415253	-0.0050942		619_W	21.7596	-53.8639	-7.14667	15.8491	-12.8054	-7.31037	10.82	26.3611	-12.5778	6.63794	-2.8207
						OS01T0194200-01	0.00150378	0.000953285	0.00366116	0.00032655	-0.000778368	-0.00119525	-0.00100439	0.00137941	-0.0019682	-0.00177279	0.000673717		62_W	0.546866	-11.4242	1.42997	-21.2153	30.2173	-55.2926	-8.74658	7.38963	3.5007	-1.28812	12.0132
						OS01T0194300-01	0.0167372	0.000988283	0.0103633	-0.00350551	-0.0164267	0.00913272	-0.00679262	-0.0184329	0.00200603	-0.0150975	-0.00139741		620_W	11.5206	-46.3707	-4.45989	8.4376	-13.3614	-13.8292	13.0209	29.0145	-24.3115	14.8124	1.31484
						OS01T0194600-02	0.0132781	-0.00257803	-0.00128569	0.00484261	0.00102075	0.00140697	-0.000553817	-0.00943031	0.0204752	0.0088422	0.00468626		623_W	29.1528	-30.2832	33.5711	8.25526	-13.002	-29.0446	-2.16365	5.10357	-17.7397	5.71124	-20.5168
						OS01T0195000-01	0.00638601	0.00532035	-0.002059	-0.00744285	-0.00403661	-0.00375812	-0.00659102	0.00463299	0.00691381	0.0135049	-0.012598		624_W	35.4387	-47.8898	21.5661	6.66866	40.9957	3.20559	29.6307	9.49572	-5.07607	9.48793	-8.90677
						OS01T0195400-00	-0.00622373	0.0377556	-0.00272588	0.0199378	0.00281028	0.00393791	-0.00154442	0.010785	-0.00378856	0.00271464	0.00404351		626_W	8.38776	-33.735	-19.7359	17.1386	-12.2237	-15.9654	16.3082	23.4723	-6.49517	8.76511	-11.317
						OS01T0195500-01	0.0074519	-0.000248078	-0.00322131	-0.000734908	0.000970638	-0.002373	0.00520394	0.00149525	-0.00190331	-0.0020616	-0.000278421		627_W	39.3769	-22.847	-24.9035	3.27154	-11.7603	-8.682	11.1058	27.7279	21.4983	14.2943	-28.5181
						OS01T0196300-01	0.00447426	0.000884266	0.0133487	-0.00395062	-0.00674467	-0.00193896	0.00039416	-0.0072815	-0.00713139	-0.00283816	-0.000291779		628_W	57.4223	-27.3962	41.7236	-6.02283	3.16052	-37.9637	-14.085	24.2753	-7.4961	6.70813	0.933932
						OS01T0196500-01	0.0112935	0.00784402	-0.00658228	-0.00346718	0.00313895	0.00533788	-0.0142486	-0.00709944	0.00116956	-4.66821e-05	-0.00595323		63_W	-7.53796	7.10004	-20.6671	-19.6484	-2.98555	-29.8977	24.9723	-6.00775	4.85228	-4.03592	-2.39141
						OS01T0196600-01	0.00989543	0.00613132	0.00180631	0.00509442	-0.00470815	-0.00278625	-0.000986608	0.00291846	0.00213091	0.00198639	-0.0149859		630_W	49.1499	-51.3707	-8.9029	3.53965	-13.9643	-10.9894	11.6632	26.3005	-11.7185	7.35076	11.5271
						OS01T0197200-01	0.00790435	0.00113736	-0.00170387	-0.00113793	0.00374212	0.00463955	-0.00821798	-0.00518256	0.00556068	-0.00144031	-0.00241647		65_W	-19.4399	-5.23128	15.303	-18.2854	-31.4647	-19.0569	18.0688	-10.3645	15.7332	-11.8399	-9.12261
						OS01T0197400-01	-0.00181544	0.0122751	-0.00829368	-0.0141836	-0.00176093	0.00628219	-0.00132864	-0.00567449	0.0107374	0.0127978	-0.00197896		66_W	-34.7369	-19.6186	1.59214	-22.8457	4.54231	-43.4434	-8.2031	-22.7995	-4.30757	2.91187	-6.77074
						OS01T0197700-01	0.0115955	-0.00119165	0.0114515	0.00565891	0.0102521	-0.0068109	-0.00653324	-0.00386435	-0.0015061	0.002772	0.0082438		67_W	10.7765	1.04954	-24.0483	-26.6889	0.254506	-31.1929	19.3635	-4.44442	-0.704303	8.18342	3.98299
						OS01T0197900-01	0.00183139	-0.000919003	9.55898e-05	0.000590065	-0.000979067	0.000207431	0.003641	-0.00245335	-0.00264285	-0.000762404	0.0023042		69_W	-29.6696	-10.9007	-22.3906	-15.9184	-5.16589	-24.8118	16.0238	-2.09905	-3.30653	7.22457	1.75976
						OS01T0198200-03	0.000843635	-0.000264545	-0.00233266	-0.00124087	-0.00223697	0.00280046	-0.00334425	-0.00153662	0.00554745	0.00420349	-0.00277551		7_W	-39.2492	9.68835	-12.7167	1.55717	-2.80592	-31.7829	21.5495	-20.6877	-11.4474	-0.337238	-5.02652
						OS01T0198900-01	0.00629046	0.000233949	-0.00284903	-0.00620108	0.00573921	0.0114867	0.00672133	-0.0156976	0.00986301	0.0076655	0.00096657		71_W	-61.961	-6.08777	46.6428	2.37199	-33.4247	-6.51006	10.9189	-30.0773	-6.26367	-30.1836	10.6223
						OS01T0199900-01	0.015382	-0.00968206	-0.0122363	0.00916449	0.00383731	0.00586321	-0.00286548	0.00797515	0.0062236	-0.00560592	-0.000127628		72_W	-1.3821	-28.6668	47.1961	-40.5661	12.0118	-7.21038	26.7276	-6.66562	-5.91244	10.071	14.3975
						OS01T0200000-01	0.00493578	0.00906864	-0.0059084	-0.000355225	0.00123927	0.00530574	0.00252174	0.00472461	-0.00644444	0.00746897	-0.00911523		74_W	-11.5476	-10.4742	-23.0477	-36.2462	-7.8816	-26.8409	26.4939	6.81221	-3.5027	4.1187	13.9029
						OS01T0200300-01	0.00284718	0.0126806	-0.00332391	0.00634633	0.0045548	0.00542532	0.000793725	-0.0025875	0.00740055	0.0139297	0.00213892		75_W	-18.4714	34.3568	-20.3648	-9.07099	10.3943	-23.0422	20.6862	8.14611	0.650188	-0.034805	7.03514
						OS01T0200400-01	0.00490844	0.00363119	0.0014745	0.00192017	-0.00269405	-0.00361006	0.00242235	-0.0106896	0.00604303	0.00828313	-0.00865565		77_W	-1.855	1.60892	38.5913	-24.9382	53.1132	5.32192	48.4184	-12.1502	7.57587	-0.630077	5.5889
						OS01T0200500-01	0.013404	-0.010291	0.00309752	-0.00200608	0.000554759	-0.00158939	-0.000798177	0.00739885	-0.000496752	0.00944004	-0.000258875		78_W	60.1907	61.8267	-5.0347	-31.2265	4.88166	-14.2143	28.205	-2.604	3.13652	16.2454	11.4501
						OS01T0200700-01	0.00204748	-0.00930558	0.001432	-0.00605888	-0.000917134	0.000276027	0.00116397	-0.000195315	0.00120572	0.00521876	-0.00371591		79_W	-20.6008	58.9176	-7.9076	-7.81107	-8.55004	-6.40177	15.4553	-0.354709	15.897	-6.73472	18.0359
						OS01T0201000-01	0.00531608	0.00242031	-0.00796147	-0.00435314	0.0124086	-0.00404792	-0.01224	0.00175753	-6.98171e-06	0.000153478	-0.00758405		80_W	-41.3506	17.5477	-17.6117	-15.7948	-10.3188	-19.7427	16.6347	-16.5543	1.34064	-3.89726	14.4836
						OS01T0201100-01	0.00347958	0.00127554	0.00409316	-0.000696329	-0.00266378	-0.00376848	-0.00285328	-0.00499413	0.00161379	0.00587399	0.000834854		81_W	-19.9851	6.35573	-1.67143	-21.8241	-20.8943	-12.8239	9.05794	2.91093	48.847	-14.7667	13.8557
						OS01T0201200-01	0.00244743	0.00255946	-0.00973718	-0.0113257	0.00101052	-0.00512616	-0.000870209	0.00150452	-0.00521188	-0.00597436	-0.00170049		83_W	-24.44	13.9715	15.8695	-12.4079	32.6122	-36.4208	-21.4174	4.40095	4.16797	3.85619	6.05922
						OS01T0202500-01	0.0212233	-0.0083341	-0.02292	-0.00119457	0.00228956	0.00697551	-0.0152636	0.0132031	0.00474883	0.00400814	-0.0162255		84_W	1.6404	-5.24105	48.7637	-37.292	30.6973	2.59648	41.0348	-11.3518	7.74781	1.98871	9.27072
						OS01T0202700-00	0.00336567	0.00433606	0.0103693	0.0032264	-0.00724053	-0.000451185	-0.00101911	-0.00212607	-0.00321618	-0.00268721	-0.00864559		85_W	-22.5847	-22.8466	11.5409	-33.9215	-27.6482	-17.5473	19.4382	4.89615	9.64278	-19.2069	23.1344
						OS01T0202800-00	0.00180873	-0.00252227	-0.0009214	-0.00211734	-0.000727312	-0.00553239	-0.00050915	-0.00090505	9.75272e-05	-0.000519522	-0.00281746		9_W	-47.0954	-2.21043	5.86819	-0.581947	33.7161	-52.065	-11.7238	-16.1573	13.1881	-6.88991	-3.72363
						OS01T0203000-01	0.0108758	0.00581385	0.00354336	-0.009358	-0.00282454	0.00305833	-0.00779644	-0.00731008	0.002752	0.00609325	-0.0115542		92_W	-16.9482	20.0113	17.5945	-17.0281	-21.6686	2.27605	8.77403	-6.68756	-1.74585	18.3419	2.17581
						OS01T0203300-01	0.0025268	-0.00135469	0.00158871	0.00158737	-0.00349834	0.000506238	-0.000616047	-0.00202498	0.00445165	0.000484808	0.0048565		93_W	-27.3305	15.019	-20.79	-21.9522	-5.17085	-7.34045	8.591	-1.93063	13.1567	-1.48816	8.96448
						OS01T0203400-01	-0.0150466	0.0139953	-0.00225701	-0.036927	0.0013428	0.00132402	0.00741513	0.00897314	-8.26686e-05	0.0204758	-0.00209381		94_W	-16.8966	5.42804	-25.7753	-34.6883	-4.26101	-12.3736	12.1842	-1.89311	-6.69107	3.57416	2.28089
						OS01T0205100-01	0.00901213	-0.00294137	-0.0085152	-0.005672	0.00291703	0.010354	-0.00722018	0.00135272	0.00402278	0.000840147	-0.00557539		95_W	-41.1252	17.4357	8.55513	-11.7234	24.3272	-22.685	-33.5207	5.70318	10.1319	-1.31433	8.5165
						OS01T0205200-01	0.00320341	0.00834648	-0.00551107	-0.00970435	0.000580416	0.0119317	-0.010549	0.00420085	0.00257688	0.00460893	0.0085778		97_W	-51.4139	-3.69131	-15.8525	-26.8305	-9.08075	0.159747	9.93072	14.2585	22.6258	0.297968	-49.486
						OS01T0205300-00	-0.00441115	0.0192494	-0.0135122	-0.00521124	0.0047016	0.00451554	-0.00430931	0.01035	0.023297	-0.0121582	-0.00122636		99_W	-25.1524	47.1811	9.707	7.67947	-17.057	10.7733	10.0921	28.5429	-8.97432	7.43687	4.35289
						OS01T0205500-01	0.0135465	-0.00482042	0.00137823	-0.00195087	-0.000205025	-0.00324883	0.00839659	0.0151362	-0.0039839	-0.00258775	0.00563652
						OS01T0205600-01	0.0122334	0.00450196	0.00230681	-0.00470475	0.000906383	0.00803751	-0.00761252	-0.0246687	0.00252136	0.00823617	0.0110074
						OS01T0205700-01	0.0110867	0.00347498	-0.00587142	-0.0046444	0.00389462	-0.0069917	0.000483274	0.00103398	-0.00107964	-0.00315244	-0.00782003
						OS01T0205800-00	0.00149241	0.00022034	-0.00157049	0.000227429	-0.00152215	0.00196815	0.0070511	-0.00821321	-0.00814118	0.00190243	0.000326175
						OS01T0206200-01	0.00910948	-0.0111727	0.00219935	-0.00221123	-0.00194698	0.00420879	0.00101429	0.00803268	0.000736256	0.00468374	0.011897
						OS01T0206600-01	0.0131711	0.00329285	-0.00147796	0.00387699	-0.00536886	0.00477385	0.0111724	-0.00478655	-0.00384875	-0.00439967	0.00325739
						OS01T0206650-00	-0.000189233	1.7643e-05	-0.00319243	-0.00683458	0.000442472	-0.00123559	0.00140408	-0.00106553	-0.00016166	0.00231018	0.00258318
						OS01T0206800-01	0.00242071	0.00246514	0.000162711	-0.000997522	0.00112314	-0.00113629	-0.00791248	0.00412025	0.00284248	-0.00308698	-0.002396
						OS01T0207200-01	0.00247836	0.00650847	0.00287021	-0.000495917	0.00176679	-0.00341322	-0.00554037	0.00303126	-0.00244516	0.00108819	-0.00601883
						OS01T0207400-01	-0.00284699	0.0239996	-0.00280897	-0.00535841	0.00279474	0.0133628	0.00724369	-0.00477931	-0.00862953	0.015502	0.0100583
						OS01T0208600-03	0.00112313	0.00161032	-4.02297e-05	0.00106196	0.000223593	-0.00702632	0.000871814	-0.0029173	0.00320727	0.0108273	-6.54268e-05
						OS01T0208700-01	0.00338165	0.00764362	-0.00836674	-0.00213726	0.00227478	-0.00233403	0.00608202	0.000117108	-0.000885351	-0.00343538	-0.00332154
						OS01T0209000-01	0.0119099	-0.00484952	-0.00326759	-0.00536101	-0.000451258	0.000674898	-0.000378423	0.0112545	0.0116152	0.0143497	-0.00246267
						OS01T0209200-01	0.0113137	-0.0013877	0.00312387	-0.00400866	0.00199517	0.00126969	0.00419274	-0.00418886	0.00209441	0.00899457	-0.005114
						OS01T0209400-01	0.00984828	0.00342477	0.0017221	0.0049101	-0.00156052	-0.00187068	-0.00162283	-0.000933697	0.00562093	-0.00332884	-0.0102177
						OS01T0209700-01	0.00341928	-0.00122472	0.00126756	0.000989739	-0.00544997	-0.000207081	-0.00106247	0.00178279	-0.000411563	0.00797723	-0.00594934
						OS01T0209800-02	0.0108162	0.00906539	0.018355	-0.0148099	-0.00456767	-0.00741425	-0.0116515	-0.00270799	0.0192703	-0.0233838	-0.0237661
						OS01T0210500-01	0.0148153	5.36429e-07	0.00208864	0.0147026	0.00347581	-0.00106215	0.0018666	-0.0105187	0.00444962	-0.00745084	0.000892034
						OS01T0210600-02	0.00521321	0.00620438	0.00244651	-0.00355583	0.00201228	-0.00645638	0.00663398	0.0018353	-0.00358232	-0.00153471	-0.00165195
						OS01T0210700-01	0.00466396	0.00270717	-0.00385936	0.00241418	0.00708371	-0.0002405	0.000867634	0.0111162	0.00475966	0.010555	-0.0101494
						OS01T0210750-00	0.00455832	0.00168946	-0.00150164	-0.00401747	0.00546004	0.000641755	-0.00230781	0.00716891	-0.00476192	-0.000604863	0.00115984
						OS01T0210800-01	0.00584034	-0.00169181	0.00458891	6.60316e-05	-0.00381168	-0.00519842	0.0022002	0.00317574	-0.0117428	-0.00465467	-0.00194116
						OS01T0211600-01	0.00349378	0.00857749	0.0067748	0.000528644	0.00150812	-0.00143652	0.0011938	-0.000168024	0.000257052	0.00725767	0.0069542
						OS01T0211800-01	0.0111205	-7.7251e-05	-0.00584342	0.0160759	0.00511583	-0.00723736	-0.00215985	-0.00238204	0.00196275	0.0054491	-0.00537867
						OS01T0212100-01	0.0108437	-0.0105809	-0.00130677	0.00240178	-1.75677e-05	0.000391283	-0.00291187	0.00471977	-0.00403957	-0.00115289	0.000856511
						OS01T0212400-01	0.00889766	0.00101952	-0.00569356	0.00182048	0.00470825	0.0109855	0.0082373	-0.000217676	-0.00753664	0.0141902	-0.00146537
						OS01T0213400-01	0.00789098	0.00093303	0.0131556	-0.0165201	-0.0108867	0.0118595	-0.00458034	-0.0115402	-0.0045352	0.000679166	0.00699076
						OS01T0213800-01	0.00465541	0.0045767	-0.00114162	0.00779009	0.00629931	-0.00460407	-0.012643	0.00218934	0.00525779	0.00202496	-0.00108479
						OS01T0214200-01	0.00890888	-0.00743515	0.012293	-0.00133409	-0.0062949	-0.00944763	-0.00012944	0.00343854	0.00142686	0.00740768	0.00412009
						OS01T0214300-01	0.00419389	0.0044545	-0.00602481	-0.0131258	0.00295393	-0.00142219	-0.000308241	0.00274019	-0.00683184	0.00777019	-0.00122712
						OS01T0214400-01	0.0138769	0.00318781	0.00340694	-0.00254774	0.0188198	0.00399315	0.000330085	0.00284065	0.0102111	-0.0254657	-0.00376221
						OS01T0214500-01	0.0102462	0.0151648	0.033389	-0.0072116	0.00826735	-0.00281002	-0.025469	0.0072729	0.0217382	-0.00237204	-0.0168558
						OS01T0214600-01	0.00123627	0.0382962	0.0122611	0.0280929	0.0152926	0.0079616	-0.00594366	0.0235115	0.0384314	0.00241489	-0.00795744
						OS01T0214800-02	0.00739252	0.00372134	-0.00573633	-0.0107181	0.00822736	0.000455625	-0.0155889	-0.000129459	0.0105032	0.00571988	-0.0126907
						OS01T0215000-01	0.00346099	0.00103901	0.00158167	0.00311433	-0.00269524	-0.000513117	-0.00242414	0.00119158	0.0110906	-0.00419571	-0.000174341
						OS01T0217000-01	-0.00218495	0.0150038	-0.0023523	0.00441647	0.00172888	0.00327057	-0.00468711	0.00410751	0.000765494	-0.000679137	-0.00172986
						OS01T0217500-01	-5.75858e-05	0.00780436	0.000861198	0.00329416	-0.0240019	0.00210888	0.0147324	-0.00439768	-0.0184585	0.0102172	0.0207849
						OS01T0217800-01	0.00686275	0.00641205	0.00151334	0.00275924	-0.00357556	0.00588768	-0.00136342	0.00120624	-0.00656034	-0.00504903	-0.0112452
						OS01T0218032-01	0.00351393	0.0125586	-0.00195695	-0.000651041	-0.00364	-0.00153484	0.00408106	0.00337853	-0.00150944	-0.00210146	-0.0133827
						OS01T0218100-01	0.0080091	0.00311715	0.0154284	-0.0148782	-0.0116599	-0.00320653	0.00836033	-0.0073197	-0.00701505	-0.00692469	0.00992641
						OS01T0218200-00	0.00175675	-0.00115565	-0.000853604	0.00299463	0.00249697	-0.00282703	0.00339611	-0.00155815	0.000649533	-0.00111712	0.000391691
						OS01T0218900-01	0.0066466	0.00196629	-0.00513046	-0.00371907	0.00266322	-0.0131049	0.0126487	-0.00272027	-0.00506946	-0.00470656	-0.00117762
						OS01T0219000-00	0.00428924	-9.32609e-05	0.000435998	-0.000560901	0.000249282	0.00108317	-0.004261	-0.00153258	0.00296472	0.00113371	0.000402687
						OS01T0219100-01	0.00739742	0.0028461	0.00115493	0.00733136	-0.00325632	0.000219824	0.00262117	0.00265846	-0.0140709	0.0125719	0.000854526
						OS01T0219300-01	0.00408376	0.00505675	0.00739542	0.00712236	-0.00516529	5.25858e-05	-0.00118791	0.00498575	-0.00676635	0.0132482	-0.00725231
						OS01T0220200-01	0.0123284	-0.000693569	-0.00659797	0.013684	-0.00225128	-0.00356167	0.00924619	-0.0194189	0.00161791	0.000429997	0.0135312
						OS01T0220300-01	0.0168568	-0.0136938	0.000572599	0.00130913	-0.00786834	-0.0115592	0.0102526	-0.00396934	-0.00216017	0.0125634	0.00659626
						OS01T0220400-01	0.00898328	0.00735312	0.0110508	-0.00791131	-0.0106219	-0.00798576	0.00475064	-0.00806269	-0.00962724	-0.000392402	0.0100925
						OS01T0220500-00	0.000366072	0.000411711	-0.00172515	0.00257297	-0.00486135	-0.000490265	-0.00137809	-0.00199816	0.00830705	-0.00432364	0.00180445
						OS01T0220700-00	0.00334703	0.00852578	-0.00434235	0.00077996	-0.00378027	-0.00104143	0.01161	-0.0110581	-0.00520633	-0.0155733	0.0174957
						OS01T0220900-01	0.00214795	-0.00348613	-0.00602499	-0.00383879	-0.00986469	-1.96586e-05	0.00115751	0.00946213	-0.000544706	0.00998377	0.00212721
						OS01T0221300-01	0.00529464	-0.0018999	-0.00507829	-0.00965566	-0.00661684	-0.00382592	-0.00211518	0.00612974	0.00223049	0.010933	-0.00381456
						OS01T0221400-00	0.00650597	-0.00239898	-0.00830607	0.00231237	0.00770827	-0.0104188	0.00805409	0.0110855	0.00202187	0.000595376	0.000426648
						OS01T0221500-01	0.00739917	-0.00022864	-0.00653087	-0.00282146	0.0035094	-0.00589561	0.00531205	-0.000519307	0.00148058	-0.00588877	-0.000178977
						OS01T0221600-00	0.00569882	0.000140989	-0.010623	-0.0126476	0.0134976	-0.00865016	0.00339066	-0.0033149	-0.00874944	-0.0103164	-0.00721693
						OS01T0221700-00	0.00354634	0.0104071	-0.00414076	0.00081522	0.0048537	0.00226646	-0.000291801	0.0047544	0.00212587	-0.00334559	0.0170104
						OS01T0221800-01	0.00319888	0.0202991	-0.00964006	0.00356922	0.010023	0.00763077	0.00503187	0.0060094	0.00325929	-0.0117571	0.0118496
						OS01T0221900-01	0.00395325	0.00162336	-0.0026742	0.000722647	-0.00372862	0.00500361	-0.000905135	0.00455278	-0.00127482	-0.000334143	0.00963517
						OS01T0222500-01	9.06049e-05	0.00319883	-0.00173454	-0.00728988	-0.000805362	0.00237934	0.00556998	-0.00105752	-0.00141017	0.00368396	0.0145374
						OS01T0222600-01	-0.0111475	0.0182355	0.00682626	-0.0343527	-0.00648036	0.00148186	9.31798e-05	-0.00457833	0.00709593	0.0047198	0.0122541
						OS01T0223000-01	0.00208075	0.00301936	0.000655054	0.00330377	-0.00850449	-0.00200159	0.0084059	0.0121508	0.0410498	-0.0265417	-0.00435324
						OS01T0223200-01	0.00351543	0.00580561	-0.000800202	-0.00585104	0.02706	-0.0104365	0.00261483	-0.00247097	-0.0490739	0.0465194	-0.0236672
						OS01T0223600-01	0.0109025	0.014906	0.00548622	0.00304155	0.0137557	0.0149669	-0.0031528	-0.00287663	0.0167322	-0.0037672	0.00981643
						OS01T0223700-01	-4.63009e-05	0.000319536	-0.0156601	0.00155282	-0.0102588	0.00750397	0.0124082	0.00763367	0.00413823	0.0126401	-0.00122327
						OS01T0224166-00	0.00111876	0.00857704	-0.0254361	0.017728	-0.0164146	0.00749866	0.0293469	-0.0116957	-0.0274913	0.00773016	0.00822124
						OS01T0224300-01	0.010559	-0.00138302	-0.00367996	0.0041139	-0.0085962	-0.00625771	0.000375421	0.00939553	0.0103806	0.00951328	-0.00331602
						OS01T0224400-01	0.00664306	0.00403457	-0.00720941	0.00511997	0.00121279	-0.00966436	-0.00622799	-0.00193385	-0.00364776	-0.012252	-0.0040874
						OS01T0224500-01	0.0118208	-0.0026425	-0.00347718	-0.00577684	0.00325967	0.00206261	-0.00577282	0.00519857	-0.000836407	0.00200612	-0.00139156
						OS01T0224700-01	0.00761232	-0.000397352	-0.00536433	-0.00566943	0.0062693	-0.00112406	-0.00142818	-0.0167759	0.0134861	0.000486371	0.00496045
						OS01T0225000-00	0.00560323	0.0021349	0.00285325	0.00839644	0.00340749	-0.00311875	-0.0110808	-0.00513431	-0.000165384	0.00358282	-0.0016951
						OS01T0225100-01	0.00210127	0.00375472	-0.00396066	-0.00768974	0.00092347	-0.0022368	0.00216939	7.72505e-05	-0.00197705	-0.00328966	-0.00307232
						OS01T0225200-01	0.0134148	-0.00711073	0.00105362	-0.00523945	0.0111731	0.00302063	-0.00904148	0.0113904	0.00260917	-0.00260825	0.00534595
						OS01T0225300-01	0.00390977	0.00453018	-0.00789249	-0.00766218	0.00749906	-0.00893039	0.00467113	0.00561956	-0.00283788	-0.00766973	0.00509938
						OS01T0225400-01	0.014263	-0.00405417	-0.00561869	-0.000764091	-0.00243824	0.00652126	0.00405148	0.000317641	0.00667765	-0.00824468	0.00375606
						OS01T0225550-01	0.00419435	0.000445975	-0.000157306	-0.00336571	0.00669521	-0.00418653	-0.0103941	-0.00268003	0.00662423	-0.00980082	0.00345297
						OS01T0225600-00	0.0134193	0.000774621	-0.0016485	0.0049659	0.0184626	-0.0176772	-0.00687299	-0.0131348	0.0117043	-0.00619436	0.00612732
						OS01T0226300-01	0.00630218	-0.000632488	-0.000766709	0.0137855	0.00777889	-0.0259791	0.016976	0.0028248	0.0218672	-0.00660595	0.000533734
						OS01T0226500-01	0.00242459	0.00312167	0.00186022	-0.00252622	0.00643919	0.00642137	0.00486971	0.00195409	0.00519204	-0.00406833	-0.00761712
						OS01T0226500-02	0.00341002	-0.000989636	-0.00750698	0.000919572	0.00536957	0.00365746	-0.00139321	-0.00337332	6.78096e-05	0.00410951	0.00396205
						OS01T0226600-01	0.00923167	0.00148125	-0.00913873	-0.00115938	0.00554243	-0.0135478	-0.0200985	0.00269875	0.0135705	-0.0047491	-0.00445243
						OS01T0227100-01	0.00233711	0.00449871	-0.0013027	-0.00325684	0.00677167	-0.0109687	0.007388	0.00186841	0.00101577	-0.00500162	-0.00705261
						OS01T0227200-01	0.00232693	0.006402	-0.00754987	0.00468369	0.00389653	-0.00245579	0.00845621	0.00160266	-0.00584338	0.00442873	0.0069326
						OS01T0227300-01	0.00585907	0.00480527	-0.00131757	0.000209424	-0.0013081	-0.00614855	0.00584295	0.00154218	-0.00382201	0.000907893	-0.00226426
						OS01T0227350-00	0.000837224	0.00261191	0.00112771	0.00106263	-0.00143541	-0.00246663	-0.00198513	-0.00285806	-0.000793889	-0.00026756	0.00523971
						OS01T0227400-01	0.00519445	0.00544304	-0.00293262	-0.0173547	-0.00846781	-0.00486084	0.00341923	-0.00976355	-0.00722338	-0.00297661	0.00951432
						OS01T0227500-01	0.00559942	0.00307415	0.00146621	0.00132024	-0.0140004	-0.00239977	-0.00267329	-0.0038798	-0.0091048	0.00122844	0.00543973
						OS01T0227700-01	0.000825343	0.00900757	-0.000548685	0.000270841	0.00165494	-0.00195702	-0.00124904	0.0030389	0.00194389	0.00668805	0.00227364
						OS01T0227800-01	-0.00572204	0.0174756	-0.00633285	-0.0161514	-0.00168736	-0.0077022	0.0245704	-0.0108819	0.00869929	-0.00571718	0.0120364
						OS01T0228300-01	0.00390842	0.0070825	-0.0025111	0.00224678	0.00196621	-0.0093952	0.00626175	0.00054699	-0.000627863	-0.00808297	-0.00151246
						OS01T0228400-01	-0.00397773	0.00689664	-0.0012601	-0.00666781	0.00477524	-0.00822458	0.00730464	-0.00631273	0.0013716	0.00320727	0.00325096
						OS01T0228450-00	-0.00172694	0.000830325	-0.00481218	-0.00366043	0.00350218	-0.00284622	-0.00355298	-0.00268218	0.00321774	-0.0028463	0.00252588
						OS01T0228600-02	0.00266798	0.00636561	-0.00384554	-0.00102474	0.00517909	-0.0140027	0.0131844	0.0081464	-0.00243197	-0.00235159	-0.00402441
						OS01T0228800-01	0.000554039	0.0112644	0.000473062	-0.00420737	-0.00635671	0.0034688	0.00542845	0.00678968	0.00649791	0.00761852	-0.0066332
						OS01T0229100-02	0.0145628	-0.00813021	0.000303798	-0.00442103	-0.000540671	0.00624671	-0.00222633	0.0136951	0.000794542	0.00251901	0.0107284
						OS01T0229300-01	0.000607287	0.000875676	-0.000496507	0.000885327	0.00338612	-0.00179375	-0.000690305	0.00284957	-0.000765354	-0.000200137	0.00443929
						OS01T0229400-01	0.00667752	0.00629194	-0.00295445	0.00597026	-0.00828099	0.00564599	0.00400848	0.00937714	0.00191	0.00828477	-0.00463536
						OS01T0229500-01	0.0135789	0.0125549	0.00774008	0.0101005	-0.00214299	0.0106654	-0.00357203	-0.024298	0.00902243	0.0139279	0.0108069
						OS01T0229600-01	0.00957376	0.00818825	-0.00307389	-0.0101449	0.0160516	0.0167924	-0.00778876	-0.00420526	-0.00863467	0.00581635	-0.0120264
						OS01T0229900-01	0.00641327	0.00188264	0.000285269	0.0016747	-0.00320938	0.000903002	0.00335296	0.00253599	0.000294103	-0.00376363	0.00448394
						OS01T0230200-01	0.00787798	0.00615411	0.000671004	-0.00234875	0.00733163	-0.00501126	0.00299944	0.0109054	0.00586391	-0.00288429	0.00780967
						OS01T0231000-03	0.00479526	0.00337192	-0.00382892	0.000242782	0.00104198	-0.00485768	-0.0018051	5.16024e-06	-0.00351653	0.00701763	0.00903206
						OS01T0231500-02	0.0035233	0.0010595	-0.0140715	-0.00427494	0.0137303	-0.00590174	0.00527359	-0.0037239	0.00741246	0.00694446	-0.00404133
						OS01T0231700-01	0.0143819	-0.00593256	0.000906517	-0.000297147	0.0012831	-0.00541475	0.0057258	0.0136208	-0.00562971	0.000789095	-0.00479837
						OS01T0231800-01	0.00518269	0.0102198	0.00284997	0.00772996	-0.00590189	0.010681	0.0139174	0.00744446	-0.00622386	0.0117737	-0.0168241
						OS01T0231900-01	0.00724557	-0.00294208	-0.0171192	8.82588e-05	0.00164858	-0.00355672	0.0045334	-0.00380145	0.000124422	-0.00914035	-0.00664173
						OS01T0232000-00	-0.0197149	0.0206688	-0.00812909	-0.0474508	0.000243221	5.67949e-05	0.010192	0.00238961	0.00578718	-0.00758884	0.00734353
						OS01T0232300-01	0.0163363	-0.0121569	-0.00548641	0.00213035	0.00239298	0.00760865	-0.00588851	0.00399194	0.00562923	0.00860492	-0.00733859
						OS01T0232400-02	9.50507e-05	0.00188591	0.00274273	-0.00231711	0.00230362	-0.00208732	0.000881379	0.0005803	-0.0042509	0.000152753	0.00135886
						OS01T0232800-01	0.00761354	0.00763863	0.00970551	0.000742032	-0.00154233	0.00357878	0.00360134	0.00189927	0.0146755	0.00986628	-0.00027392
						OS01T0233000-01	-0.000566349	0.0297743	-0.00165873	-0.00255614	-0.000520158	0.0167902	-0.00101963	-0.00225481	-0.00265158	0.00722568	-0.00195026
						OS01T0233900-01	0.001679	-0.00124031	-0.00128212	-0.00274625	0.00370521	-0.00226107	0.000621596	-0.000830539	-0.00403183	0.00735352	0.000533431
						OS01T0234100-01	0.00546189	-0.00193818	0.00186449	-0.00364623	0.00317963	-0.00137602	-0.00201467	0.000282979	0.00460017	0.00492035	0.00142892
						OS01T0234499-00	0.0103453	-0.000712508	-0.00943656	-0.00222139	0.00233038	0.00765573	-0.00174388	-0.0180471	0.00804596	-0.000477411	0.00641586
						OS01T0234700-01	0.00732198	0.00173806	-0.00773614	-0.00600055	-0.00295914	-0.00810623	-0.0131337	-0.00898073	0.0138792	0.00221093	0.00564999
						OS01T0234800-02	0.00345497	0.00306912	-0.00827651	-0.00776736	0.000227375	0.00139664	-0.00268239	-0.00200415	-0.00169219	-0.00278102	0.00969842
						OS01T0234900-01	0.00398668	0.0153745	0.00252633	-0.00899356	-0.010764	0.00360575	0.000811924	-0.00291033	0.00696941	-0.00235858	-0.00348692
						OS01T0235100-01	0.00347227	0.00419615	-0.00634562	0.000222948	0.0014835	-0.00563223	0.00439759	-0.010863	0.00673432	0.0042242	0.000399737
						OS01T0235200-01	0.00160593	0.00382235	-0.00266652	-0.00271562	0.00184756	0.00203711	-0.00555684	-0.00285666	0.000105386	-0.0076288	-0.00954654
						OS01T0235200-02	0.00419297	0.00169198	0.0032329	0.00121332	0.0022753	0.00261877	-0.00414472	-0.0103134	0.00227399	0.00233707	-0.00153326
						OS01T0235350-00	0.00591267	5.02532e-05	-0.0109585	0.00439656	0.00169273	-0.00505837	-8.25321e-05	-0.00671574	-0.000147044	-0.00505276	-0.00899059
						OS01T0235400-02	0.0186061	-0.0112572	0.00270349	0.00119677	0.0079033	-0.0148747	-0.00497525	0.00805007	0.0013704	0.00938406	0.00804462
						OS01T0235800-01	0.0102246	-0.000462367	-0.00744182	0.00170464	0.00164316	-0.00301079	-0.00684653	-0.00167349	-0.000312066	-0.00199392	-0.00118311
						OS01T0235850-00	-0.000556335	0.00158354	-0.000542746	-0.00333448	-0.0011107	0.00272095	-0.000304094	0.00423464	0.000441316	0.00301574	0.00213197
						OS01T0235900-00	0.00735775	0.00585795	-0.0066292	-0.00466141	-0.00152577	-0.00929888	-0.000692492	-0.0173557	0.00653059	-0.00249193	0.000393356
						OS01T0236000-01	0.00476339	0.00409115	0.00153762	0.00181116	0.0103098	0.00135256	-0.00104559	-0.00135315	-0.0004074	-0.00260606	-0.00962616
						OS01T0236700-01	-0.00603632	0.0101335	-0.00625562	-0.0185579	0.00550211	-0.0005786	0.0144316	0.000470838	0.0100512	0.0102997	0.000542219
						OS01T0236800-01	-0.0025832	-5.29365e-05	-0.0187264	-0.000100666	-0.0191521	0.012916	0.0278063	0.00258569	0.0169126	-0.000550207	0.00817758
						OS01T0237100-01	0.00727859	-0.00352653	-0.0111619	-0.000615316	0.00048506	0.00397009	0.00869529	0.00453776	0.000733203	-0.00196732	0.00228639
						OS01T0237500-01	0.00283244	1.51631e-05	0.00843443	-0.00178523	-0.00230286	0.000242371	0.00251273	-0.00117512	-0.00223569	-0.00751868	0.00171359
						OS01T0238200-01	0.00285383	0.00121907	-0.0169615	-0.00430351	-0.0112671	-0.00482045	0.00782352	0.000464995	0.00565401	0.00222428	0.00199233
						OS01T0238200-02	0.00163375	0.00494875	-0.0044008	0.0060694	-0.007687	-0.000121256	0.00695543	0.00460547	0.00389894	0.000410206	0.00537906
						OS01T0238500-01	-0.00762521	0.017991	-0.00164214	-0.00822041	0.00431874	-0.00336379	0.00563513	-0.000874861	0.00669108	-0.00169443	-0.0171047
						OS01T0238600-01	0.00919596	0.00267896	0.00508154	-0.00367386	0.00158381	-0.00140096	0.00516789	0.00883311	-0.00582447	-0.000838055	-0.00368872
						OS01T0238900-01	0.0115609	-0.00377483	0.00224569	-0.00638645	9.66767e-05	0.000390554	-0.000991559	0.00311531	0.00360158	-0.00318853	-0.0126614
						OS01T0239000-01	0.000731156	0.00558531	-0.0172449	-0.0207771	-0.00976885	-0.011428	-0.00497442	-0.00160215	0.0189087	0.00916825	-0.00601319
						OS01T0239000-02	0.00591777	-0.000754486	-0.00884208	-0.00834054	-0.00454074	0.00129407	0.00180173	0.000298685	-5.45681e-06	0.000420842	-0.00544958
						OS01T0239100-02	-0.00389676	0.012159	-0.00952549	-0.0133235	0.00624563	-0.000586704	0.00262103	-0.00275121	-0.00329328	-0.0080629	0.00671335
						OS01T0239200-01	0.000982691	0.00839438	-0.00385777	0.00134006	0.00215046	0.00601613	-0.00210128	-0.00160802	0.00122685	-0.000284125	0.000730385
						OS01T0241000-01	0.00764233	0.00889262	0.00664641	-0.00476779	-0.0115074	0.00567019	-0.0117779	-0.00546458	0.0104699	-0.00602427	0.00621634
						OS01T0241100-01	0.00658467	-0.00015468	0.00172783	-0.00132091	-0.000137033	0.00657083	-0.0025221	0.00259614	0.00755221	0.00765696	0.0126724
						OS01T0242300-01	0.00652604	0.0143829	-0.00988069	0.0174668	-0.00349117	-0.00030886	0.000513355	-0.000497057	-0.00619587	-0.0169858	-0.0017453
						OS01T0242500-01	0.00763843	-7.96166e-05	-0.00549898	0.00715057	-0.00251822	0.00559536	0.00496165	0.00249214	0.00324474	-0.00447381	0.00302095
						OS01T0242800-00	-0.00455723	0.00475898	-0.00771024	-0.00314582	-0.00135263	0.0120657	0.00670977	-0.00181432	0.00839355	-0.00329142	0.00879338
						OS01T0243000-01	0.000362007	0.00269016	0.00496183	-0.000170199	-0.00109827	0.000780593	0.000440102	0.00882911	-0.00208043	0.00406413	-0.0212187
						OS01T0243100-01	0.00187503	0.00204893	-0.00157381	0.00144177	0.00152305	0.00518872	0.000715296	0.00120095	0.003859	-0.000977373	0.00163065
						OS01T0243400-01	0.0031447	0.0186074	-0.00160464	0.00441833	-0.00280126	0.00161497	-0.0010974	-0.00202956	0.00683124	0.0123598	0.00595956
						OS01T0243800-01	-0.000315028	0.00248101	0.00357972	-0.000706386	0.00451269	-0.00587509	-0.00704658	-0.000448485	-3.70088e-06	-0.000771757	-0.00328945
						OS01T0246100-01	0.00724258	0.00116689	-0.00466754	-0.00729988	0.00271098	-0.000471311	0.00035451	0.00103978	-0.00728483	0.000214805	-0.00939467
						OS01T0246200-00	0.00204442	-0.00357611	-0.00137363	0.00281094	0.00705007	0.00188914	0.00128756	-0.00269796	-0.00599919	-0.0100853	0.00527137
						OS01T0246400-01	0.0127024	-0.00279847	0.00185091	0.00851618	0.00341647	0.00335939	0.00887333	-0.0210078	0.0120779	0.00423173	0.000541849
						OS01T0246500-01	0.0108465	0.00585667	-0.0045834	0.00882556	0.00213078	0.00430921	-0.00223579	0.00653981	0.0119152	0.0072516	-0.00955745
						OS01T0246700-01	0.0151393	0.000636166	0.0340738	-0.00752886	-0.00915455	0.00510713	-0.0024387	-0.00865772	-0.0016361	-0.0133902	-0.00728351
						OS01T0247500-01	0.00425504	0.00990237	-0.00453415	0.00636949	0.000485069	-0.00660369	-0.0020365	-0.00578646	0.0102654	0.005831	-0.00681486
						OS01T0248400-01	0.00212627	0.00294031	0.00143909	0.00241577	-0.0044122	-0.00936374	0.00299075	0.00500575	0.000549176	-0.00229579	-0.00317679
						OS01T0248500-01	0.00748054	0.00975228	0.00808056	-0.00100516	-0.0134868	0.0156364	0.0136922	-0.00192422	0.00707596	-0.00561045	0.000827952
						OS01T0248600-01	0.0108601	-0.00706151	-0.00489852	0.00190946	-0.00500978	0.00801884	0.012179	-0.00357247	0.00509859	-0.0113564	-0.00047528
						OS01T0248701-00	0.0121411	0.0302164	0.0236	0.00821095	0.00547079	-0.0100019	-0.0425426	0.00482776	0.015217	-0.00439654	-0.00878485
						OS01T0248800-01	0.00443003	0.00229338	2.4532e-05	-0.00298184	0.000414916	-0.000380426	-0.00846147	-0.00686959	-0.000963125	-0.00207994	0.00568877
						OS01T0249100-00	0.00102895	0.00663787	0.00162032	0.00239112	0.00673653	-0.00140819	-0.0051174	0.00384958	-0.00176709	0.000121257	0.00129464
						OS01T0249200-01	-0.0095472	0.0390639	-0.00916521	0.0112409	0.00715	0.00245435	0.00475044	-0.0028489	-0.0141622	-0.00738533	-0.00246171
						OS01T0249300-01	0.00503967	-0.00137364	0.000471784	-0.000571817	0.000488597	-0.00102454	0.00473485	-0.0116253	0.0056792	-0.00255474	0.00967178
						OS01T0249900-01	0.00496907	0.0028987	0.00835079	-0.00543749	0.012421	-0.0178574	-0.029424	0.00563796	-0.00742634	0.00115554	0.00576703
						OS01T0250600-01	0.0163653	-0.0111843	-0.000947156	0.00261181	0.0048348	-0.00133309	0.0186114	0.0175674	-0.00483164	-0.0012303	-0.00157761
						OS01T0250900-01	0.0007113	0.00416924	-0.011709	-0.00317187	0.000487884	0.0070242	0.0166939	0.00290943	0.0012252	-0.00438995	-0.00201045
						OS01T0251000-01	0.00776385	-0.00203913	-0.00262738	-0.00362815	-0.00441745	0.00890917	-0.00420569	-0.004046	0.00300392	0.00184595	-0.00144999
						OS01T0251200-01	0.00722793	0.00613224	-0.00497412	-0.00319181	-0.00119472	-0.00279359	0.00756474	0.00536715	-0.00650157	-0.00700966	-0.0114742
						OS01T0252100-01	0.00912727	0.00462454	-0.00492348	0.000325338	-0.000647971	-0.00970766	0.00516322	-0.00824375	0.0116917	-0.00346257	-0.0036719
						OS01T0252150-00	0.00327286	0.00165628	0.0017991	-0.000209643	-0.00455675	-0.00249746	0.000855459	-0.00423018	0.00283883	0.00419865	-0.00353894
						OS01T0252200-01	0.00969471	0.000929847	-0.00955404	-0.00271209	-0.0139155	0.0161811	0.00561758	-5.40722e-05	0.000387493	-0.00062081	-0.00215034
						OS01T0252600-00	0.0040807	0.0114654	-0.0128598	0.00106742	0.010525	0.0117782	-0.00154508	-0.0192672	0.00304578	-0.00931224	-0.00132776
						OS01T0252900-01	0.00547568	0.00788548	-0.00656464	-0.00062968	0.00358764	0.00706405	-0.0095718	-0.0019891	-0.0105208	0.000526683	0.00498217
						OS01T0253100-01	0.00329114	0.00389326	-0.0050338	0.00152454	0.000377653	0.00519156	0.000751746	-0.00115495	-0.00246784	0.00496369	-0.00323307
						OS01T0253400-01	0.00672371	0.00324707	-0.00692639	0.00554427	0.00401657	-0.00728707	-0.00338474	-0.00112488	0.00782951	-0.00664069	0.0138955
						OS01T0253600-01	0.00825479	-0.00401068	-0.00640823	-0.00459284	-0.0110352	-0.0032225	0.0118407	-0.00853175	-0.00366441	0.0126739	0.000517406
						OS01T0254000-01	0.00729952	0.00317375	0.000455609	-0.0055943	-0.00244418	-0.00392687	0.00535056	0.00228138	-0.00472874	0.000358985	-0.00535074
						OS01T0254100-01	0.00528198	0.00540076	-0.000959277	-0.00567202	0.000259597	-0.00836717	0.0015382	0.00515271	0.000742638	-0.00447048	-0.000896665
						OS01T0254200-01	0.00716283	0.00230214	0.00185477	-0.00566261	-0.0030021	-0.0051606	0.00428962	0.00239248	-0.00548549	-0.000588482	-0.00439202
						OS01T0254900-01	0.00160406	0.0028442	-0.000723957	0.00054607	-0.00127954	-0.00129982	-6.58497e-06	-0.00371042	0.00309543	0.00315245	-0.00131046
						OS01T0255000-01	0.00999692	-0.00532294	-0.0120106	0.00222615	-0.00470856	0.00687431	0.0162473	-0.00585509	0.000434403	-0.00556091	-0.000125333
						OS01T0256400-01	0.0104141	-0.000438109	-0.00821586	0.00255575	-0.000558006	0.00225867	0.00477656	-0.0134495	0.00792403	0.00983706	0.0140508
						OS01T0256500-02	0.0100109	-0.0019008	-0.00756394	-0.00268396	-0.0189001	0.0299626	0.0197356	-0.0280497	0.00833522	0.0120765	-0.00337467
						OS01T0256600-01	0.00590637	-0.00582578	-0.0141645	-0.000428121	-0.0117508	0.0154603	0.0370806	0.00537137	0.00934671	0.00637074	0.00209069
						OS01T0256900-01	0.00561902	0.00466993	0.000719614	-0.00426744	0.000375047	-0.00172662	-0.00101929	0.00589306	-0.000960033	-0.0061127	-0.001156
						OS01T0257100-01	0.00227189	0.0239178	-0.00546991	0.0193239	0.0116755	-0.0156134	-0.000318286	-0.0194124	0.00736925	0.0149838	0.00206247
						OS01T0257300-01	0.00212275	0.0075383	0.0112759	0.00388175	-0.00763235	-0.00130311	-0.00280735	0.00590466	0.00199695	-6.50637e-05	-0.00859265
						OS01T0257400-01	0.00512504	0.00727547	0.00106641	-0.00438478	0.004698	-0.0172192	-0.00794624	0.000290577	0.0155787	-0.00803825	0.00880767
						OS01T0258000-01	0.00649317	-7.04854e-06	-0.00209857	-0.00154998	-0.00816408	0.00157656	0.00608425	0.011008	0.0124255	0.00586506	-0.00811391
						OS01T0258600-00	0.00703161	-0.000472653	-0.00668005	0.0076436	-0.0155519	0.0178521	0.0295695	-0.0136436	-0.0267348	0.00673636	0.0134282
						OS01T0258700-01	0.00110874	0.00211227	0.000738824	0.000379281	-0.00311401	-0.00461016	0.000826093	0.00201898	0.00474928	0.0065373	0.000511556
						OS01T0259200-01	0.00166566	0.00103938	0.00129646	0.000392433	0.00175125	-0.00540761	0.00116208	-0.00238181	-0.00409452	-0.000259984	-0.00237096
						OS01T0259300-01	0.00820178	0.00486497	0.00157079	0.00617604	0.0037274	-0.00786824	0.000607967	-0.0109695	-0.00835403	-0.0106281	-0.00435673
						OS01T0259400-01	0.000756751	0.00135822	0.000525833	-0.00360264	-0.000699705	-0.00240487	-0.00674682	0.00376698	-0.000433397	-0.00226046	-0.00633798
						OS01T0259600-01	0.000941448	0.00553327	-0.00495725	-0.00619664	0.00160755	-0.00340637	0.00264609	0.00447266	-0.00232368	-0.00578861	0.000483453
						OS01T0259900-00	0.00494574	-0.00120565	-0.00716638	0.00268183	-0.0102611	-0.00197771	0.000652894	-0.00275985	-0.00591212	0.0120024	0.00165678
						OS01T0259966-00	-0.00165279	0.00165036	0.00356861	-0.00878996	-0.00351645	-0.00209481	0.00700358	-0.00349104	0.00155689	-0.0058325	0.0143864
						OS01T0260700-01	0.0129777	-0.000568607	0.000614379	-0.00731657	-0.00235168	0.00607629	-0.000787954	0.00298493	-0.00704518	-0.005057	0.00132691
						OS01T0260800-01	0.00676431	0.0050252	-0.00209181	-0.00281611	0.0019462	-0.00738424	0.00616968	0.000893999	-0.00707319	-0.00537785	-0.0029576
						OS01T0261100-01	0.0061414	0.00360382	-0.00670425	-0.00664681	-0.00159448	-0.00640466	0.000562517	-0.0101279	0.00146775	0.000843073	-0.00133578
						OS01T0261200-01	0.00348942	0.00375723	-0.000933993	-0.00126779	-0.00185332	0.00186113	-0.00303634	-0.00710067	-0.00183042	0.00263824	-0.00579772
						OS01T0262500-01	0.00100431	0.00475275	-0.00694679	-0.00223996	0.00267947	-0.0155266	0.0122236	0.00621037	0.00513054	0.00150964	0.00671544
						OS01T0262600-01	0.00896285	-0.0020654	0.00143436	-0.00539494	0.00242856	0.00373755	0.00451237	0.00561454	0.0023265	0.0125301	-0.00405402
						OS01T0262700-02	0.00890256	5.64519e-05	0.00988634	-0.000409623	0.00863698	0.00386342	-0.00167814	0.00788516	0.0116222	0.00509818	-0.00461599
						OS01T0263500-01	0.0121548	0.00110126	8.62091e-05	-0.00285139	0.00563856	-0.00130194	-0.000369318	-0.00562806	0.00697788	0.00110965	0.00143728
						OS01T0264000-01	-0.0154103	0.018279	0.00424419	-0.0416528	-0.000660302	-0.0239978	0.00965786	0.00968431	0.00169149	-0.00150822	0.00337564
						OS01T0264400-01	0.0055856	0.00889957	0.00722861	0.000409859	-0.000260282	-0.00404987	-0.00215899	-0.0120471	0.00494744	0.00856075	0.000304736
						OS01T0264500-01	0.00715073	-1.1683e-05	-0.00499515	-0.00282541	0.00649669	-0.0104501	0.00709599	0.000637591	-0.00384237	-0.00601079	-0.00257477
						OS01T0264700-01	0.00664779	0.00790978	-0.00182059	0.00145164	-0.00746332	-0.00291039	0.000276562	-0.00398549	-0.00273741	-0.00823776	0.00467243
						OS01T0264900-01	0.0147303	-0.0036633	0.000794077	-0.0112452	-0.00552453	-0.000685909	-0.0135702	-0.010461	0.0114313	0.00501734	0.0112907
						OS01T0265100-01	-0.000401695	0.0231614	0.00444523	0.0101898	-0.000695642	0.0013824	0.00526125	0.0103022	0.00219283	0.00508256	0.00464149
						OS01T0265200-01	0.0126566	-0.0014655	-0.000464043	0.00113794	-0.00668164	-0.00376067	0.00127053	0.00200563	0.00131063	-0.000877566	0.00330017
						OS01T0265400-01	0.00632354	0.00130803	-0.00958635	-0.00776958	0.0080022	-0.00442622	-0.00364555	-0.0101571	-0.000585897	0.00111027	-0.00735738
						OS01T0265400-02	-0.000930984	0.00234426	-0.00374064	-0.00274994	-0.00207095	0.00118063	0.00325413	-0.00356429	-0.00252711	-0.00101729	0.00650371
						OS01T0265700-01	0.0159396	-0.00479261	-0.00272872	-0.000217966	-0.00414468	0.00126947	0.00954742	-0.0089109	-0.00220765	0.0105029	-0.00776764
						OS01T0265800-01	0.00119971	0.002094	0.00403781	-0.00044262	-0.00337204	0.00146481	-0.00135057	-0.00311254	0.00685096	0.00932578	0.00314628
						OS01T0265900-00	0.0023832	-0.00219983	-0.00390909	-0.00283113	-0.000228201	0.00109525	0.00499919	0.00112222	-0.0102664	0.00492196	0.00316163
						OS01T0266000-01	0.0189505	-0.00788342	0.0025555	0.00427689	-0.00347468	-0.000779447	-0.00395503	0.00643159	0.00596638	0.00253118	0.00659261
						OS01T0266100-01	-0.000302832	0.008121	-0.000585429	-0.00156588	0.00268103	0.0103294	0.00015466	0.00300876	-0.000523373	0.00497769	0.0119195
						OS01T0266200-01	0.00162618	0.0031523	0.000337124	-0.00537859	0.0135501	0.00570311	-0.00526432	-0.00746478	-0.00551243	0.00741246	0.00069068
						OS01T0266400-01	0.000576015	0.00139356	0.000299221	-0.00162126	0.0023786	0.00317985	0.000575268	-0.00497353	-0.00404321	0.00120793	0.00216066
						OS01T0266500-01	0.00666031	0.0178808	0.00346081	0.00188609	-0.00789588	0.00472146	-0.0232486	0.00573618	0.00115363	0.0102907	-0.00386555
						OS01T0266800-01	0.00424525	0.00340366	-0.00633085	-0.00821825	0.00162776	-0.0104339	0.002252	0.00481851	-0.00175791	-0.00768869	-0.00238999
						OS01T0267100-01	0.0121553	-0.000415003	-0.00467825	-0.0053566	0.00331901	0.00557764	0.00222192	0.00460338	0.000149481	-0.0115804	-0.00772616
						OS01T0267200-01	0.00555997	0.00142347	0.00508896	6.65385e-05	-0.00484165	-0.00291872	0.00292164	0.00355006	-0.00396603	0.0024297	-0.00162052
						OS01T0267400-01	0.00281688	0.00264277	-0.00775553	-0.00373446	-0.00180067	0.000428667	-0.00249492	-0.0103452	-0.00392776	0.00150123	0.00324963
						OS01T0267600-01	0.00786408	0.00437224	0.00231374	-0.00776486	-0.0060223	0.00208228	-0.00109698	-0.00824605	0.00193027	0.00339708	-0.00823895
						OS01T0267900-01	0.00603848	-0.0018873	0.000370317	-0.00584889	-0.0148938	-0.00861619	0.00740919	0.000588955	-0.00930807	0.00488316	0.00536574
						OS01T0268100-01	0.00617596	0.00697508	0.00455132	-0.0120085	0.00360605	-0.0104576	0.00440235	-0.00434905	0.00593674	-0.00525997	-0.000384777
						OS01T0268300-01	0.00247019	0.00417447	-0.0035704	0.000218974	0.00537851	-0.00260815	-0.000401946	-0.00348567	0.00277528	0.00322584	-0.00448524
						OS01T0268600-01	-0.00940302	0.0113119	-0.000765206	-0.0422689	-0.0112777	0.00630634	-0.0166478	-0.00329502	-0.00316352	0.0045893	0.0118164
						OS01T0268800-01	0.00242631	0.00176881	-0.000983359	3.89419e-05	0.0014037	-0.0051657	0.0036232	-0.000903414	0.000871917	0.00565841	-0.00192044
						OS01T0268900-01	0.0174706	-0.0162346	0.000430091	0.00923873	0.017683	0.00542251	0.00273647	0.00588071	-0.00430541	-0.00370857	0.0107808
						OS01T0269000-01	0.00948965	0.00784687	0.00646445	-0.000751682	-0.0038339	0.00982762	-0.00330863	0.00835694	-0.00988316	-0.00273584	-0.0102718
						OS01T0269100-01	0.0135785	-0.00302675	0.00322614	-0.00697688	0.00115514	-0.000715978	-0.00882331	0.00342697	-0.00532721	-0.00423456	-0.00467508
						OS01T0269900-01	0.00817484	0.00873426	-0.00288227	-0.00552539	0.0123955	-0.000642337	0.00147871	0.00261279	-0.00744613	0.00571847	0.00404487
						OS01T0270100-02	0.00215686	0.00141676	-0.000319888	0.00126776	-0.00236822	-0.000152049	0.00349647	-0.0036077	-0.00459799	0.00860512	0.00214652
						OS01T0271000-01	0.0109103	-0.00573758	-0.00366647	0.000929646	-0.00763628	0.00550974	0.00524267	0.0086417	0.0120293	0.00454752	0.0112223
						OS01T0271200-01	0.00988331	-0.00172437	-0.00960682	-0.00608752	-0.00514448	0.00518329	-0.0106311	0.00397108	0.00350793	0.00385945	0.00193921
						OS01T0271400-00	0.0095517	0.00318941	-0.00594358	-0.00251396	0.0104109	-0.00225785	-0.00659553	0.00593163	-0.00983849	-0.00893976	0.00860394
						OS01T0271500-01	0.00919066	-0.000836421	0.00128352	-0.00127088	0.00077342	-0.00723772	0.00211503	0.00181414	-0.0033804	-0.00824682	-0.00320892
						OS01T0271700-01	0.00761781	-0.00735065	0.000333885	0.000445936	-0.000840129	0.00150041	0.00106482	0.00266347	0.00521694	0.00475803	0.00435636
						OS01T0272600-01	0.00323018	0.001961	0.0010591	-0.00092135	-0.000675539	-0.00510515	-0.00113996	0.00172142	-0.00152388	0.0133739	-0.0050147
						OS01T0272800-01	0.0108517	-0.00866304	0.00118728	0.00303347	-0.0030667	-0.000406709	0.00537755	-0.00335221	0.0084869	0.00643077	-0.00355306
						OS01T0273000-01	0.00752765	0.00493481	-0.00126422	-0.00167785	-0.00173426	-0.00371156	0.00601994	-0.000504364	-0.00164841	-0.0027846	-0.00839014
						OS01T0273150-00	0.00363999	0.000142298	0.000716541	0.0014139	0.00498982	-0.00599341	0.00200477	0.000100349	0.00790396	0.0125186	0.00541478
						OS01T0273300-01	0.0100241	0.00482704	-0.00701084	-0.000793992	-0.00357246	-0.00190508	0.000726447	-0.00266379	-3.70063e-05	-0.000340691	-0.000359121
						OS01T0273500-01	0.00292465	0.00652657	-0.00157937	-0.0250932	-0.00338693	0.00986642	-0.00172451	-0.00667701	-0.00366329	-0.003834	-0.00107744
						OS01T0273800-01	0.00538471	-1.68297e-05	0.00122419	0.00428418	0.00684287	0.00449634	0.0153151	-0.010746	-0.00145198	0.00117298	0.0118061
						OS01T0274100-00	0.00581557	0.000850941	0.00598183	0.00104288	0.00577178	-0.00824506	-0.00441872	-0.001187	0.0103782	-0.00167645	-0.0025487
						OS01T0275300-01	0.0107518	0.000635065	0.000975876	0.00262734	-0.00133717	0.0205605	0.00848634	-0.0101862	-0.00719553	-0.00645857	0.0238495
						OS01T0275600-01	0.00131826	-0.000575639	0.000759654	-0.000739044	0.00018813	-0.00150948	-0.00248746	-0.00474333	-0.00345845	-0.00174878	-0.00205004
						OS01T0275900-00	0.00270799	-0.000870817	-0.00132058	-0.00197586	-0.00128927	0.00688317	-0.00706831	0.00556326	0.000125223	-0.00787433	0.00322888
						OS01T0276000-01	0.010855	-0.00732204	0.00494355	0.00285469	-0.00101811	-0.00359429	0.00423812	0.0100473	0.00423283	0.0040936	0.00405588
						OS01T0276100-01	0.00537559	0.00580192	-0.000907436	-0.00282847	0.000834691	-0.00610046	0.00551649	0.0044951	-0.00793412	-0.00856983	-0.00393938
						OS01T0276200-00	0.00537863	-0.00368098	0.00297521	0.000972623	-0.00410671	-0.00213645	0.00151457	-0.000420188	0.00227403	-0.00275117	0.00467616
						OS01T0276400-01	0.00913771	0.00186746	0.000528471	-0.0117618	-0.0005038	0.00573951	-0.00344694	0.00539502	0.000661196	-0.00782398	-0.000119324
						OS01T0276600-01	0.0041812	0.000720336	0.000498089	-0.00161271	-0.00288735	0.00207383	-0.00552231	-0.00739598	0.00567599	0.00707276	-0.00127019
						OS01T0276800-05	0.00442352	0.00043625	0.00101224	0.000145156	-0.00122934	0.00110057	0.00187062	-0.00348111	0.0021211	0.00622455	-0.00339402
						OS01T0276900-01	0.0085448	0.00507012	-0.0037992	0.0202989	-0.00102668	-0.00349767	0.00470189	-0.0165473	0.00308896	-0.00623985	0.00395876
						OS01T0277500-01	0.000474677	0.00469055	9.52247e-06	-0.00631825	0.00290858	0.0038926	-0.00950123	0.00938121	0.00591484	0.00313619	0.00281744
						OS01T0277600-00	0.00638191	0.00796741	0.000479553	-0.0135429	-0.00143076	0.00529166	-0.00545578	0.00042653	0.00110448	0.0165277	0.00339114
						OS01T0277700-01	0.00802264	0.000501077	-0.00388226	-0.00625947	-0.00613671	-0.00213319	-0.00589092	-0.00149646	-0.00246899	-0.00354479	0.00668199
						OS01T0278000-00	0.001508	0.0138747	-0.0126833	0.00193311	0.00846634	0.0118466	0.00623762	0.00524507	-0.00030267	0.0169626	-0.0226428
						OS01T0278050-00	0.00753429	0.000582338	-0.00341847	0.00132368	0.00748311	-0.00826782	-0.023778	-0.000462303	0.0209405	-0.00366333	-0.00999113
						OS01T0278200-01	0.00217663	0.0023642	0.000392323	-0.00696951	0.00401763	0.00226087	0.00571559	-0.00115349	-0.00160138	-0.000948537	0.00594313
						OS01T0278600-02	0.00332227	-3.86514e-05	0.00193076	-0.000525336	-0.00381512	0.000951236	0.0044565	0.00431575	-0.00515507	0.00423092	0.00547748
						OS01T0278900-01	0.00325377	0.00985443	0.000427628	0.00560123	0.00507383	0.00368653	0.00309943	0.00932406	-0.000114506	-0.00321061	0.0120675
						OS01T0278950-00	0.000291167	0.00227465	0.000201354	0.00220268	-0.000951198	0.00137786	0.000775901	0.000317874	-0.00449146	0.00681741	0.00280115
						OS01T0279000-01	0.00326424	-0.000739565	-0.00350722	-0.0026284	0.00213682	-0.00484909	0.000551637	-0.00310957	0.00270504	0.000528351	-0.00411091
						OS01T0279100-01	0.000848957	0.00258156	-0.00694381	0.000675744	0.00600165	0.000880169	0.00289493	-0.00130754	0.00112599	-0.000513329	0.000311658
						OS01T0279200-02	0.00194845	0.0016699	-0.00104668	4.86209e-06	0.00084255	0.00172227	0.00219079	-0.000213443	0.00222087	0.00097722	-0.00163362
						OS01T0279200-03	0.00526879	-0.00257142	-0.000747124	-0.000652495	-0.000642511	-0.00287322	-0.00218551	0.00530088	0.000283904	0.00632213	-0.000650633
						OS01T0279300-01	0.00751234	0.0039283	0.00523205	-0.00498583	-0.00550727	-0.00620853	0.00486548	0.00305426	-0.00458846	-0.0021817	-0.00693212
						OS01T0279400-01	0.0166493	-0.00911548	-0.0185612	0.00217256	-0.00269207	0.0112652	-0.00371902	-0.00376035	0.0111824	-0.00745633	-0.00599734
						OS01T0279700-02	0.00558319	0.00151184	-0.0182573	-0.00502886	0.00523368	-0.000371518	0.00958437	-0.00904284	-0.00324495	-0.00187718	-0.00297292
						OS01T0279800-01	0.00851639	0.00214608	0.0090629	-0.00060309	-0.00577299	-0.00261929	0.00808835	0.0078734	-3.00478e-05	0.00374159	0.00349819
						OS01T0279800-02	0.00352695	0.0012414	-0.0012563	-0.000262428	0.000661958	0.00286146	0.00102744	-0.00338615	5.15935e-05	-0.000596724	0.000219133
						OS01T0279900-01	0.00642609	0.00569701	-0.00744482	-0.00922965	0.00476953	-0.00494046	0.000390091	0.000724735	-0.0055312	-0.00446707	-0.00570848
						OS01T0280000-01	0.00352153	0.00156015	-0.000425536	-0.000998782	0.00538743	-0.00684476	-0.000122585	-0.00437772	0.00800821	0.00437064	0.00510686
						OS01T0280400-00	0.0060287	-0.00311717	-0.00116515	0.00133332	0.00267397	0.00221179	-0.00358962	0.00406946	0.00335593	-0.00496026	0.00452145
						OS01T0281000-01	0.00237132	0.00383267	-0.00497717	0.00360837	0.00434645	-0.00683605	0.0026755	-0.00580707	0.00338387	0.00557282	0.000956855
						OS01T0281100-01	0.00533897	0.00358087	-0.00613707	-0.00439801	0.00344984	-0.00240277	-0.000548747	-0.00325531	-0.00103223	-0.00268173	-0.00277017
						OS01T0281400-00	0.00985186	-0.00404158	0.000715882	-0.00716784	-0.00625853	-0.00592074	0.00503646	0.00199098	-0.00956847	0.00314821	0.00622822
						OS01T0281600-01	-0.000220661	0.025525	0.00241872	0.0174665	0.00269598	0.00959003	-0.00169951	0.00655399	0.00168638	0.0127886	0.0141428
						OS01T0282800-02	-0.00115217	0.0292201	0.00386977	0.019642	0.00366456	0.00167345	0.00528482	0.0101997	-0.00832769	0.010476	-0.00011266
						OS01T0283500-01	0.00480831	0.00167197	-0.00384744	0.00171909	0.000961819	0.000589261	-0.000189065	-0.00711646	0.00440996	0.00410582	0.00515039
						OS01T0283500-02	0.00734255	0.00139832	-0.0033432	-0.00500867	0.00163073	-0.00444747	0.00494846	-0.0112134	-0.0109296	0.00374575	0.0110399
						OS01T0283700-01	0.00175262	0.00581307	0.00230501	-0.00493264	-0.00102177	-0.019108	-0.0117079	0.00933518	0.00822568	-0.00439417	-0.00689807
						OS01T0284700-01	0.0075131	0.0101233	-0.000370735	0.0119384	0.00156704	0.0131061	0.0119446	0.00538926	-0.00603686	-0.0127093	0.0223781
						OS01T0284900-01	0.00348367	0.00309871	0.00168225	5.77873e-05	0.0017053	0.00531172	-0.00123847	-0.00224578	0.00421253	0.00878668	-0.00631567
						OS01T0285300-01	0.00231147	0.00854673	-0.00156235	0.00902439	0.00106816	0.00220319	-0.0050462	0.00507004	-0.00607804	0.00196823	0.00135949
						OS01T0286000-01	0.00383026	0.00153661	-0.00441199	-0.00396165	-0.00120446	0.00354672	-0.00457826	0.00198524	-0.000506155	-0.0014536	0.00189517
						OS01T0286100-01	0.0112092	0.00697148	-0.0137174	-0.000719632	-0.00742246	-0.0174571	-0.0132809	0.00781961	-0.0073346	0.00749984	-0.0109893
						OS01T0286600-01	0.0109035	0.0083349	-0.00816909	0.00778168	0.0116163	0.0190368	0.00710529	0.017115	0.0106509	-0.00283701	0.0101577
						OS01T0286900-01	0.000433175	0.0104605	-0.00536174	-0.00818399	0.0074184	-0.000762864	-0.0104484	-0.00260045	-0.00196181	-0.00311072	0.00309875
						OS01T0287400-01	0.00274168	0.00176441	0.0019902	0.000895429	-0.000106067	-0.0042469	-0.00435015	-1.60085e-05	-0.00245915	-0.00264297	-0.00290349
						OS01T0287600-01	0.016222	-0.00678297	-0.000186545	0.0134733	0.00320311	-0.0161797	0.00656631	-0.0149007	0.000448333	0.00189232	0.00446272
						OS01T0287700-01	0.00800415	0.00471013	-0.00826013	0.0044135	0.00778195	-0.00961516	-0.00054458	0.0041328	0.00230177	-0.000650653	-0.00352758
						OS01T0289600-00	0.00304204	0.000285318	0.00660314	-0.0015386	-0.00287766	0.0021701	-0.00220311	-0.00382981	0.0038951	-0.00121317	0.00136665
						OS01T0290100-01	0.00693245	0.00488383	-0.00518095	-0.00123382	-0.00296049	0.00167924	0.00836581	0.00458499	0.0023028	-0.00267237	-0.0130482
						OS01T0290650-00	0.00677956	-0.00245619	0.00580592	-0.0112496	-0.0118572	-0.0029252	0.00526165	-0.00173465	-0.0100977	-0.00366367	0.00640037
						OS01T0290700-01	-0.000579469	0.0364681	0.0137111	0.00424399	-0.00804168	0.0101436	-0.00311376	-0.00128823	0.00368933	-0.00396546	0.00266385
						OS01T0290800-01	0.00166742	0.00220996	-0.00160976	0.000400582	-0.00129073	0.0029885	0.00419552	-0.000242498	0.00326117	0.00382834	0.00154173
						OS01T0292200-01	0.00740733	0.00634274	-0.00508384	0.0066577	-0.00452025	-0.00955177	0.00610743	-0.0120628	0.0110752	0.0175745	0.00875886
						OS01T0292250-00	0.00116444	0.00144767	-0.00241631	-0.010223	0.00486091	-0.00453279	-0.00230286	-0.00639393	-0.00377984	-0.00382888	0.00240207
						OS01T0292700-00	-0.00160722	0.0159759	-0.00673674	-0.00741901	-0.00214532	-0.00597154	-0.00656912	0.00149954	0.00621678	-0.00332001	-0.00418139
						OS01T0292900-02	0.00613308	0.00237386	0.000699055	0.000863477	-0.00362966	-0.00357187	0.00118152	-0.00578595	0.00836011	0.00667864	-0.00908387
						OS01T0293000-01	0.00507035	0.00360466	-0.0047376	-0.00412218	-0.000492413	-0.00720287	0.00222057	0.000441878	0.0011709	-0.00138262	-0.00389184
						OS01T0293200-01	0.00572547	0.00209326	0.00473274	0.0003241	0.00489755	-0.000672728	0.00200852	0.00240203	-0.00476986	0.00824185	0.000525207
						OS01T0294700-01	-0.0111447	0.0586118	-0.00119365	0.0343448	0.00810628	0.0188552	0.00500312	0.0125184	-0.0100035	-0.0100816	-0.00569116
						OS01T0295700-01	0.00731623	0.00671397	-0.00212183	0.00244651	0.00137775	-0.00337939	0.00291369	0.00197659	-0.00612132	-0.00698671	-0.0121761
						OS01T0295900-01	0.00537615	0.00451318	-0.018534	0.0109604	-0.00454937	-0.0123927	-0.00325502	0.0121271	0.00749539	-0.0128208	0.0235447
						OS01T0296200-00	0.0029395	0.000776218	-0.00313499	0.000336188	0.000929513	0.00125526	-0.00323154	0.00566307	-0.00010143	-0.00483748	-0.00543854
						OS01T0297200-01	0.00180656	0.000334105	0.00282106	5.4726e-06	0.00143195	0.000999444	0.000656258	-0.00154793	-0.00303538	-0.000645813	0.000706725
						OS01T0298301-01	0.00465646	-0.00056905	0.00759408	0.00401545	0.0134934	-0.0162643	-0.0143271	0.00497914	0.000431793	-0.00744799	0.000168759
						OS01T0299400-01	0.0164804	-0.00458662	-0.000448669	0.00610355	0.00629672	-0.00200075	-0.00125483	0.00231871	0.0102438	-0.0188936	0.0035769
						OS01T0299500-01	0.00417894	0.00868599	-0.00214483	-0.0112756	0.00203543	-0.00519478	-0.00237293	0.00435837	-0.0045223	-0.00882165	0.000142787
						OS01T0300600-01	0.0176357	-0.00470868	0.00624721	-0.00919052	-0.00453578	-0.000637375	0.00560133	0.00387567	0.0154962	0.00700583	0.000976575
						OS01T0301000-01	0.0124478	-0.00697769	-0.00271976	0.00409463	-0.00259288	0.000765172	-0.00515798	0.00188829	0.00240302	0.00939998	0.000818879
						OS01T0301300-01	0.00701917	0.00529315	-0.0140289	0.00723928	9.66025e-05	-0.0198374	0.00225473	-0.00289089	-0.00583719	0.00341797	0.00562427
						OS01T0301500-01	-0.00938853	0.0195724	-0.0167647	0.00668808	0.0113648	-0.00192914	0.00395109	0.0034315	0.0016644	-0.00461931	-0.0128893
						OS01T0301900-00	0.00760252	0.0121588	-0.00241637	0.00262149	-0.0069404	0.00564846	-0.00631447	-0.00551497	0.00668499	-0.000212328	-0.000188969
						OS01T0302000-00	0.00576667	0.013176	-0.00045041	0.00756363	-0.00642317	-0.00510631	0.000190615	-0.00254842	0.00518035	0.000238812	0.0020548
						OS01T0302250-01	0.00335376	0.00226677	0.00042862	-0.00179647	0.00708983	0.00198494	0.00273553	-0.00190302	-0.00217811	0.00292238	0.00488574
						OS01T0302800-01	0.0131919	0.00849203	-0.00135968	0.00228199	-0.00101815	-0.00531066	0.00429048	-0.010815	-0.00883673	0.0134127	0.00459356
						OS01T0303000-02	0.0116478	-0.0112074	-0.00712753	0.00721494	-0.00154056	0.00372762	0.00273123	0.00290577	0.000403886	0.000195524	-0.0017018
						OS01T0303200-01	0.00770825	-0.00298766	-0.00318714	0.00414514	-0.00237411	0.00236898	0.00321112	-0.00424358	0.00953941	0.00121244	-0.00667244
						OS01T0303600-01	-0.00327225	0.0201114	-0.00815333	-0.00185579	0.00545782	-0.0109343	0.0168852	0.0122217	-0.00131048	0.0173233	0.00252033
						OS01T0304000-01	0.0118714	-0.00818137	0.00331315	8.96385e-05	-0.00301752	-0.00437008	0.00316376	0.00662001	0.00481401	0.00266744	0.000999874
						OS01T0304300-01	0.00392389	0.00337909	0.00132611	0.00120269	-0.00228596	7.88666e-05	-0.00178102	0.00549704	-0.00306049	0.00801325	-0.00203138
						OS01T0305200-01	0.0105572	-0.000804982	-0.00633611	-0.00236148	-5.49546e-05	-0.00801225	0.00624921	0.00707687	-0.0115207	-0.00162332	-0.0136616
						OS01T0305300-01	0.00377663	-0.00117927	-0.0030544	-0.00682007	-0.00624933	0.00443939	-0.00217145	0.00374071	0.0133239	-0.00174748	-0.00136485
						OS01T0305900-01	0.0169141	0.0198152	-0.000434074	0.0283822	-0.0134906	-0.00875485	-0.0118743	-0.00568901	-0.0118086	-0.00225168	-0.0125684
						OS01T0306900-01	0.000163827	0.00101153	-0.0118529	-0.0073767	0.00596793	-0.0025382	0.00211809	0.0015043	-0.0024139	-0.00852647	0.00365889
						OS01T0307500-01	0.00144481	-0.000157584	-0.000483527	0.000808849	-0.00370644	-0.00372425	0.00431615	0.00524994	-0.00312859	0.00533666	0.00637466
						OS01T0307624-01	0.00322447	-0.00158199	0.0022074	0.00116975	-0.00497584	0.000403026	0.00265074	-0.00137988	0.00467057	-0.00140281	-0.000337637
						OS01T0307686-00	0.00383191	0.000616748	0.00599661	-0.00223867	-0.00483212	-0.00150867	-0.00349807	-0.00321772	-0.00507397	-0.00218858	-0.00333592
						OS01T0309451-01	-0.00961805	0.00816777	0.0072058	-0.0212866	0.0146202	-0.00971216	0.0130019	-0.00384992	-0.00900229	0.0223304	0.00607748
						OS01T0309800-01	-0.0023553	0.00471401	-0.00480241	-0.0229917	0.000395715	-0.0139117	0.00996008	0.00599016	0.00893081	-0.00345445	0.00179332
						OS01T0309900-01	0.00875276	0.00351631	-0.00277049	-0.0159697	-0.00891976	0.00786151	0.00729618	0.00251096	0.000593814	-0.0046743	-0.00679603
						OS01T0310100-01	0.00295468	0.00850707	-0.00670535	0.00354039	0.00150226	-0.0166168	0.00684273	-0.00534467	-0.00504803	0.0104602	-0.0115373
						OS01T0310550-01	-0.00756862	0.000897227	-0.00515163	-0.0185108	-0.00712081	0.0028076	0.0140115	-0.0132226	-0.0110697	-0.0101689	0.0152601
						OS01T0310600-01	-0.00102879	0.000326869	0.00444011	-0.00545404	0.00549122	0.0124053	0.00901296	-0.00541538	-0.00586546	-0.00357265	0.0047244
						OS01T0310800-01	0.00961577	-0.00296159	-0.00189099	1.51902e-05	0.000352288	0.00469623	-0.0043394	0.000518824	-0.00431129	0.0090128	-0.0035954
						OS01T0311100-00	0.00402168	-0.000673536	0.00184675	-0.00267725	-0.00209771	0.00239641	-0.00141153	-0.00419686	-0.00326606	0.00299968	0.00163519
						OS01T0311400-00	0.00560706	0.0117682	0.000681866	-0.00282017	-0.00178981	0.000381122	-0.00204461	0.000559015	-0.00970295	0.00817818	-0.00380383
						OS01T0311800-01	0.00249561	0.00409808	0.00802507	0.000198057	-0.00733064	0.00123737	-0.000714846	0.000303709	-0.000695372	-0.00197593	-0.00625114
						OS01T0312500-01	-0.00152062	0.0292916	0.00344988	0.0145033	-0.00434953	0.01115	-0.00351205	0.0101651	-0.00117101	0.00822022	0.0105735
						OS01T0314100-01	0.00198924	0.0141083	-0.00246913	8.63147e-05	-0.00807695	0.013596	-0.00414011	0.00961046	0.0079312	-0.00421394	-0.0105565
						OS01T0314300-01	0.0104994	0.00507039	0.00401461	0.00445312	0.00724639	-0.0160895	0.00390971	0.00381922	0.00904167	0.00900919	0.0029275
						OS01T0314800-01	0.0122315	0.00094969	0.000829708	0.00743183	-0.0038693	-0.000529055	-0.00929818	-0.0265803	0.00205934	-0.000655404	0.00376084
						OS01T0315800-01	0.00512448	0.0035122	0.00201878	0.00152922	-0.000877873	-0.00478828	-0.00245719	-0.00263888	0.00314474	0.00644208	0.00198813
						OS01T0316500-01	0.0102093	0.00569093	-0.00515697	-0.0102253	0.00556444	0.00643864	0.00474897	-0.0202282	0.00181508	-0.00237836	0.0119913
						OS01T0316600-01	0.00186564	0.0027856	-0.0082878	-0.00424189	0.000508451	-0.00560047	0.00546719	0.0054344	-0.00386848	-0.00513238	-0.00431954
						OS01T0316800-01	0.00545057	-0.000295255	0.00299366	0.00106376	-0.00382614	-0.00326032	0.000992222	0.00292657	-0.00169757	0.00374433	0.000168128
						OS01T0316900-01	0.000620839	0.00767388	-0.00570103	-0.00557393	0.00411376	-0.0050195	0.00726501	-0.00385256	0.00205299	-0.00872147	0.0029475
						OS01T0317800-01	0.0151431	0.00457998	-0.0128433	0.00210279	-0.0058323	0.0029632	-0.0183823	0.000488353	-0.00519141	-0.00742888	-0.0045569
						OS01T0318700-01	0.00910137	0.00384339	-0.00181669	0.00404518	0.00799849	-0.0174383	0.000124646	-0.0115236	0.00545951	0.00476187	0.00453221
						OS01T0320700-01	0.00104134	8.83923e-05	0.00730713	-0.00335204	0.0152179	0.0144117	0.0121683	-0.00453446	0.00216415	0.00472025	-0.00458766
						OS01T0321300-00	0.0029554	0.00463341	-0.0100347	-0.00129089	0.00995836	-0.00921081	0.00905877	0.00248814	-0.0104184	-0.011719	0.0038071
						OS01T0321700-01	0.00392989	0.000838168	0.000272605	-3.84266e-05	-0.000353408	0.0013126	0.00450411	-0.0101995	0.00615338	0.00179573	-0.00262725
						OS01T0321800-01	0.0075392	0.00329772	-0.00178206	-0.0103734	-0.00465337	0.00230652	0.00219122	0.00420065	-0.00537919	-0.000468114	-0.00637208
						OS01T0321900-00	0.00455423	-0.00105259	0.00300175	0.00259963	0.0015843	-0.000659973	-0.00499999	0.000680106	-0.00725631	0.008441	-0.00371059
						OS01T0322700-01	-0.000828362	0.0153762	-0.00211182	-0.00356674	0.00902928	-0.0193235	0.00488293	0.00509355	-0.00379967	0.00504869	-0.0134805
						OS01T0322800-01	0.0164473	-0.00390284	-0.00112964	-0.00945565	0.00271416	-0.00195259	-0.00269188	0.0114541	-3.23618e-05	0.0050828	0.00693862
						OS01T0323300-00	0.0101783	-0.00195961	-0.00528524	0.00962354	0.00559833	0.0139261	0.00898134	-0.0108382	0.00586986	-0.00615828	-0.00747228
						OS01T0323600-01	0.00308491	0.00460153	0.00760769	-0.0103771	-0.00529907	-0.0062591	3.60336e-05	0.00164195	0.0015721	0.000575105	0.00154831
						OS01T0323775-00	-0.0082102	0.0107534	0.00678253	-0.026745	-0.00313208	-0.00850445	0.00199044	0.00874753	-0.00156635	-0.00511464	0.00437655
						OS01T0326300-01	0.00865156	0.00132764	0.0233888	-0.0115858	-0.0050566	-0.0223597	0.000756111	-0.0152904	0.00777253	0.00348198	-0.0154287
						OS01T0327400-01	0.0116286	0.011398	0.0346308	-0.00425066	-0.000403256	0.000519833	0.0210996	-0.00758966	-0.0134543	0.00120543	0.0083057
						OS01T0327900-00	0.00165586	-0.000488139	-0.00914478	0.000560396	0.0022998	0.00550767	-0.00670975	0.00324983	-0.00445087	-0.00961397	0.0171358
						OS01T0328300-01	0.00426223	0.00179261	0.00687366	-0.00659116	0.014435	-0.0170043	-0.0265928	0.00210921	-0.00459805	-0.0180048	0.0138389
						OS01T0328400-01	0.0154893	-0.00684244	0.00273732	-0.00305089	-0.00245047	-0.00153004	0.00544158	0.0108139	0.00295506	-0.000502907	0.00187822
						OS01T0328500-01	0.01068	0.00224835	0.00419731	-0.00284389	-0.00334329	0.0109699	-0.010573	-0.000842873	-0.00396933	0.0102869	0.000105863
						OS01T0328600-01	0.00495822	0.00567118	-0.00283645	-0.00477287	0.00329689	-0.00648159	0.0062993	-0.00315726	0.000934814	-0.00095364	-0.00187068
						OS01T0328700-01	0.00154781	0.0140121	-0.00469702	0.000177246	0.00151416	-0.0011007	0.00566488	0.000840523	-0.00296632	-0.00653194	-0.000145448
						OS01T0328900-01	0.00394509	0.00620314	-0.00785724	0.00675125	-0.000686777	-0.00948608	0.0085356	-0.0084744	0.00533495	0.0010082	-0.0053466
						OS01T0329000-01	0.0108324	0.00680043	-0.00541376	0.0121451	0.0163011	-0.0170637	0.00161589	-0.0113646	-0.00187692	-0.00440697	0.0179623
						OS01T0329900-01	0.000120598	0.0355093	-0.000917458	0.0177755	0.00287137	0.00622388	-0.00833502	0.0191016	0.00448949	0.00190302	0.0164956
						OS01T0330100-01	0.000407899	0.000989248	0.00203533	0.00234834	0.00149976	-0.000992414	0.00251681	-0.00179647	-0.00527458	-0.000790786	-0.000646267
						OS01T0331100-01	0.00301165	0.005182	-0.00407861	0.0106318	0.00191318	0.00191914	0.00396221	0.00239343	0.00488914	0.00650659	0.00296507
						OS01T0332100-01	-0.00110588	0.00380864	0.00814596	-0.0205779	-0.00898936	-0.0237373	0.025826	0.0150068	0.0156351	0.00946638	0.00807773
						OS01T0332150-00	-0.00111736	0.000460246	8.15235e-05	-0.00556625	0.00248844	-0.00849501	0.00604138	-0.000829331	0.0042129	-0.00143958	0.0016254
						OS01T0332800-02	0.00355173	0.00557403	-0.0174845	-0.0053723	0.00780036	0.00365319	0.0145346	-0.00387481	0.000657582	0.00251523	-0.00120993
						OS01T0332900-01	0.000976591	0.0041736	-0.000168211	-0.0073666	-0.000588548	0.00506001	-0.000984183	-0.000597463	-0.00693463	0.00955958	-0.00127966
						OS01T0332900-02	0.00258958	0.00561321	-0.000834165	-0.00269455	0.00466151	0.000397182	0.00433889	-0.0020821	0.00597508	-0.00113754	0.00165965
						OS01T0335700-01	0.00506432	0.00669005	0.00490447	-0.00474709	-0.0049702	0.00225269	-0.00131285	0.000510882	0.0121633	-0.0133653	-0.000654158
						OS01T0337160-00	0.000614141	0.00161056	0.00172029	-0.00222886	0.00193224	0.00424508	0.00515193	0.00105804	-0.00745296	0.00939397	0.00378038
						OS01T0337500-00	0.000191462	0.00286577	0.00356984	4.13291e-05	-0.0047895	-0.00022278	0.00272935	-0.0021422	-0.000137725	-0.00279094	-0.00201695
						OS01T0337600-02	0.00337072	0.00308386	-0.00608313	-0.00362797	0.000616254	-0.000359286	0.00104033	0.000211278	0.00102215	-0.00346266	-0.00515835
						OS01T0337700-02	0.00377271	0.00292004	-0.00221149	-0.00918554	-0.00335253	0.00762573	-0.00671772	0.00202348	0.00249294	0.00318531	-0.00586526
						OS01T0337900-01	0.0119103	-0.00676344	-0.00488095	-0.00268274	-0.00324115	-0.000737278	0.0177565	0.00364822	0.00484994	0.00788936	-0.0051918
						OS01T0338000-02	0.00719382	0.00698795	0.00452004	0.00144556	-0.0070478	-0.00735798	0.00514582	-0.00072975	0.00339555	0.00836571	-0.000195923
						OS01T0338100-00	0.00712087	0.00815502	-0.0140337	-0.00555207	0.00547502	0.00234452	-0.00799355	-0.0219237	-0.00320398	-0.00812141	0.0100262
						OS01T0338200-01	0.00293586	0.00660641	-0.00184834	-0.00646707	-0.00247663	-0.00572446	0.00382322	0.00421664	0.00285589	-0.00203207	-0.00154453
						OS01T0338600-01	0.00444594	0.0048071	-0.00461722	-0.00115697	0.00412055	-0.00467748	0.0056091	0.00480644	-0.00250531	-0.00402423	0.000486311
						OS01T0339500-01	0.00305357	0.0042287	-0.00170767	-0.00339997	0.00572799	-0.0100532	-0.00774393	0.001699	0.0161593	-0.00121009	0.00299769
						OS01T0339600-01	0.00228129	-5.5201e-06	-0.00587481	0.00771374	0.00082782	0.00195639	-0.00276627	0.00246517	0.00209198	0.000170129	0.00381179
						OS01T0339900-01	0.0117207	-0.0072355	0.00246782	-0.00113995	-0.0068623	-0.00571727	0.00856987	0.00571555	-0.00253872	0.00273994	-0.00792505
						OS01T0341200-01	0.00357207	0.00285223	-0.00456135	0.00374093	-0.00875306	0.00623639	0.005279	0.0108026	0.0134677	0.00398537	0.00380995
						OS01T0342500-00	0.00792355	0.00112413	-0.00999331	-0.0131162	0.000948578	-0.0124929	0.00691303	-0.0209283	0.00755644	-0.00423725	-0.000178752
						OS01T0342800-01	0.0108338	0.00090029	-0.00291269	0.000991297	-0.00124479	-0.00184595	-0.00430093	-0.00459835	0.00474971	-0.00453985	0.00655123
						OS01T0343300-01	0.0016682	0.0108424	-0.00638987	0.0198919	0.00563266	-0.000807927	0.00147361	0.00143234	0.00179332	-0.00388846	-0.00622604
						OS01T0343500-01	-0.000199521	0.0100171	-0.00286685	-0.00224217	0.0116153	0.0172261	0.0180199	-0.0113902	-0.0207249	-0.00707284	0.0122835
						OS01T0346250-00	0.00734405	0.0024936	0.0173177	-0.0150046	-0.00141043	0.000829733	-0.00899747	0.00743349	-0.016908	-0.00348074	0.00144273
						OS01T0346600-01	0.00527392	0.00686976	0.011814	-0.000676955	-0.00382983	-0.001924	-0.000212427	-0.00504041	-0.0263494	0.00261405	0.0127577
						OS01T0346700-01	0.00135788	0.00782853	-0.00548089	-0.00664348	-0.00126201	-0.00105046	0.00234379	-0.00396116	0.00631561	-0.000574193	-0.0116078
						OS01T0347100-01	0.00725622	0.00894124	0.00802809	-0.0034012	-0.0048647	-0.00625879	0.0108971	0.00377916	0.0167391	-0.00477661	-0.0118404
						OS01T0347200-01	0.000150682	-8.52563e-05	0.00222181	-0.00228825	-0.00200215	-0.000191115	-0.00131222	0.0016698	-0.00585434	-0.00447163	0.0090299
						OS01T0348600-03	0.00345949	0.00524265	0.00372996	-0.00218079	-6.29232e-05	0.000127568	0.00253305	-0.00156613	0.00890306	0.00220251	0.00262775
						OS01T0348700-01	0.0152291	-0.0090387	0.00290251	-0.000513257	-0.00538248	0.000108425	0.00712359	0.016705	0.00547667	0.00033026	0.001956
						OS01T0348900-01	-0.000371747	0.00748853	0.00507659	0.00590186	-0.00848754	0.00579925	0.00658297	-0.00879035	-0.00281803	0.00587521	0.0123355
						OS01T0349400-01	0.00578884	0.0119892	0.00127007	-0.0134842	0.000151507	0.0124144	-0.00512967	-0.015288	-0.0123887	0.00312387	-0.003297
						OS01T0349600-01	-0.00438965	0.00694456	0.00085666	-0.00887576	0.00243771	-0.00530375	-6.47615e-05	0.00248866	-0.0123278	0.00336522	0.0124886
						OS01T0349800-01	-0.000367793	-0.00113173	0.00352307	-0.00302882	0.00222072	0.00425987	0.00568709	0.000965669	0.00303336	0.00294991	-0.00248564
						OS01T0350000-01	0.00101112	-0.00170625	0.00538917	-0.00222484	0.00331723	0.00562793	0.00804879	0.00219634	0.00208971	0.00174958	-0.00584064
						OS01T0351200-00	0.00217941	0.00173539	0.000631863	0.00200889	-0.00115924	-0.00327607	-9.05623e-05	-0.0023828	0.00105215	-0.00271342	0.00472912
						OS01T0351300-01	0.00574456	0.00430352	0.00785622	-0.0180245	0.00431816	-0.00238243	-0.00902013	0.0067621	-0.0112424	0.00363839	0.0016462
						OS01T0351800-01	0.0102929	0.000912346	0.00658221	0.000109945	0.00134674	-0.0126872	-0.0164646	0.00859421	0.0273824	-0.00555873	-0.00158299
						OS01T0352100-01	0.0110517	0.00690088	0.015342	-0.010035	-0.00220973	-0.0212792	-0.0309948	0.0324349	0.0640035	-0.0230993	0.0074307
						OS01T0353900-01	0.0010549	0.000571906	4.7309e-05	-0.000350766	0.00289353	0.00207657	-0.000448813	-0.000991277	-0.00636715	-0.00238922	-0.00332838
						OS01T0355100-01	0.00232316	0.00016479	-0.00493366	0.00167888	-0.00114224	0.00137292	-0.00658185	0.00439986	0.00713445	-0.00241566	-0.0017084
						OS01T0355500-02	0.00670751	0.00484624	-0.00314716	-0.00610565	-0.000870762	-0.00324817	-0.00155637	-0.00107446	0.00603843	0.00505904	-0.00830766
						OS01T0355600-01	0.00813581	0.00128423	-0.00149551	-0.0103398	-0.00271301	-0.00125166	0.00743747	-0.00126545	-0.00789103	0.00332692	-0.00321036
						OS01T0355800-00	0.00257622	0.00266789	0.000988591	0.00348339	-0.0073914	0.003238	-0.000573999	-0.00679389	0.00311067	0.0075891	0.00249899
						OS01T0355900-01	0.00722088	0.00547641	-0.00478511	-0.0052122	0.00371539	-0.00263645	0.000470679	0.00845341	0.00552096	-0.00809446	-0.00112107
						OS01T0356400-01	0.00390179	0.00461018	-0.00168927	-0.00928285	0.00251038	-0.0104069	0.00265327	0.00342482	-0.00182842	-0.00104981	-0.000678167
						OS01T0356500-01	0.00530739	0.00699715	-0.00858898	0.000790651	-0.00178542	-0.0016597	-0.00470258	0.00606015	0.00143607	-0.000921938	-0.000217687
						OS01T0357800-01	0.0107834	-0.00403047	-0.00490855	-0.00850913	0.00591224	0.0013706	0.00972266	-0.00847054	0.00610965	0.00389708	-0.0129107
						OS01T0357900-01	0.0041273	0.0196069	0.00371201	0.0127917	-0.000460969	-0.000969684	-0.0118012	0.00166031	-0.0157569	0.00902331	0.00268577
						OS01T0358100-01	0.000901557	0.0107859	0.00208316	0.00602597	0.00148677	0.00398685	-0.00346065	0.00350611	-0.00377219	0.00456466	0.00872333
						OS01T0358300-01	-0.00443618	0.0101823	-0.0168599	-0.00419419	0.012202	-0.00175934	0.00393246	0.00578157	-0.00981389	-0.0228339	0.00472246
						OS01T0358300-03	-0.00319237	0.0107306	-0.00848573	0.000581327	0.00770522	0.0050214	0.00811202	-0.00767917	0.00315145	0.00573264	0.00573291
						OS01T0358400-01	0.0146656	-0.00825963	0.00136724	-0.00204189	-0.00197325	0.00150158	0.00185905	0.013988	-0.00368765	-0.000482421	0.00867639
						OS01T0359400-03	0.00295408	0.000900275	-0.00131767	-0.00421137	0.00426266	0.00846463	0.0127079	-5.90765e-05	-0.00901334	0.0132763	0.00281604
						OS01T0359600-00	0.00117801	0.00202129	0.00110281	-0.00436471	-0.00110743	0.000897237	-0.00573514	-0.000814205	-0.00430986	0.00179355	-0.00210938
						OS01T0360100-01	0.00154872	0.00212124	0.00257854	0.000188906	0.00227012	0.000296663	0.00182309	0.00251521	-0.00375067	0.00392565	0.001021
						OS01T0360200-01	0.0013503	0.0047533	0.000710827	-8.98456e-06	-0.00294415	0.00284991	-0.00198208	0.00572343	0.00361097	-0.00310005	0.0029175
						OS01T0360200-03	0.00532154	0.0170539	-0.00730775	0.00460346	-0.0072842	0.0123827	-0.0114045	0.0130735	0.0100568	0.0143276	0.0035959
						OS01T0360600-01	0.00644723	0.00528587	-0.00518038	-0.004959	0.00023494	-0.00533968	0.00542311	0.00276704	-0.00340077	-0.0112867	0.00301938
						OS01T0361000-02	0.00288248	0.00425495	0.0167043	-0.00880685	0.0261594	-0.00925763	-0.00189527	0.000168851	0.00143115	-0.00231225	0.00675282
						OS01T0361500-01	0.000931184	0.00564306	-0.00621296	-0.00618946	0.00715588	-0.00275556	0.00526842	0.00140331	-0.00340661	-0.00510025	-0.00238252
						OS01T0361800-02	0.00136392	0.000963911	-0.00561606	-0.0048124	-0.00197699	-1.31146e-06	-0.00365426	0.00766657	0.00021804	-0.00125104	-0.00313213
						OS01T0362000-01	0.0108167	0.0034609	-0.00291511	-0.00244659	-0.00717981	0.00469769	0.00546374	-0.000469276	-0.00114776	0.00175601	-0.00353212
						OS01T0362100-01	0.00275587	-0.000155596	-0.00420562	-0.00400989	0.0122364	-0.00606299	0.00510748	0.00333982	0.0174496	0.00124745	-0.0154874
						OS01T0362400-01	0.0039166	-0.000655217	0.0181216	-0.00216596	0.0232548	-0.0115071	-0.0129281	-0.00501244	0.00142779	-0.00288492	0.00185891
						OS01T0362533-01	0.00329925	-0.00388545	0.00711966	-0.00128612	0.0107862	0.00733204	0.0145348	6.55754e-05	-0.00189934	0.00443871	0.00147968
						OS01T0363300-02	0.00125959	0.00423941	-0.000181516	-0.00258174	0.0040606	-0.00528263	0.000251865	0.00279532	0.00421417	-0.00130945	0.00453874
						OS01T0363500-03	0.000601737	0.00170416	0.00246282	-0.00560528	0.00640028	-0.00678112	-0.00282697	-0.00154847	-0.00143872	-0.00359043	-0.00109439
						OS01T0363600-01	0.00351294	0.00589061	-0.00154659	-0.00608146	0.00563041	-0.00236504	0.00399986	-0.00974719	-0.0138423	0.00549653	0.0148943
						OS01T0363900-01	0.00555139	-0.000594112	-0.00291459	-0.0034913	0.00110983	-0.000210359	0.000406756	-0.000681853	-0.00158453	0.00177858	-0.00333852
						OS01T0364100-00	0.00227545	-0.00174572	0.00282776	-0.0021465	0.00319877	-0.0013585	0.00101955	-0.000671097	-0.000443604	-0.00578607	0.00232715
						OS01T0364400-00	0.00566561	-0.000608607	-0.00466994	-0.002952	-0.0155117	0.00224418	0.00815581	0.00571384	-0.0142343	-0.00765314	0.0241962
						OS01T0364450-00	0.0018272	0.00536003	-0.0105308	-0.0122122	-0.017026	-0.00960196	-0.0219354	0.0306707	0.0752636	-0.0109758	-0.0320991
						OS01T0364800-00	0.000566324	-5.07155e-05	0.00543952	-0.00248659	0.000990916	0.000750915	-0.00478419	0.00143063	-0.00309732	0.00151262	0.00370737
						OS01T0365000-00	0.000560708	-0.00181296	0.00252439	-0.000281073	-0.00469304	-0.0021864	0.00139423	-0.00452561	0.00392526	-0.00455404	0.00641989
						OS01T0366100-01	0.00401648	-0.00319268	0.0111608	0.000775492	0.01359	0.00103718	0.000719895	-0.0014068	-0.000286208	-0.00213123	0.000265842
						OS01T0367400-01	0.00181976	0.0124691	0.00191265	0.00335951	-0.00249141	0.00819151	-0.00129787	0.00557349	0.00327303	-0.00743903	0.000891859
						OS01T0367400-02	0.00063051	0.00685642	0.00382511	0.00330022	0.000239523	0.00357368	0.0018927	0.0026732	0.0026528	-0.0060295	-0.0072095
						OS01T0367700-01	0.000564987	0.0102528	-0.00209666	-0.00776294	0.000718859	-0.0051644	0.00170353	-0.00347118	0.00129264	0.00563176	-0.00538259
						OS01T0367900-01	0.00611381	0.00210873	-0.00581599	-0.00243225	-0.00560058	-0.00107039	-0.00160529	0.00655425	0.00895372	-0.00323848	-0.00765213
						OS01T0368000-00	0.00612265	0.00637611	-0.00729458	0.00456055	-0.00483925	0.00918453	-0.00566952	-0.00082623	0.00929012	0.00310604	-0.00773865
						OS01T0368700-01	0.000453057	0.00620458	-0.00411137	0.000855166	-0.000510157	0.00590891	0.0012651	0.00699485	0.00360033	0.000490032	-0.00438475
						OS01T0368900-01	0.00286096	-0.000395307	-0.00435524	-0.0149801	0.00504292	-0.00528761	0.0106393	0.00175183	0.00107987	-0.00669977	-0.00222854
						OS01T0369000-01	0.000729701	-0.000567827	0.00149216	-0.00347435	0.000862018	0.00268969	0.00307829	0.00022445	-0.00255187	0.00182557	0.000250237
						OS01T0369600-01	0.00199076	-0.00108633	0.0101623	-0.00222557	0.0120497	0.0018969	0.00156799	-0.00235013	0.00246787	0.00354769	0.00129332
						OS01T0369700-03	0.00870287	0.000474577	0.00420815	-0.000689856	0.00616034	-0.000979496	-0.000626317	-0.00594668	0.0137833	0.00639208	0.000663083
						OS01T0369900-01	0.000227572	0.00878701	-0.0210335	-0.0138143	-0.0381248	-0.00800811	0.000566132	-0.00917093	-0.0114684	-0.000104965	0.0133901
						OS01T0370000-01	0.005674	0.00354117	0.00684804	-0.00116021	-0.00663852	-0.00150329	0.00127139	-0.0063787	0.00190401	0.00243965	0.00170613
						OS01T0370900-00	0.00264956	0.00171756	0.00301517	-0.000389787	-0.00203072	-0.00439808	-0.001302	-0.00267108	-0.00365724	-0.000482778	0.000549066
						OS01T0371200-01	0.00859454	0.0115533	0.00400491	-0.00306877	-0.00510708	-0.00216736	0.00741119	0.00688776	0.0177817	-0.0133411	-0.0106048
						OS01T0372400-01	0.0047452	0.00183654	-0.000484556	0.00492525	-0.0122196	-0.00231351	0.00351293	0.00128728	0.00754335	-0.0106885	0.00213497
						OS01T0372500-00	0.000707212	-0.00252387	0.010676	-0.00596129	0.0235144	0.00833789	0.00794956	-0.00472192	-0.00307895	0.0167348	-0.00367053
						OS01T0372700-01	0.00873888	-0.00590794	-0.00346083	0.00242971	-0.000221444	-0.00418196	0.00282262	0.00274693	0.00104725	-0.000860409	7.24121e-05
						OS01T0372866-00	0.00019996	-0.000120083	0.00281035	-0.00150203	0.0030808	-0.000603235	-0.00100291	-0.00120381	0.00501534	-0.00501303	0.00258374
						OS01T0373700-01	0.00732343	0.00808096	0.0238472	0.00200145	-0.0120678	-0.00637882	-0.00258028	-0.0156966	-0.0151703	0.00252672	-0.00936396
						OS01T0373800-01	0.00821136	0.00352533	0.020537	0.00142974	-0.0128134	-0.0014907	0.00558619	-0.01772	-0.00677711	-0.0029455	-0.00789022
						OS01T0374900-01	0.00821174	0.00615267	-0.00447802	-0.00699866	-0.0188732	0.0030705	-0.00789788	0.00293673	-0.00961295	-0.00283902	-0.0037161
						OS01T0375000-01	0.0217588	-0.0132722	-0.00384573	0.00599841	0.0052442	-0.00113425	-0.00107588	0.0140886	0.00888476	0.0025814	0.00258918
						OS01T0375100-01	0.0107862	-5.94914e-05	-0.00135324	-0.00560381	-0.00219619	0.00478845	-0.00658013	0.0037514	-0.00211014	0.00262664	-0.00610189
						OS01T0375200-03	0.00243133	0.00190935	0.00260791	-0.000310502	-0.00299425	-0.000898872	-0.00183463	-0.00355937	-0.00276703	0.00320876	0.0004284
						OS01T0376700-01	-0.00110425	0.00410082	-0.0135302	-0.00257836	0.0010153	-0.00532813	0.0106404	-0.000819071	-0.00297204	-0.00239989	-0.00537333
						OS01T0377000-01	0.00363337	0.000415414	6.80591e-05	-0.00392678	-0.0100684	-0.0120584	0.00390599	-0.00999887	0.000687582	0.00729931	0.0056892
						OS01T0377500-01	0.0098189	0.00121194	-0.00929808	-0.00777886	0.00221096	-0.00458663	-0.000663904	-0.0112118	0.00696794	0.000772947	-0.00476835
						OS01T0377700-01	0.00385386	0.00162279	-0.00585989	-0.00320305	0.00630501	0.00337505	0.000230399	-0.0012893	-0.000371124	-0.0113172	0.00643378
						OS01T0377700-02	0.0038116	-0.00344693	-0.00280819	-0.0112743	0.00671638	-0.00368542	0.0018558	0.00280213	-0.0105079	-0.00899902	0.00409316
						OS01T0378100-01	-0.00980894	0.0563235	-0.00118764	0.0365438	0.00589893	0.0279714	-0.000553789	0.0164034	-0.0042757	-0.00540867	0.00605633
						OS01T0379400-03	0.00113284	0.000288369	0.000278595	0.000638518	0.0024976	-0.000456506	0.0017585	-0.000697298	-0.00302639	-0.00165559	0.00500937
						OS01T0380800-00	0.00778414	-0.000539601	-0.00870018	-0.00249887	-0.0176061	-0.00161408	-0.00769083	0.00164069	0.00251202	-0.0124437	-0.000394628
						OS01T0382000-01	0.0173369	-0.0124003	0.0260992	-0.00942604	-0.00296179	-0.00699044	0.0290958	-0.0275119	-0.0376499	-0.0061046	0.0289211
						OS01T0382400-01	0.00985583	-0.00738525	0.0286043	-0.00608731	-0.00463978	0.000304503	0.0116217	-0.00665907	0.00854525	-0.00743406	-0.00121486
						OS01T0383100-01	-0.00221593	0.00120085	-0.0039271	-0.00156148	-0.0024237	-0.00295103	-0.00123314	0.00149559	-0.00185692	0.0050008	-0.00131201
						OS01T0383700-01	0.00460526	0.00406726	-0.00453158	-0.00622156	0.00442596	-0.000635603	0.00312989	0.00433015	-0.00196623	-0.00688179	-0.00511477
						OS01T0384300-00	0.00659493	0.0114915	-0.0185542	0.0115449	0.000873433	-0.0114738	-0.00484856	-0.012189	-0.00096874	-0.00514935	-0.00165648
						OS01T0384800-01	-0.014791	0.012589	0.0155639	-0.0219215	-0.011474	-0.0175832	0.0242809	0.0289687	-0.00937772	0.0197025	-0.0119274
						OS01T0386700-01	-0.00187636	0.00175969	0.00138422	-0.0135569	0.010191	0.00522191	0.0028266	-0.0072137	0.0120405	-0.0172162	-0.00880862
						OS01T0387133-00	-0.00154971	-0.00233343	-0.00273728	-0.0039934	-0.0049102	-0.00528256	0.00856667	0.00811615	-0.00250992	-0.000375716	0.00613363
						OS01T0388000-01	-0.00337136	0.00844595	0.00441563	0.00109927	-0.000876305	-0.00222558	-0.000466974	0.00457148	0.00169247	0.00546833	-0.00280733
						OS01T0388500-00	0.00339328	0.000504164	-0.00781057	-0.0040013	0.00355735	0.00385122	-0.0056113	0.00286106	-0.00532783	-0.00187428	-0.00909024
						OS01T0388700-01	-0.00015739	0.00189946	-0.00308287	-3.66514e-05	-0.00115638	0.00185328	0.00129122	0.00248562	0.00330668	0.00169287	0.000485719
						OS01T0389200-01	0.00320197	0.00247221	0.00709053	0.000903961	-0.00362047	-0.00292838	-0.00300267	-0.004564	-0.00305545	-0.00283486	-0.00103722
						OS01T0389700-01	0.0122495	-0.00803941	0.0190266	-0.0259255	-0.0129533	0.0151739	0.00723681	-0.0122926	-0.0170414	-0.00284238	-0.0179551
						OS01T0390300-02	0.000370999	0.00234561	0.00313945	0.00115243	0.00228225	-0.00361429	0.00160933	0.000967714	0.00283863	6.87381e-05	-0.000897807
						OS01T0390400-01	0.000428468	0.0118102	-0.00607745	0.00713678	0.0121912	-0.016081	0.0116159	-0.000492191	0.0107144	-0.00669125	-0.00189591
						OS01T0390600-01	0.00130588	-0.001776	-0.000173009	0.00243123	0.000740121	-0.00248326	-0.00518875	-0.00452671	0.00393069	0.00247142	0.00845778
						OS01T0390900-01	0.00687199	0.00828834	0.00280245	-0.00194788	0.0134945	-0.00410078	0.00650924	-0.012608	0.00797375	0.000751002	-0.000601505
						OS01T0390900-02	0.00346414	0.00388043	-0.00331103	-0.000806705	-0.000852984	0.000345171	-0.00179096	-0.0060944	0.00255778	-0.000201111	-0.00550073
						OS01T0391100-02	0.00166762	0.000249263	0.00099088	0.000190183	-0.00269282	-0.00129227	0.00645279	4.18125e-05	0.00358774	0.00961331	-0.00428518
						OS01T0391500-01	0.00194121	-0.00260796	-0.00127631	-0.00210021	0.0113209	0.000278752	-0.000232634	0.00699692	0.00992576	-0.00268433	-0.00111861
						OS01T0392100-01	0.00379478	0.00478821	-0.00333063	0.000737939	0.0030764	-0.0044168	0.00715044	0.000129243	-0.00523032	-0.0102405	0.00430001
						OS01T0392800-01	0.00572634	-0.00214733	0.00318103	-0.00411769	0.00757867	0.00233687	-0.00191027	0.00410004	-0.00421398	0.00304146	-0.000917991
						OS01T0495900-01	0.000241079	0.0110289	-0.0013864	-0.0054872	0.00535863	-0.000487463	0.00597424	0.00447504	0.00164177	-0.0171753	0.00655192
						OS01T0496900-01	0.00951071	0.00147129	0.00197719	-0.00362321	0.00100819	0.00615132	-0.00247566	0.00255696	0.00491944	0.002821	0.00749281
						OS01T0498200-01	0.00285228	0.00286534	-0.00377979	-0.00307442	0.0039719	-0.00331871	0.00107347	0.00187006	-0.000853755	-0.00330116	-0.00096765
						OS01T0498300-01	0.00254838	0.00473398	0.00518599	0.00275834	-0.00498876	0.000515957	0.0016815	-0.000128439	-0.00607506	0.00889199	-0.00213706
						OS01T0499300-01	0.00431076	0.00799986	-0.00266975	-0.00417226	-0.00120563	-0.003245	0.00286472	0.0051937	-0.0106449	-0.000616205	0.000248253
						OS01T0500400-01	-0.001962	0.0051091	-0.00627543	-0.00696152	-0.00431331	0.00353811	-0.00134658	0.0038242	-0.00654853	-0.00476196	0.000196896
						OS01T0500500-01	0.00764915	0.00510951	-0.00631331	-0.00501221	0.00676717	0.00581101	-0.0038265	0.00482734	-0.00358307	-0.00594238	-0.00759417
						OS01T0500600-01	0.0106471	-0.00186971	-0.0065165	0.00154977	-0.00585759	0.0123579	0.00439501	0.012234	0.00298758	-0.00527053	0.00153928
						OS01T0500750-00	0.00322756	0.0122236	-0.0116224	0.00830228	-0.00700927	-0.00827908	0.0118944	0.000930158	0.0198294	0.00604271	-0.00755333
						OS01T0500900-01	0.00727817	0.0151452	-0.0010016	0.00775172	0.0126093	0.0143874	-0.00159894	0.010874	-0.00142909	-0.00584738	0.0117838
						OS01T0501000-01	0.0115382	0.00108192	-0.00415142	0.000907614	-0.0027053	-0.000750428	0.00647901	0.00166145	-0.0120972	0.00318199	-0.0122857
						OS01T0501700-01	0.00561377	-0.00162442	-0.0034744	-0.00115871	0.00820408	0.00207578	0.00366198	0.00187077	0.000941278	-0.00182422	-0.00385997
						OS01T0501800-01	-0.00126976	0.00139058	-0.00242099	-0.000730093	0.00155185	0.00137769	0.00174114	-0.00110697	-0.001453	-0.00125954	-0.00208118
						OS01T0502400-01	0.00842448	0.00293585	-0.00233745	0.0021177	0.000107107	0.00786973	4.16468e-05	-0.00396336	0.0017273	0.000919826	4.50385e-05
						OS01T0502700-00	0.00136476	0.00729924	0.00293083	0.00316256	-0.0006231	-0.00712489	0.000358875	-0.00525805	0.000963106	0.00440129	-0.0113417
						OS01T0502800-01	0.0044349	-0.00306577	0.0103854	-0.0116717	0.0347701	0.0100033	0.0194146	-0.00711588	0.00899086	0.0101511	-0.0146716
						OS01T0502900-00	0.00342644	0.000364648	-0.00260484	-0.00145061	0.00280168	0.00617657	-0.00970865	-0.00132509	0.00110339	-0.00197382	-0.00412054
						OS01T0503400-02	-0.00225634	0.0172782	0.00089009	-0.00404124	-0.00714186	-0.00863375	0.00497507	0.0131419	0.00966982	0.00436501	0.00958881
						OS01T0503400-03	0.00545779	0.0203382	-0.0109557	0.00326991	-0.0150013	0.0226943	-0.00823398	-0.000245576	0.0110855	-0.00448086	0.00684144
						OS01T0504100-01	0.00711394	-0.0082977	-0.00644599	-0.00486501	-0.000998055	0.00233265	0.00142057	-0.00950905	0.00746263	-0.00746022	-0.0068973
						OS01T0504500-02	0.0128295	0.00018756	0.010241	-0.00751593	-0.00959796	-0.0139247	0.00189579	-0.00486808	0.0212511	-0.016801	-0.00927867
						OS01T0504950-01	-0.000563395	0.00697556	0.00119749	-0.00517872	0.00367773	0.00335077	-0.00189295	0.00296338	-0.00202406	-0.00505229	0.0116722
						OS01T0505400-01	-0.00176987	0.0150527	0.00588758	0.000830713	-0.00246159	-0.00308185	0.00824102	0.0045758	0.000551444	-0.0132809	-0.00819662
						OS01T0505700-01	0.0160198	-0.0141956	0.00290074	0.00202417	0.00772036	0.00291041	0.00801711	0.00136726	0.004508	-0.00258491	0.00440892
						OS01T0506100-02	0.0101699	-0.00484578	-0.00703646	-0.00319216	0.00970385	0.00196598	0.000250575	0.0038636	0.00139715	-0.00080761	0.00189704
						OS01T0506200-01	0.00390679	-2.06329e-05	-0.00498488	-0.0138717	0.00496804	0.00167595	-0.00515773	0.00188511	-0.00013606	0.000206327	0.00428928
						OS01T0507000-02	0.0145752	6.09728e-05	-0.00959507	0.0165215	0.011484	0.00216397	0.00486115	-0.00349594	0.0035809	-0.0129733	-0.00837692
						OS01T0507300-01	0.00977475	0.00386737	0.0040641	0.00664497	0.00325802	0.000458503	0.00735383	-0.0171762	-0.0119555	-0.0190535	-0.00365814
						OS01T0507500-01	0.00297141	0.00930356	-2.61009e-05	-0.00991668	-0.00629904	-0.0036619	0.00142217	0.000534347	-0.00334672	-0.0035472	-0.000337641
						OS01T0507700-01	0.0033973	0.0056792	0.000342216	0.00218607	-0.00432368	-0.00754993	0.000916017	0.00116505	0.00140211	0.00628002	-0.00295229
						OS01T0507900-01	0.0102424	-0.00082564	0.00416723	0.00790735	-0.00336632	0.0145367	-0.000914402	0.00991285	0.0049728	0.00209753	0.0107492
						OS01T0508100-01	0.0106203	0.020764	0.0171945	0.0359979	-0.019625	-0.012655	-0.00340711	0.0110936	0.00170505	-0.00312306	-0.0217088
						OS01T0508500-01	-0.00106953	0.0352864	0.0254617	0.00701548	-0.00146891	0.000966149	-0.00419483	0.00686397	-0.0274962	0.00805104	0.00065319
						OS01T0510100-01	0.00798916	0.000902317	-0.00120784	-0.00185266	0.00099508	0.000926922	0.00328273	-0.000524365	-0.00965621	-0.0038374	-0.00828184
						OS01T0510200-01	0.0103185	0.0112216	0.0189581	0.00801489	-0.00840166	-0.0021554	-0.00245044	-0.0168958	-0.00139301	0.0111837	-0.0053965
						OS01T0510500-01	0.00869319	-7.44787e-05	-0.00331576	-0.0101377	0.0072501	0.00417861	0.00128234	0.0114548	0.00233842	0.0020555	-0.000155842
						OS01T0510600-01	0.00178175	0.00634054	-0.010334	0.00607447	0.00543811	0.0020531	0.0123048	0.00827692	-0.00507679	-0.0110349	0.0116078
						OS01T0510800-01	0.0103378	0.000829277	-0.00871873	0.00755854	0.00372495	1.61537e-05	-0.00163483	-0.002328	-0.00741938	0.010816	-0.000586646
						OS01T0511000-01	0.00472361	0.00544106	-0.012184	-0.0196583	0.00310705	0.0214071	-0.0150036	0.0051695	-0.0115392	-0.00664177	-0.0140001
						OS01T0511100-01	0.0140889	0.00762136	0.0192347	0.0104595	-0.00554001	-0.00350403	-0.00399295	-0.00407774	-0.00483293	0.00960152	-0.0133511
						OS01T0511200-01	0.0225773	-0.0116602	0.00136704	0.0121786	0.002959	0.00102614	-0.00202149	0.00593817	-0.00533886	0.016958	0.00670821
						OS01T0511300-01	0.0170647	-0.00458	-0.00457767	-0.00286926	0.00198032	-0.00517595	0.00424999	0.00663231	-0.00830973	-0.0143819	-0.000315341
						OS01T0511600-01	-0.00321778	0.0242419	-0.0059981	0.0113035	0.0122862	0.000100587	0.00943335	0.00487463	-0.00772307	-0.0113266	0.00132939
						OS01T0511700-01	0.00565543	0.00356216	-0.00812567	0.00353188	0.0140996	0.00892251	0.00667653	-0.011433	-0.0266152	5.78773e-05	0.0164634
						OS01T0512100-01	0.00630189	0.00307359	-0.00282606	-0.00229959	0.0119801	-0.00590495	0.00300144	0.00110163	-0.0207442	-0.00598766	-0.0101644
						OS01T0513100-01	0.00554618	0.00446794	0.000615654	-0.000833478	-0.000667876	0.012921	-0.00612449	0.00896162	-0.00943432	0.00630403	-0.0071684
						OS01T0513200-01	0.0072976	0.00326615	-0.00250223	0.00398596	-4.08027e-05	-0.007981	0.0018827	-0.00935008	-0.000290362	0.00604572	0.00396461
						OS01T0513400-01	0.00621717	0.00806417	-0.00525685	-0.0066333	0.000587121	0.00938628	0.000575717	-0.0139989	0.00173608	-0.0046521	0.00836472
						OS01T0513500-01	0.00758884	-0.00444302	0.000917163	0.0064306	-0.00226098	-0.00133209	0.00394262	-0.00440347	0.00455236	0.000766339	0.00700907
						OS01T0513700-02	0.0059559	-0.000865848	0.00224021	0.00213195	-0.000785339	-0.00148256	0.00195013	-0.00241058	-0.00105195	8.22211e-05	-0.00761225
						OS01T0513800-01	0.0196455	-0.0171338	0.000951121	0.00403748	0.00218095	0.00137708	0.000569945	0.015955	0.00987121	0.00116075	0.00061137
						OS01T0514000-01	0.00908769	-0.00639737	-0.00156699	0.00216571	-0.00338468	-0.000245001	0.00401308	0.00680062	-0.000269739	-0.0043813	0.00355413
						OS01T0514000-02	0.00359147	-0.00181727	-0.000935206	0.00171406	-0.00600737	-0.0063106	-0.00232086	0.00199759	0.00518579	0.00666656	0.000742283
						OS01T0514300-01	0.0111325	-0.00299099	0.00202952	-0.00151658	-0.00187463	-0.00134707	0.00173313	-0.00367199	0.00832819	-1.15426e-05	-0.0067522
						OS01T0514700-01	0.00317687	0.000566754	-0.000188902	0.00138326	-0.00391973	1.21009e-05	-0.0021989	-0.00229697	-0.002115	0.00386109	-0.00139103
						OS01T0515300-01	0.00653672	-0.00227419	-0.00274113	0.000416053	-0.0121499	0.000477577	0.00578356	-0.00110021	0.00257159	-0.00727423	0.00139114
						OS01T0516600-01	0.00376155	0.00112389	0.00590762	-0.0022804	-0.0042733	-0.0012162	0.00497072	-0.00717808	-0.00165663	0.00553152	-0.0014482
						OS01T0516700-01	0.00239719	-2.13815e-05	-0.00177758	-0.00152707	-0.00291044	-0.00119655	-0.00179148	-0.00062283	-0.0102146	0.00259722	-0.00259147
						OS01T0518500-02	0.00231626	0.000577188	0.000583648	0.00130311	0.00433435	-0.00179511	0.00571197	-0.00213707	0.000368397	0.00076073	0.000509839
						OS01T0518800-01	0.00139463	0.00242447	0.00515927	-0.00147086	0.00450956	-0.00101584	-0.00341667	-0.00178681	-0.000498269	-0.00330853	0.00132087
						OS01T0519050-01	0.00199656	-1.56531e-05	-0.000986696	-0.00202896	0.00135858	-0.0019041	0.000581342	-0.000510108	0.00549775	0.00217855	0.00350622
						OS01T0519100-01	0.00565014	0.00395636	-0.00284058	-0.00673851	-0.00371588	0.00675787	-0.00206976	0.00390895	-0.00362582	0.00534537	-0.00515266
						OS01T0519400-01	0.00815738	-0.000735295	0.00112804	-0.000768242	0.00193338	0.00194686	0.0143359	-0.00108589	0.00108481	-0.00772291	0.00587756
						OS01T0519700-00	0.00122549	-0.000489128	0.00079775	-0.00163147	0.000451426	0.00018402	-0.00415216	-0.00178381	-0.000638711	-0.00227046	-0.00156724
						OS01T0520600-01	0.00952308	0.00202706	-0.00804061	2.28874e-05	-0.000710049	-0.00746497	-0.00582498	0.00567951	0.00982277	-0.00114464	0.000901801
						OS01T0520800-01	0.000129401	-0.000118153	-0.00843747	0.00231351	-0.00130293	-0.00662921	-0.00249457	-0.0177918	-0.0164094	-0.000533843	0.0114699
						OS01T0521200-01	0.00116735	0.00225805	-0.00607356	0.00124161	-0.00291151	-0.00245107	0.000267906	-0.000510526	-0.00902674	0.00230155	0.00697993
						OS01T0521400-01	0.00204635	0.00852019	-0.000691867	-0.0136994	0.00838691	-0.00126527	0.00146077	-0.000319527	-0.0121925	-0.00261402	0.000537785
						OS01T0521500-01	0.00724941	0.00631306	-0.00981049	-0.00826883	-0.00482294	0.000964743	-0.0105403	0.00320629	0.00728571	0.00942024	-0.00655372
						OS01T0524400-01	0.000299959	0.00182775	-0.00947977	-0.00439194	0.00104322	0.00558109	-0.00209336	-0.00314995	0.00505971	-0.0123149	0.00215455
						OS01T0524500-01	-0.00286055	0.0175496	-0.00864032	-0.0106483	0.00440926	-0.00233012	-0.00404155	-0.00760915	-0.00538787	7.42093e-05	0.010625
						OS01T0524700-01	0.00813702	-0.00149803	-0.000720014	-0.00122099	0.00419798	-0.000509667	8.05898e-05	0.0104559	0.0146248	0.0030826	0.0106212
						OS01T0525700-01	0.0123024	0.0172044	-0.0090553	0.0257641	0.0145799	0.0089971	-0.0184502	-0.0152834	-0.0018753	0.00351001	-0.00917745
						OS01T0525800-01	0.00123324	0.00584488	0.000983628	0.00234174	0.00207816	0.0057898	-0.00716173	0.00876188	-0.00676063	0.00829868	0.00618783
						OS01T0526100-01	0.00309952	0.00223285	-0.00244142	-0.00807311	-0.00115967	0.00260901	-0.000940187	0.00468297	0.004087	-0.00670954	-0.00533548
						OS01T0526200-01	0.0093758	0.00470208	-0.00713468	-0.00507366	-0.00575075	0.00740314	-0.00971129	0.00064238	-0.0108387	-0.00386978	0.00966241
						OS01T0527400-01	0.0124674	-8.10218e-05	0.000212295	-0.00522526	0.00363042	0.00516639	-0.0109629	-0.0111358	0.0047157	-0.00377048	-0.00743738
						OS01T0527600-01	0.00757521	0.000697046	-0.00472612	0.000485994	-0.00161773	0.00598851	-0.00557045	-0.00232503	0.00764784	0.00120014	0.00613126
						OS01T0528300-01	0.00577056	0.00186791	-0.00304551	0.00393794	0.0010945	0.00041835	-0.00318967	-0.00508942	0.00593736	-0.0049658	0.00722055
						OS01T0528800-01	0.00643122	0.00153391	0.00235244	-0.00653895	-0.00165035	-0.0079859	0.00615115	0.0057129	-0.00801735	-0.00542774	-0.00362369
						OS01T0529800-01	0.00219926	0.00152505	0.00394312	-0.00017168	-0.00453386	-0.00113931	-0.00301189	0.0023317	-0.00300917	-0.000198735	0.00412409
						OS01T0530316-01	9.84424e-05	0.0022629	-0.00792604	0.00527368	-0.0122098	0.000311722	0.0044594	-0.0131363	-0.0169698	0.0139864	0.0108724
						OS01T0530366-01	0.0130853	-0.00334206	0.00188373	0.00106415	-0.000531841	-0.00488495	0.0069964	0.00523558	-0.00457256	-0.00436049	-0.00227702
						OS01T0530400-02	0.0145838	-0.00677879	0.00511281	-0.00402884	0.0101397	-0.00307001	0.00249103	-0.00119779	0.00245486	-0.00804601	1.55891e-05
						OS01T0530500-01	0.0031273	-0.00155722	-0.000321123	0.000341716	-0.00304705	-0.00184618	-0.00100979	-0.00245077	-0.00144471	0.000439921	0.00331644
						OS01T0530650-01	0.00123379	0.00257675	0.00140298	-0.000749056	0.000870762	0.00737772	-0.00594315	-0.000540851	0.00674409	0.00323297	0.00617658
						OS01T0531000-01	0.00568346	0.00191054	-0.00585652	-0.012571	0.00802868	0.00188161	-0.00569768	-0.00353047	-0.0219898	0.00703668	0.000513483
						OS01T0531200-01	0.00759926	0.000332694	-0.000816667	-0.00234206	0.0063746	0.00657653	0.000245187	0.00104286	0.0104451	0.00474701	-0.00401516
						OS01T0532200-02	0.00472667	0.00161568	-0.00183218	0.00376801	0.000346208	0.00128927	-0.00434225	-0.00433832	-0.000231324	0.00470196	0.00674612
						OS01T0532300-01	-0.00994468	0.00803619	0.00239929	-0.020785	0.00304377	-0.0473071	0.0351253	-0.000548795	0.027716	0.0125158	0.0064931
						OS01T0532600-00	-0.00151463	0.00670281	-0.010381	-0.0120397	-0.0145966	0.00747383	0.000117828	0.00468229	-0.000290837	0.0036473	0.0010122
						OS01T0532700-01	0.00109625	-0.000658256	0.00283028	-0.0026102	-0.000647497	-0.00251902	-0.00278663	0.00287789	-0.000746451	0.000578889	-0.000895491
						OS01T0532800-01	0.00435372	-0.00186743	-0.0039352	-0.0028213	6.55372e-05	0.00505881	0.00055188	0.0015172	0.00180554	-0.00416795	-0.00216846
						OS01T0533500-01	0.00182529	-0.00223027	-0.00751858	-0.00520158	-0.000872844	-0.00459621	-0.0061435	-0.00259754	0.012155	0.00322217	-0.00842024
						OS01T0534700-00	0.00365296	0.0015261	-7.59336e-05	-0.00179646	-0.00423758	-0.00249515	0.00718104	-0.00340212	0.00885046	0.00587335	-0.0146299
						OS01T0534900-01	0.0103164	0.00403477	0.00129522	0.00124296	0.00575654	-0.00919048	-0.00310371	0.0125698	-0.00478714	0.00420136	0.0120384
						OS01T0535400-01	0.00545655	-0.00056639	0.0058998	0.000524273	-0.00777376	-0.0068306	0.00313624	0.00967458	0.00456838	0.00318736	-0.00306787
						OS01T0536000-01	0.000493723	0.00677301	-0.00760004	-0.0114735	0.000698346	-0.00798158	0.00577327	-0.00224757	0.00703723	0.00315169	-0.00745637
						OS01T0537250-01	0.00738166	-0.0076952	0.0117348	-0.00832085	0.0178224	0.0273666	0.0263109	-0.023038	-0.0213505	-0.0199836	0.01871
						OS01T0538000-02	0.00443659	-0.00159002	0.00847756	-0.00273994	0.0262694	0.00674334	0.0207797	-0.0118668	-0.0624739	-0.00775097	0.0317598
						OS01T0539400-02	0.00483624	0.00625752	0.0104369	-0.00347128	0.0205937	0.0105496	0.00648915	-0.00551726	-0.0106235	-0.0149072	0.0177078
						OS01T0539900-01	0.00646509	-0.0042521	0.0112078	-0.00755114	0.0324845	0.0081796	0.0111083	0.00104774	-0.0239916	-0.018854	0.0217081
						OS01T0540800-01	0.00783737	0.00264596	-0.0052815	-0.00578383	0.00558084	0.00846797	-0.00401477	-0.00457805	0.00307911	0.00236252	0.0025551
						OS01T0541000-01	0.00743092	-0.00161369	0.00844709	-0.00475845	0.0196785	0.00443842	0.00686756	-0.00035089	-0.00644619	-0.00268907	0.0176158
						OS01T0541600-01	0.00704816	0.0037168	0.00136325	-0.00753801	-0.000456832	0.00357382	-0.000705213	-0.00210363	-0.00174035	0.00170703	0.0104398
						OS01T0541800-01	-0.00465974	0.0269504	0.00125378	0.00207373	-0.00625141	-0.00615999	-0.0015373	-0.000336506	-0.00455069	0.00345219	0.00103018
						OS01T0541900-01	0.00301445	0.00894759	-0.00563588	0.000257472	0.005893	-0.0117706	0.0112931	0.00503706	-0.00205351	-0.00949784	-0.006368
						OS01T0542000-00	0.017594	-0.00662879	-0.00981411	0.0145882	0.0129992	0.00052931	-0.00258275	-0.00111067	-0.0119583	-0.0102778	-0.00700869
						OS01T0542100-01	0.00939858	-0.00353606	-0.000904868	0.0122025	-0.00368755	0.000317797	0.00549299	-0.00165434	-0.00364461	0.0024189	-0.00566693
						OS01T0542700-01	0.0051632	0.00146537	0.000622851	-0.0163374	-0.00304685	-0.000623827	0.00379823	-0.0158718	0.00348083	0.00145559	0.00915647
						OS01T0543000-02	0.00682784	-0.000949226	-0.00603972	0.000427141	-0.00032612	-0.00454231	-0.00167559	0.0103056	0.000177573	-0.00184182	0.00739551
						OS01T0543100-01	0.00117265	0.009137	0.00159826	0.00671823	0.00216225	-0.00476945	-0.00958434	0.0016987	0.00210937	-0.00124327	0.0010625
						OS01T0543600-01	0.000708219	-0.000420773	0.00484736	-0.00430715	-0.00511084	-0.00274557	0.00619223	-0.00165365	-0.00158579	0.00649459	0.0121804
						OS01T0544700-02	0.00726164	-0.00420569	0.00205982	-0.000318035	0.00650577	-0.0052894	0.00735517	-0.0073645	-0.0092971	0.00215189	0.0142993
						OS01T0545900-00	-0.000301729	0.00225058	-0.00662037	-0.00658218	0.000692163	0.00757864	0.00119312	-0.00104764	-0.00172815	-0.00637399	0.00972649
						OS01T0546400-01	0.00397552	-0.00239935	-0.00356	-0.00283625	-0.00131226	0.00162965	-0.00201961	0.00347962	0.00192406	-0.00237349	-0.00108336
						OS01T0546500-01	0.00997629	-0.00611945	0.000949259	0.000954148	-0.00755675	0.00337312	-0.00474017	0.000517388	0.00651052	-0.00443076	-0.00510633
						OS01T0546800-01	0.00445696	0.00575973	0.00442789	-0.00264413	-0.00509637	0.00389888	0.000532081	-0.0129429	-0.00774029	-0.00922294	0.00439085
						OS01T0546900-01	0.00567093	0.00250186	0.000617176	-0.00103422	-0.00627213	-0.00263958	-0.00462255	0.00730213	0.00109441	-0.00850091	0.0050333
						OS01T0547000-01	0.00280338	0.00250301	-0.0006894	-0.00228238	0.000589976	0.00685954	0.00143421	0.00712744	-0.00662075	0.000698503	-0.00334034
						OS01T0547200-01	0.00591193	0.00710517	-0.00827699	0.00145801	-0.00090483	-0.003432	-0.00331752	-0.00179782	-0.00544707	-0.00355997	-0.00191699
						OS01T0547500-02	0.00378911	-0.00187906	0.000104577	-0.00175496	-0.0029063	0.00138039	0.00130563	0.00327516	0.00741432	0.00122089	0.00326271
						OS01T0547600-00	0.00835559	0.00276698	-0.0047345	0.0088583	0.00156709	-0.00293214	-0.010572	-0.0112667	0.000238399	-0.000515432	-0.00219746
						OS01T0549500-02	0.0041256	-0.000420601	-0.0035329	-0.00369126	-0.00415449	0.00190503	-0.00320312	-0.00119373	0.00539151	0.00279418	-0.00423365
						OS01T0549700-01	0.0020464	-0.000816581	0.000217201	-0.00365729	0.000135769	0.00336839	0.00350726	-0.00171532	0.0041321	0.000532759	0.000398537
						OS01T0550000-01	0.0092856	-0.000218416	-0.000164676	-0.00270711	0.00076175	-0.00159182	0.00269925	0.00229981	-0.00567746	-0.00493519	0.00663327
						OS01T0550100-01	0.00928026	0.00623416	0.00400908	0.00435303	0.00265013	-0.00626548	0.00414724	0.00250211	-0.0126716	0.00931681	-0.00448045
						OS01T0550200-00	0.00852066	0.000502351	-0.00240223	-0.00354473	0.00395084	0.00428817	-0.00358613	0.00526756	0.00891443	0.0167066	0.0103302
						OS01T0550300-01	0.00397239	0.00220293	0.00150445	0.00201589	-0.000298683	-0.00209352	-0.00149754	-0.00181606	0.00028913	0.00144243	0.00293284
						OS01T0551000-01	0.0126285	0.00546054	0.00309291	0.00649966	-0.00237343	-0.0027436	-0.00477745	-0.00494201	-0.00113689	-0.00710515	-0.00945943
						OS01T0551100-01	0.00952095	-0.00456097	-0.00503749	-0.011714	-0.00396139	0.00326641	0.00149739	-0.0020834	0.00139892	-0.0128535	-0.00678264
						OS01T0551400-00	0.00532661	-0.00507283	-0.00103722	0.00412519	-0.00202167	-0.00159336	-0.00425739	0.000713326	-0.000373515	0.00200358	0.00576521
						OS01T0551900-02	0.00336489	0.00231336	0.00107226	0.00519194	-0.00452733	-0.00473169	-0.00653893	-0.00511666	0.00640909	0.00409014	0.00168937
						OS01T0552100-01	0.0020742	0.000314091	-0.000154745	-0.0019594	0.00712921	0.00106273	0.00506117	-0.0034597	-0.00660391	0.00564943	0.00930694
						OS01T0552300-01	0.0051506	-0.000762155	-0.00512062	-0.000118512	0.00156769	-0.00413521	0.00201199	-0.00659509	0.00385938	0.00230139	0.000574057
						OS01T0552500-01	0.00487846	0.00130334	-0.0026411	0.0023438	-9.81859e-05	0.00570993	0.00726061	-0.0088312	-0.0190664	0.00759985	0.00924172
						OS01T0553200-00	0.0020025	-0.000265107	1.13013e-05	-0.00114973	0.0037864	0.000387896	0.0014371	-0.0023335	-0.00641969	-0.000553951	0.00408437
						OS01T0553400-01	0.00615687	0.000924688	0.00153429	-0.00333079	0.0157769	-0.000878172	-0.00100665	-0.00655131	-0.0172612	0.00152742	0.0209374
						OS01T0553600-01	0.00419867	0.00461656	-0.00216809	-0.00497789	0.0210368	0.0045675	0.00591857	-0.0112702	-0.0268955	0.0137827	0.0125327
						OS01T0555100-01	0.00339031	0.00989781	-0.0120037	0.0039564	0.00362704	-0.00663124	0.00880292	0.00227758	-0.0073968	-0.00219105	-0.0217741
						OS01T0555200-01	0.00380184	0.00331551	-0.0068419	-0.00510308	0.00351559	0.00768617	0.00450506	0.000317108	-0.0125922	0.022433	-0.00867442
						OS01T0555300-01	0.0132974	0.00723362	-0.00340361	-0.0078555	-0.000984377	0.00655169	-0.00973803	-0.00263298	0.0050971	0.0001864	0.00505082
						OS01T0555800-01	0.0040718	0.00730271	-0.00207495	0.00620005	-0.00173142	0.0053264	-0.00131035	0.00175662	0.00141135	0.00562444	0.000775593
						OS01T0556400-01	0.00419535	0.00312022	-0.0004598	-0.00465813	-0.000645048	0.000447525	0.00222493	0.00280333	-0.00532278	-0.00509002	-0.000730787
						OS01T0556700-00	0.00403122	-7.19098e-05	-0.00582922	-0.00324745	0.0020898	-0.00948229	-0.00270431	-0.000526949	0.00233006	0.00514405	-0.000759005
						OS01T0557100-01	0.00488487	0.000853638	-0.012178	0.00478	-0.00659651	-0.0016318	0.0157964	0.00107622	0.00655726	0.00555736	-0.00857338
						OS01T0557400-01	0.00106663	0.000887349	-0.00239838	-0.00363905	-0.00183879	-0.000339405	-0.00143746	-0.00174272	-0.00564878	0.00407886	-0.00874254
						OS01T0557500-01	0.00737622	0.00293523	-0.00185809	-0.00548257	0.000215688	-0.0123152	0.00628593	-0.000928661	-0.00801003	-0.00162156	0.000798127
						OS01T0558100-01	0.0110627	0.00661443	0.0138375	0.00506528	-0.0099713	-0.00891702	0.00225351	-0.00788175	-0.00498505	0.00471582	0.00422919
						OS01T0558200-01	0.00272544	0.00639047	-0.00662165	-0.0124654	0.00149095	-0.00136859	7.02278e-05	0.0070902	-0.00940153	-0.00476902	-0.00924519
						OS01T0558300-01	0.0106662	-0.0019351	-0.00380876	-0.000222585	0.0001529	-0.00599923	0.00302818	0.00397204	-0.00805662	-0.00877614	0.00121802
						OS01T0558600-01	0.00365791	0.0043392	0.00249666	-0.00147451	-0.00214007	0.000508862	-0.000112037	-5.07325e-05	-0.00266575	0.00394631	-0.00247658
						OS01T0558700-01	0.00218608	0.00187641	0.00817888	-0.000942992	0.000806023	-0.000920124	0.00137161	-0.00242674	-7.91771e-05	-0.00671657	0.00310106
						OS01T0558800-01	0.0137939	-0.00788532	-0.00830539	0.00360528	0.00662049	0.00888294	-0.00101702	0.00851433	0.00129516	0.000225169	-0.00419733
						OS01T0558900-01	0.0106955	0.00296985	-0.001227	0.00355854	0.00317374	0.00310368	-0.0005017	-0.00249879	-0.00413666	-0.0103966	-0.00133289
						OS01T0558900-02	0.00454111	-0.00242404	-0.00223273	0.00201306	-0.00378725	0.00295865	0.00166053	-0.00157744	-2.11393e-06	0.0103422	0.00611812
						OS01T0559100-01	0.0027227	0.00147308	-0.000855399	0.000773455	-0.00322357	-0.000632511	0.00325961	0.00212897	0.00324157	0.0021573	0.00299547
						OS01T0559200-01	0.0127844	0.000503507	-0.00157565	-0.0109837	-0.00434541	0.00267671	-0.00482649	-0.00567243	0.000363021	0.0126717	0.00800404
						OS01T0559300-01	0.00960468	0.00845657	0.00222223	-0.00593698	-0.00855126	0.0110217	-0.00148136	0.00174258	-0.00624438	0.00450231	0.00134957
						OS01T0559500-01	0.00604394	-0.000340917	-0.00683391	-0.00242322	0.00145744	0.00581646	0.000518413	0.00115833	-0.00421225	-5.32435e-05	0.0084464
						OS01T0559550-00	0.00315201	0.00312362	-0.0054454	-0.0121334	0.0128861	0.00891439	-0.00466594	0.0161692	0.00694679	0.00680624	-8.83141e-05
						OS01T0559750-01	0.00697436	0.0156943	0.00186411	0.00614739	0.00281419	-0.001212	0.000190053	0.00407583	-0.00542129	0.000991234	-0.00495013
						OS01T0559900-01	0.00753167	0.00674808	-0.00166968	0.00756009	-0.00258606	0.00789748	0.0116402	0.00322717	-0.00467585	-0.00950757	-0.00305637
						OS01T0560200-01	0.0101998	0.00332557	-0.00345861	-0.00305468	-5.97295e-05	0.00879146	0.00296095	0.0050306	-0.0136984	0.00624556	-0.00169859
						OS01T0562600-01	0.00140231	0.0011038	0.000138928	0.0023614	0.000436071	0.0026326	0.00369917	0.00155157	-0.00481471	0.00268914	-0.00328446
						OS01T0563500-01	0.0028524	0.000602571	-0.000922788	0.000710306	0.00105232	0.00248754	0.00033391	-0.00127974	-0.0029821	0.00627492	0.000307293
						OS01T0564300-01	0.00377713	0.00810029	-0.00173221	-0.0033776	-0.0143476	0.00727832	0.0253441	0.00323793	-0.0449038	0.013242	0.000556877
						OS01T0564400-01	0.000168233	-0.00391971	0.0103721	-0.00312698	0.0210151	0.0155525	0.0170933	-0.00398075	0.00481714	0.00425261	-0.00681666
						OS01T0565600-01	0.00200621	0.00171821	-0.00463921	-0.00208498	0.00244834	-0.00192926	0.00299902	-0.000192214	0.00710761	-0.0065073	-0.00287062
						OS01T0565900-01	0.0197154	-0.00697377	0.0129335	0.00802107	-0.0104531	-0.00116163	0.000973165	-0.00412295	-0.0233824	-1.0754e-05	-0.0101601
						OS01T0566050-00	0.000725254	0.00590958	0.000540482	-0.00938248	0.000591514	0.00619154	-0.00920302	0.00120676	-0.00452394	0.00521568	0.00971226
						OS01T0566100-01	0.00246942	0.00219676	-0.00112557	-0.00406456	0.00238256	-0.00753409	-0.00374055	-0.00290076	0.00219937	0.00595391	0.000257291
						OS01T0566701-00	-0.00692514	0.0244155	0.00229321	-0.00301528	-0.000585348	0.0160303	-0.00409649	0.0204007	0.0135623	-0.00524874	0.00709339
						OS01T0566900-01	0.00532302	0.00354457	0.000169823	-0.00391583	-0.00250927	-0.00455402	0.00355709	0.00406421	-0.00073123	-0.00146415	-0.00250679
						OS01T0567400-00	0.00740612	0.00155326	-0.00100096	-0.00777879	-7.31243e-05	0.00273748	-0.00131414	0.000384545	-0.000495722	0.00810109	-0.00342346
						OS01T0570500-04	0.00435584	0.00044615	0.000575469	-0.00651833	-0.000932944	-0.00425432	-0.00115769	-0.00125961	0.00842293	0.00600339	-0.00113622
						OS01T0570700-01	0.00334499	0.00684893	-0.00614923	-0.0116236	0.00167666	0.0110919	-0.000164742	0.0124383	-0.00406442	-0.00495331	-0.00078297
						OS01T0570800-01	-0.000845768	0.0109077	0.00576909	-0.0177384	0.00112834	-0.0116526	0.0121004	0.000325067	-0.0110808	-7.54739e-05	0.00373602
						OS01T0571100-01	-0.00203157	0.0166167	-0.000161841	-0.00529559	-0.00191826	0.00452398	-0.00010811	0.00502714	-0.00880758	0.0025116	0.0081591
						OS01T0571133-01	-0.000589906	0.00365907	-0.000823116	-0.00379738	6.63359e-05	0.00630455	-0.00253949	0.00301713	-0.0020329	-0.00301559	0.00348886
						OS01T0571166-00	-0.000733973	0.0064239	-0.00262143	0.000874734	-0.00180675	-0.00219454	0.00107738	-0.000489759	0.00356827	0.00730256	0.00742205
						OS01T0571200-01	0.0143446	-0.00240788	-0.00179042	0.000652961	0.00235724	0.00742482	0.00379179	0.0101729	-0.01459	-0.00826991	0.00367898
						OS01T0571300-01	0.00244568	0.00263424	-0.00392134	0.00582021	0.00189057	-0.00330368	0.00439546	-0.00761865	-0.00515206	0.004837	0.00839743
						OS01T0571700-01	0.0113804	-0.00350936	-0.00881803	-0.000725615	0.00124879	0.00641328	0.0119087	0.00994973	-0.0255135	0.0258047	-0.000146244
						OS01T0571766-00	0.000945232	0.00331862	-0.00597337	-0.00834008	-0.00391707	0.00461347	0.0227413	-0.000487905	0.007921	0.00845339	-0.00728291
						OS01T0572100-01	0.00262367	0.00121771	-0.00440732	-0.00522963	0.000374724	0.00638091	-0.0146252	0.00403424	-0.000961131	0.000407666	-0.000329904
						OS01T0572300-01	0.00230175	0.00225494	-0.000723282	-0.00905953	-0.00115797	0.00188207	-0.0018983	0.00188702	-0.00476728	0.00296058	-0.00334034
						OS01T0572700-01	0.00630413	-0.00134737	0.00622965	-0.00426674	0.000767589	0.000845828	-0.000997236	-0.00441899	-0.000655149	0.00509382	0.00665379
						OS01T0574500-01	0.00563377	-0.000174707	-0.00619623	-0.00150521	-0.00338326	-0.0011319	0.00958849	0.00115497	0.00465795	0.00519163	-0.00885919
						OS01T0574600-01	0.00142018	0.00956605	-0.0108681	0.000924131	-0.00440771	-0.00114754	0.00444674	0.0062298	-0.00495918	-0.0100296	-0.000387031
						OS01T0574800-01	0.000386806	0.00498559	-0.00133262	-0.0138528	0.00178814	-0.00255834	-0.00305472	0.00359404	-0.00306459	0.000261909	0.0159543
						OS01T0575000-02	0.00281009	-0.000418019	-0.00201477	0.00140254	-0.00184584	7.66045e-06	-0.00207706	0.00595363	0.000673587	0.00212963	0.000776776
						OS01T0575200-01	0.00538634	0.0068813	0.0150582	-0.0187332	-0.00361637	0.0126309	-0.00578378	-0.0172738	-0.00711684	-0.0060679	-0.0145913
						OS01T0575500-01	0.010505	0.0022836	-0.0048949	-0.00533815	-0.00300439	-0.00268396	-0.00131798	0.00342552	-0.0103459	-0.0124128	-0.00455634
						OS01T0578000-01	0.00192558	0.00131878	-0.00128747	-0.000171272	0.00181231	-0.00195166	0.000307182	-0.000671234	0.00271598	0.00115461	-0.00591608
						OS01T0578700-01	0.00226004	0.00114568	0.00649053	-0.00484502	0.00944133	0.00543914	0.00342301	0.00263768	-0.00147608	-0.00195386	0.00940371
						OS01T0579800-01	0.0183333	-0.00353308	-0.00137339	-0.00588946	0.000847448	-0.00144589	-0.00802794	0.0061127	0.00209807	-0.00104902	-0.0027683
						OS01T0579900-01	0.00982711	0.00313099	0.0028342	-0.00480697	0.00959368	-0.00151088	-0.00252737	0.00887489	-0.018981	0.0201319	-0.0173482
						OS01T0580000-01	0.00262598	0.00443706	-0.00152447	0.00274721	0.00244345	-0.00160441	-7.77055e-06	0.0052933	-0.00252943	0.00120225	-0.00205382
						OS01T0580000-02	0.00401359	0.00407566	-0.00624728	0.0080782	-0.0103858	0.00432835	0.00892576	0.00687268	0.0060746	-0.00572928	0.0145611
						OS01T0580100-02	0.00199653	0.000390901	0.00190894	-0.00401298	0.00873604	-0.0027622	-0.00627075	0.00266704	-0.00284714	0.00597305	-0.000364248
						OS01T0580200-01	0.00156465	0.00594282	0.00119297	0.00216931	-0.000310653	-0.00219381	0.00225088	-9.74455e-05	0.00182189	-0.00242817	0.000642059
						OS01T0580300-01	0.00290805	0.00440028	-0.00310631	0.000439728	-0.00075213	0.00265404	0.00213492	0.00200213	0.00486725	-0.000959708	0.010416
						OS01T0580500-01	0.00156926	0.000669388	-0.000150792	-0.000645449	-0.000484453	-0.0026224	0.00141752	-0.000618026	-0.00366594	-0.000242862	-0.00130057
						OS01T0580800-01	0.00449111	0.0101269	-0.00234961	0.000718646	0.00736097	-0.00814523	-0.0107583	0.00179307	0.00422024	0.0165887	-0.00394269
						OS01T0581300-01	0.00141251	0.00661156	-0.0104143	-0.00541285	0.00249599	0.00572845	0.000200757	-0.00426608	0.00178845	-0.00957818	-0.00051029
						OS01T0581400-01	0.000668513	0.0029891	-0.000337536	-0.00553429	-6.52807e-05	0.00665704	0.000549305	-0.00623083	0.00087151	0.00563383	0.00178933
						OS01T0581900-01	0.00333293	0.000549678	-0.00799794	-0.00444287	-0.00768306	0.00567274	-0.0104194	-0.00359573	-0.00728327	0.0020309	0.00892668
						OS01T0582400-01	0.00727608	0.00729988	-0.00628152	-0.00651293	0.000364324	-0.00202984	0.00274464	0.00591973	-0.00220388	-0.00791594	0.0014528
						OS01T0582600-01	0.00425736	0.00743944	4.64946e-05	-0.00320532	-0.00389076	0.00554587	-0.0014131	0.00521594	-0.00751559	0.00727599	-0.0184941
						OS01T0583100-01	0.0114781	0.0143256	-0.00421443	0.0184007	-0.00653102	-0.00356284	0.00620211	0.0116936	-0.00741362	0.0108492	-0.0132313
						OS01T0583300-01	0.00373363	-0.000596121	-0.00097653	0.00136509	0.00157228	0.00249691	0.00599997	0.000502279	0.0021931	0.00356463	-0.000602303
						OS01T0584100-01	0.00520136	0.00206969	0.000100359	0.000205117	-0.00309802	-0.00570036	0.000608523	0.00749169	0.000802423	0.00744052	0.00696419
						OS01T0584200-00	0.00278591	0.00320769	-0.00118362	-0.000139357	0.00138937	-0.00130048	-0.000603692	0.00131083	0.000433519	0.00618256	-0.000995489
						OS01T0584300-01	0.00425594	-0.0042613	0.00534365	0.00055672	0.00265492	0.00939674	0.0108829	-0.00691393	0.00702916	0.00309673	0.0151506
						OS01T0584800-01	0.0122952	-0.0100355	0.00300592	0.00370085	0.00496916	0.00365786	-0.000776017	0.013362	0.00333872	-0.00051257	-0.00195832
						OS01T0584900-01	0.0175091	-0.0110775	0.0188053	-0.00577884	-0.00979436	-0.0029792	0.0162886	-0.0219645	-0.00189176	-0.0184806	0.0158416
						OS01T0585100-01	0.0111057	-0.00223344	0.00106529	0.00540036	0.00688298	-0.0208244	0.00824429	0.000604699	-0.00817462	0.00633507	-0.0117127
						OS01T0585200-01	0.00476095	-0.00101821	0.0140908	-0.000407485	-0.0104225	-0.00202999	0.00375144	-0.0109814	-0.00785854	-0.00640422	0.00663283
						OS01T0585300-01	0.00138087	0.00590319	-0.00465848	0.000388886	0.00521591	-0.00157803	0.00311156	-0.00372649	0.000629787	-0.000905922	-0.00156728
						OS01T0585700-01	0.000625187	0.00327101	-0.00195844	-0.000786422	0.00117802	-0.00159701	0.00321258	0.00121081	0.00135602	-0.000649962	-0.000669516
						OS01T0586600-01	0.00706084	0.00762783	0.000815061	-0.00104123	0.00518264	-0.0122445	-0.0013943	0.00987028	-0.00353208	-0.00075565	-0.00589842
						OS01T0587000-01	0.00635342	0.00570233	0.00199148	-0.0018527	0.000269274	-0.0075485	0.00386094	0.00427552	-0.00128498	-0.00396026	-0.000666428
						OS01T0587300-00	0.00354524	0.00131356	-0.00492982	0.00192991	0.000954359	0.000565758	-0.00693275	-0.00678602	0.00196052	0.0010826	-0.000296896
						OS01T0587400-01	0.00539761	0.00208259	-0.000384432	0.00383331	-0.00357052	-0.00399078	0.00636326	-0.00305506	0.00607943	-0.00125986	0.00343012
						OS01T0587500-00	0.00279649	0.00879851	-0.00240537	0.00512459	-0.010929	-0.00268121	0.00554428	-0.00194084	0.0144855	0.00754299	-0.00607163
						OS01T0588000-01	0.00268197	0.000738513	-0.00421694	0.000757017	-0.00305862	-0.00178574	-0.00220772	0.00132271	0.00453317	0.00793727	-0.00240521
						OS01T0588400-01	0.00201082	0.00226268	0.00447265	0.000284132	-0.00144511	-0.00168355	-0.00422591	0.000932999	-0.0023626	0.0020266	0.000770508
						OS01T0588500-01	0.00724643	-0.00114168	-0.00484587	-0.000803547	0.000373201	-0.00146712	-0.00354863	0.0110247	-0.00394171	-0.00290382	0.00667937
						OS01T0588700-01	0.0039799	0.00473059	-0.00748185	-0.00643022	0.000648588	-0.00641326	-0.0030396	0.00978612	-0.00903052	-0.010776	-0.00933934
						OS01T0588800-01	0.0063706	0.0020372	3.01077e-05	-0.00240488	0.00292201	-0.00390166	-0.000386832	0.00948296	0.00404907	-0.00479085	-0.00739066
						OS01T0588900-01	0.00247905	0.00235151	-0.00019514	0.000665942	-0.00210207	-0.0140751	0.0141708	-0.00570757	0.00933315	0.0101437	-0.00551675
						OS01T0589000-01	0.00636518	0.00550415	-0.00718008	-0.00374757	0.0113872	0.000245494	0.00934326	-0.00240443	0.00352839	-0.00773875	-0.00275522
						OS01T0589100-01	0.0117744	0.00360664	-0.00672731	0.00277904	-0.00396929	-0.00381478	0.000187185	-0.00363026	0.00841528	-0.00310598	0.00207634
						OS01T0589200-00	0.00247646	-0.00153456	2.02667e-05	-0.0033034	0.00211938	-0.00384604	-0.00155849	0.00315988	0.00374618	0.000929827	0.00267152
						OS01T0589500-01	0.00644578	-0.000171618	-0.00783796	0.00192551	0.00264302	-0.00800671	-0.00254213	-0.00688116	-0.00237472	0.00355211	0.0103177
						OS01T0589700-01	0.00714835	0.00412697	0.00675638	-0.00454014	0.00403698	-0.00589424	-0.00138743	0.00179106	-0.00221123	0.00102482	-0.00336529
						OS01T0589800-01	0.00234486	0.00524023	-0.00135126	0.00433846	0.00567537	-0.00493432	0.00473667	-0.00426858	0.00321284	-0.00157695	-0.000338779
						OS01T0590200-01	0.0136202	-0.00442717	-0.0030924	0.00747733	-0.0116495	0.00552555	0.00941851	0.00119871	-0.00953748	0.00136328	0.00605732
						OS01T0590900-01	0.0106947	0.000268822	-0.00720981	-0.00735992	0.00367753	-0.00238564	-0.00940841	0.00568453	-0.00282111	0.00912928	-0.0112268
						OS01T0591500-00	0.00251331	-0.00097836	0.00124791	-0.00295855	0.00506622	-0.00812376	-0.00418218	-0.00109317	0.00337635	-0.000200241	-0.00127679
						OS01T0592500-01	0.00172037	0.00638398	0.00531838	0.00429731	-0.0143418	-0.00302614	0.010407	-0.00156026	-0.00404834	0.000178849	0.00655146
						OS01T0593000-00	-0.000798272	0.000771027	-0.000151896	-0.000757955	-0.00163563	0.000438572	-0.00193313	6.78368e-05	0.00220351	-0.00247749	0.00170738
						OS01T0593200-01	0.00882833	0.00766719	-0.00283451	0.00940019	0.0174076	-0.0172852	0.00541313	-0.000820766	-0.0108469	-0.00738479	0.00841823
						OS01T0593500-00	0.0100817	-0.00624032	0.000289026	-0.000635022	0.00664378	0.00341756	0.00253384	0.00262292	0.0114467	0.00330535	0.00858521
						OS01T0593600-01	0.00654417	0.00428914	0.0013723	-0.0085942	0.000131842	-0.00858332	0.00751077	0.00944064	-0.00114941	-0.0110006	0.00156774
						OS01T0595100-01	0.00550526	0.0017665	-0.00614481	-0.00782818	0.00649371	-0.000539388	0.00260802	-0.00656753	-0.0046728	0.00401939	-0.00580849
						OS01T0595300-01	0.00450735	-0.00101138	-0.0119015	-0.00559247	-0.00440915	-0.00408126	0.000424632	0.00269523	-0.00571592	0.00237823	0.00210025
						OS01T0595400-01	0.00644388	0.00246853	0.0021023	-0.00418888	-0.00131758	-0.00236143	0.00379965	0.00509645	-0.00869675	-0.000790279	-0.00511346
						OS01T0595600-01	0.00679466	0.00117331	0.0120414	-0.0271475	-0.0025019	-0.00102997	0.00520567	-0.0103996	-0.019491	-0.000664097	-0.00860118
						OS01T0597600-01	-9.79443e-05	0.0343042	0.0290277	0.00820676	0.00283464	-0.0133092	-0.0302075	0.0371873	0.012525	0.0020387	-0.0157841
						OS01T0597800-01	0.00891287	0.00563771	0.0152029	0.000983506	-0.00242727	0.00396259	-0.000739426	-0.00504364	-0.00498708	-0.00197894	-0.0122791
						OS01T0598400-01	0.00136431	-0.000488721	0.00142956	-0.00138434	-0.000946356	0.00237424	0.00155395	0.000424297	0.00204548	0.00248911	-0.00427657
						OS01T0598900-00	0.00353449	0.00222806	-0.0111208	0.0021001	-0.0116512	0.0289196	0.029337	0.0006304	0.00846657	0.00538487	-0.0235365
						OS01T0599550-00	0.00236776	-0.00212447	-0.00577823	0.000897051	0.00906682	0.0206885	0.0396819	0.00127807	0.0113529	0.0157405	-0.0312572
						OS01T0600000-01	0.00440583	0.00152852	0.000809321	0.00445604	-0.00214403	-0.000664866	0.00124682	0.00118385	-0.000397685	6.25405e-05	0.00273803
						OS01T0600200-01	0.00729635	0.00145754	0.00583359	-0.0030805	0.002912	-0.010262	-0.0102325	-0.00180204	0.00570361	0.00286998	0.00546407
						OS01T0600400-01	0.00302226	0.00276195	-0.00642213	-0.0048289	0.00171721	0.0126666	-0.00428575	-0.0053584	0.00458201	0.00648462	0.00419519
						OS01T0600500-01	0.00386428	0.0133586	0.00173547	0.00659481	-8.9914e-06	0.00451583	-0.0102638	0.00450107	-0.00950878	-0.00670293	0.00966261
						OS01T0600900-02	-0.00227041	0.00856651	-0.0124379	0.00241293	-0.00202979	0.0105656	0.00551971	0.00220319	0.0021568	-0.00298014	-0.0236305
						OS01T0601000-00	0.00671769	-0.00193057	-0.00113408	0.00205253	0.00330177	-0.00545786	-0.00164614	-0.00103547	0.00642352	0.00179436	0.00210838
						OS01T0601625-00	0.00119408	-0.000746789	0.00344263	-0.00198478	-0.000644731	7.49202e-05	0.00397825	-0.0012064	-0.000971357	0.0011951	-0.00292385
						OS01T0602200-00	0.00377039	0.00706607	0.00527369	-0.00305297	-0.0133682	-0.00072929	0.000565459	0.00177812	-0.000519688	-0.00723406	-0.0047624
						OS01T0602400-01	0.0039765	0.000413436	0.0144365	-0.0122949	-0.0111539	0.00308641	0.0219726	-0.0117206	-0.0150859	-0.00827409	0.0228666
						OS01T0602800-01	0.00346552	0.0135455	-0.0135698	0.00301984	0.00627471	-0.0131099	0.0034938	-0.00709357	-0.00551169	-0.00308812	0.010812
						OS01T0603000-01	0.0170908	-0.00392665	-0.00495421	-0.0034196	-0.00584883	0.0103275	-0.00310835	0.00479081	0.00216013	0.000866227	0.00352478
						OS01T0603200-02	-0.000619539	0.00313786	-0.00447192	-0.00730726	-0.00743565	0.00533581	-0.000858022	-0.00127286	-0.00208212	0.00502389	-5.90814e-05
						OS01T0603300-01	-0.00159801	0.0177858	-0.00301287	-0.0103852	0.00516762	-0.022999	0.0100451	-0.00554601	0.00649375	0.00986689	-0.0017252
						OS01T0603500-00	0.00574433	0.00465918	0.0272954	-0.0107017	0.0408226	-0.00937691	-0.0187371	-0.000259332	0.000429365	-0.00434391	-0.00345437
						OS01T0603800-01	0.00109713	0.00326328	0.00180005	-0.000977996	0.0054306	-0.00248573	-0.00675946	0.00233935	0.00300558	0.00401991	0.00572858
						OS01T0604100-01	0.00396561	0.00013612	0.000370775	-0.00270138	0.00508672	-0.00849639	-0.015325	-0.00190805	-0.0058822	-0.00112969	0.00247503
						OS01T0604500-01	0.00648542	0.00339967	-0.000923391	-0.00629202	-0.00359257	-0.00219907	-0.00361035	-0.0109071	0.00236956	0.00781925	0.00267475
						OS01T0604700-01	0.00539172	-0.000374729	-0.00044659	-0.00371217	-0.00102328	0.00021426	0.000640855	-0.000100645	0.005507	0.0016834	-0.00199007
						OS01T0605000-01	0.0115787	-9.97773e-05	-0.0059368	0.00247925	-0.000699787	-0.00262267	-0.00450659	0.000150451	0.00237247	-0.00546976	0.00359019
						OS01T0605100-01	0.0124391	0.00431413	0.0141754	-0.000183941	-0.00435931	0.00507424	0.00367325	-0.0148284	-0.00728967	-0.00206266	-0.0172058
						OS01T0605650-01	0.00999506	-0.00430761	-0.000777897	-0.00803699	0.00322729	-0.000791328	0.000138157	0.00786264	0.00236332	0.0133329	-0.0117871
						OS01T0605700-01	0.00450292	0.00615105	-0.00608268	0.00183185	0.0180371	-0.0222661	0.0036601	0.00430313	-0.0247542	0.00277341	0.00194366
						OS01T0606000-00	-0.0030441	0.00839237	-0.00463341	-0.00139242	0.0028337	0.00429894	0.00721983	0.00229224	-0.00268495	0.00345163	0.000770359
						OS01T0606050-00	0.0138505	-0.00344808	0.00290217	0.00193459	-8.16922e-05	0.00108773	0.005591	0.00911214	0.0122346	0.00396122	0.00354692
						OS01T0606133-00	0.00283757	0.00811348	0.00638551	-0.000932911	-0.011172	0.00577289	0.00177294	0.00914575	0.0018738	0.00486967	-0.00464889
						OS01T0606400-01	0.00120973	0.0019459	0.0066107	-0.000659108	0.0184922	-0.0035749	-0.00441419	0.0026179	-0.00229466	0.00465702	0.00784133
						OS01T0606900-01	0.00737141	-0.00285018	-0.00124463	0.00334322	-0.00238326	-0.000934034	0.00212953	-0.00108683	0.00574851	0.00603529	0.00193124
						OS01T0607300-01	0.00188543	7.88237e-05	-0.00222019	0.00188058	-0.00393417	0.00409356	0.00314375	-0.00120032	-0.000785913	0.00185915	0.000172957
						OS01T0607400-01	0.00220097	0.00219564	-0.00272375	-0.00298025	0.00250846	-0.000577717	0.00458345	-0.00242916	0.00286437	0.00476973	-0.00743199
						OS01T0607800-02	0.000720138	0.0131839	-0.00580406	-0.000629209	0.00725995	0.0083183	-0.00151713	0.00758706	0.00854548	0.0113075	0.00880396
						OS01T0608101-00	0.000918918	0.00552914	-0.00994184	-0.00759157	8.75621e-05	0.0233774	0.00204436	0.00162289	0.0089352	-0.00269008	-0.0124098
						OS01T0609300-01	0.00591474	0.00375136	0.0109137	0.00306223	-0.00338502	-0.00578599	-0.00474553	0.000485246	-0.00197118	0.00304296	-0.00752036
						OS01T0610050-00	0.00310351	-0.00573997	-0.019435	-0.00213457	-0.0180885	0.00450982	0.028438	-0.0141249	-0.00441273	0.0131649	0.00813983
						OS01T0610100-01	0.00337474	0.00210848	0.00332118	0.00174925	-0.00125325	-0.00324841	0.00185703	0.00160678	-0.00256971	0.00491716	-0.000681083
						OS01T0610300-01	0.00654527	0.0043161	0.000163782	-0.00379415	0.0279868	-0.000980758	-0.0107547	0.00761059	-0.00500265	-0.00852621	-0.00856344
						OS01T0610400-01	0.0164503	0.000442513	0.00217906	0.00377064	-0.00402488	-0.00756657	-0.00886874	-0.0017877	0.0150307	0.0150924	0.00432465
						OS01T0610500-02	0.00330583	-0.00137054	0.000153882	0.00105161	-0.00403178	-0.00167968	0.00231848	0.00361314	-2.17288e-05	0.00255022	-0.00455321
						OS01T0610600-01	0.0119116	-0.0014149	-0.00741476	0.00696321	0.00385378	0.000866996	-0.0144271	0.00417099	0.00856025	-0.00751391	0.00958338
						OS01T0610600-02	0.00333972	-0.000312054	-0.00175814	0.000483494	-0.00204357	0.00290774	-0.000354937	-0.00313538	0.010021	0.00680564	0.00633833
						OS01T0610700-01	0.00862282	0.00116396	4.32318e-05	-0.000705668	-0.00253392	-0.00217486	-0.00452657	0.00249435	-0.0141535	0.00757768	-0.000901652
						OS01T0610800-01	-0.00105116	0.00839236	0.000663181	0.00648711	-0.00366467	0.00416091	0.00341895	0.00205308	-0.00327078	-0.00275846	0.00445372
						OS01T0611100-01	0.0133606	-0.00578071	0.00672397	0.00426124	-0.00901609	-0.00861041	0.0162981	-0.00445924	-0.00236676	-0.0029404	-0.00355148
						OS01T0611300-01	0.00487622	0.00153634	0.00615037	0.00345775	0.0179753	-0.00375723	-0.00765743	-0.00309876	-0.00284389	-0.0066626	0.00359328
						OS01T0612000-01	0.0079094	0.0025444	-0.00589507	-0.00601266	-0.00291722	0.00903681	0.00806619	0.0112387	-0.000127663	-0.00209243	-0.0141905
						OS01T0612200-01	0.0144802	0.000612195	-0.00158642	0.000837582	-0.00420951	0.00998091	-0.0057863	-0.00358749	-0.00128656	0.00605934	0.00593816
						OS01T0612500-01	0.00583502	0.0166924	0.000737134	0.0175866	-0.00573644	-0.0153351	-0.000473245	0.000208514	0.0171435	-0.0219821	0.00423256
						OS01T0612600-01	0.00704027	0.00436161	-0.00204105	-0.00573858	0.00135693	0.000723985	-0.00159159	-0.000911494	-0.00229808	-0.00298236	-0.00725434
						OS01T0612700-01	0.00505023	-0.00340817	-0.00149929	0.000500863	-0.00274805	0.002582	-0.00270104	0.00135442	0.00700773	0.00255127	0.00632481
						OS01T0612800-01	0.0104544	0.00378662	-0.00856131	0.00458574	0.00141407	0.000991725	0.00193386	-0.000926946	-0.00392742	-0.0100824	-0.000784521
						OS01T0612900-01	0.00746036	0.00711625	-0.00579957	0.00534263	0.00245028	-0.0057106	0.0101567	-0.0076575	0.00556089	-0.0115747	0.00737965
						OS01T0613300-01	0.00856176	-0.000707057	0.000785829	-0.00750858	-0.000174641	0.00092841	0.00339839	0.00330033	0.00531437	-0.00748495	0.0022461
						OS01T0613400-01	0.00468141	-0.00139642	-0.000375772	-0.00116236	-0.00108507	0.00117957	0.00124373	-0.00437264	0.00501356	0.00290058	0.000504317
						OS01T0613800-01	0.0194304	-0.0129657	0.0213406	-0.00827887	0.00244976	0.00998592	0.0308725	-0.0169257	-0.00909435	-0.0184262	0.0166992
						OS01T0614400-01	0.00227493	0.000779435	-0.00202265	-0.00472544	0.00541984	-0.001382	0.000231927	0.00548448	0.00179505	0.00306798	0.00390209
						OS01T0614500-01	0.0145018	-0.00398844	-0.00476565	-0.00103067	-0.00401951	-0.00144778	-0.00828891	0.000650265	0.00739073	0.0069486	-0.00741454
						OS01T0614700-01	-7.64399e-05	0.00172971	0.00189129	-0.0012587	0.00514554	-0.00303108	0.000338084	-0.000548797	-0.00202737	0.000977545	0.000942956
						OS01T0615000-01	-0.00781764	0.0132664	-0.00389271	-0.0153737	-0.0155855	0.019944	0.0490953	-0.00479351	0.0201732	0.00898363	0.0117119
						OS01T0615050-00	0.0143438	0.00737704	0.0471234	-0.00135557	-0.0572325	-0.0158354	0.00640051	-0.0168575	-0.0097908	-0.0204711	-0.00412868
						OS01T0615100-01	0.0136455	0.0117871	0.0447418	-0.000436586	-0.0405957	-0.0137004	-0.00212534	-0.0139673	-0.0138189	0.00494862	-0.0027464
						OS01T0615200-01	0.0136611	0.00195572	0.00943846	0.00472119	-0.00360101	0.00181029	0.00667786	-0.0101672	0.0169929	0.0180092	-0.00199181
						OS01T0615300-02	0.00477786	0.00251004	0.00354732	0.000753372	-0.000151883	-0.00736051	-0.00550475	-0.00525729	0.000749729	0.00508455	-0.000244834
						OS01T0616100-01	0.00413801	-0.000468581	-0.00909536	-0.00456983	-0.00633445	-0.00468868	0.00068946	0.0064467	0.00982206	0.00299391	-0.00377454
						OS01T0616400-01	0.00174159	-0.000257702	-0.00119775	-0.000462111	-2.88543e-06	0.000323987	-0.000563155	-0.000635342	0.00153065	0.00146224	0.00683037
						OS01T0616500-01	0.0163946	-0.00911369	0.00770345	0.00115365	0.0034963	-0.00294404	0.00282335	0.0169911	-0.000679956	-0.00472996	0.0116275
						OS01T0616600-01	0.00753115	-0.00299641	0.000460611	0.0016376	-0.00478102	-0.00176796	-0.0030739	-0.0044757	0.00327623	0.00226681	0.00233683
						OS01T0616800-01	0.0050523	-0.00370983	-0.00299938	-0.00529712	0.00698673	-0.00236949	-0.00220312	6.78717e-05	0.000355332	-0.00357862	-0.00390124
						OS01T0616900-00	0.0190666	-0.0100425	-0.00874734	-0.00410707	0.00932331	0.0133016	-0.0153067	0.00464511	-0.00192781	-0.00115031	-0.00870905
						OS01T0617200-00	0.00278363	-0.00298736	-0.00562619	-0.00495469	-0.00513727	0.00386733	-0.000749806	-0.000327232	0.000290418	-0.00171381	-0.00167729
						OS01T0617500-01	0.00354099	0.000150019	-0.00226467	0.000246593	-0.00212704	0.00243076	-0.00430987	-0.00179296	0.00471663	0.00688778	-0.00148411
						OS01T0617500-02	0.00687634	-0.000888076	-0.00217292	0.00315887	0.00132431	0.00248484	-0.000234743	0.000431987	0.00587263	0.00795311	0.00335748
						OS01T0617600-00	0.00121715	-6.42449e-05	0.00178034	-0.00237746	-0.00240056	-0.000534572	-0.00112909	-0.000578263	0.000112363	-0.00277331	0.000273141
						OS01T0617700-01	0.00352484	0.00158426	0.000329716	-0.000614768	-0.0035561	-0.00757923	-0.00053157	-0.0020174	0.0191241	-0.00483291	-0.00143956
						OS01T0617800-01	0.0161244	-0.0101693	-0.0055387	1.50807e-05	-0.000699637	-0.00677698	-0.00966676	0.00221587	-0.00634801	0.00518883	-0.002738
						OS01T0617900-01	0.00474136	0.000164446	0.00347453	0.00490397	0.000924793	0.00259887	0.00218497	0.00130252	-0.000596047	0.00957356	0.00789166
						OS01T0618000-01	0.0048325	0.0019434	0.00476906	0.00474042	0.00261272	0.00300181	0.00473679	-0.0094331	0.000798284	-0.000552201	-0.00221394
						OS01T0618100-01	0.0205527	-0.0105874	-0.0107349	0.0151426	-0.000828118	0.0167341	0.00561989	-0.00314492	-0.00424654	0.00165892	-0.0137927
						OS01T0618200-01	0.00963574	0.00920257	-0.00646562	0.00801651	0.00943083	0.0175567	-0.00525303	-0.00479145	-0.000199733	-0.00180889	-0.00514471
						OS01T0618400-01	0.0242065	-0.00726615	-0.00199975	0.0104956	0.00250923	0.031479	-0.00253338	0.0230128	0.00563391	-0.0147385	0.0249868
						OS01T0618500-01	0.0116095	0.00407268	-0.0036888	-0.00446199	0.00373123	0.00245632	-0.00818139	0.000598751	0.00111254	-0.00781257	-0.00206919
						OS01T0618800-01	0.00131697	0.00788132	-0.0137237	-0.00143863	-0.00830653	-0.00330998	-0.00609345	-0.00317715	0.0200448	0.00394662	-0.00126824
						OS01T0619800-01	0.00117158	-0.00142699	0.00148677	0.00100719	-0.000831545	0.000714157	0.000675449	-0.0011154	0.00103023	0.00576833	0.00159979
						OS01T0619900-01	-0.00545601	0.015041	-0.00464059	-0.0138359	-0.00656377	-0.0156195	0.00826332	0.00681814	-0.00894888	0.00334474	0.00269127
						OS01T0620100-01	0.00610328	0.00297966	0.00336206	-0.00304985	-0.00383273	0.00715136	-0.00113847	-0.00298316	-0.00734458	0.00966638	0.00362988
						OS01T0621300-01	0.00590839	0.00563885	-0.00258129	0.0061299	0.000885224	-0.00696786	0.00715705	0.00385935	-0.00679521	-0.00556734	0.00481967
						OS01T0621600-01	0.00403919	0.000948324	0.000298858	0.00166562	-0.00318898	-0.00259292	4.74839e-06	0.000485566	0.00695155	0.00161648	-0.000256339
						OS01T0621700-01	0.0104463	0.00626564	0.00135092	-0.000186406	0.00236532	-0.00275876	-0.00131223	-0.0106085	0.0110563	0.0152389	4.25298e-05
						OS01T0621900-01	0.00534684	-0.00258451	-0.00549161	0.00722205	0.0109209	0.00797417	0.0289564	-0.000396709	0.0335111	0.00925692	-0.0283388
						OS01T0622000-00	0.00618805	0.00127916	-0.00199274	0.00840238	0.0016756	0.00481781	0.00135757	0.00515339	-0.000814442	0.00449286	0.0178777
						OS01T0622300-01	0.0131356	0.00880093	-0.00843758	0.0128022	0.00140015	0.00633441	0.000986442	0.0179839	-0.00906059	-0.000162241	0.0123282
						OS01T0622500-01	-0.000483572	-0.00256709	0.00376919	-0.00181686	0.00612615	0.0033605	0.00836076	-3.26208e-05	-0.000714952	0.00236769	0.00517667
						OS01T0622600-01	0.00878418	-0.000165651	-0.00530432	0.00197469	-0.00909452	0.000622539	-0.00776714	-0.0028787	-0.00291138	-0.00367325	0.00179192
						OS01T0622700-02	0.000519909	-0.0010622	0.00136507	6.82152e-05	0.00136	-0.000202046	-0.000350923	-0.00413015	0.00110896	0.00167917	0.000439502
						OS01T0623200-01	0.00276063	0.00302054	0.000154757	0.00143232	-0.000270424	0.00323218	0.00176666	0.000170531	0.00473485	0.00317258	0.00242348
						OS01T0623500-01	0.0046222	0.00735712	0.0033558	-0.00712914	-0.00745842	3.28062e-05	-0.00400371	-0.00444507	0.00235275	-0.00163319	-0.00688408
						OS01T0624500-01	0.00477518	0.00100282	0.00463354	-0.00060381	-0.00162481	-0.00135525	-0.00261563	0.00118541	0.00184393	9.77349e-05	-0.000798194
						OS01T0624700-01	0.00760631	-0.00718913	-0.00407427	0.00138133	0.00288287	-0.0032778	0.0077613	-0.0130165	0.000125835	0.00491477	-0.00680465
						OS01T0625300-01	0.0107764	0.00521059	-0.00762081	0.00550689	-0.00512802	-0.00757396	-0.0115776	-0.00763274	-0.00136389	0.0201533	-0.00675299
						OS01T0625900-01	0.00104217	0.00473917	0.00107623	-0.00879373	0.00096457	0.0044616	-0.00177661	0.002325	-0.00029756	0.000841243	-0.0022127
						OS01T0626100-01	0.00781238	0.00571145	-0.0016742	-0.00607172	-0.00247316	-0.00106138	0.000336051	-0.00217267	0.00979034	-0.00269088	-0.00517799
						OS01T0626200-01	0.00858437	0.00107409	0.00203311	-0.00917304	-0.006492	-0.00574232	-0.00332084	0.00144517	0.000943433	-0.00200382	0.00884966
						OS01T0626300-01	0.0150756	-0.0058514	0.00295278	0.000719035	-0.00285632	-0.00234836	0.00466025	0.00386819	-0.0090873	-0.0029534	-0.00470357
						OS01T0626400-01	0.0051138	0.00169521	0.00538964	-0.00221221	-0.000918086	-0.00373866	-0.00183763	-0.00361236	0.00188583	0.00260463	-0.00522931
						OS01T0626500-01	0.014811	-0.00952218	-0.00125656	0.00682857	0.00946974	0.00287505	0.000447586	0.0164314	-0.0104349	-0.000508499	-0.000501567
						OS01T0626900-01	0.00533515	0.000784892	-0.00248893	-0.00370077	-0.00263965	-0.00957922	0.00552324	0.00783803	-0.00744514	-0.0083487	-0.00545733
						OS01T0627400-01	0.00726011	-0.000741592	-0.0180073	-0.00179864	0.0155722	-0.0146626	0.00903595	0.000559386	-0.00257457	-0.00800236	-0.00383181
						OS01T0627500-01	0.00792325	0.00264567	-0.00269577	-0.0013432	0.00147221	-0.00711695	0.00461222	-0.000467512	-0.0105155	-0.0102838	-0.00478551
						OS01T0627550-00	0.000860166	0.00191514	-0.000724401	-0.000391168	-0.000650307	-0.0013425	-0.00260414	-0.000784416	0.000447111	0.000116461	0.000388318
						OS01T0627800-01	0.0176165	-0.0100936	0.00752087	0.0115809	0.0206513	-0.0149929	0.00266491	-0.0135712	0.0144946	0.00144501	0.000186864
						OS01T0627900-01	0.0074929	-0.00128309	0.0183617	-0.00163975	-0.014055	-0.000836832	0.00429172	-0.0123742	-0.0123351	-0.00832404	0.00892013
						OS01T0627933-00	0.00297677	0.00149835	-0.000968247	-0.00384411	0.00740123	-0.00485872	0.010124	0.00264545	-0.00507831	0.0125352	0.0121197
						OS01T0628700-01	0.0133715	0.000201053	0.00437132	-0.021226	0.00353077	0.0031678	-0.0224678	-0.00284203	-0.0134669	-0.00689337	-0.000273308
						OS01T0628900-01	0.0192279	-0.0151099	0.0214161	-0.00240302	-0.0192204	-0.0100191	-0.00269796	0.00185492	-0.00880407	-0.0128175	0.019371
						OS01T0629400-01	0.00887638	-0.00012378	-0.00823512	0.00961191	0.00139078	0.0012228	-0.000906135	-0.0131089	-0.0161317	-0.00943264	-0.00172244
						OS01T0629750-00	-0.00117372	0.00979111	-0.0147039	-0.00267877	-0.00293726	0.0193637	0.0190983	-0.0266515	0.0078167	0.00741307	-8.27737e-05
						OS01T0631100-01	0.0074905	0.00160869	0.00237496	-0.00183182	-0.00307649	0.00283092	0.000451105	0.00303106	0.00112261	0.00527451	0.00441318
						OS01T0631200-01	-0.0053021	0.0194873	-0.00482675	-0.0179965	-0.00506515	-0.0137868	-0.00556502	0.00427194	-0.000529833	-0.0137061	0.00661534
						OS01T0631500-01	0.00400599	0.00584412	0.00174541	0.00275141	-0.00564137	-0.0026986	-0.00379822	0.000960714	0.0061601	0.01613	-0.00509695
						OS01T0631700-01	-0.00102571	0.0111031	-0.000441116	0.00722233	0.00209642	0.00498133	0.00681697	0.00285278	0.00519746	0.00487086	0.00390679
						OS01T0631800-01	0.00317541	-0.00127366	0.00392335	-0.000280351	-0.00347099	-0.000948483	0.000497232	-0.00542097	-0.00362882	-0.000192091	0.00275323
						OS01T0633000-01	0.00819631	-8.51529e-05	0.000657561	0.00266103	0.00494334	-0.00523548	0.00083272	-0.000489599	0.00450419	-0.00033481	0.00442359
						OS01T0633100-01	0.00218392	0.0027833	-0.0100452	-0.0094433	0.0109941	-0.00563778	-0.00115299	0.00703899	-0.00348877	0.0129951	0.00513226
						OS01T0633200-01	0.00277427	0.0024511	-0.00289387	-0.00489768	-0.00131867	0.00300046	-0.00215476	-0.00369267	-0.00331942	-0.00574655	0.00311642
						OS01T0633400-01	0.0026327	-0.000877317	-0.000838253	-0.00423547	0.00242809	-0.00121212	0.000320313	-0.00524916	0.00246638	0.00169104	0.00366011
						OS01T0633900-01	0.00303671	0.000406256	0.000247994	-0.000744788	0.00100659	-0.00226423	-0.000590708	0.000990796	0.000285459	-0.00107914	-0.00534746
						OS01T0634300-00	0.00478688	0.00285183	0.00419188	-0.00464221	0.0027418	-0.000234301	-0.00198416	0.0100067	-0.00656232	0.00747833	-0.00184964
						OS01T0635200-01	-0.000592676	0.0115286	-0.0100967	-0.000819012	0.000497898	-0.00466294	0.00789476	0.00184377	0.00064014	-0.00234892	-0.00253678
						OS01T0635400-01	0.00492716	0.00201772	-0.00152155	0.00417713	0.00196577	0.000510299	0.00265089	-0.00323682	0.00271239	-0.000614978	-0.00124013
						OS01T0635550-00	0.00896519	0.00324497	-0.010066	0.00365645	0.000316109	0.00149206	0.00740314	-0.0020295	-0.00364262	-0.00330428	-0.00684273
						OS01T0636600-01	0.0116162	-0.0111759	-0.0100895	0.0147755	0.00731701	0.00297164	0.00310267	0.0155991	7.05551e-05	0.000206281	-0.0107653
						OS01T0636700-01	0.00548254	0.00697571	-0.00777584	-0.0105306	0.00257785	0.012313	0.00106597	-0.009688	0.00596266	-0.000216192	0.00104709
						OS01T0637300-00	0.00744662	0.00118032	-0.00187993	-0.000622772	0.000618061	-0.00735204	-0.00603501	0.00328942	0.017105	0.000533475	0.00862323
						OS01T0637600-01	0.00907526	-0.00302124	-0.0146796	-0.00194879	0.00996482	-0.00205002	0.00592221	0.00306596	-0.00874028	-0.0112066	-0.00564182
						OS01T0638000-01	0.00602095	0.000105291	0.0107218	0.00331192	-0.00832166	-0.00399045	0.00198621	-0.00602948	-0.00595999	0.000845809	0.00472652
						OS01T0638600-00	0.00692463	0.00442111	-0.0201081	0.0124924	-0.00499337	-0.0139412	0.0104786	-0.0013164	0.00232165	-0.00161373	0.00760382
						OS01T0639100-01	0.00724382	0.00145778	-0.00130419	-0.00158669	0.00096681	-0.00662874	0.00783468	0.00380937	-0.00881154	-0.00604622	-0.00492946
						OS01T0639200-00	0.00554168	0.00873156	-0.00624798	0.0120684	0.0110433	-0.0105405	0.00305776	-0.00457275	0.00555506	-0.00996449	0.0105395
						OS01T0639600-01	0.00946232	0.00224052	0.000726228	0.00279483	-0.0102186	0.00426732	0.00810916	0.0119912	-0.00815326	0.000510535	-0.00605065
						OS01T0639900-01	-0.00605922	0.0149961	-0.00554997	-0.00109143	0.014123	0.00981716	-0.00942459	0.0134095	-0.00498584	-0.0174665	-0.0040545
						OS01T0640700-00	0.00477091	0.0150298	-0.00515678	0.0018552	0.00649342	-0.000251664	0.000522753	-0.0195937	-0.00334655	-0.00329265	0.00638873
						OS01T0640800-01	0.00870941	-0.00326071	-0.00945862	-0.00201256	0.00760161	0.0036554	0.00775283	0.0102548	0.00432254	-0.00880595	0.00257128
						OS01T0641000-01	0.00463646	0.0121237	-0.00209911	-0.00409963	-0.00210707	0.00862674	-0.00917893	0.0010541	0.00649195	0.0108414	0.00673497
						OS01T0641100-01	0.0125177	0.00868677	-0.00463164	-0.00536691	0.000345672	-0.0102008	0.00602081	0.000990045	0.00211001	0.00603597	-0.000509615
						OS01T0641700-01	0.00571551	0.00425646	-0.00780423	0.000460262	0.00402849	-0.00884133	0.0102506	0.00267239	-0.00666125	-0.00691367	-0.00448451
						OS01T0642000-01	0.00408947	0.00192458	-0.00639056	0.00373377	0.00425549	-0.00011802	0.00444666	-0.00683133	7.71199e-05	0.00366857	0.0086946
						OS01T0642100-01	0.00287026	-0.00196852	-0.0125388	0.00243643	0.00791724	-0.026667	0.0247312	0.00310922	-0.0021876	0.00388799	-0.005533
						OS01T0642200-01	0.00552737	-0.00111639	-0.00039532	0.00054037	0.000752249	-0.00670835	-0.00504301	-0.000814418	-0.00213823	0.00481214	-0.00517417
						OS01T0642900-01	0.0128399	-0.0092925	0.00119907	0.00171104	-0.00438893	-0.00832304	0.00218375	-0.00126787	0.00110315	-0.00161622	0.00871316
						OS01T0643800-01	0.00464723	0.00134976	-0.00165776	-0.00177751	0.0046963	-0.00640885	-0.00522371	-0.00239019	0.00114547	0.00173915	-0.00149479
						OS01T0644500-00	0.00219276	0.00162804	0.00203439	-9.88812e-05	-0.00129843	-0.00120881	0.000874936	-0.00162304	0.00211748	0.0039745	0.00195575
						OS01T0644600-00	0.002566	0.0236439	0.000835355	0.0176586	-0.00819719	-0.0079464	0.00837254	-0.00177562	0.00341866	0.000458345	0.00611225
						OS01T0645200-01	0.00131769	0.00266963	0.000322112	-0.000787481	-0.000966483	0.000637926	-0.00411185	-0.000849729	-0.00035393	0.000270286	0.00250043
						OS01T0645200-02	0.00568968	0.00450285	-0.00259121	-0.00348383	-0.000277338	-0.009325	0.00240625	-0.000205393	0.0017854	0.0184845	-0.00215775
						OS01T0645900-01	0.00346836	0.00543288	-0.000129004	-0.00761864	0.0043745	5.76924e-05	0.00676467	0.00726133	-0.00169141	0.0201957	-0.00778486
						OS01T0646400-01	0.0102175	0.00781468	-0.0049361	0.00856615	-0.00156503	0.00124914	0.00506313	0.00570486	-0.00625489	0.0104535	0.000677092
						OS01T0646700-01	0.00498803	0.000280983	-0.00335362	-0.0060633	0.00238514	-0.00348534	-0.00192179	0.00271983	0.000512934	-0.00369017	0.00268666
						OS01T0646800-01	0.00549044	-0.000853388	-0.00230103	-0.00453619	0.00462303	0.00266691	-0.00184323	-0.00493379	-0.00898769	0.00420611	-0.00254507
						OS01T0647000-02	-0.00142306	0.00628116	0.00245444	-0.00466326	-0.00128712	-0.0133194	-0.00276505	-0.00834522	0.0018262	-0.00252267	0.00157868
						OS01T0647100-01	0.00545097	0.0104489	0.0031646	-0.00653168	0.00617288	-0.00101829	0.000310695	-0.000634626	0.00184368	0.000822097	0.00371014
						OS01T0647200-01	-0.00543262	0.0217265	-0.010683	-0.00769645	-5.59861e-05	0.0261813	0.0103766	0.0138224	0.00213113	-0.00830464	0.00519184
						OS01T0647700-01	0.00261823	0.00267391	-0.000741512	3.91511e-05	-0.00201439	0.00555243	-0.00305114	0.00037352	0.000759952	-0.00681823	0.00345382
						OS01T0647800-01	0.00787071	0.00145631	-0.00490338	-0.00412029	-0.00626015	0.0146259	-0.00847599	-0.000640318	-0.00288678	-0.00413466	-0.00367063
						OS01T0647850-01	0.00404397	0.00261758	0.00993294	-0.00158925	0.02394	-0.0112364	-0.013617	0.00120699	-0.000472255	0.00105828	-0.00323557
						OS01T0648000-01	0.014285	0.000624259	0.00968321	0.00730873	-0.00404459	0.00884513	-0.00230063	-0.00623178	0.00163798	-0.00915229	7.25534e-05
						OS01T0648500-01	0.0106519	-0.00625326	-0.0128977	-0.00738571	-0.00545297	-0.00157313	-0.000726555	-0.0120403	0.0110393	0.00599032	0.00272528
						OS01T0648700-01	0.00620088	0.0012822	-0.00610051	0.000253846	-0.00692993	-0.000814213	0.00406225	-0.00383768	0.00421355	-0.00129166	-0.00737214
						OS01T0649000-01	0.0162552	-0.00970662	-0.00143333	0.00222069	0.00725887	-0.00327651	0.0057738	0.00070874	-0.00231064	0.00971628	0.00250627
						OS01T0649100-01	0.00629805	0.00105008	0.00714242	0.00165286	-0.00546521	-0.00206846	0.000408737	-0.00592395	0.000180397	0.00123978	0.00143243
						OS01T0649200-01	0.00823965	0.00777452	0.012223	-0.0007408	0.00152647	-0.00877038	0.0161988	-0.00238072	0.00183591	-0.00249944	0.00162669
						OS01T0649900-01	0.00295691	0.010553	-0.00123962	0.00773945	-0.000201336	0.00437561	-0.0045181	0.00744268	-0.0090578	0.00466297	-0.00114222
						OS01T0650100-01	-0.00183795	0.00987985	-0.000495161	-0.00125976	0.00701552	0.000153118	0.00159126	0.00485446	-0.00180114	0.0114822	0.00632966
						OS01T0650200-02	0.00090023	0.00119757	0.000446448	0.000195324	0.000329507	-0.00588623	-0.00298996	-0.00381038	0.000147716	0.000494185	-0.000411992
						OS01T0650700-01	0.00459296	0.00220809	-0.0092157	-0.00834593	0.00399756	0.00834917	-0.00596602	0.00308828	-0.0071779	0.00406738	-0.00475072
						OS01T0651300-01	0.00331712	0.00350952	-0.00350939	0.00320592	-0.000474273	0.00281158	-0.00269698	9.86534e-05	-0.00131868	0.00556464	0.00173432
						OS01T0651400-01	0.000525934	0.0181777	-0.00379192	0.00929227	0.0100058	0.00409525	0.0018613	0.00677421	-0.00164638	0.00489936	0.0063205
						OS01T0652100-01	0.000838126	0.0156271	0.00354167	0.00978056	0.000881423	0.00631081	-0.000656246	0.00381053	0.00676637	0.00457645	0.00767494
						OS01T0652600-01	0.00492474	-0.00379587	0.000779657	-0.00544641	0.000278781	0.000338984	0.00160524	0.00679547	-0.00270489	0.00731416	-0.000887852
						OS01T0652800-01	0.00340928	0.00635272	-0.000520595	0.0114191	0.000926718	-0.000628017	-0.00197118	0.00130758	0.00331013	0.000147245	-0.00126195
						OS01T0653700-01	0.00348875	0.00398021	0.00068688	-0.00410972	-0.00111473	0.0058067	0.00417575	0.00442446	0.0101835	0.00148036	0.00538885
						OS01T0653800-02	0.0110721	-0.00326922	0.00299099	-0.0118477	-0.00164747	-0.000722141	-0.00191261	0.0012926	-0.0095628	-0.00776911	-0.0117631
						OS01T0654200-01	0.0114586	0.0069669	0.00188604	-0.00301316	0.00150995	0.0010348	-0.0021068	-0.000499939	-0.00850402	-0.00702463	0.00348096
						OS01T0654300-01	0.0102107	0.00422868	-0.00259822	-0.00432344	0.000617479	-0.0068331	-0.00568229	0.00402499	-0.00685889	-0.00485789	-0.00284448
						OS01T0654500-01	0.0093375	-3.07475e-05	0.00724045	-0.00357527	-0.00637473	-0.00546694	0.00693599	0.00406492	-0.00758103	-0.0015824	-0.00552067
						OS01T0655300-01	0.00116356	0.00616942	-0.00699701	-0.00828987	-0.00167543	0.00396759	-0.00537192	-0.000956867	-0.00167916	-0.00196927	-0.00509248
						OS01T0655400-01	-0.000864127	0.00606597	0.000494086	-0.0113995	0.00828902	0.00050373	-0.00351489	0.000236973	-0.00719594	-0.00091221	0.00211959
						OS01T0655400-03	0.00378014	0.00356363	-0.00390005	-0.000517321	-0.00214513	0.00185313	0.00576442	-0.00339136	0.0140256	0.0205405	-0.000256098
						OS01T0655500-01	0.00521627	-0.00198323	-0.0149425	-0.00661535	0.00489571	0.0123951	-0.00898451	-0.00445134	0.00223918	-0.00170265	-0.00197932
						OS01T0655500-02	-4.69204e-05	0.00032626	-0.00542166	-0.00927713	-0.00150814	0.00427139	-0.0026188	-0.00877475	0.00494711	0.00598961	-0.00295785
						OS01T0655800-01	0.00422487	1.18424e-05	0.00262585	-0.00314786	-0.00118639	-0.00175071	0.00135562	-0.000302518	0.000944593	-0.000284995	0.000230388
						OS01T0656200-01	0.0195717	-0.011164	-0.0087536	0.027083	0.00812379	-0.00495554	0.00343955	-0.00562038	0.00287941	0.00785091	-0.00670456
						OS01T0656400-00	0.00250379	0.00246272	0.00172014	-0.00795586	0.00109316	0.00517088	-0.00451445	-0.00398998	0.00145301	0.000105853	0.000952146
						OS01T0656600-01	0.0128711	0.00331797	0.00139331	0.00257962	-0.00966427	-0.00201665	0.00234102	0.00789423	0.00697711	0.00906392	0.000963738
						OS01T0656900-01	0.00480314	0.00310402	0.000440463	0.00315618	0.000805769	-0.00151179	-0.00165571	-0.00346342	-0.00085245	0.0052309	0.00416295
						OS01T0658400-01	0.00482413	0.00287558	0.00146179	-0.00171635	-0.0021188	-0.00620652	0.000473215	1.46815e-05	-0.00264906	0.00469131	-0.00067117
						OS01T0658450-00	-0.00102318	0.000902911	-0.000770926	-0.00544875	-0.00112423	0.00565053	-0.00182656	0.000520455	-0.00366344	-0.00320945	-0.00822547
						OS01T0658500-02	0.00500027	0.00708083	-0.00419788	-0.00995562	-0.00655049	0.000586244	-0.00590204	-0.0032103	0.00137997	-0.00253375	-0.008041
						OS01T0658900-01	0.0102507	0.00153516	-0.00754229	0.037734	0.011043	-0.0214204	0.0104312	-0.00572809	-0.00335873	0.0042927	-0.0108618
						OS01T0659200-01	0.00646273	7.37082e-05	0.00195906	0.00389214	0.00110879	-0.0061913	0.00492177	0.00296763	-0.00344744	0.0028013	-0.00101932
						OS01T0659800-01	0.00477722	-0.00144461	0.00336837	-0.00324668	0.00327965	-0.000884297	0.000768938	-0.00882589	0.00282442	0.00233077	0.00342059
						OS01T0659900-01	0.00613255	-0.000509097	-0.014874	0.000736538	0.0179944	-0.0161909	0.00460835	-0.0133416	0.00220221	-0.0038647	-0.00721264
						OS01T0660000-01	0.003381	-0.00619022	-0.0019157	0.00407807	0.00454546	-0.000466202	0.00468206	0.000629687	0.00177691	-0.00156171	-0.00253236
						OS01T0660200-01	0.0134799	-0.00452912	0.0413939	-0.0163885	-0.0126377	-0.00575903	0.0211551	-0.0170441	-0.0132072	-0.0338604	0.00977096
						OS01T0660300-01	0.00776829	0.0100683	-0.000380885	0.0019717	-0.00534237	-0.00695678	-0.00360034	-0.00324576	0.00294155	-0.0049559	-0.000762149
						OS01T0660550-01	0.00274149	0.00259384	-0.00405558	-0.00716605	0.000753808	-0.000162179	0.0035875	0.00266328	-0.00130601	0.00383997	-0.0093675
						OS01T0660900-00	0.0129616	-0.0106791	-0.0142918	-0.00174411	0.00517747	0.00437146	-0.00500643	0.00168641	-0.00776863	-0.00823277	-0.00435076
						OS01T0661000-01	0.00307672	-0.000467168	0.00335036	-0.00132091	0.00138069	-0.00312256	0.000850066	-0.000132633	0.00242653	0.00280839	0.00242183
						OS01T0661400-01	0.0192374	-0.0179005	-0.00289101	-0.000913951	0.00277957	0.00729759	0.00696569	0.00695445	0.000576108	0.0115079	0.0174678
						OS01T0661500-01	0.00307045	0.00108482	-0.00665421	-0.00487234	0.010384	-0.00319351	0.0011359	0.00575457	-0.0010162	0.00481766	-0.01148
						OS01T0662300-01	0.0014232	0.0166763	0.00181412	0.00294069	0.00571215	0.00765013	-0.00318953	0.00282164	0.00630651	-0.00679411	0.0185241
						OS01T0662600-04	0.00512373	0.00287538	0.00498782	-0.00871188	0.00843544	-0.00563777	0.00403451	-0.00823031	0.0140779	0.0127989	0.0022894
						OS01T0662700-01	0.00412511	0.00602584	-0.0151576	0.00417964	0.012696	0.00318159	0.0127735	0.0114442	-0.0152373	-0.00803625	0.00529457
						OS01T0663051-00	-0.0024518	0.0160499	-0.0194351	0.0204849	0.0161676	-0.00951722	0.00143538	-0.0167633	-0.0109027	0.00630249	-0.0198694
						OS01T0663300-01	0.00696833	0.0186165	0.00197216	0.0205291	-0.000737317	-0.00434967	-0.00201166	0.00873426	0.00644151	0.0128084	-0.00837029
						OS01T0663400-02	0.00291709	-0.000340725	0.00155847	0.000343091	0.0032326	-0.00333144	-0.000477911	-0.00435146	-0.00244323	0.00715227	0.00503498
						OS01T0663500-01	0.00939294	0.00141811	-0.00928135	0.000465654	0.00552172	-0.00322107	0.007723	0.00807083	-0.0035262	0.000317883	-0.00117813
						OS01T0663800-01	-0.00147824	0.00212793	-0.00415242	-0.00226342	-0.00204175	-0.00260053	-0.00473861	-0.00208585	0.00677993	-0.00273905	-0.00511047
						OS01T0664000-00	0.00230928	0.00164719	-0.000927631	-0.00319599	0.00120568	0.00603742	0.00308611	-0.00400287	0.00564145	-0.00411839	0.00682808
						OS01T0664100-01	0.00437183	0.0043969	0.000310094	-0.00412117	0.0154783	-0.00698168	0.000725298	0.0100142	-0.00773964	-0.00369621	-0.0157382
						OS01T0665200-01	-0.00351183	0.0101006	-0.00182114	-0.0143872	-0.00545944	-0.006604	0.0115563	0.000779499	0.00303707	0.0189087	0.0017681
						OS01T0665250-00	-0.000153508	0.00158265	-0.00156879	0.000519361	0.000860067	-0.00236174	0.00136959	0.00238684	-0.001036	0.00227298	0.00179999
						OS01T0665400-01	0.00592163	0.00415733	0.00730363	0.00187983	-0.00653281	0.00773194	-0.00107335	-0.00802166	0.00585145	0.0112765	-0.00797831
						OS01T0665500-00	0.00409741	0.00388457	0.00488432	0.00173997	-0.00181838	-0.00366536	-0.00221598	-0.00132518	-0.000170182	0.000699092	0.000341107
						OS01T0665900-00	0.00255046	0.00256477	0.000428738	-0.000522965	-0.00132152	-0.000890435	0.000448323	-0.00440297	0.0037957	0.00264191	0.00267424
						OS01T0666000-01	0.00133755	0.0042519	-0.00331544	-0.00275677	-0.000654808	-0.00409761	-0.000617562	-0.00413766	0.00794793	-0.00231213	-0.000326471
						OS01T0666200-01	0.0157591	-0.00666653	0.00254246	0.00140635	-0.00358511	0.00259588	0.0029657	-0.00205597	0.0118072	0.00682259	0.00606837
						OS01T0666400-01	-0.000474319	0.00211054	0.00161077	-0.000425268	-0.00269473	-0.00408037	-0.000997867	-0.00252812	-0.00203258	0.00332405	0.00402233
						OS01T0666500-01	0.00456865	0.0105298	-0.000378326	-0.013069	0.00149163	-0.00788637	-0.00893018	-0.00517392	-0.00301473	-0.00373739	0.00359154
						OS01T0666600-00	0.00379632	-0.000537077	-0.00540756	-0.00574111	-0.000957919	-0.00597409	0.000386979	-0.00882995	0.0020861	0.000727929	-0.000884638
						OS01T0666800-01	0.00789294	0.00512593	-0.00504674	-0.00302225	0.00373359	0.00521849	-0.00283994	0.00103398	-0.0013842	-0.00291372	-0.00989572
						OS01T0666900-00	0.0179103	-0.011102	0.00208843	0.00392776	0.00276832	-0.00263107	0.00828488	0.0105941	0.00418505	0.000889699	0.00202574
						OS01T0667100-01	0.0106699	0.00461603	-0.00791852	-0.00263991	-0.00894367	0.000691785	-0.00979616	-0.00318493	-0.0147262	0.00226392	0.00475829
						OS01T0667600-01	0.00299712	0.00928821	0.000455733	-0.0112735	-0.00694482	-0.000977886	0.0140387	-0.00678357	-0.000734515	-0.0062882	-0.00843908
						OS01T0667725-00	-0.00138991	-0.00104464	0.000548367	-0.00200089	-0.00236058	3.55937e-05	0.00332416	0.0139825	-0.00350605	0.000688422	-0.0111981
						OS01T0667800-01	0.0050486	0.00624816	-0.0247082	-0.00290343	-0.0142971	0.00216159	0.000109136	0.0129168	-0.00459047	-0.00632464	-0.00113374
						OS01T0667900-01	0.003206	0.00912423	0.012715	-0.00207974	-0.00653083	-0.0140164	0.00983075	0.0115017	0.0139457	0.00595797	-0.0119387
						OS01T0668100-01	-0.00241992	0.0163156	-0.00181609	0.00779132	-0.00441241	0.00776321	0.000669978	0.00263248	0.00226034	0.00705258	0.017178
						OS01T0668300-01	0.00731088	-0.000826689	0.000685679	-0.00985	0.00270384	0.00329558	-0.00675353	-0.00460567	-0.00528681	0.00277257	0.00572453
						OS01T0668600-00	0.00148592	0.00452688	0.00352691	-0.000592329	0.00270797	0.00498264	-0.00369867	-0.00144985	-0.00298425	-0.00398753	0.00174067
						OS01T0668700-01	0.00158806	-0.00128199	-0.0021092	-0.00348592	-0.00115758	-0.00165405	0.0031588	-0.00304607	-0.00172164	-0.0027059	0.000459718
						OS01T0669100-01	-0.000587068	0.00317156	-0.000336985	-0.0124402	0.000750841	0.000182363	-0.0027651	-0.000982894	0.00345902	-0.000906748	0.000332975
						OS01T0670100-01	0.00535374	0.0016598	-0.001424	-0.0126133	-0.00332713	0.0148339	3.82334e-05	-0.00201512	-0.00579007	0.00556892	-0.000376898
						OS01T0670800-01	0.00394959	0.00297158	-0.00648367	0.000100527	-0.00469929	0.00182395	0.00441335	-0.00208361	0.000202391	0.0141507	0.00768035
						OS01T0672100-02	-0.000443399	0.0120887	0.000427149	0.00377434	-0.00395681	0.00551772	0.00454363	0.00403682	0.0055021	0.000607313	0.00755866
						OS01T0672300-01	0.00344306	0.00525067	-0.000344806	-0.0103813	0.00271469	-0.00603209	0.000302322	-0.00139616	0.00986036	0.0042749	0.00646352
						OS01T0672500-01	0.0113494	-0.00127153	-0.00318633	-0.0165901	0.0098354	0.0101593	-0.0118177	0.00330656	-0.00995362	-0.00569335	-0.00603418
						OS01T0672700-02	0.00100346	0.00141857	1.22324e-05	0.00048529	-0.00326049	0.00249014	0.00110495	0.000300613	-0.00784153	-0.000556678	-0.00151562
						OS01T0672800-01	0.00983507	0.00561811	-0.00915045	0.00766056	0.00228298	-0.0017352	0.00211079	0.00480227	-0.00335134	-0.00277317	-0.0003516
						OS01T0673300-01	0.00309669	0.00462331	0.0016775	-0.0145866	0.000140362	-0.00495876	0.00309137	0.00054648	0.00055661	0.00796069	0.00129352
						OS01T0673600-01	0.00443693	-0.00065974	-0.00065505	-0.00120908	-0.00789499	0.000816846	0.00238739	0.00473605	-0.0044951	0.00141847	-0.00293225
						OS01T0673800-02	0.00516965	0.000439082	-0.00861182	-0.000352724	0.00229258	0.00132977	-0.00188953	-0.00450064	0.00469944	-0.00481035	0.00336222
						OS01T0673800-03	0.0094636	0.000384031	-0.0102503	0.00313114	0.00454334	-0.000503236	0.000309552	-0.00521998	0.000641649	-0.00383388	-0.00577692
						OS01T0673900-01	0.00753622	0.000612051	-0.00508861	-0.00443856	0.00465154	-0.00488718	-6.92664e-05	-0.00849891	-0.00190714	-0.000680119	0.00193158
						OS01T0674000-01	0.0102592	0.00246652	-0.00710175	-0.00699514	-0.007383	0.00711566	-0.0088841	-0.0198265	0.000326192	0.0020239	0.000669486
						OS01T0674400-00	0.0164665	-0.00230733	0.0185485	-0.0113505	-0.00531234	-0.00669166	0.00469924	-0.0126836	-0.000458192	-0.0166071	0.00977317
						OS01T0674700-00	0.0170581	-0.00396366	-0.0134485	0.00494846	0.00456082	0.0173177	-0.00306436	0.0143365	-0.0138116	0.00479134	0.007099
						OS01T0674800-01	0.00946694	0.00847108	0.00415553	-1.5219e-05	-0.00495223	0.00705031	-0.00701592	0.00430179	-0.0024888	0.00276836	-0.0109578
						OS01T0675100-01	0.005483	0.00110072	0.0011333	0.000560269	-0.00465334	-0.00110323	0.00178732	-0.00143376	0.000110755	0.00393893	-0.00213452
						OS01T0675500-02	0.000756288	0.00420988	-0.00081668	4.18851e-05	-0.00163728	0.000257483	0.00312301	-0.000973497	-0.000970276	0.00309792	0.0037139
						OS01T0675700-01	0.00724373	0.0069595	-0.00976115	-0.00557645	0.00356735	0.000898194	-0.00330398	-0.0126174	0.00734842	0.00229167	-0.00302428
						OS01T0675800-01	0.00681577	0.00467328	0.00607216	-0.000825222	-0.00763714	0.00885496	0.00101194	0.000555451	-0.00924298	0.0054051	0.00414548
						OS01T0677900-01	0.00617149	-0.00396203	0.00959752	-0.0102997	-0.0301402	-0.00282058	0.0114589	-0.012024	0.0055397	-0.0130283	0.00621063
						OS01T0678000-00	0.00153257	0.00111593	0.0126895	-0.0228918	0.0063548	-0.0214338	-0.0121089	0.00199853	0.00110372	-0.0161502	0.0203124
						OS01T0678100-01	0.0117799	-0.0158699	0.00663291	-0.0321272	0.00170021	-0.0159487	-0.00412815	0.00410041	0.0101755	-0.0103261	0.0126363
						OS01T0678500-02	0.00234957	0.0106525	-0.00105403	0.00112489	0.00146433	-0.00151901	0.00536865	-0.00361305	0.00278252	0.00835844	-0.00130008
						OS01T0678600-01	0.002446	0.00619409	-0.00467173	-0.00022218	0.00475184	0.015651	-0.00692816	-0.00134817	0.00584349	-0.00124493	0.0153673
						OS01T0678600-02	0.00723249	0.00207891	-0.00208229	0.00185443	-0.000276047	0.0020292	-0.00242492	0.00161365	0.00307493	0.00522913	0.0148773
						OS01T0678700-01	0.00265474	-0.00213736	-0.000178123	-0.00403256	0.00471046	-0.003743	0.004202	-0.00282897	0.00419009	0.000374394	0.00397233
						OS01T0678900-01	0.0101834	0.0011017	-0.00105257	-0.0100774	0.00273266	-0.0173651	0.00452492	-0.00268026	0.0035232	-0.00472118	-0.00883747
						OS01T0679600-02	0.00373063	-0.000974795	-0.00143118	0.000118255	-0.0121343	-0.00180427	0.00548253	-0.0023237	0.00683171	0.00599965	0.00537248
						OS01T0679700-02	0.0177172	-0.0120191	-0.000528104	0.00694316	0.00431367	-0.00306462	0.0119645	0.0206727	-0.00107842	-0.00609327	0.00385176
						OS01T0679900-01	0.000146971	0.00503024	-0.000463658	0.00293579	-0.00169658	-0.00117372	0.00264728	-0.00276037	0.00207753	0.00127605	-0.00445334
						OS01T0680000-00	-7.70213e-05	0.00168228	-0.00775046	0.000209797	0.00154968	0.000921579	0.000352763	-0.00174638	-0.00579587	-0.00820601	0.0048458
						OS01T0680400-01	0.0130832	-0.000181658	-0.00405865	-0.00372695	-0.00617434	0.00333219	-0.0130497	-0.0249641	0.00664492	0.013391	0.00397559
						OS01T0680500-01	0.00212998	0.00811079	-0.00852361	0.00346685	0.000182598	-0.001511	-0.00117763	-0.00579414	-0.00202262	0.00747338	0.00178496
						OS01T0680600-01	0.00366574	0.00843916	0.000209629	-0.00062005	-0.00292339	-0.00326286	0.00114358	-0.00957161	0.00147259	-0.00174416	0.0104091
						OS01T0680700-01	0.00182689	0.00889511	-0.00481303	-0.00238713	0.0020688	-0.00895359	0.00536608	0.00363369	-0.00126674	-0.00389315	-0.0036898
						OS01T0680700-02	0.00275456	0.00174272	-0.00043724	-0.000515609	0.000621565	-0.00272785	0.00170892	-0.00356487	0.00250929	0.00274335	-0.00740912
						OS01T0681000-01	0.00775481	0.00105664	-0.0108906	-0.00170793	-0.00707923	0.0157566	-0.00733623	-0.00620825	0.0108558	0.0032294	0.00591421
						OS01T0681400-01	0.00872139	0.000274064	-0.0138179	-0.00862706	0.002682	0.00513585	-0.0010186	-0.00527338	-0.00607019	-0.00183967	-0.0017914
						OS01T0681600-02	0.00348934	0.00741983	-0.0027197	-0.0102618	-0.00244095	-0.000451217	0.00491969	-0.000820094	-0.00179226	-0.00267735	-0.00385325
						OS01T0681700-00	-0.0084389	0.00785456	0.00205143	-0.0223241	0.00236517	-0.0221546	0.0095352	-0.00630635	0.00949369	0.0115538	0.0183591
						OS01T0681800-01	-0.00100954	-0.00168472	0.00709938	-0.0285024	-0.00743968	0.000361401	0.0191456	-0.0199557	0.000302526	-0.00599447	0.00947959
						OS01T0681900-01	0.010051	0.00261843	0.00340859	-0.0044885	-0.000518278	-0.00754638	0.00902347	0.00487818	0.00579363	0.0026922	0.00117939
						OS01T0682001-01	-0.00029829	-0.00145952	0.00205063	-0.00184377	0.00153713	0.000856487	0.00552104	0.000501098	-0.00190018	0.000325881	-0.00435612
						OS01T0682200-00	0.00474366	-0.00194707	0.0033972	-0.00372229	-0.00178486	0.000103479	-0.00549573	0.00803079	-0.00186485	-0.00335945	-0.00400383
						OS01T0682500-01	0.00231115	0.00498018	-0.00443475	0.00410796	0.0070273	-0.000315632	-0.000436228	0.000757778	-0.00221071	-0.00206055	-0.000698795
						OS01T0683400-01	0.00141748	0.000309431	-0.00239969	-0.00236565	0.00704729	0.00233958	0.0125191	-0.00471684	-0.00393867	0.00216426	-0.00694821
						OS01T0683600-01	0.00729642	0.00118194	0.00113793	0.0004163	-0.00378493	-0.00538044	0.00713372	0.00136649	-0.00227649	-0.0041917	-0.00416256
						OS01T0683700-01	0.00592176	0.00505183	0.00206231	0.00481422	-0.00746741	0.000550407	0.0091399	-0.0114582	0.000897235	0.0149836	0.00322213
						OS01T0684200-01	0.00954007	0.00282895	0.00103313	-0.00649786	0.00137976	0.00160343	0.00353944	0.00984616	-0.00343411	0.0064826	0.00153214
						OS01T0684800-01	0.0113719	-0.000417092	-0.00429424	-0.000847082	-0.00206184	-0.00632287	-0.0066433	0.00741051	-0.00631253	0.00169063	-0.000513264
						OS01T0684900-01	0.00804939	0.000914826	-0.000693984	-0.00202165	0.00136854	0.00113165	0.00695722	0.00032868	-0.000866751	0.00336396	0.007405
						OS01T0685400-01	0.0018128	0.00217869	0.00267779	-0.00979661	-0.00026361	-0.00514934	0.00072567	0.00111282	-0.00262025	-0.000355672	0.00401991
						OS01T0685500-01	0.00402534	-0.000216708	0.000801474	-0.00460125	0.00487558	-0.00208387	-0.00319335	-0.00278942	-0.00325392	0.00199493	-0.00719025
						OS01T0685800-01	0.0113046	0.00581616	0.0012389	0.00169073	0.00140409	-0.000858152	-0.00210882	0.00570091	0.0142681	0.0106493	-0.00198241
						OS01T0685850-00	0.000876891	0.000809044	0.0010687	-0.00194399	0.00114147	0.00251633	-0.000121182	0.00165172	5.11777e-05	-0.000417261	0.00216754
						OS01T0686000-01	0.0100314	0.00699048	-0.00972103	0.00421488	-0.00324069	0.0125638	-0.0155997	-0.00769146	0.000419951	0.0105822	0.00218629
						OS01T0686100-01	0.00254763	0.00154295	0.00093584	-0.00303216	0.001278	-0.0014193	-0.0104506	0.00951412	0.0135644	-0.0158594	0.0150034
						OS01T0686200-01	0.000656213	0.0111148	-0.00821851	0.00122145	-0.0184192	0.00633478	0.00997514	0.0123858	0.011659	0.00960279	0.0136561
						OS01T0686400-01	0.0115335	0.00139419	0.00063287	-0.00202692	0.00107522	0.00356492	-0.00397198	-0.00989211	0.010889	0.00789404	0.00681053
						OS01T0686700-00	0.00635449	-0.00532259	0.00269939	0.000384582	-0.0018574	-0.00938527	0.0127248	0.00632537	-0.00733783	0.0150926	0.00689664
						OS01T0687300-01	0.00935753	0.00240935	-0.00813762	0.0119177	0.00947769	-0.0133331	0.00773487	0.00308017	0.00485453	0.0100815	-0.0101108
						OS01T0687400-01	0.0135534	0.00759844	0.0347076	-0.00320523	-0.00828154	-0.00270064	0.00705137	-0.0130131	-0.00375323	-0.0138716	-0.019748
						OS01T0687500-01	0.00618955	0.0118079	-0.00801894	0.0139844	0.011369	0.00573871	5.276e-06	0.0148276	0.0106011	-0.0146727	0.0107378
						OS01T0687600-01	0.011194	-0.00212415	-0.00839838	-0.00633407	-0.00234067	-0.00235732	-0.000741854	-0.00390312	-0.0036294	0.00577058	0.00814263
						OS01T0687700-01	0.0111153	0.005202	0.00170102	-0.000473677	0.00100704	-0.00626953	-0.00830235	0.000152282	-0.00919665	0.0101962	0.000150968
						OS01T0688200-01	0.0030121	0.00827308	-0.000425775	0.00377273	0.00328536	0.00525073	-0.00877151	-0.00505199	0.00294133	0.00902441	0.0111791
						OS01T0689000-01	0.0142545	0.00708125	-0.00501096	0.00118325	0.00626455	0.0131714	-0.0177727	-0.0133276	0.0120478	0.00473285	-0.00873027
						OS01T0689451-02	0.00044433	0.00195146	0.000951949	-0.00365576	0.000234967	-0.00667031	0.00345655	-0.000393696	0.00308881	0.0100262	0.00528225
						OS01T0689600-01	0.0145054	-0.001223	-0.00444363	0.00399573	-0.00329516	0.000960391	-0.0027513	0.000188019	0.0118497	0.0127292	0.0032781
						OS01T0689800-01	0.0125777	-0.00151143	-0.00367383	-0.000266787	0.00261239	-0.00507626	-0.00495154	-0.00613084	0.0087439	-0.00713197	0.00442736
						OS01T0689900-04	0.00587153	0.00415308	-0.00402336	-0.000403834	0.00190849	0.00635699	-0.0040676	0.000999419	0.00347838	0.00435952	-0.000553458
						OS01T0690600-01	0.00545536	-0.0015125	0.000365975	0.00332207	-0.00418849	-0.00480327	0.00794476	0.00304221	-0.0041635	1.09629e-05	0.00302123
						OS01T0690800-01	0.00594637	0.00151751	-0.000481731	0.00325761	-0.00673607	-0.0130724	0.00440952	0.00541323	0.0118399	-0.0124758	-0.00763989
						OS01T0691600-01	0.00823326	0.00147017	-0.00427331	0.00143495	0.00543421	-0.00579851	-0.000398015	0.00403511	-0.00219748	0.00458169	-0.00500888
						OS01T0691700-01	0.00601957	0.00567587	-0.00240377	-0.000956785	0.00231297	-0.00678024	0.0044419	-0.00189592	0.000467019	0.000562968	-0.00117705
						OS01T0692000-01	0.0118742	0.0111938	0.0102704	0.00257773	0.00827997	-0.00746905	-0.0120424	-0.00999687	0.000406463	0.0133321	-0.00411214
						OS01T0692100-01	0.0142437	-0.00210946	0.0163278	0.0125505	0.0174109	-0.0111174	0.00220494	-0.00862118	-0.000612153	0.0214601	-0.000655762
						OS01T0692300-01	0.00581745	0.00421188	-0.00674733	0.00173252	-0.000428154	-0.00575695	0.00418082	-0.000805982	0.00658417	-0.00462296	-0.00828978
						OS01T0692600-01	0.0100796	-0.00233466	-0.00641987	-0.003917	0.00359432	-0.00495022	-0.00507336	0.00247171	-0.00372357	-0.00527741	-0.0148719
						OS01T0692700-01	0.00351961	0.00255086	-0.00341399	-0.00629239	0.00320628	-0.008068	0.00973217	-0.00679978	0.003261	0.00611896	0.00284797
						OS01T0693300-01	0.0123297	0.00478788	0.0109506	-0.00576968	-0.0137503	0.00487246	-0.000745491	-0.0144156	-0.00993179	-0.00403385	-0.00395386
						OS01T0693400-01	-0.00707791	0.0105515	0.017267	-0.0428953	-0.00861508	-0.0173632	0.0176071	0.00169602	-0.0051269	0.0195461	0.00398896
						OS01T0693800-01	0.0037181	-0.000813488	-0.00232323	-0.00264481	0.00287814	3.02555e-06	0.00274942	-0.00396992	0.00109554	0.00266464	0.00424997
						OS01T0693900-02	0.00431064	0.0016309	-0.00769373	-0.00527606	0.00553568	-0.00704915	0.00905552	-0.00380599	0.00436585	0.0144857	-0.00274463
						OS01T0694000-01	0.00629806	0.00115639	0.000535263	-0.00231857	0.00152224	-0.000388748	-0.00381158	-0.00712939	0.00565423	0.0013445	-0.0041174
						OS01T0694100-01	0.0021168	0.000838305	0.0045244	-0.00375657	0.000617028	0.000474072	0.00360212	-0.00474613	0.000609666	0.00122299	0.00229152
						OS01T0694200-01	0.00455571	0.0036355	-0.00269772	-0.0110993	0.000127452	-0.00308013	0.00581054	0.00703328	-0.00340175	-0.00292488	0.00234121
						OS01T0694300-01	0.00841192	0.00433182	-0.00743664	-0.00850286	0.0064767	0.00116401	0.00498732	0.00568234	-0.00863925	0.000398453	-0.00701338
						OS01T0694400-00	0.00275587	-0.00154169	-0.00414455	-0.00217422	-0.00211599	0.00260442	-0.00643343	-0.00439446	0.00653154	0.00427825	0.00135193
						OS01T0694900-01	0.00584503	0.0137734	-0.00336889	0.0147662	0.0107054	-0.00650265	-0.00526764	0.0060935	-0.00591039	0.0096988	0.000364785
						OS01T0695100-01	0.0242647	-0.0101983	-0.0072178	0.00644472	0.00654554	0.000832321	0.000570023	-0.00344962	0.00784698	-0.00895156	-0.0168013
						OS01T0695200-01	0.0112378	-0.00196636	-0.00732162	0.00440883	0.0030254	0.00126525	-0.00103221	-0.00252279	-0.00396619	-0.007311	-0.0153337
						OS01T0695300-01	0.00708798	0.00417953	-0.00515359	0.000118557	-0.00233567	0.00367478	0.00574901	-0.00150161	-9.50913e-05	-0.00565628	-0.0025007
						OS01T0695600-00	0.00494435	-0.00270293	-0.0144507	0.00215424	0.00433273	0.00228363	0.00993495	-0.00464107	-0.00851347	0.0102066	-0.000816682
						OS01T0695700-00	0.00083234	0.0149333	-0.0201291	0.0070941	-0.0186327	-0.0207338	-0.0178411	0.00428327	-0.0164841	-0.00896353	0.0078234
						OS01T0695800-01	0.0186868	0.0041596	0.0347154	-6.17034e-05	-0.017082	0.0119017	0.011886	-0.0101436	-0.0154984	-0.0188699	-0.00257933
						OS01T0696000-01	0.00483998	0.00202723	-0.00493672	0.00422036	-0.000537022	-0.00346768	0.000809403	-0.00113449	0.00900832	-0.00327766	-0.00548327
						OS01T0696000-02	0.00967112	-0.00169245	-0.00958521	-0.00432778	0.000456255	0.0096574	0.00392215	-0.000939203	-0.000944415	-0.00754851	-0.00173753
						OS01T0696100-00	0.0025437	-0.00263989	-0.00490653	-3.37978e-05	-0.00181895	-0.00535097	0.00136899	0.00676736	-0.00568575	0.00812456	-0.00379924
						OS01T0696800-01	0.00160992	0.00138454	0.00436698	-0.00107278	0.00108862	0.000996136	0.00399985	-0.00319808	-0.00296178	-0.0049912	0.00174161
						OS01T0697100-01	0.0118228	0.00979903	-0.00676972	0.00817155	0.00596885	0.0125562	-0.0179269	-0.0154167	0.00114533	0.000826788	0.000367681
						OS01T0698000-02	0.0210228	-0.00458098	-0.00649279	0.00134405	0.00623865	0.0102808	-0.0120664	0.001188	-0.00179137	-0.00965005	0.00500317
						OS01T0698100-01	0.0067464	0.00497953	-0.0107247	-0.018115	-0.00374983	0.00010677	-4.64571e-05	0.005035	-0.00487896	-0.00792914	-0.0068734
						OS01T0698100-02	0.00476102	0.00291314	-0.00589667	-0.00499402	-0.00217013	0.00496594	-0.011446	-0.00272177	-0.00666798	0.00336534	-0.0113771
						OS01T0698300-01	0.00295715	0.00110989	0.0015084	-0.0011724	0.00290087	-0.000603114	0.000249942	-0.00198678	-0.00364987	0.00212294	-0.00278779
						OS01T0698800-01	0.00588894	0.00592928	0.017056	0.00433641	-0.00423192	-0.00758059	-0.00896401	-0.00131818	-0.00273491	-0.00280818	-0.00646466
						OS01T0699100-01	0.0178224	0.00253443	-0.00434516	0.0178275	-0.000125689	0.0184943	-0.0137577	-0.0125074	-0.00670613	-0.00628137	-0.0229602
						OS01T0699400-01	0.0148965	-0.00269968	-7.37092e-05	0.0156846	-0.00519848	0.00999463	-0.00490234	-4.37208e-05	-0.00828728	0.00327944	-0.00736496
						OS01T0699500-01	0.00860936	0.00332856	0.0144923	0.0142249	-0.011325	0.0103429	0.00303117	0.00416937	-0.0126702	0.0211978	-0.0160656
						OS01T0699600-01	0.00224098	0.00130305	0.0141369	0.00998511	-0.00559961	0.00407489	-0.00201393	0.00949713	0.000247438	0.0056411	-0.00654115
						OS01T0699900-01	-0.000279649	0.00477816	0.00152489	0.00263047	-0.00268703	-0.000923093	0.00354856	-0.00552152	-0.00667655	0.0128543	0.000306324
						OS01T0700000-02	0.013355	0.0110351	0.00542322	-0.00448376	0.0111846	-0.00465842	-7.63735e-05	-0.0085571	0.00908598	0.00584185	-0.000939316
						OS01T0700100-01	0.0134086	-1.56287e-05	-0.00974402	0.0118064	0.00183232	-0.0104062	0.00436834	-0.00301159	-0.00592855	-0.00630131	-0.010699
						OS01T0701700-01	0.00682058	0.00299359	0.000978583	0.00187906	0.00333339	-0.00695131	-0.00223578	-0.00859075	0.00144349	-0.00774716	0.00927028
						OS01T0701900-01	0.00160822	0.0035535	0.00180982	-0.00326648	-0.00126532	0.00308092	0.00400123	0.00329052	-0.00172708	0.00402634	-0.000812153
						OS01T0702000-01	0.00410034	-0.00486096	-0.000706583	-0.0025416	-0.000756125	-0.00715258	0.00246637	0.000148101	-0.00175037	0.00612097	0.00160699
						OS01T0702400-01	0.00484844	0.00369205	-0.00783714	0.00180798	0.00505088	0.00558426	0.00318706	0.00543164	0.0124311	0.00200255	0.00124234
						OS01T0702700-01	0.00600324	0.00300821	-0.00147994	0.0113996	0.00316194	-2.47537e-05	-0.00331785	0.00774364	0.00265754	7.62888e-05	-6.96762e-06
						OS01T0703400-01	0.00496425	0.00346083	0.00414759	-0.00480482	0.000145421	-0.0101752	-0.00426314	0.00262687	0.00379418	0.00421013	-0.00124473
						OS01T0704200-01	0.00845536	0.00286413	-0.0121079	-0.00347252	0.00698466	0.00475068	0.00374091	-0.00336021	-0.00608503	-0.00794402	-0.0106648
						OS01T0704300-01	-0.0014654	0.0155538	0.00694373	-0.0263858	-0.00316161	-0.00483926	-0.000191628	-0.00487638	0.00253194	0.00381836	0.00708673
						OS01T0704400-01	0.0105917	-0.00104757	-0.0107781	0.00135875	0.015552	-0.00957923	-3.01201e-05	-0.00148414	-0.00349914	-0.00498659	-0.00483676
						OS01T0704700-01	0.00686162	0.00370542	-0.00903374	-0.000182275	0.00491727	-0.00987651	-0.00231335	-0.00264898	-0.00679696	-0.00193208	0.00196169
						OS01T0705200-01	0.001421	0.015728	0.00830664	0.0132897	-0.00178084	-0.000954346	-0.00172454	0.00411414	0.00290918	0.00621324	0.00115282
						OS01T0705300-01	0.007189	0.00329993	-0.00153536	0.00546131	0.0112372	0.000602185	0.00194468	0.0107227	0.000849533	-0.00368741	0.0146979
						OS01T0705500-01	0.00881654	-0.00087826	-0.00762515	-0.00125258	-0.00821195	-0.00731656	0.0121888	0.00380424	-0.00308931	0.00733105	-0.00932886
						OS01T0705700-01	0.0115304	0.0205695	0.00685232	0.00929087	-0.00917523	0.0125248	-0.0162125	-0.00617997	-0.00438894	0.00588207	-0.0206967
						OS01T0706000-01	0.00356649	0.000829063	0.00262307	-0.00186139	-0.00244776	0.00173901	-0.00151892	0.000203231	-0.00109905	0.00821631	0.00152617
						OS01T0706400-01	0.00127331	0.0019958	-0.00156529	-0.0023233	0.000405679	0.00525363	-0.000968443	-0.0019601	-0.00168043	-0.00106309	0.00264927
						OS01T0706500-00	0.00539095	-0.00138576	0.00180315	0.00193716	-0.00131537	-0.00298524	0.0056279	-0.000935457	0.00383721	0.00388041	0.00174708
						OS01T0706600-00	0.00754341	0.00342531	0.0033875	0.00776929	-0.000121217	0.00328721	-0.00227071	-0.00316795	-0.000908836	0.00719803	0.00169322
						OS01T0706700-01	0.00272307	0.0126611	-0.00374093	0.0159205	0.0158796	-0.0260374	0.0165185	-0.0110822	0.0034684	-0.00507321	-0.0019944
						OS01T0706800-00	-0.00185318	0.00451388	-0.000552135	0.0021817	-0.0036068	0.00432162	0.00299168	0.000287497	0.00544539	-0.00934414	0.00769929
						OS01T0706850-00	0.00249168	0.0195982	-0.00674545	0.0133605	-1.55333e-05	0.00544355	0.00443055	-0.00633191	0.00385706	-0.00386956	0.00474453
						OS01T0706900-01	0.00764746	0.00880578	0.00112108	0.0103696	0.00761543	-0.0184528	0.0180986	-0.0076217	0.00393696	-0.0187192	0.00252783
						OS01T0707300-02	0.00345696	0.00253213	-0.00272797	0.000664985	-0.00644104	-0.0020756	0.00179819	0.00282369	0.00460035	0.00751447	-0.00044829
						OS01T0708000-00	0.00829357	-0.00240875	-0.00707669	-0.00326358	0.0010334	0.0012846	-0.00068748	0.00245957	-0.00431731	-0.00104619	-0.00952183
						OS01T0708100-01	0.00903996	-0.00126032	-0.00284292	-0.00366973	0.000584717	-0.00155958	-0.00582838	-0.000468324	-0.00512492	-0.0090099	-0.00541883
						OS01T0708300-01	0.00767532	-0.000385369	0.00267938	0.00194206	-0.000845204	0.00727582	0.000353579	0.00813312	-0.00373474	-0.00119969	0.00346985
						OS01T0708400-01	0.00609511	0.00421454	-0.00475303	-0.00357041	0.00050204	-0.00323541	0.00155887	0.00574719	-0.0028541	-0.000852421	-0.00511975
						OS01T0708500-01	0.00296302	0.00578315	0.00460246	0.00080266	0.00379028	-0.00185625	-0.00185691	0.00590256	-0.0017278	0.00597313	0.00176069
						OS01T0708600-01	0.0116041	-0.00215535	0.00520081	-0.00677806	0.0104427	-0.0131204	0.00922136	0.00755409	0.000277238	-0.00904802	-0.0078515
						OS01T0708900-01	0.0173635	0.00110407	-0.00493616	0.0080027	-0.010085	0.00562947	-0.00499747	-0.00855977	-0.0112743	-0.00962764	-0.00881543
						OS01T0709400-01	0.00704655	0.0100106	0.0033046	0.00434358	0.0077145	-0.00185659	0.00368996	-0.00570543	0.00146419	-0.00295017	-0.0119783
						OS01T0709750-01	0.000151508	0.00517572	-0.00381555	-0.00308266	0.00540099	-0.00341337	-0.00870216	0.00202396	0.000521223	-0.00537844	0.00416856
						OS01T0710000-01	0.0138917	-0.00645001	-0.00289627	-0.00209562	-0.00134569	0.0046965	0.00587122	0.00199128	-0.00418544	-0.00497578	0.00410503
						OS01T0710200-00	0.00952735	0.00353563	-0.00583474	0.00703379	-0.00228902	0.000372939	0.00090122	-0.0113665	0.00155078	0.0143134	-0.00526029
						OS01T0710300-00	0.00299015	-0.00144254	1.01552e-05	-0.00387652	0.000701845	-4.14655e-05	-0.00274089	-0.00164003	0.000515065	0.000263327	-0.00201188
						OS01T0710700-01	0.00123057	0.00455917	-0.00625044	-0.00627499	-0.0031778	-0.00219311	0.0133344	0.00399995	0.00172263	-0.0100634	-0.00250257
						OS01T0711000-01	0.00626484	0.0052749	-0.00367649	-0.00434506	-0.000645622	-0.0147504	0.00857747	-0.000936963	-0.00430959	-0.00696507	-0.0053694
						OS01T0711100-01	0.0172072	-0.0107925	-0.00838107	-0.00134467	0.0031547	0.00941944	0.00199156	0.0116016	-0.00683248	-0.00920165	9.51056e-05
						OS01T0711400-01	0.00447166	-0.00189909	-0.00464316	-0.00317158	0.00350517	-0.00610454	-0.000266759	0.00146985	-0.00218262	0.000953115	-0.00112089
						OS01T0711500-00	0.0049922	0.0120626	-0.0135874	0.015932	0.00450418	-0.0133939	0.0156698	-0.00272769	0.00022827	-0.0124138	-0.00605531
						OS01T0711600-01	0.00949092	0.00104832	-0.00235491	-0.000877884	-0.000280692	-0.00469303	-0.0065755	0.00625489	0.000202035	-0.00960102	-0.00677013
						OS01T0712501-01	-0.0022747	0.00423709	0.00054081	-0.00105797	0.00535159	-0.00300961	-0.00494498	-0.0013452	-0.00214998	-0.00790225	-0.00785139
						OS01T0712600-00	0.00483674	0.00508172	-0.00669808	0.00037735	0.00580407	-0.00366679	0.00615981	0.00166232	-0.00137302	-0.00754104	-0.00224749
						OS01T0712700-01	0.00558276	0.0167995	0.00120791	0.010302	-0.0100376	-0.0148235	0.00881426	-0.00688245	0.00576421	0.00909564	-0.00846387
						OS01T0713200-01	0.0120827	-0.00631676	0.0265555	-0.0130424	-0.0075631	0.00192527	0.0341033	-0.0302083	-0.00355397	-0.0485336	-0.000788398
						OS01T0714100-01	0.0103229	0.00346343	-0.00199195	-0.00662074	0.00309712	-0.00236875	-0.00346752	-0.0118533	0.0112245	-0.0145888	-0.00552272
						OS01T0714600-01	-0.000839791	-0.000196975	0.00421704	-0.00133221	0.00108934	-0.000840426	0.000262872	0.000607323	-0.00184351	-0.000897918	-0.00179915
						OS01T0714900-01	0.00662815	0.0117849	0.00177214	-0.00158173	0.00269376	0.000458654	0.00302503	0.00683495	0.00170328	0.00289994	0.0136749
						OS01T0715000-02	0.00171795	0.00632445	-0.0104862	0.00133852	0.000845982	0.0015488	-0.00111907	-0.00572397	0.00302092	0.000113036	-0.00508447
						OS01T0715400-02	-0.000439066	0.00663055	0.000719246	-0.00909754	0.00298801	-0.00334472	0.00592774	-0.0037287	0.0101517	0.00687328	0.00312651
						OS01T0715800-01	0.00983434	-0.00205853	0.000324429	-0.00193506	-0.00925346	5.0566e-05	-0.00236796	0.00594715	0.0031366	-0.00269532	0.00634753
						OS01T0716300-00	0.0057788	-0.00255867	-0.00647587	-0.00153575	-0.00693053	0.00349531	-0.00120643	0.00451801	-0.00142028	-0.000701095	0.00589438
						OS01T0716400-01	-0.000716666	0.00208591	-0.00648828	0.00453006	0.00615627	-0.00775974	0.000457138	-0.00377091	0.00330651	-0.00659164	-0.00203193
						OS01T0716500-01	0.0144375	0.00699912	0.0461926	-0.00988681	-0.0115286	-0.00801703	0.0126461	-0.011235	-0.00256556	-0.0245924	0.00519213
						OS01T0716550-00	0.0119847	0.00838416	0.0424377	-0.00865856	-0.0135527	-0.0143034	0.00835156	-0.00856832	0.00312588	-0.0138725	0.00112399
						OS01T0716800-01	0.00475048	0.0152245	-0.000568206	0.00482257	0.00884772	-0.0064565	0.00133719	-0.00196681	-0.00892988	-0.022924	-0.0166082
						OS01T0717000-01	0.00239746	0.00171792	-0.00124517	-0.00404491	-0.00397636	0.00358093	0.00151981	0.0094191	0.00587627	-0.000524328	-0.00401445
						OS01T0717000-02	0.00395956	0.00079592	-0.00350189	-0.00144034	-0.000996988	0.00858854	-0.00331625	-0.00119395	0.00943779	0.0173031	0.00394973
						OS01T0717400-01	0.0151498	-0.00449644	-0.0214146	0.0193328	-0.01826	0.00901067	-0.0086961	0.0153356	0.0106088	-0.00430379	-0.00165809
						OS01T0717700-01	0.0222295	-0.00367605	0.00648909	0.0118334	0.0183318	0.00102152	-0.00848784	0.00440423	-0.00015372	0.0183563	-0.00890903
						OS01T0718000-01	0.00634918	0.00631583	-0.00680461	-0.0028406	-0.00368147	-0.00682472	-0.00186462	-0.00879091	0.000557204	0.0151761	-0.00287311
						OS01T0718500-01	-0.000386387	0.00285016	0.00469238	0.000879427	-0.00194477	-0.00508519	0.0023319	-0.000332659	-0.000191666	0.00789702	-0.0070142
						OS01T0718900-01	0.00511139	0.00815774	-0.00741547	-0.00486879	0.00841772	0.00931149	0.00281196	-0.00612764	0.00620961	0.013302	0.0144925
						OS01T0719100-01	-0.000163021	0.000767691	-0.000388623	-0.00847728	0.00232242	0.00253752	0.0021715	0.000526508	0.0021687	0.00149925	-0.00170917
						OS01T0719100-04	0.00313607	-0.000158449	-0.0105351	-0.00030121	0.00647012	0.00977779	0.00764666	-0.000361188	0.0029731	0.00624358	-0.0122985
						OS01T0719125-00	-0.00305827	0.00547496	-0.00990053	-0.00956406	0.00171851	0.0142565	0.000530221	-0.000866705	-0.00642972	-0.000232397	0.00234416
						OS01T0719200-01	0.00358536	0.000756185	0.00143331	-0.000833045	0.00129505	0.00101617	0.000289384	-0.00157781	0.00152462	0.00345466	-0.000963181
						OS01T0719300-01	0.0050345	-0.00441699	-0.00084937	-7.16768e-05	-0.00420707	-0.00361813	0.000511856	0.00642812	-0.00193656	0.00772261	0.00221402
						OS01T0719600-01	0.0076585	0.00883264	-0.00784075	0.0179903	0.0110868	0.00320852	-0.00483122	0.0146679	-0.0112326	0.00081807	0.00677713
						OS01T0719700-00	0.0033933	0.00375958	-0.00779	-0.00767938	0.00386482	-0.00879231	0.00428478	0.00370594	-0.00570228	-0.0067285	0.000497553
						OS01T0720200-01	0.0114913	0.0100954	-0.00180532	-0.000837695	-0.000275825	-0.00301342	0.00100042	-0.00287672	0.014131	0.00206959	0.00356713
						OS01T0720300-00	0.00700881	0.00775895	-0.00418034	0.00136316	-0.00290278	-0.00700843	-0.00654918	0.00118421	0.00185377	-0.00560258	0.0107087
						OS01T0720400-01	0.00862842	0.00124508	0.00231026	0.00334012	0.00172157	-0.00904455	-0.00156042	-0.0140872	0.00387171	0.00512233	-1.93995e-05
						OS01T0720500-01	-0.00711446	0.0219762	-0.00827387	0.0134927	0.00526451	0.00833578	0.0064236	-0.0105026	-0.00670359	-0.013155	-0.00567219
						OS01T0720700-00	0.000337928	0.00835644	0.000896861	-0.0124075	0.0009616	-0.0102033	0.00800582	0.000366378	-0.000845939	-0.0057468	-0.00173794
						OS01T0720800-01	0.00280942	0.00460793	-0.002476	-0.0215328	0.000450856	0.0010351	-0.00941333	0.00140584	-0.0059399	0.000347931	-0.00646282
						OS01T0721000-01	0.00632815	0.00684027	-4.83985e-05	-0.01166	-0.0116356	0.00709453	-0.015343	0.00371204	0.000563864	0.015922	-0.00548421
						OS01T0721100-01	0.00726364	-0.00258816	-0.00123375	-0.00447708	0.00233141	0.00642703	-0.00447116	0.00380115	0.0129719	0.00170643	-0.013913
						OS01T0721300-00	0.00200914	0.00175161	0.00530373	-0.00147472	-0.0043668	-0.00242821	-0.00142128	0.00463258	8.05248e-05	-0.00523572	-0.00210701
						OS01T0721400-01	0.00397744	-5.56842e-05	0.000698853	-0.000312136	-0.00652348	-0.00589315	0.00111881	-0.00787519	-0.006426	-0.000496816	0.000287574
						OS01T0721500-01	0.00395617	-0.00164799	0.00368434	-0.00147144	0.000516069	0.00630653	-0.000259519	0.00392409	0.000454816	0.00137139	-0.0044761
						OS01T0721900-01	0.0108918	-0.00620448	-0.00150003	-0.00671301	0.00430427	-0.00224534	-0.0046878	0.012354	-0.00605104	-0.000430973	0.00458231
						OS01T0722100-01	0.0121151	-0.00384548	-0.00229136	0.00114461	-0.00168309	0.0120539	-0.000641665	0.00352804	-0.000330008	0.00860041	-0.00364573
						OS01T0722700-01	0.00297493	0.00203537	0.00455167	-0.000830705	-0.00652312	0.000408493	0.00273952	0.00101621	0.00221351	8.31389e-05	0.00569773
						OS01T0722800-00	0.00738953	0.00199694	0.00080539	-0.0061188	-0.00591544	-0.000923776	0.004523	0.000347127	-0.00691428	-0.00374829	-0.00452695
						OS01T0723100-01	0.00645916	0.00493281	-0.0134806	-0.000407072	-0.00768108	0.000124998	-0.00394487	-0.00189609	0.0101349	0.00543473	-0.00845786
						OS01T0723200-01	0.0177629	-0.0125824	0.00447365	0.00171956	0.00486018	-0.00474089	0.00473413	0.0140526	-0.00550196	-0.00097844	0.0103784
						OS01T0723600-01	0.0081385	0.0137196	0.0121271	0.00817599	-0.00643362	-0.00231577	-0.00599592	-0.00965608	-0.00807503	-0.000901967	-0.011085
						OS01T0723700-01	0.00228211	0.000374863	-0.00322936	0.0011856	-0.00146966	-0.00348502	0.00480948	0.00163358	-0.00091503	0.00146406	-0.0016458
						OS01T0724500-01	0.00430382	-0.00276969	-0.00252257	-0.00437632	0.00205349	0.000247327	-0.0021702	0.00671284	0.00119265	-8.96669e-05	-0.00191031
						OS01T0725000-01	0.00122043	-0.00112819	0.00486308	-0.00156148	0.00518014	0.00577508	0.00703268	0.00106276	0.000728654	0.00258067	0.00379839
						OS01T0725400-01	0.00353221	-0.00133822	0.00165333	-0.00453801	0.00317287	0.00029963	0.00380486	-0.00530609	0.00676202	-0.000659627	-0.000514151
						OS01T0725600-01	0.00806995	0.00152701	0.00219992	0.00544296	-0.000650367	-6.57529e-05	0.00470883	-0.000303408	0.00772103	1.87012e-05	0.00305261
						OS01T0725800-01	0.00154373	-7.48214e-05	-0.00309134	-0.00070407	0.00375285	-0.0070464	0.00664016	-0.00129189	0.00195972	0.00395307	-0.00128194
						OS01T0726001-00	0.00154564	-0.000488952	0.00278641	-0.00111708	0.00278107	0.00245735	-0.000381767	-0.00177761	0.0013082	-0.000777859	0.00181559
						OS01T0726801-01	-7.20832e-05	-0.0021469	0.00883151	-0.00750876	0.024056	0.0186733	0.0200043	-0.00326309	0.00432713	0.00581347	-0.00216926
						OS01T0727200-00	0.00471996	0.000796149	-0.000590893	0.00281529	-0.00605278	0.00332248	0.00388004	-0.0027273	0.00200355	0.000923884	-0.00808005
						OS01T0727400-01	0.012261	-0.00792889	-0.00846829	-0.00482226	0.00254736	0.00775508	-0.00610447	0.00115483	0.00439918	-0.00380474	-0.00287326
						OS01T0727500-02	0.00650065	0.0119079	0.0118628	0.00556481	-0.00755404	0.0018027	-0.000444524	-0.00660548	0.0163806	0.0102391	-0.0137703
						OS01T0727800-01	0.00544959	0.0021324	-0.00593016	-0.00218923	-0.0021321	0.000905656	-0.001751	-0.0110077	-0.0042875	-0.00051817	-0.000571599
						OS01T0728150-00	0.00161636	0.0114469	-0.00698773	0.00192045	-0.00768896	0.000284382	-0.00327849	0.00259663	0.00456596	0.0102824	-0.0132572
						OS01T0728200-01	0.00111427	0.0041563	-0.000780154	0.00121925	0.00259655	-0.00435026	-0.00219415	-0.00312756	0.00371439	0.00303001	0.00489565
						OS01T0728300-01	0.0156847	0.00141284	0.00220563	-0.00351401	-0.0035026	-0.0246902	-0.0173443	-0.0129566	0.0102113	-0.0245721	0.0113208
						OS01T0728400-01	0.00313368	-0.00394741	0.0114688	-0.00471486	0.0196905	0.017313	0.0174986	-0.00392308	0.000195849	0.00675756	-0.00254976
						OS01T0728900-01	0.00844482	0.00133163	-0.00497148	0.000480493	-0.00551662	-0.00856311	-0.00150817	0.00372852	0.0102869	-0.00387945	0.00173996
						OS01T0729100-01	0.000762145	0.000127599	0.00199062	-0.00271654	0.00436437	0.000940472	0.00193551	-0.00114708	-1.34435e-05	0.0050872	0.00187408
						OS01T0729200-01	0.00796639	-0.000340578	-0.00158506	0.00440819	-0.000182173	-0.00409209	-0.00519304	0.00368458	-0.000838262	-0.00292044	-0.00369359
						OS01T0729900-02	-0.000118927	0.00252422	0.00264334	-0.00506595	-0.000329782	-0.00704219	8.54245e-05	0.00475675	0.0039468	0.00572978	0.00673211
						OS01T0730200-01	0.00516633	-0.000382721	0.00283139	-0.0079941	-0.00132994	-0.00577778	0.00892939	0.00397549	-0.00673984	0.0155104	0.0100654
						OS01T0730300-03	6.25079e-05	0.00130024	-0.00216105	-0.000391513	0.00191414	0.00249393	0.00322776	0.00183726	-0.000889615	-0.00232898	0.00679556
						OS01T0730500-01	0.00792354	-0.00359167	-0.00910672	-0.0106021	0.00624143	-0.00282295	0.00471627	0.00364701	-0.00472368	-0.0038234	-0.00661435
						OS01T0730700-01	0.00449267	-0.00224084	0.00555494	-0.00123051	0.000983458	-0.000559214	0.00108543	-0.0035849	0.00020752	0.00561704	0.0065488
						OS01T0730800-01	0.00331272	0.00395605	-0.0289417	0.00551142	0.0108656	-0.000305985	0.00393454	0.000606866	-0.00628002	-0.0222618	-0.0111822
						OS01T0731000-01	-0.000208935	0.00532895	-0.00711977	0.000106597	0.00102992	-0.00624117	0.000935586	-0.00297579	0.00258725	-0.00353409	-0.00341058
						OS01T0731100-01	-0.0042808	0.0228502	-0.00863646	-0.0244147	-0.000642193	0.0135681	-0.0132214	0.00069581	0.00904947	-0.00310521	-0.0139407
						OS01T0731800-02	0.000384503	0.00173222	0.00035258	0.000554425	0.001746	-0.00211995	-0.00365335	0.000860255	-0.0026378	0.00225439	-0.00694196
						OS01T0732000-01	0.00543814	0.0066912	-0.00739961	0.000202064	-0.00387149	-0.00158146	0.000581717	0.0037976	-0.00366422	-0.0067166	-0.00105253
						OS01T0732100-00	0.0193648	0.00573262	-1.87875e-05	0.00935696	-0.00503862	-0.000887269	-0.00516034	-0.0246914	0.0131372	0.0141585	0.00794864
						OS01T0732200-01	0.0138171	-0.00404377	-0.00230452	-0.00501299	0.00128366	0.020979	0.000418307	0.0144007	-0.000734335	-0.0117751	0.00933683
						OS01T0732300-01	0.00406191	0.0124099	0.000462225	0.00839737	0.00832369	-0.00842524	-0.012279	-0.00391082	-0.00151058	0.00167163	0.00292505
						OS01T0732801-01	-6.00608e-06	-0.000601998	0.0025665	-0.0008082	0.00590774	0.00322955	0.00547364	-0.00261527	0.0029437	0.000227679	-0.0035997
						OS01T0733200-01	0.00482701	-0.000153301	-0.00206524	-0.000338386	-0.00484328	-0.000568049	-0.00121	-0.0063213	0.000715772	0.00713367	0.00577982
						OS01T0733500-01	0.00974696	0.00754959	0.0273533	0.00515307	0.025363	-0.00375932	-0.0133631	0.0209681	-0.00398874	0.00638299	0.00887652
						OS01T0733600-01	0.0138461	0.0026248	-0.00173402	0.00121906	0.00239538	0.00373338	-0.0107837	0.00999034	0.00237595	0.00774813	-0.000458577
						OS01T0734000-01	0.00193083	0.00560214	0.00119355	0.00136065	-0.000192893	-0.00112268	0.00566873	-0.00584281	0.000409135	0.00470473	0.00565042
						OS01T0734100-01	0.0106607	0.000706792	-0.00582398	0.000121589	0.00173339	-0.00173569	0.00438126	0.00870084	-0.00133329	-0.00574228	-0.00801109
						OS01T0734466-01	0.00807765	0.0168516	-0.000789426	0.00402616	-0.0108907	-0.00604886	0.000322788	-0.00627868	-0.00803242	-0.000158457	0.00519629
						OS01T0734600-01	0.000181845	0.00930668	-0.0128444	-0.00271867	0.00554769	-0.00942423	0.0196751	-0.0134984	0.00645975	-0.000844047	-0.000922805
						OS01T0734800-01	0.00770448	0.0019471	0.0142852	-0.00366981	0.00111638	-0.00839898	0.000347135	-0.00455266	0.00286899	-0.0041449	0.00466419
						OS01T0735300-01	-0.00307456	0.0132414	-0.0023024	0.0132169	0.0173229	0.0011159	0.035547	-0.00273338	0.00871091	-0.00022389	-0.0131344
						OS01T0735450-01	0.003159	0.00513984	0.00176316	-0.00478572	-0.00304512	-0.00453579	-0.0116437	0.00468725	0.00590331	-0.00655103	0.0112092
						OS01T0735500-01	0.000394067	0.00993829	-0.00751132	-0.017291	-0.0242348	-0.0236675	0.0089878	0.00613546	-0.00136759	-0.00476497	0.0111536
						OS01T0735900-01	0.00127945	0.000650096	0.00384652	-0.00147349	-0.00349986	-0.00816986	-0.00335101	-0.00409094	-0.00134692	-0.0026393	-0.00324056
						OS01T0736000-01	0.00578903	3.05175e-05	0.00182101	0.00151559	-0.00900527	0.00132777	0.000883105	-0.0020695	0.00227718	-0.000236724	-0.000991811
						OS01T0736300-01	0.00591008	-0.000165799	0.00341424	0.00221401	0.00619773	-0.00516591	-0.00476637	-0.00366128	-0.00449187	0.00423586	0.00230506
						OS01T0736500-01	0.00965558	-0.00189711	-0.000656665	0.00749651	-0.00826931	-0.00268888	0.00268194	-0.00932403	-0.000111576	0.00365145	0.00165927
						OS01T0736600-01	0.0077146	0.0083797	-0.00134456	0.00573558	0.00232038	-0.0013494	0.00073898	0.00819712	-0.00378674	0.00633852	0.0034526
						OS01T0736900-01	0.011465	-0.00498789	0.00151943	0.00620688	-0.0075279	-0.0192693	0.00124705	0.00115726	0.00281298	-0.00424824	-0.0110118
						OS01T0737401-01	0.00568306	-0.00116392	0.00415425	-8.39962e-05	0.00931288	-0.0129965	-0.00975781	0.00452301	-0.005004	0.00379366	0.00312753
						OS01T0737500-01	0.00459655	0.00327219	-0.00639066	-0.00190002	0.000768213	-0.0146787	-0.000259459	-0.0141371	0.000366	0.0122548	-0.000415912
						OS01T0737900-01	0.0149531	-0.00672031	-0.00444331	0.000145247	0.00342153	-0.00378133	-4.83621e-06	-0.00471409	-0.00655126	-0.00206129	-0.00211839
						OS01T0738000-01	0.0109348	-0.0087699	0.0105378	0.0082701	0.0107255	0.00966236	0.0139547	0.000329519	-0.00509942	0.00717789	0.00112642
						OS01T0738500-01	0.00313474	0.000619393	0.000168101	-0.00329643	-0.000434696	-0.000816204	-0.00465722	-0.00165708	-0.00485585	-0.000993474	0.000274582
						OS01T0738800-01	0.00507481	0.00752887	-0.00334156	0.00849514	-0.00048584	-0.00860875	-0.00100884	0.00788702	0.00902684	0.00462471	-0.00748157
						OS01T0739000-01	0.0113452	0.000759044	0.00101217	0.0019072	0.00615268	0.00414629	0.00416934	0.00822825	0.00261381	0.0083878	0.00217312
						OS01T0739200-01	0.0122505	-0.000652317	-0.004403	0.00311892	0.0117901	0.0085431	-0.00459901	0.00121168	-0.000811373	-0.00521552	-0.0053162
						OS01T0739300-01	-0.00123708	0.00714173	0.00326401	-0.0129155	-0.0062851	-0.00812789	0.0178986	-0.00391681	0.000542161	0.0146667	-0.000219729
						OS01T0739400-01	0.00514321	0.000150194	-0.0165262	-0.0043462	0.00886199	-0.00874769	0.00700933	0.00494929	-0.000172986	-0.0132812	-0.00550173
						OS01T0739500-01	0.0045819	0.00417839	-0.00156726	0.00462338	0.00281999	-0.0209236	0.0204142	0.00463121	0.00118404	0.00283326	-0.00336444
						OS01T0740400-01	-0.00160853	0.0124174	-0.00203263	0.00426039	0.00178271	0.00188093	-0.0018518	-0.00711123	0.00593273	0.00522874	0.00746823
						OS01T0740500-00	-0.00183833	-0.000883	-0.000259643	-0.00330559	0.000866522	0.00358853	0.00297882	-0.00538084	-0.00365262	0.0031317	-0.00250682
						OS01T0740600-01	0.0172002	-0.00576202	0.0117221	0.0112531	0.00857883	0.000395008	0.0110154	0.000393299	-0.000598652	0.0116493	-0.00260612
						OS01T0740650-00	0.00338434	0.00174105	-1.55405e-06	0.000155598	0.0012742	-0.00248328	0.00142565	-0.00428334	-0.000888884	0.00183027	0.00564413
						OS01T0740700-01	0.000294103	0.00227511	0.00666325	-0.000976651	-0.00193829	-0.000267327	0.00247858	-0.0037117	-0.000546981	0.000661199	0.00146349
						OS01T0741900-01	-0.00371236	0.0160324	-0.00699781	-0.0220261	-0.00358813	-0.00993049	0.00268618	0.00355086	-0.000670974	0.0020461	-0.0185703
						OS01T0742000-01	0.00758501	-0.00227274	0.00302478	-0.00077521	-0.00430778	0.00254658	-0.00280345	0.00495487	-0.000637826	-0.000383107	0.00311152
						OS01T0742300-01	0.00520063	0.00885174	0.000688081	-0.00736231	-0.0105366	0.00660629	0.00354021	0.000773345	-0.00781909	-0.00989744	-0.00622652
						OS01T0742400-02	0.0144254	0.0019484	0.0178498	-0.0168853	-0.0136791	0.0136359	-0.00443987	-0.0225522	-0.00370743	-0.0181849	-0.00819586
						OS01T0742500-01	0.00327652	0.00699754	-0.00585846	-0.00415215	0.00241078	-0.00182239	0.00339548	0.00092612	-0.00275323	-0.00238709	-0.00173644
						OS01T0742766-01	0.00831062	-0.00201295	-0.00058291	0.00209419	-0.00454103	-0.00278733	-0.00690586	0.000932154	-0.000625305	0.00228754	0.000130918
						OS01T0743300-01	0.00793329	0.00682781	0.00216452	0.00202098	0.00590527	0.00496156	0.00151207	-0.000243673	-0.0056675	-0.00217023	-0.000421432
						OS01T0743600-01	0.00288196	0.00362268	-0.00227865	0.00144051	-0.00547758	0.00307482	-0.00275194	0.00363886	-0.000520678	0.000641375	-0.000671252
						OS01T0743600-02	0.000784732	0.00332943	-0.00151655	-0.000826922	-0.00619264	0.00110391	0.0025124	0.0115741	0.0102262	-0.00118015	-0.00245644
						OS01T0743800-00	-0.0031108	0.00563534	-0.0138422	-0.0157814	-0.0103868	-0.000564562	0.00131123	0.000676021	-0.000548163	-0.000627698	-0.00216078
						OS01T0744300-01	0.00591286	0.00304144	-0.00298144	-0.00744864	-0.000152767	-0.00108936	-0.000125583	0.00419392	0.000254593	-0.000113156	-0.00109589
						OS01T0744400-01	0.00503324	0.00191792	-0.00444074	-0.00591613	-0.00428722	-0.00313884	-0.00170708	0.0114537	0.0012546	0.0046307	-0.00877924
						OS01T0745300-00	-0.00259973	0.00282499	-7.32639e-05	-0.00584564	0.00272189	0.00953505	0.0214188	0.00727713	0.00115342	0.00120555	-0.00778708
						OS01T0746700-00	-0.0137863	0.0174519	0.00172321	-0.025035	-0.00398421	0.00619295	-0.00888711	0.00688105	0.00423827	-0.00399982	0.00202583
						OS01T0747300-01	0.00963398	0.00239942	-0.00611998	0.00374425	-0.0039416	-0.0119402	-0.00373157	0.00108791	-0.000235629	-0.00216185	-0.00635628
						OS01T0747400-01	0.00300807	0.00851651	-0.00774519	0.00526523	0.00190392	-0.00682015	0.00785858	0.00826573	-0.00241638	-0.01251	0.000120685
						OS01T0747500-01	0.00457327	0.000819052	-0.00401189	0.00270479	-0.000665184	-0.00385178	-0.00457661	0.000306466	-0.0109369	-0.00238837	0.000405269
						OS01T0747600-01	0.0021554	-0.00264838	-0.00172013	-0.000276217	0.00123336	-0.00209404	0.00206697	0.00422593	0.00567319	-0.00244626	-0.0018619
						OS01T0747700-01	0.00579868	0.00261154	-0.0143777	-0.00245858	-0.00445595	-0.0162958	0.0024654	0.00557352	0.00245555	-0.0117165	0.00106892
						OS01T0747800-01	0.00816695	0.00330941	-0.00300187	-0.00299742	0.0021331	-0.00164019	0.00131198	0.000290328	-0.00632477	-0.00661608	-0.00884472
						OS01T0748000-00	0.00121021	-0.00137643	0.00360326	-0.000100813	-0.00203692	-0.00241621	0.000883815	-0.00482697	-0.00228642	-0.000626617	-0.00342878
						OS01T0748100-01	0.00222007	0.00360012	-0.000930808	-0.00439332	0.00659547	0.00477534	-0.00628212	0.00302106	0.000100814	0.005336	-0.00298661
						OS01T0748200-00	0.00379518	-0.00156503	-0.00182926	0.00189029	-0.000911301	0.000811989	-0.00119143	-0.00232538	0.00181263	0.00289827	0.00106828
						OS01T0749100-01	0.00885288	0.00618603	-0.00553445	0.0108028	-0.00374981	-0.00492535	0.00780957	-0.0047597	0.00177458	0.0140058	0.0111982
						OS01T0749200-01	0.00795414	0.014999	-0.00259869	0.0116718	0.00591506	0.0171043	0.00496448	0.0129324	0.00110235	-0.00711995	0.0182363
						OS01T0749300-02	0.00357867	-0.00150515	-0.000405066	-0.00462079	-0.00307428	-0.00382677	-0.000460161	0.00780044	-0.00265452	0.00962447	0.00765982
						OS01T0749400-02	-0.00154357	0.0102454	-0.00392901	-0.0138893	0.00413466	-0.00919638	0.0065191	0.00121309	-0.00360361	0.00264816	-2.0265e-05
						OS01T0749900-01	0.00986363	0.000310562	0.00210493	-0.00336579	-0.00134847	-0.00560196	-0.00270928	0.00208239	0.00110607	-0.00346921	0.00129386
						OS01T0750100-01	-0.000447784	0.00360785	0.0115282	-0.0222087	-0.0132413	0.00892234	0.009094	0.0030755	0.000554647	0.015774	0.00638919
						OS01T0750300-01	0.000754369	0.00976894	0.00187501	0.00277756	0.00189874	0.00356862	0.000298631	0.00336391	-0.000658681	0.00438943	0.00525324
						OS01T0750500-01	-0.00945654	0.0249849	0.011167	-0.00991391	-0.00714945	-0.0107221	0.0028135	0.0231277	0.00254241	0.00766376	0.0158104
						OS01T0750600-01	0.000153358	0.0164253	0.00932305	-0.0123964	-0.00662815	-0.00320865	-0.0161586	-0.00149293	-0.00144124	-0.00765732	-0.00344075
						OS01T0750800-02	0.00786087	0.00440705	0.0010322	7.32858e-05	-0.00338932	-0.00421412	0.00485087	0.00326707	-0.00014271	-0.00133026	-0.00145673
						OS01T0750900-01	0.0168448	0.00552043	-0.00733262	0.0102366	-0.00334515	0.0122993	-0.00607468	-0.015766	-0.00301425	-0.00807818	0.0191336
						OS01T0751300-01	0.00190751	0.00575831	-0.00337228	-0.000844923	0.00660208	-0.0100416	0.00941954	0.00307543	-0.00413147	-0.00601102	-0.00102886
						OS01T0751600-01	0.0038634	0.00161631	-8.6515e-05	-0.000572675	0.000203565	0.00197954	0.000510827	-0.00569132	0.00097888	-0.00280636	-0.00289685
						OS01T0752100-01	0.00468461	0.00334913	-0.00476158	-0.0121845	0.0105571	0.00430172	0.000929908	0.000375113	-0.00184929	-0.00713815	-0.0085958
						OS01T0752200-01	-0.00380921	0.0222041	0.00922073	0.00264518	-0.000885893	0.00770444	0.0160641	0.00657813	-0.00334522	-0.00562236	-0.00519958
						OS01T0752300-01	0.0110259	-0.00962361	0.00555299	0.000903233	-0.00151346	-0.00267719	0.00742751	0.0176791	0.0006222	0.00400611	0.00744915
						OS01T0752400-00	0.0086687	0.00221173	0.0039268	0.00428245	-0.00481006	-0.00357057	-0.00116988	0.000842239	-0.00976335	-0.0145788	0.00130875
						OS01T0752500-00	0.0136095	-0.00325933	-0.00173635	0.00214833	-0.00637513	-0.00118327	-0.00496641	0.000895183	-0.00597656	0.00253867	0.00206468
						OS01T0752600-01	0.00609148	-0.00339669	-0.00443857	-0.00287616	-0.000969077	-0.00120315	-0.00558051	0.00901066	-0.000292035	0.00421536	0.00741152
						OS01T0752700-01	0.0192225	-0.0172725	-0.0112944	-0.00211122	0.00556212	0.000220355	-0.000167266	0.0041537	0.00934882	0.00519406	-0.00136348
						OS01T0752800-01	0.00449558	0.00394122	-0.00665157	-0.00192295	0.00258647	0.000225104	0.00609224	0.00174418	-0.00262699	-0.00611854	-0.00357502
						OS01T0752800-02	2.99515e-05	0.00174856	-0.00184103	0.00110549	0.00118921	0.00386199	0.003301	0.000902001	-0.00365585	-0.00214995	-0.00426031
						OS01T0753000-01	0.00631485	0.00703403	-0.00644335	-0.00970454	0.00374279	0.000561302	-0.0044193	-0.00732912	-0.00434199	0.00211401	0.00216186
						OS01T0753100-01	-0.001594	0.00123629	-0.00480874	0.00380126	0.000549347	-0.00289937	0.00260358	-0.00519807	-0.00305003	-0.00388449	0.0128319
						OS01T0753200-01	0.00804088	0.00738124	0.0125428	0.00127311	0.00308369	0.00367127	0.0101982	0.00471041	0.0055517	-0.00367381	0.00959418
						OS01T0753500-01	0.00854993	0.000339953	-0.00148833	-0.0003767	0.000472431	0.00346508	0.00505243	0.00414584	0.0140051	0.000103077	-0.00407466
						OS01T0754000-01	0.0050578	-0.00275044	-0.0009465	2.93482e-05	0.00302119	-0.000501422	0.0021549	0.00193874	-0.000606878	0.00515219	0.00420872
						OS01T0754100-01	0.00653425	0.000741871	0.0103207	-0.00146438	-0.00748928	0.00224624	0.00752839	0.00290343	0.00437467	-0.00376991	-0.00778947
						OS01T0754200-03	0.00417131	-0.00140938	-0.00326266	-0.00334939	-0.00136147	-0.00596767	-0.00358081	-0.000546288	0.00567603	0.00495172	0.00409906
						OS01T0754500-01	0.000313234	-0.000406022	0.000324587	-0.00177257	0.00348474	-0.000286826	0.00159133	0.00377999	-0.0016439	-0.000366316	-0.00287505
						OS01T0755100-01	0.0109241	-0.00544826	-0.00477986	0.00405108	-0.00403843	6.28426e-05	0.00535963	0.0048399	0.00636823	0.00589773	0.00298962
						OS01T0755700-01	-0.0111914	0.0108127	0.00283415	-0.0306454	0.0077447	-0.000880791	0.00345437	-0.00173038	-0.0001022	0.0119028	0.0078628
						OS01T0756400-01	0.013328	-0.00626724	-0.00405857	0.000482471	0.00142856	-0.000103192	0.00886355	0.00178624	0.00599497	-3.06152e-05	-0.00180137
						OS01T0757051-00	0.00241143	0.00290373	0.00252226	0.00143776	0.000261057	-8.04838e-05	-0.00277312	-0.00341876	-0.00440801	0.00716121	0.00143634
						OS01T0757200-01	0.00705033	0.00756374	0.00473332	0.0152135	-0.00189534	-0.00397191	-8.32791e-05	-0.00849406	0.00377957	0.00195015	-0.00587486
						OS01T0757500-01	0.00221786	-0.00173586	0.00408169	0.00186099	0.0020287	-0.00231697	0.00341928	-4.42186e-06	0.000335605	0.00082801	0.00283037
						OS01T0757700-01	0.018889	-0.00342391	-0.00493538	0.0133606	0.00234697	0.0163525	-0.00410405	0.0110345	-0.00764187	-0.0159342	0.0140888
						OS01T0757900-01	0.00144284	-0.00179983	-0.0114407	-0.00821454	0.00483308	-0.0119359	-0.00952844	0.00185891	-0.00106298	0.0043492	-0.00269105
						OS01T0758450-00	-0.0018084	0.00244084	0.00258354	-0.00272023	0.00164346	-0.00133628	0.0017777	0.00183322	-0.00120098	-0.000122077	0.00434437
						OS01T0758500-01	0.00440275	0.000210307	-0.00251284	0.00561105	0.000645257	-0.00439739	0.00496159	-0.00582437	0.00123264	0.00843154	-0.00582396
						OS01T0758900-01	0.0102675	0.00233385	-0.00456763	-0.00339234	0.00542963	0.00354615	-0.00598319	0.000265027	-0.0045044	-0.0120216	0.000848526
						OS01T0759400-02	0.00939804	-0.00260494	-0.00721963	0.00034197	0.00106921	-0.00167461	-0.00295065	-0.00257287	-0.00450545	0.00255198	0.00450471
						OS01T0759700-02	0.00160872	0.00612644	-0.00294906	-0.0036188	0.00256069	0.00185186	0.00376112	0.00607511	-0.00522588	-0.00831989	-0.00528851
						OS01T0759900-01	0.00272773	0.0016981	-0.000254685	0.00435856	0.00716776	-0.00131577	0.000311313	0.000823749	0.00461906	0.00326167	0.00509797
						OS01T0760000-01	-0.00590174	0.0272213	-0.0168948	0.00745934	-0.00668358	0.0180838	0.000316633	0.00090096	-0.0126505	-0.00276316	-0.01509
						OS01T0760400-01	0.0020974	0.000430523	5.34489e-06	-0.0030622	-0.0013777	-0.00133182	0.00200932	0.000213029	0.00104814	-0.00345313	0.00472708
						OS01T0761000-01	0.00289904	0.00353009	-0.00633194	0.0028116	0.00380187	-0.0034726	0.0019315	-0.00387281	-0.00140957	-0.0012075	-0.00383816
						OS01T0761100-01	0.003227	0.00208813	-0.000978025	-0.0026704	-0.00662809	0.00468941	-0.00041566	0.00980648	0.000684875	0.0103194	-0.00959186
						OS01T0761300-01	0.00457759	0.00636072	-0.00957739	0.00114521	-0.00429414	0.00270198	0.00231766	0.00650311	0.00475102	0.00199417	-0.00501943
						OS01T0761500-01	0.00400517	0.000768229	0.000231028	0.00261304	-0.00271569	-0.000188133	0.00179109	0.00168765	-0.00513994	0.00389697	-0.000206171
						OS01T0762000-02	0.0034624	0.00596668	0.0120323	-0.0083474	0.00405175	-0.00263754	-0.0113573	-0.00688862	0.00119624	0.00288635	-0.00497431
						OS01T0762300-01	0.00395201	0.00784562	-0.00809802	-0.0108711	0.00479058	-0.0015209	-0.00172125	-0.00845601	0.00791411	0.00214237	-0.00342481
						OS01T0762400-00	0.00302745	4.03559e-05	0.00237076	0.00123239	0.0052406	0.00211534	0.00194061	-0.00153738	0.00392238	0.00378698	0.000642055
						OS01T0762900-01	0.00640075	0.00159842	-0.009445	0.00208937	0.00252499	-0.00682958	-0.00421761	-0.014819	-0.000297182	-0.00462776	0.00158471
						OS01T0763000-01	0.0214845	-0.0129557	0.00433769	0.00472812	0.00056963	-0.00860029	0.00968659	0.0139198	-0.00288936	-0.00949338	0.000825286
						OS01T0763200-01	0.00402558	0.0123711	-0.00535319	-0.00316735	0.000927121	-0.00295361	-0.00130839	-0.0163816	0.0136113	0.00855429	-0.0157452
						OS01T0763300-01	0.00299465	0.00207708	0.00109565	-0.0010132	0.00183105	-0.00216764	0.00178336	0.0010978	0.00237367	-0.00158131	-0.000838945
						OS01T0763600-01	0.00384797	0.0141386	0.000330424	0.00465009	-0.00221761	-0.00674184	0.00353051	0.00835282	0.00248096	0.0154872	0.00225658
						OS01T0763700-01	0.00140549	0.0147505	-0.00317904	-0.0023481	0.00244297	0.00675002	0.00409122	0.00398008	0.00680035	-0.00165903	0.00685165
						OS01T0764050-00	0.000117465	-0.000537688	0.00157057	-0.00293319	0.00158922	-0.00143685	-0.00124056	-0.000351445	0.000562388	-0.00414886	-0.00180635
						OS01T0764300-01	0.00810618	0.00204931	-0.0105984	0.000969371	0.000456426	0.0119063	-0.0129909	0.00145869	-0.00234589	-0.00469473	-0.00754174
						OS01T0764400-01	0.00466178	0.00858376	0.00511536	-0.00446905	0.00282187	-0.0113566	0.00329263	0.000756101	-0.00336642	-0.00715285	-0.0025826
						OS01T0764500-01	0.00100458	0.001792	-0.0086577	-0.00257632	0.00147795	-0.00534304	0.00666435	-0.00132098	-0.00516058	-0.00487406	-0.000509296
						OS01T0764700-01	0.00544021	-0.00221893	0.00239026	0.00069733	-0.0011742	-0.001545	0.000647893	0.00357671	0.00222166	0.000364753	-0.00438969
						OS01T0764800-01	0.00974385	0.0132592	0.032405	0.00389057	-0.0274699	-0.0113937	-0.00405008	-0.000352401	0.0033273	-0.00184199	-0.00390603
						OS01T0764900-01	0.00658892	-0.00271805	-0.00918535	-0.00530097	-0.00510175	-0.00104748	0.00177507	0.00433667	-0.0031743	-0.00474961	-0.00149752
						OS01T0765300-01	0.00155122	0.00691605	-0.00726732	-0.00264163	0.00318951	-0.00763948	-0.00482784	0.00292102	0.000841627	-0.00286265	0.00156211
						OS01T0765400-01	0.00361443	0.00227029	-0.00436433	0.00219615	-0.00118406	-0.00214973	0.00323858	-0.00741054	-0.0108599	0.0125758	0.00670429
						OS01T0766200-01	0.0073917	0.00189696	0.00268844	0.00376609	-0.00677606	-0.00867842	0.000371389	-0.00450173	-0.00333423	0.00841782	-0.0011573
						OS01T0766900-01	-0.00623783	0.0180782	-0.00228326	-0.0117102	0.0029096	0.000967801	-0.000487061	0.00664192	0.00405159	-0.00301202	0.00302004
						OS01T0767000-01	0.00132204	0.00885206	-0.00398042	-0.00981176	0.0010015	-0.00351422	0.000653017	0.000911091	-0.000415142	-0.000714765	-0.000928624
						OS01T0767100-01	0.0139374	0.00556424	-0.00937221	-0.00776451	-0.000749064	0.00973281	-0.0152425	-0.00846521	-0.00462406	-0.000670975	-0.00150433
						OS01T0767600-01	0.00832287	0.00481763	0.0150731	-0.00585977	-0.00156672	-0.0103343	0.00332184	0.00257282	-0.00607618	0.00283501	0.00163934
						OS01T0767900-01	0.00738549	0.00102923	-0.00594314	-0.00177843	0.00390826	-0.00202987	-0.00227431	-0.000312999	-0.00271862	0.00332815	-0.00387465
						OS01T0767966-00	-0.000176852	0.00260585	-0.00175087	-8.57692e-05	-0.00212846	0.000383071	-9.50603e-05	-0.00149851	0.000561649	-0.000690634	-0.00125502
						OS01T0768100-01	0.00225359	-0.00249598	0.00294438	0.000103423	-0.0017735	0.000510619	0.00288172	-0.00297718	-0.00671049	0.000446538	-0.00108591
						OS01T0768200-01	0.00278461	0.0039212	0.000224116	-0.00213803	-0.00233139	-0.000353571	0.00451339	-0.00175033	-0.00331276	-0.0068646	-0.00144648
						OS01T0768333-00	0.00389916	0.00295459	0.0156746	0.000575684	-0.00838524	-0.00327617	0.00064943	-0.00497026	-0.0124027	-0.00385495	-0.00404589
						OS01T0768600-01	0.000277114	0.00172693	-0.00196077	0.00179469	-0.0035569	0.00380647	0.00280858	0.00436082	-0.00236225	0.00542413	0.00575972
						OS01T0768700-01	0.0067864	-0.00929452	-0.00413946	0.00868103	0.0056497	-0.00395453	0.00324983	0.000512334	0.00595108	-0.00991937	-0.00528806
						OS01T0769000-01	0.00374243	0.00534354	0.00289848	-0.0017162	-0.00331767	-0.0109967	0.00247766	-0.0018906	0.00250283	0.00647219	-0.000356838
						OS01T0769100-01	0.0129359	0.00651289	0.00292099	0.00260608	0.00130037	0.00444257	-0.000701194	0.00400826	0.00599826	0.00739651	0.00994218
						OS01T0769900-01	0.00784127	-0.00397218	0.00162531	0.000136358	-0.00770347	0.00651601	0.00280686	0.00632265	0.000688671	0.00639287	0.0105171
						OS01T0770000-01	0.0070574	0.00715914	-0.00741744	-0.000828939	0.000859314	-0.000850439	-0.00371247	-0.00606578	-0.00693146	-0.000196111	-0.00475829
						OS01T0770200-01	0.00133918	0.00439042	-0.00368538	0.00414847	0.0023308	-0.0124206	0.00687637	0.0047718	-0.00576795	0.00685362	-0.00168021
						OS01T0770400-01	0.00200416	0.00112628	-0.00889989	-0.00213279	0.00200716	0.00849575	-0.00868172	-0.00205967	-0.00363995	0.00507533	-0.0114425
						OS01T0770700-00	0.0125832	0.000880529	-0.0128767	0.014301	-0.00726191	-0.00966638	-0.0126995	-0.0207354	-0.00437599	0.00323633	0.00228082
						OS01T0771000-01	0.0141726	0.0108674	0.000792784	0.0273437	-0.0130213	0.0013255	-0.011657	0.00167597	0.0097064	0.00750504	0.00148362
						OS01T0771100-01	0.00856222	-0.00262839	-0.00267144	0.0043408	-0.000117794	-0.006129	-0.00129667	0.0070555	0.0121667	0.00184183	0.00281205
						OS01T0771200-01	0.0100438	0.000124166	-0.00172181	0.00855923	-0.00114827	-0.00119536	0.00873207	-0.0014299	-0.00195717	-0.00652923	0.0092809
						OS01T0771300-01	0.00508379	-0.00144251	0.000463183	-0.00528365	0.00380526	0.00163841	-0.00282365	0.0020771	0.00058643	0.00833946	0.0015119
						OS01T0771400-00	0.014239	0.00182664	0.00205395	0.00221276	-0.00319398	0.00334135	0.00134402	-0.00411112	-0.004714	0.00894356	-0.0136048
						OS01T0771900-01	0.00864006	0.00181791	-0.00133974	0.0066918	0.00387528	0.010287	0.000159345	0.00181044	0.00170658	0.00245446	-0.0140822
						OS01T0772000-01	0.007535	0.00618647	-0.00626967	-0.00607648	-0.00276808	-0.0017984	-0.00722802	-0.00074829	-0.00273558	-0.00659724	-0.00616409
						OS01T0772400-00	0.00829633	0.0042825	0.000938332	0.00735766	-0.000188179	0.00250331	0.00556228	-0.0157976	0.000945774	0.00618514	-0.0128648
						OS01T0772650-00	0.00156651	0.0011093	0.000735581	-0.0014649	0.00118394	0.00250881	-0.00331275	-0.00255446	-0.00183631	-0.00290679	0.000980847
						OS01T0772700-00	0.00485157	-0.00101021	0.00191328	-0.000966797	-0.000902368	-0.00192503	-0.00160636	0.00487644	-0.000581674	0.00554379	0.00242673
						OS01T0772800-01	0.00701417	0.00126369	-0.00043939	-0.00199236	-0.00257555	-9.2464e-05	0.00315087	0.00693324	-0.00403081	0.001149	-0.00232765
						OS01T0773100-01	0.00312289	0.00228401	0.00521663	0.00265508	-0.00333244	0.000447171	-0.00114741	-0.000469355	-0.000495193	0.00203474	-0.0005361
						OS01T0773200-02	0.00585013	-0.00132232	0.00569679	-0.0020228	-0.00099327	-0.00356623	-0.000751343	-5.66141e-05	-0.00312921	0.00539358	0.00291424
						OS01T0773600-01	0.0111415	0.00284638	0.00145376	-0.00297503	0.000123054	-0.00109194	-0.00337557	0.0139395	-0.00815961	0.0107842	0.0019886
						OS01T0773700-02	-0.00116878	0.0044253	-0.000172142	0.000180281	-0.000127564	0.000975892	0.000336229	-0.005382	0.00139377	-4.83613e-05	-0.00106175
						OS01T0773800-00	0.00189142	0.00333433	0.0048347	0.00117805	-0.00354927	0.00123949	-0.00368359	-0.000132349	-0.00631073	-0.00683967	-0.00390641
						OS01T0775100-01	0.00359662	0.00369626	-0.00119773	0.00272968	0.00309317	-0.00569415	0.000820951	-0.00224959	-0.000440167	0.000577576	-0.00157197
						OS01T0775300-01	0.00434275	0.00123898	-0.00555277	-0.0105794	-0.00164807	0.00312879	-0.0019111	-0.00112925	0.00286633	0.00238131	-0.00385065
						OS01T0775400-01	0.00605435	0.00248529	0.00606368	0.00616674	-0.00314707	-0.00321244	-0.003601	-0.0034403	0.00261316	-0.00236558	-0.00288762
						OS01T0776300-01	0.00439697	-0.00693199	0.0116687	0.000405977	0.0239323	0.0196942	0.0250323	-0.00926633	0.0205793	-0.00117409	-0.00222577
						OS01T0776400-01	0.00487148	0.00254809	0.00215919	-0.0010835	0.00229413	0.00190752	0.00154612	-0.00192022	-0.000941872	0.00222828	-0.000406667
						OS01T0776700-01	0.00601444	0.00197896	-0.00245187	0.00139325	-0.00195661	0.00304616	-0.000872646	-0.00798555	0.00142379	0.00552251	-0.000124055
						OS01T0776800-01	0.00202037	0.000844343	0.00685411	-0.00262081	0.0102454	7.15342e-05	0.000390516	0.00168597	0.00363228	0.00331906	-0.00288615
						OS01T0776800-02	0.00323907	-0.000500312	0.00212173	-0.00598815	-0.0107205	-0.000925188	-0.00245443	0.000455386	0.00357008	0.0029977	0.00488198
						OS01T0777101-00	0.00818408	-0.000855321	0.00224187	-0.00373272	-0.0106009	-0.00356933	0.00256906	-0.00516091	-0.000875862	0.0139284	-0.00183589
						OS01T0777200-01	0.00106466	0.0209849	0.00628039	0.0065085	-0.00290866	0.00953733	-0.00623849	0.00986728	0.00177789	0.0135619	0.0203979
						OS01T0777700-00	0.00356261	0.000700105	-0.00371646	-0.00313128	-0.000402557	0.000478204	0.0064386	-0.00114336	0.000867298	-0.00677707	0.00611109
						OS01T0777800-01	0.00496147	-0.00205871	-0.00599234	-0.00974418	0.0032783	0.00257178	-0.00306783	-0.000143911	0.00829509	0.000810434	0.0131485
						OS01T0777900-01	0.0209304	0.0141013	0.0163322	0.0148847	0.00659174	-0.0166912	-0.0178059	-0.00907727	0.0190234	-0.00687556	0.0173702
						OS01T0778400-00	-0.00150289	0.0135326	0.00321196	0.00715392	-0.00468231	0.00425852	-0.00100148	0.00894291	-0.00411484	0.00721609	-0.00156752
						OS01T0778700-01	0.0127367	0.00265669	-0.00638151	-0.0024321	-0.00686985	-0.00724761	-0.000382867	-0.00260138	0.00124393	-0.00630913	-0.00346967
						OS01T0778800-01	0.00983468	0.0125675	0.0191472	0.000928518	-0.0117421	0.00831117	0.00188428	-0.00541801	-0.00673974	-0.00856323	-0.00341523
						OS01T0778900-01	0.0080642	0.00388954	-0.0106623	0.00274358	0.0161636	-0.0252666	0.0105799	-0.0209332	0.00114044	-0.00703929	-0.0176948
						OS01T0779300-01	0.00927792	0.00116495	0.00025461	0.000365346	-0.0035614	-0.003987	-0.00878763	0.000406409	0.00489202	0.0133492	0.0080374
						OS01T0780400-02	0.00486234	0.0134814	0.0070599	0.00564045	0.000777222	0.000764404	-0.000264998	-0.00209401	0.00873629	0.00851068	0.0063032
						OS01T0780500-01	0.00783625	0.00496846	0.00156	-0.00657522	-0.00158033	0.00301412	0.000581292	0.000942682	0.00267639	-0.00125523	-0.00197574
						OS01T0780800-01	0.00672284	0.00679806	-0.0101986	0.017719	-0.00248913	-0.0120065	0.0170914	-0.000156947	-0.0104488	0.00490293	0.00426775
						OS01T0782200-01	0.00849394	0.00844215	-0.00515595	0.00966939	0.00548844	-0.00100965	0.00526245	0.000195619	-0.00341142	-0.00095354	-0.00488095
						OS01T0782500-01	0.00380347	0.00689688	0.00357085	-0.00824377	0.00465028	0.00758401	0.00543522	0.00322424	0.000393759	0.00394993	0.00387548
						OS01T0783100-01	-0.000135679	0.0198156	-0.00520813	0.00725031	0.00468259	0.00381125	0.00288186	0.000654286	-0.00595798	-0.0130558	0.0130929
						OS01T0783200-02	8.89063e-06	0.000428438	0.00107283	-0.00110098	0.0043751	-0.00404404	0.00303674	0.000731325	0.000224761	0.00271489	-0.000662552
						OS01T0783500-01	0.0107105	0.0132059	0.00694535	-0.00553681	-0.00481915	-0.00317198	0.00162494	-0.00699747	-0.0100491	0.00119806	0.00252183
						OS01T0783600-01	0.0109323	0.000355075	-0.00152053	-0.00886296	0.00552052	0.00596745	0.00671691	0.00187139	0.0011126	-7.5082e-06	-0.00173204
						OS01T0783800-01	0.0032013	0.00102211	0.00935571	-0.00148293	0.0114637	0.00243001	-0.00236819	0.0037769	-0.00349039	-0.000983715	0.00442255
						OS01T0784500-01	0.00316829	0.000602054	0.00323734	-0.0015681	-0.00553735	-0.000435097	0.0003327	-0.00474129	-0.000642681	0.00272477	0.00586861
						OS01T0784600-01	0.00171032	0.00823759	-0.00439076	-0.00618172	0.000961301	0.00302728	0.00738857	0.00159735	-0.00491925	0.0026575	0.00261301
						OS01T0784700-00	0.00102968	0.0133035	-0.00834729	-0.00762235	0.00465344	-0.000183853	0.00281429	0.00300825	-0.0227793	-0.0160538	0.00245181
						OS01T0784800-01	0.00877709	0.0042927	0.0107801	-0.00436067	-0.00871637	-0.00530873	0.00468078	0.00427877	-0.00533237	-0.000758399	-0.000427866
						OS01T0784833-00	-1.95203e-05	0.000588463	0.000162991	-0.00372302	-0.00177141	0.00347493	-0.00340673	-0.00227582	-0.00230393	0.000393132	0.00315398
						OS01T0784900-00	0.00982383	0.00215843	-0.00556599	0.00106591	0.0069926	-0.00190426	0.000835626	0.000310393	0.00496016	0.000569156	0.00140277
						OS01T0785700-02	0.00549571	-9.66042e-05	0.0053083	-0.00103563	-0.000711996	-0.0023349	0.00118094	-0.00431084	-0.00168585	0.00287085	0.0053327
						OS01T0786800-01	-0.00827582	0.0203893	-0.00568227	-0.0181917	-0.00126878	-0.00260172	-0.00459395	0.0118434	0.00123785	-0.0124015	-0.00654469
						OS01T0786900-01	-0.000283497	0.00941646	-0.00542928	-0.00783677	0.00400996	-0.00653825	0.00429745	0.00231449	-0.00431585	-0.0055377	-0.000451171
						OS01T0787400-01	0.0105107	-0.000326259	0.00430562	0.0102626	0.0159829	0.00755508	0.00793287	-0.00930733	-0.00990661	0.00293021	-0.00332945
						OS01T0787600-01	0.000815964	0.00358499	-0.0011098	-0.00136116	-0.0057462	-0.00485726	-0.00106391	0.00335571	-0.00525169	0.00565088	-0.00349074
						OS01T0788200-01	0.00536429	0.00522119	-0.00622143	-0.000943235	0.0256543	-0.00795865	0.0139358	-0.0103064	0.000981795	-0.00908792	-0.00778081
						OS01T0788400-01	0.00940999	0.00782863	0.00508763	0.00345	-0.00579446	-0.00768396	0.00104829	0.0039692	-0.00367956	0.00540736	0.00810248
						OS01T0788500-01	0.00795821	0.00379462	0.00714873	0.000330029	-0.00139847	0.00205602	0.00563625	-0.00102682	-0.000851193	-0.00173719	-0.00976806
						OS01T0788700-00	0.000767005	0.00548286	-0.00434228	0.00592623	-0.00666286	-0.00358484	0.00406116	-0.00557791	0.000950092	0.0149717	-0.000370523
						OS01T0788950-01	0.020281	-0.0184977	0.00778702	-0.00229126	0.00832048	-0.00499053	0.00326785	0.0137261	0.0250977	-0.00744132	-0.00180952
						OS01T0789100-01	0.0078143	-0.0031414	-0.0038484	-0.000640313	-0.00434077	0.00175138	-0.00504092	0.00376518	0.00125452	-0.00304829	4.71144e-05
						OS01T0791033-00	-0.0117892	0.015229	-0.00645157	-0.0153167	0.00651544	0.0108749	-0.00118173	-0.00051351	-0.0084863	-0.0183662	-0.00257404
						OS01T0793200-01	0.00484068	-0.00292749	-0.00123768	0.000766489	0.000130681	-0.00185841	-9.81808e-05	0.00264062	-0.00312618	0.00151998	0.0028992
						OS01T0793200-02	0.00208085	-0.00100783	-4.8436e-05	-0.000930207	-0.000295569	-0.00398446	0.00113904	-0.00041037	0.00171348	-8.6561e-05	0.000710305
						OS01T0793300-01	0.00322454	0.0357779	0.0339126	0.0261329	0.00531605	0.0110414	0.00326913	-0.0134202	0.00483384	-0.0108753	-0.0112578
						OS01T0793500-01	0.000901117	0.00451051	-0.00158142	-0.00465398	0.000305655	-0.000551482	0.000653685	0.00224674	-0.00609472	-0.0056609	-0.00378006
						OS01T0793800-01	0.00323336	0.00133683	0.00913717	0.00279834	-0.00512391	-0.000729504	0.00323548	0.00539669	-0.00275742	-0.000936669	-0.00310351
						OS01T0793900-01	0.0121284	-0.00540885	0.00766567	0.00768793	-0.00268316	0.00682875	0.00443914	0.0063546	-0.0235093	0.0149371	-0.0128177
						OS01T0794100-01	0.0163628	0.00574236	0.00625365	0.0245697	-0.00837327	-0.00268884	0.00499921	-0.0163529	-0.0118375	0.0146283	0.00146
						OS01T0794400-01	0.010499	0.00892792	-0.000269332	-0.00124232	-0.00672857	-0.0129965	-0.00438133	-0.0126302	-0.0103441	0.000308783	0.000224624
						OS01T0794500-00	0.00671446	0.000563144	0.00269671	0.00513524	-0.00480222	-0.0103606	0.00181508	-5.03918e-05	-0.00239935	0.00404159	-0.00549701
						OS01T0794800-01	0.00255563	0.00124635	0.00931228	-0.00247395	0.00303522	-0.000411158	0.00309004	-0.00546568	-0.00175553	-0.00376413	0.00185097
						OS01T0794900-01	0.00236852	0.00109064	0.00590048	-0.000131202	0.00194245	-0.00316088	-0.00199142	-0.00117739	-0.000106782	-0.00236359	0.00698625
						OS01T0795000-01	0.00921658	0.00103192	0.0254766	-0.00346361	-0.00451524	-0.00554752	0.00220166	-0.0152526	-0.00280332	-0.0145057	0.000691899
						OS01T0795050-01	0.00314763	0.000499584	6.51022e-05	0.000253856	-0.000886939	0.002339	-0.0062007	-7.10124e-05	-0.00391885	-0.00462925	-0.00223237
						OS01T0795200-01	0.00831293	-0.00411439	0.0126523	-0.00401915	-0.00911223	0.00409027	0.00624497	-0.00655199	-0.00497518	-0.0103891	0.0103106
						OS01T0795400-01	0.00444459	0.0021893	0.00726017	0.000698834	-0.00979762	0.00162797	0.000924606	-0.0047051	-0.00406499	-0.00249613	0.00196263
						OS01T0795600-01	0.00519051	0.00366256	-0.00567496	-0.00175598	-0.00626091	0.00243363	0.00534664	-0.015098	0.0080532	0.00782051	-0.00010427
						OS01T0795700-01	0.00377968	0.00128443	0.00903867	-0.00116511	-0.00303863	-9.12827e-05	0.0017633	-0.00188487	-0.00595058	0.0019324	-0.000354812
						OS01T0795766-00	0.00542921	0.00387614	0.00150375	0.00751313	0.0040006	-0.01376	0.00370827	-0.00511239	0.0106638	0.00506117	-0.00641355
						OS01T0795832-00	0.0087294	0.00242505	0.00446783	-0.00278954	-0.00289117	-0.00261413	0.00761545	-0.0168862	0.0188307	0.00574661	-0.00734709
						OS01T0796000-01	0.00618994	-0.000860172	0.0226998	-0.0123564	-0.00228944	0.0101541	0.0128918	-0.00823119	0.0053021	-0.00133391	-0.0203217
						OS01T0796500-01	0.0137847	0.00516561	-0.00710439	0.000834754	0.00996458	0.017643	-0.0119587	-0.00950179	-0.00562715	-0.0189494	0.000922639
						OS01T0796700-01	0.00669779	0.00436736	-0.0019934	0.0023787	-0.0021432	0.00556838	-0.00162174	-0.00556435	0.00369217	0.0052897	-0.00621675
						OS01T0797600-01	0.0130196	-0.000355663	-0.00428135	-0.00346847	0.00121957	0.0331339	-0.0250733	-0.00125416	-0.0109957	0.00185945	-0.0159999
						OS01T0797800-01	0.00587798	0.00489708	-0.00932609	-0.0036896	0.00244089	-0.00179133	-0.0100978	-0.00042302	0.00433982	0.00808581	-0.00848949
						OS01T0797900-02	0.00156292	0.004341	-0.0119187	0.00013918	-0.0102993	0.00173302	0.00185285	0.00230549	0.00860853	0.000601451	0.00639827
						OS01T0798100-02	0.00543205	0.000750383	-0.00118603	-0.000571357	0.00633472	0.00289667	0.00481124	-0.00785177	-0.000673244	0.00115896	-0.00532491
						OS01T0798500-02	0.00103299	0.00407993	-0.000366355	0.00601289	0.00437171	-0.00377376	0.000651144	0.00722151	-0.00106565	-0.0096381	0.00277412
						OS01T0798800-01	-0.000245688	0.000269392	0.00464474	-0.00513198	-0.00205634	-0.00494809	0.0021608	-0.00191071	0.00459845	-0.00416683	-0.000893212
						OS01T0799000-00	0.00316608	0.000280357	0.000153132	7.93079e-06	0.00245862	-0.00107636	0.00173313	0.00471356	0.00392668	-0.000232887	-0.00125864
						OS01T0799100-01	0.0078145	0.0032403	0.00210208	-0.00534889	-0.00392956	-0.00275993	0.00238073	-0.00344237	0.000136237	-0.00445096	-0.00136012
						OS01T0799900-01	0.00123889	0.0109242	0.00275481	-0.00286264	-0.00655268	-0.00256938	0.00771435	0.0145027	-0.00891218	0.00444575	-0.00215171
						OS01T0800266-00	-0.00167824	0.00853979	-0.00953368	-0.00106404	0.00506742	0.00173721	-0.00396731	0.0028834	-0.00227099	-0.00607934	0.0119918
						OS01T0800400-01	0.00237151	-0.00219827	-0.00526401	0.00394479	-0.00152207	-0.00144782	-0.000926993	0.00358546	0.00626998	-0.00489728	-0.00127434
						OS01T0800500-01	-0.00207209	0.00704322	-0.010652	-0.0040901	0.00640518	-0.0183616	0.0162667	0.00864475	-0.00473364	-0.00377784	-0.00911962
						OS01T0801000-01	0.00873637	-0.00230038	-0.00446387	0.0121223	-0.000339507	0.00651802	0.00224659	0.000765378	0.000345675	-0.000735051	-0.00167523
						OS01T0801100-01	0.00344212	0.0131019	-0.0153089	0.00302388	-0.0183615	-0.0123528	0.00585019	0.00946539	0.00174627	-0.00963641	-0.00525723
						OS01T0801600-01	0.0057258	0.00995952	0.00162742	0.00457633	-0.0068086	-0.00530118	0.00381121	-0.0135961	0.00830048	0.00350499	0.00102875
						OS01T0801700-01	0.0143388	-0.00456119	-0.00577123	0.00142251	0.0019228	-0.00184954	0.00993049	0.000256751	-0.00226609	0.0043989	-9.47154e-05
						OS01T0801800-01	0.0105961	-0.00814048	-0.00211161	-0.00491228	-0.00284971	0.00145777	0.00871132	0.013232	0.00317385	0.0107384	0.00356445
						OS01T0801901-00	0.00613692	0.00615367	-0.0138159	-0.00381148	0.0104512	-0.00183601	-0.00118311	-0.00299961	-0.0178704	0.00679214	0.00901616
						OS01T0802000-01	0.004512	0.00989833	-0.00136561	-0.00547521	-0.00714953	0.00233977	-0.0159058	0.0128695	-0.00892257	-0.000217389	0.0116191
						OS01T0802100-01	0.0100992	0.0190533	0.0236414	0.00455455	-0.0035441	-0.00228391	-0.00574305	0.0145582	-0.00386454	-0.00828743	0.000451496
						OS01T0802200-01	0.00524059	0.00337612	-0.00179657	0.00157246	0.000776964	-0.00145055	-0.00385103	-0.00410912	0.00057247	0.00935233	-0.00354414
						OS01T0802850-00	0.0145843	0.0110861	0.00920742	0.0122803	-0.00344488	0.00174692	0.000626293	0.0106985	0.00908168	-0.00956354	-0.00968754
						OS01T0803200-01	0.0180423	-0.00541797	0.00952338	-0.00231642	0.0086371	0.00186432	0.0112464	0.00184967	0.0125746	-0.00989762	-0.00510752
						OS01T0803300-01	0.00781912	0.000474119	-0.00274975	0.00428754	-0.00970403	0.00504963	-0.0109523	0.0132749	-0.01189	0.019089	0.00564723
						OS01T0803900-01	0.000781385	0.000450661	-0.00260385	-0.00179199	-0.000106519	-0.000220078	-0.00165134	-8.43928e-05	0.00234584	-0.00246563	-2.11031e-05
						OS01T0804400-01	0.00992683	-0.000311179	-0.00372811	0.00228655	0.00440744	-0.011181	0.00296208	-0.0053476	0.00151401	-0.00590606	-0.004154
						OS01T0805000-01	0.00202177	0.0153659	0.000539838	0.00155092	0.00725405	0.00958523	0.00918414	0.0221123	-0.00174816	-0.0110725	0.0177138
						OS01T0805100-01	0.00384596	-0.00194073	0.00234964	-0.00475617	-0.000754341	0.00282087	-0.00373772	0.00949952	0.00895676	0.00278754	0.00119179
						OS01T0805200-01	0.00514449	0.00344627	-0.00716144	-0.000775852	0.00893494	-0.0172131	0.0205292	-0.0020774	0.0051117	-0.00701764	-0.00211898
						OS01T0805300-02	0.000234307	0.00302533	-0.00303087	0.00674567	0.00275347	0.000841067	0.00526425	-0.00164461	6.92414e-05	0.000835428	0.00527014
						OS01T0805400-01	0.00658173	0.00110026	0.00827298	0.00287214	-0.00167818	-0.00451446	9.68808e-05	-0.00353541	-0.0038065	-0.00131679	-0.00419124
						OS01T0805500-00	-0.00527729	0.005661	-0.0145563	0.00562678	0.00993561	0.0128948	0.0354392	-0.00762322	-0.0187866	0.00231181	0.00394363
						OS01T0805600-01	0.00305077	0.00168818	-0.000803696	0.000573078	-0.000624974	0.000748297	0.0067718	-0.00358208	0.00392381	0.00038891	0.0044956
						OS01T0805700-02	0.00440078	0.000135252	0.000345309	-0.00374476	0.00180946	-0.00133797	0.000274416	-0.00603596	0.00121891	0.00384105	-0.00447894
						OS01T0805900-01	0.0103477	0.00589743	-0.0108905	0.00846559	-0.000973196	0.0169344	-0.000432666	0.00833293	0.000572561	0.0139992	-0.0166237
						OS01T0806000-00	0.0050796	0.00465206	-0.00405634	0.00941599	-0.00655296	-0.00860877	-0.00594015	0.00448444	-0.0032317	-0.0143921	-0.00439008
						OS01T0806200-01	0.00248652	0.0131616	0.00331915	-0.00276956	0.000602085	0.0028224	-0.0120251	0.00163929	-0.0114837	0.0135908	0.00501195
						OS01T0807266-00	-0.000267011	0.00186979	0.00188023	0.000998402	-0.00518307	-0.00694929	-0.00191837	-0.00273831	0.00968799	0.0016859	-0.0029552
						OS01T0807532-00	0.00856293	0.004088	-0.0100244	0.0122555	-0.0116378	0.000289765	-0.0053178	0.0108356	0.0238342	-0.00636034	0.00352773
						OS01T0807800-01	0.00622044	-0.000365899	0.00270385	-0.00873923	-0.00655897	-0.00612199	-0.00491113	-3.62602e-05	-0.00148117	0.0031973	0.000283001
						OS01T0808100-01	0.000481597	0.0052195	-0.00261195	-0.0208448	-0.00654736	0.00133961	-0.0029318	0.0112765	0.00313978	0.004898	0.0107227
						OS01T0809300-01	0.00588591	0.00433585	0.00562358	-0.00477411	0.00395174	-0.00415571	0.00244995	0.00204447	-0.00318282	-0.00357401	-0.00343529
						OS01T0809900-01	0.00551832	0.00474925	-0.00302786	0.00367747	0.00590378	0.0010563	0.00265667	-0.00613306	0.00921505	0.00915755	-0.00972098
						OS01T0810000-02	0.0100522	-0.00385374	-0.00403583	0.00112044	-0.00296427	-0.00331737	-0.000841575	0.00445696	0.00319857	0.012176	0.00707603
						OS01T0810100-01	0.0038833	-0.00489545	-0.000221922	0.00289516	0.00115907	0.00205492	0.00400297	0.00154525	0.00521202	0.00409563	0.00116455
						OS01T0810200-01	0.0112229	-0.00192794	-0.00786075	-0.00721141	0.00157489	0.0117045	-5.99922e-05	0.0051571	-0.000225255	-0.0013096	-0.0134964
						OS01T0810300-01	0.00942962	8.14008e-05	-0.00768713	-0.00318951	-0.0104049	0.0112036	0.00760711	0.0119606	0.0017151	-0.00396061	-0.00106747
						OS01T0810401-01	0.00432514	-0.000692156	0.000910588	-0.000226183	0.0120626	0.00577335	0.00588359	-0.0083184	0.00162947	0.00441758	-0.00396386
						OS01T0810833-01	0.00124449	-0.00087636	0.0032401	0.00056957	-0.000168197	0.00188856	-0.00141624	-0.000366399	0.00468165	-0.00117078	0.00166542
						OS01T0811300-01	0.00320752	0.00130404	0.000442731	0.00125553	0.00108549	0.000605373	0.00573257	-0.00761985	0.00214681	0.008796	-0.0041878
						OS01T0811400-01	0.00474681	0.00300029	-0.00399302	-0.002881	0.000843746	0.0038121	-0.00132221	-0.00837234	0.000239193	0.00793212	0.00704707
						OS01T0812050-00	0.00360417	-0.00186349	0.00176489	-7.09207e-05	0.00422288	0.00196762	0.00205694	-0.00148344	-0.00362599	0.00441014	-0.00406834
						OS01T0812200-01	-0.00177146	0.0127181	-0.00904065	-0.0193588	-0.0117954	-0.00826483	-0.00220218	0.0101372	-0.0100165	-0.00265122	0.00074341
						OS01T0812800-01	0.0242056	-0.00828591	-0.00355645	0.0178169	0.0130474	0.00302994	-0.00187582	0.00471277	-0.00691527	0.00724857	0.0180499
						OS01T0812900-01	0.00774967	0.00671655	-0.00618495	0.000812432	0.00769854	0.00197846	0.00447598	-0.00506731	-0.0062255	-0.00611451	-0.00702358
						OS01T0813000-01	0.00267125	0.00425397	0.00120535	-0.00394004	0.00825476	0.0110152	0.0135902	-0.00888949	-0.00464747	-0.002944	-0.001762
						OS01T0813400-01	0.00771791	-0.00187144	0.00189449	-0.00331729	0.00012839	-0.00562625	-0.00158115	-0.000924087	-0.00279931	0.00129338	-0.00322587
						OS01T0813500-01	0.0115427	-3.9967e-05	-0.0115525	-0.00128512	-0.00321805	-0.000104542	-0.00212379	-0.000682203	-0.00135573	0.00185845	0.00516506
						OS01T0813800-01	0.00228769	0.00870775	-0.00387096	0.00685923	0.000950676	0.00144969	0.000833045	0.0109962	0.00420386	-0.00150214	0.0029829
						OS01T0813900-01	-0.000350623	0.00764259	-0.00785555	-0.0118262	-0.000137515	-0.00581109	0.00262232	0.000904763	-0.00458338	-0.00827211	-0.000881553
						OS01T0814000-01	0.0159696	-0.0114002	-0.0104702	0.000681235	-0.000440583	-0.00460269	0.000305164	0.00384385	-0.00174547	0.000870309	-0.00538221
						OS01T0814700-01	0.00541502	0.00450317	-0.00687144	-0.0102627	0.00574777	-0.00464458	-0.00669841	0.00446574	0.0046523	-0.00624505	-0.00746239
						OS01T0814800-01	0.00253617	0.000345495	0.00188482	0.000448423	0.00174067	0.0044339	0.00215054	0.00533242	0.00320451	0.000100881	0.00975254
						OS01T0814900-01	0.000911463	0.00615288	0.00214266	0.00456474	-2.43432e-05	-0.00315705	0.00800664	0.00276069	0.000282523	0.000626351	0.00124853
						OS01T0815100-00	0.0088163	0.00068766	-0.000155935	0.00346666	0.00884412	0.0115774	0.0141165	-0.0266717	0.00784401	0.0168473	-0.00116629
						OS01T0815400-01	0.00785948	0.0058916	-0.00508224	0.00405225	0.00214839	-0.00571052	0.00477698	-6.96938e-05	-0.00186066	-0.00530997	-0.00674043
						OS01T0815700-01	0.0110257	-0.00345272	-0.013691	0.00392235	0.0104826	0.0088151	0.00563362	0.00640257	6.1334e-05	-0.00385078	-0.00729751
						OS01T0815800-01	0.01307	-0.0185585	0.00143252	0.00357997	-0.00128007	0.00084911	0.00683786	0.0137721	-0.00135809	-0.00138705	0.00915365
						OS01T0816100-01	0.00706237	0.00419179	0.0126841	0.000240183	-0.0080024	-0.00473186	-0.000628293	0.000255407	-0.0114211	0.00293957	-0.00597667
						OS01T0816400-02	0.00453298	0.00279486	-0.00444864	-0.00447955	0.00341527	-0.00578469	-0.000879063	0.00222415	-0.00295099	-0.00187889	-0.000622675
						OS01T0817000-01	0.0053299	0.00880023	-0.0134539	0.00295993	-0.00963015	-0.00975483	-0.00132084	-0.0132269	-0.00213599	-0.000179114	-0.0013073
						OS01T0817100-01	0.00252052	0.00568574	-0.000497288	-0.00439563	-0.00231449	-0.00933251	-0.00132441	0.0107607	-0.00501651	-0.000450525	0.00651951
						OS01T0818000-01	0.00509155	0.000773091	-0.0200255	0.000914928	-0.0121682	-0.013244	0.00698647	-0.00725149	0.0109456	-0.0045253	-0.00901842
						OS01T0818000-02	0.00251918	0.00301639	-0.00906085	-0.00592504	-0.00124428	0.00316553	-0.00337488	-0.00131328	-0.00736869	0.00296791	0.00116724
						OS01T0818100-00	0.00637619	0.00111174	-0.0106802	-0.000291107	-0.0055328	0.00106152	0.0113008	0.00449861	0.00077257	0.00678151	0.0066662
						OS01T0818300-01	0.00612604	-0.00235063	0.00432266	0.00433853	-0.00280245	-0.000365027	-0.00236213	0.00177468	0.00142106	-0.00607583	0.00250908
						OS01T0818400-01	0.00295927	-0.000882412	0.00128723	0.0060651	0.00319322	-0.0013372	-0.000407874	0.00755423	0.00128425	-0.00588896	-0.00183402
						OS01T0818400-03	0.0038201	0.00314954	-0.00107684	0.00436889	-0.00480813	0.00271131	0.00669144	0.00262159	-0.00310933	0.00553527	0.0105617
						OS01T0818600-02	0.00127018	0.00218965	0.00330259	-0.000279374	-0.00558695	0.00194936	0.0007431	0.00330587	-0.00324643	0.0032462	-0.00493612
						OS01T0818700-01	0.00399229	0.00395655	-0.00204934	-0.00207536	-0.00223993	-0.000459663	-0.0012124	-0.00132521	-0.00186104	-0.00175154	-0.00338656
						OS01T0819000-01	0.00570764	-0.000295569	-0.00425891	0.00170192	-0.0027731	0.00169209	0.001431	-0.00627965	0.0088465	0.00635461	-0.0116267
						OS01T0819000-02	0.0111593	0.000257739	-0.0125086	-0.0156733	0.00572406	0.0110892	-0.0169363	-0.00361183	-0.00831103	-0.00875959	-0.000780265
						OS01T0819100-01	0.00660771	0.00663237	-0.00228703	0.0117904	-0.00393621	-0.00334341	-0.00665809	-0.00674814	0.00371198	-0.000699227	-0.0024869
						OS01T0819400-00	0.00449569	0.0055502	-0.00222007	-0.00358066	0.00327496	-0.00673035	-0.00567877	0.00843233	-0.00759954	0.000669714	0.00144935
						OS01T0819500-01	0.0090123	0.00387472	0.00162529	-0.00328865	0.000424567	-0.00898933	0.00329441	0.00671536	-0.0041143	7.03903e-05	-0.00641825
						OS01T0819700-01	0.00196186	0.00333057	0.000877263	0.00306424	0.00545009	0.0055546	0.00154867	-0.00556027	-0.000322278	0.00284557	-0.000723046
						OS01T0819900-01	0.00248452	0.00395841	-0.00437091	-0.0105957	0.00278092	-0.00525816	0.00699318	0.00968476	-0.00118379	-0.00445473	0.000121891
						OS01T0820800-01	0.000159433	-0.00182766	0.00885642	-0.0013057	0.0112729	0.0136089	0.0162282	-0.0117175	-0.0094856	0.00122715	-0.00560624
						OS01T0821300-01	0.00560671	0.00776053	0.00544717	0.00896749	-0.00631029	0.00151132	-0.00710595	0.0141903	0.00178004	0.0044699	-0.00750986
						OS01T0821600-01	0.00139965	0.00559905	0.0190289	0.00166876	-0.0107713	0.00187094	-0.0015844	0.00372355	-0.00796393	0.00383161	-0.0132779
						OS01T0821700-01	0.0124346	0.00233779	0.00670184	0.000799673	-0.00158412	-0.00370273	0.00299644	0.0129033	0.00227692	0.00765278	-0.00937356
						OS01T0822200-01	0.00705562	0.00599351	0.00224602	-0.00663953	-0.00724805	-0.000224682	0.00199459	-0.00211505	0.00247557	-0.0186178	0.000348248
						OS01T0822800-01	0.0178613	-0.0154992	-0.0138549	0.00328474	-0.00566697	0.0179082	-0.0052681	-0.0111298	-0.000540893	0.011727	-0.00329077
						OS01T0823100-01	-0.000276473	0.0364577	0.0200097	0.017258	-0.00981179	0.00487833	-0.000632173	0.0161409	0.00853585	0.00482062	-7.82776e-07
						OS01T0823200-01	0.00165101	0.0067839	-0.0083106	0.00326428	0.00252087	-0.00369953	-0.00528784	-0.00214342	0.00724901	-0.0048202	0.0036734
						OS01T0823300-00	0.0130753	-0.00590884	0.00232738	0.00197265	-0.000267217	-0.00257963	0.00557007	0.0168113	0.00136846	-0.00308462	0.0044464
						OS01T0823500-01	0.010291	0.012742	-0.00592764	0.00883364	0.00263523	-0.00130483	-0.0149584	-0.00988348	2.90581e-06	0.00220319	-0.00668674
						OS01T0823600-01	0.0107068	-0.00926927	-0.00419488	0.0139171	0.0048245	-0.0176876	0.0112885	-0.00371008	0.00358052	0.00292714	-0.00215126
						OS01T0823900-01	0.0192456	0.0118065	-0.00878374	0.0173175	0.00855331	0.0182285	-0.0178915	-0.0125031	0.000786026	-0.0207344	-0.0124606
						OS01T0824600-01	0.0119197	-0.00351798	-0.00655404	0.0111537	0.00261541	-0.00392912	-0.00120675	-0.000606144	0.0008565	0.00678541	0.00110484
						OS01T0824600-02	0.00510856	0.00162195	0.00165654	0.00438577	-0.000778724	-0.00568989	-0.000913795	-0.00211987	-0.000123494	0.00628362	0.00457413
						OS01T0824700-01	0.0106295	-0.00341571	0.00143337	-0.0071104	0.00214533	-0.0122977	-0.0133324	0.00398983	-0.00854685	-0.00836521	0.0219775
						OS01T0824800-01	0.0116134	-0.000408743	0.0281259	-0.00520526	-0.0135061	-0.00849391	0.00719893	-0.00798413	-0.0140523	-0.00426582	0.00519168
						OS01T0825500-01	0.0119409	-0.000669984	-0.00593086	0.00618091	0.00411536	-0.000945969	-0.00309086	-0.00142603	-0.00856768	-0.00268625	-0.00525744
						OS01T0825700-01	0.00661767	0.00670075	-0.00193192	-0.00691664	0.00466966	-0.00473095	0.00542642	0.0010325	-0.00450554	-0.00900976	0.00123981
						OS01T0825800-02	0.0024344	0.00475721	0.0330293	-0.0193961	0.0424139	-0.0086453	-0.0178656	-0.00691216	-0.00479495	-0.0130883	0.0312689
						OS01T0825900-01	0.00526961	0.00184853	3.49746e-05	-0.0107297	0.00349248	0.00142659	0.00353116	0.000885166	0.000444481	0.00281426	-0.00309757
						OS01T0826000-00	0.0104017	-0.0103388	-0.00190259	-0.023329	-0.0100285	-0.013113	0.0231778	0.00497513	0.0134364	0.0033953	0.00792926
						OS01T0826400-01	0.00435766	0.00344962	0.025953	-0.0143029	-0.014322	-0.000862178	0.0145128	-0.00229241	-0.0147018	-0.00198738	-0.0100271
						OS01T0826800-01	-0.00310639	0.0169624	-0.00332262	-0.000951402	0.00419608	0.000403604	-0.0106116	0.00578104	-0.00326666	-0.00522979	0.00625133
						OS01T0826900-01	0.000773007	0.00339055	-0.00492221	-0.00465362	0.00823663	-0.00261246	0.00413788	-0.00173406	-0.00273069	-0.0038665	-0.000487208
						OS01T0827200-01	0.0122947	0.00519236	-0.00757536	0.00731714	0.0184773	0.00334991	-0.00304603	-0.00634353	-0.00804397	0.00254758	-0.0144646
						OS01T0827400-01	0.0118277	0.00271205	0.000192301	-0.00124376	0.0154963	0.003733	-0.000263301	-2.68995e-05	-0.00175009	-0.00832776	-0.00585407
						OS01T0827500-01	0.00864849	-0.00165146	-0.00134063	-0.00485593	0.00761116	-0.00617406	0.00555924	-0.00861306	-0.00180423	0.00794915	0.00425408
						OS01T0827600-01	0.00233549	0.0025894	5.31056e-05	-0.00169104	-0.00380347	0.00174549	-0.000821826	0.000401597	0.00458112	-0.00321745	0.00244005
						OS01T0828100-00	0.0081694	0.00121081	0.011437	-0.00530253	0.00767459	-0.00216633	0.00999942	0.0103572	0.00653159	-0.0123102	-0.00648742
						OS01T0828300-01	0.0034525	0.000579688	0.000530047	-9.8116e-05	-0.00289095	-0.00405812	-0.00407696	0.00179543	0.000690568	0.00320436	-0.00830874
						OS01T0829000-01	0.00792305	-0.0032586	0.00260175	-0.004308	0.000869589	0.00465469	0.00180423	0.00310734	-0.0015948	-0.00376321	0.0109197
						OS01T0829100-01	0.000340545	0.00142358	0.00269205	0.00136813	0.000855812	-0.000483468	-0.00303295	0.00256909	-0.00180902	0.000789303	-0.000583264
						OS01T0829400-01	0.00704449	0.00260488	-0.00307349	-0.000506656	0.00714119	0.0062699	-0.00632023	0.00715365	0.00404728	-0.00508714	0.000453892
[truncated: 16,145 more rows]

## Sheet: Saline_PCs
S6: PCA analyses of transcripts in the normal and saline conditions with PCs explaining at least 0.5% variation in total gene expression.
PCA summary for PCs in the saline field
PCA stats					PCA Loading (EigenVectors)														Rotated PC Components
PC	EigenValue	VarianceExplained(%)	CumulativeVarianceExplained(%)		TransciptID	PC1	PC2	PC3	PC4	PC5	PC6	PC7	PC8	PC9	PC10	PC11	PC12		IndCode	PC1	PC2	PC3	PC4	PC5	PC6	PC7	PC8	PC9	PC10	PC11	PC12
PC1	1194.6	4.01943	4.01943		OS01T0100100-01	0.00643314	0.00504059	-0.00180851	0.00337547	-0.00921022	0.00169205	0.000264056	-0.00403136	-0.00493176	-0.00492874	-0.00258823	-0.00120123		1_S	-17.8784	23.523	60.7757	20.0986	-28.0394	3.36211	-48.2064	5.68038	-8.23161	-5.90208	10.8192	-8.81791
PC2	920.878	3.09844	7.11787		OS01T0100500-01	0.00659271	0.00501585	-0.00670603	0.000912452	-0.00181135	-0.00581718	0.00310216	0.000658222	0.00790645	0.0113179	0.0047684	-0.00418495		100_S	-21.8987	21.6187	-35.4678	-12.2251	-17.6755	-3.67909	-2.33109	-23.4742	13.6335	6.61567	-5.5241	-2.76887
PC3	599.836	2.01824	9.13611		OS01T0100600-01	0.00298548	0.00884275	-0.00489998	-0.00601862	-0.00290124	-0.00537582	-0.00599099	-0.000317034	0.0156752	0.00565807	-0.00898126	0.00727254		101_S	-18.2396	37.7157	-4.59971	1.48994	-29.6369	-13.9198	23.2977	2.01226	5.15254	23.7971	3.67991	10.806
PC4	550.318	1.85163	10.9877		OS01T0100700-01	0.0181589	-0.00240353	0.00747334	-0.000759505	-0.00613729	0.00945977	0.000344554	0.001893	0.0104433	-0.00937859	-0.0100622	-0.00216947		102_S	-52.8931	29.1319	0.350554	18.6895	25.0043	0.420792	-9.68295	15.1922	16.7349	22.5895	-7.14892	11.0579
PC5	407.04	1.36955	12.3573		OS01T0100800-01	0.0114809	0.00637943	-0.0174946	0.00356534	0.00771917	0.0018306	-0.0116683	-0.0123456	0.00369373	0.00720477	-0.00806281	-0.00160518		103_S	30.7106	29.0641	15.8563	-29.5206	-45.3663	-16.4715	-35.0784	11.0592	19.0525	-5.96087	4.29333	7.96821
PC6	387.309	1.30316	13.6605		OS01T0100900-01	0.00355819	0.00405267	0.00512555	0.00051452	0.00767591	0.00719331	-0.00445507	-0.00116875	0.00467027	0.00547427	-0.00382163	0.00868754		106_S	9.56955	29.9457	-26.4265	6.15632	-9.07871	23.408	-5.30435	-11.4804	-10.7466	-17.071	20.4039	1.71323
PC7	314.522	1.05826	14.7187		OS01T0101200-02	-0.0116296	0.0182636	1.12189e-05	0.00475845	-0.0107065	-0.00245769	-0.0075482	0.000980736	0.00471667	-0.00121671	0.00203506	-0.00144974		107_S	6.63704	23.6332	-14.9204	9.29898	-6.92078	30.5522	-8.56286	12.4372	-23.2255	-5.38804	5.36916	2.87558
PC8	203.372	0.684276	15.403		OS01T0101300-01	-0.00260404	0.0109628	-0.00212814	-0.00661844	0.00298508	0.00679418	-0.00758017	-0.00891128	-0.0077471	0.00100639	0.0128833	-0.00398265		108_S	-5.9823	41.0358	6.08537	20.4713	-26.9115	16.9776	-26.7812	-2.39461	-18.3374	-5.32138	1.69864	13.801
PC9	178.831	0.601704	16.0047		OS01T0101600-01	-0.000577092	0.00641257	0.000591783	-0.00025249	2.67879e-05	-0.003769	-0.00225583	0.00118405	0.00559865	-0.000979276	0.00208928	0.00205829		110_S	-37.0649	24.5875	-10.3457	34.118	-7.57475	29.5418	-5.59953	0.13334	-9.03155	-11.3277	0.229896	-0.707897
PC10	166.16	0.559072	16.5638		OS01T0101700-00	0.00419065	0.00445716	-0.00839131	-0.000466791	-0.00796076	0.00131867	0.00299886	-0.00280389	-0.00929579	-0.000982259	-0.00020675	0.00366324		113_S	-26.4024	13.3819	-24.6623	6.37528	-18.7432	29.0491	-2.50374	14.108	-9.72788	0.458165	4.98821	6.53367
PC11	156.699	0.52724	17.091		OS01T0101800-01	-0.00152876	0.00886164	-0.00395093	-0.00291055	-0.00557216	0.00591311	0.00243463	-0.00517155	0.00655772	-0.00434074	0.00031192	-0.00961252		114_S	26.4005	36.3111	46.1412	-27.6731	7.02128	33.502	24.6292	10.741	-10.9582	21.961	20.3891	19.1279
PC12	150.19	0.505339	17.5963		OS01T0102300-01	-0.000695367	0.0127683	-0.000124647	-0.00184684	-0.00633508	0.00961863	0.00261676	-0.00201055	0.00510616	-0.000757881	-0.00095353	0.0134805		115_S	-45.996	7.92363	-10.6182	21.7183	-9.63856	23.2691	-8.74871	5.2303	-0.766175	-7.33602	-7.58613	1.52419
					OS01T0102500-01	0.00845242	0.00348403	-0.00102885	0.00825264	0.00578029	-0.00958053	0.00191711	0.0164111	-0.00620657	-0.00816029	0.00300706	-0.00358495		117_S	-2.52928	13.6679	32.8868	-12.3927	-28.6223	31.4901	31.2852	9.73473	-17.0802	-16.2784	24.6864	2.62493
					OS01T0102600-01	0.00498137	0.00770124	-0.0110986	0.0142271	-0.00790884	-0.00329216	-0.0023699	0.00739438	-0.00479424	-0.000462347	0.00586841	0.0102758		118_S	12.4181	48.6782	-19.3731	6.71859	-8.74416	30.409	-3.68849	3.2033	-3.90048	2.87531	-0.403649	5.79371
					OS01T0102700-01	0.00604294	-0.00343334	0.00047745	-0.00239969	0.00312037	0.00827932	-8.28246e-05	-0.00594972	0.00394462	0.00897546	0.000497373	0.000952119		119_S	-29.9908	20.5144	-15.5454	8.13914	-3.0403	25.1891	-5.6258	-32.954	-1.13725	-26.1131	16.6547	-13.6093
					OS01T0102800-01	0.00610614	0.00418629	-0.00685769	0.00591602	0.00218685	-0.00527496	0.00176686	-0.00835568	0.00472679	0.000224023	-0.0139845	-0.000180186		12_S	-58.337	-3.20091	-16.533	1.32461	-17.2092	27.556	-3.65205	5.45553	-26.924	6.28294	5.71011	8.50474
					OS01T0102850-00	0.00176951	0.00143048	-0.00112991	-0.00339607	0.00206579	0.000914629	0.00164787	0.00589137	0.00474921	-0.0115344	-0.00225903	-0.00453622		122_S	-11.6211	36.6352	-4.44206	11.5176	-1.03607	28.6217	-4.73333	11.6682	-9.46293	0.299584	2.04988	-18.8855
					OS01T0102900-01	0.014556	0.000579464	-0.00556291	-0.0108535	-0.00811475	-0.0133948	6.02235e-06	-0.0217313	0.0076155	0.00968585	0.00181636	0.00511851		124_S	-11.0742	21.8913	-26.5276	-6.92401	-20.2158	30.8904	-2.48478	9.13141	2.8191	8.37251	-12.6519	6.03378
					OS01T0103000-01	0.00523911	-0.00265283	-0.00130308	0.000300959	0.00164342	-0.00312511	-0.00124975	-0.00182109	0.00044354	-0.0079943	0.00542464	0.000885543		126_S	-26.2329	40.259	-20.8251	22.2209	-10.3414	14.8171	-9.38378	-28.939	13.5811	13.5996	28.4202	9.57217
					OS01T0103400-01	0.00233904	0.000847491	-0.00555751	-0.00227604	0.0043438	0.00292363	-0.00253683	0.00144822	0.000695155	0.00365952	0.00208888	0.00219646		127_S	6.07982	47.6748	-19.6237	14.0848	-18.5335	21.7848	0.253603	7.90485	12.5049	2.13058	2.78855	-7.95037
					OS01T0103600-02	0.00796863	0.00568764	-0.00104799	-0.00138096	0.0121955	0.013233	-0.0120657	-0.0096027	-0.00102644	0.00359554	-0.0088909	-0.00138939		128_S	-32.4325	30.1246	1.8146	6.25456	6.71884	28.7459	-7.48146	12.5381	11.4212	-7.5297	0.275113	8.47084
					OS01T0103700-01	0.0021956	0.000358083	-0.0034713	-0.00200575	0.00546714	-0.00307925	-0.000601731	-0.00913273	-0.00390905	-0.000993072	-0.00223331	-0.00192346		129_S	-1.73968	53.3777	-9.84606	14.1713	6.27071	25.6252	-6.03255	5.7741	0.775614	7.76548	-6.4178	0.779939
					OS01T0103800-01	0.0160749	0.000360019	-0.00710272	-0.00597015	-0.000113483	-0.000313794	0.000791906	-0.00648072	0.00287077	-0.00518102	-0.00629254	0.00212887		130_S	15.4372	33.6676	39.8246	-34.2944	-24.9347	8.60801	-38.8086	-4.2584	-3.96199	7.11056	3.79622	-0.738805
					OS01T0104100-01	-0.000363003	0.0015	0.00321158	0.00379663	0.000926074	-0.00352254	-0.00227306	-0.00201378	-0.000640616	0.00945593	0.00541343	-0.00153156		131_S	12.3677	34.845	-9.1943	-11.1306	-3.77053	30.8885	-0.355318	14.3846	5.05215	2.53438	4.93292	-5.01802
					OS01T0104350-00	0.00847204	-0.00403011	-0.00824545	0.00197242	0.00584726	-0.00964362	-0.00703865	0.00698598	-0.0040037	-0.000641062	0.00789336	0.00412989		132_S	-12.2148	43.4488	-12.6027	5.87663	3.94682	18.5302	-8.24672	-18.1926	16.2202	-6.54033	16.9819	-13.7142
					OS01T0104400-02	0.00289935	0.00338774	0.00848572	0.00888228	-0.012656	-0.00693675	0.00786275	-0.00829476	-0.000192614	0.00336145	-0.00404788	-0.0108333		133_S	13.3239	34.8516	-13.7654	-25.8992	1.44849	31.1598	-4.05018	17.662	-1.35904	8.17299	14.4583	-1.33057
					OS01T0105400-01	0.00774887	-0.00178007	-0.0118542	-0.00280929	0.00669749	0.00347859	-0.0118715	0.009567	-0.000282044	-0.00544366	-0.00261189	0.00328987		134_S	0.443983	23.3612	-11.8537	-20.2876	1.50165	28.4772	-3.40883	19.1506	6.2711	9.96847	0.495667	-0.792399
					OS01T0105800-01	0.0111207	0.00399225	0.00707528	-0.00634625	-0.00746762	-0.00705797	0.00536493	0.00108957	0.00750095	0.00100861	0.00731175	0.00355257		135_S	-32.4912	28.9527	13.1512	3.83272	28.177	25.4532	-8.16891	-7.36128	15.8106	15.1586	-18.0733	-0.210371
					OS01T0105900-01	0.00153178	0.00976133	-0.0102435	0.00478321	0.0102977	0.00627587	-0.0110521	0.000611001	0.000794266	0.00138457	-0.00236895	-0.002931		136_S	-1.95594	35.9373	-32.9982	-14.0151	-11.1167	5.24129	-4.3151	-23.2478	23.8001	20.5545	34.3979	12.3488
					OS01T0106200-01	-0.00179373	0.00806593	-0.0024503	-0.0104401	0.00156023	-2.55351e-05	0.00125202	0.00220719	0.00543628	-0.00242186	0.00105088	-0.00185617		138_S	-35.1728	32.3725	-10.6557	-0.21458	17.3696	1.40833	-4.88547	-26.8411	17.1744	26.2624	41.5894	15.8389
					OS01T0106300-01	-0.00862723	0.00514361	0.00899269	0.0169161	0.0194027	-0.00525722	-0.00147179	0.0184527	0.0205943	-0.014568	-0.00281146	0.00708321		139_S	-11.1733	35.4081	-16.4614	5.44414	-1.98479	6.83112	-6.29586	5.51217	-6.07119	13.3904	4.3156	-6.39064
					OS01T0106400-01	-0.0167343	0.0210025	-0.0100968	0.0125044	0.0276672	-0.00617634	0.0126035	-0.00125513	0.00832053	-0.00288617	-0.0326534	0.0186603		140_S	-17.5601	45.7225	-25.9382	7.47152	0.308898	-3.21145	-6.03475	-27.2383	13.2292	20.1306	29.9941	11.6667
					OS01T0106500-01	0.0200657	0.000527729	-0.00179135	-0.00664389	-0.00936864	0.00355772	-0.00250494	3.95007e-05	0.0237994	-0.0220795	-0.0144342	-0.0110787		141_S	0.954439	25.2422	-24.2386	-19.196	-5.57401	11.5951	-2.97805	9.12718	10.1316	2.4512	8.0728	19.1377
					OS01T0106600-01	0.00672621	0.0055929	-0.0131358	0.00651115	-0.00865095	0.0118047	0.00652349	0.00226687	0.00421225	0.00371532	-0.000575517	-0.00607631		143_S	9.11407	20.5202	2.29916	-35.5891	20.9215	26.682	-1.06628	14.0876	-2.15428	18.0159	23.0783	6.83368
					OS01T0106750-00	0.0132235	-0.00512877	-0.000909526	0.00677121	-0.00358905	0.0118698	0.00042607	-0.0102052	0.00381436	0.00616109	-0.00755415	0.000503136		144_S	11.281	38.0399	41.8775	-19.5441	-28.4009	-17.3947	-48.541	-3.29077	0.698709	16.0682	9.14711	-1.79025
					OS01T0106800-01	0.00503836	0.00544489	-0.00196047	0.00028041	0.000893174	0.000924802	-0.000844188	0.000232583	-0.00383878	0.000824941	-0.00331189	0.000826338		145_S	11.8674	29.5606	-6.78517	-23.0865	-16.024	7.67835	14.0283	19.2667	1.46966	12.1119	14.8602	-1.3367
					OS01T0106900-01	0.00286511	0.00423883	-0.00308552	0.00371417	-0.00252357	0.00280615	-0.000940778	0.00159385	0.00911055	0.0011136	-0.00898562	-0.00562442		147_S	8.36171	14.9036	-10.414	-46.608	8.15184	14.7041	-5.3856	11.1894	8.02572	8.53698	15.8229	19.4971
					OS01T0107000-01	0.00148585	0.00306034	-0.0148324	0.0119286	-0.00182087	0.0143346	-0.00954299	0.00869219	0.00386249	0.0066333	0.00354317	-0.0112489		148_S	-27.1388	34.3762	-19.1247	3.33384	-7.08706	-8.36614	3.46751	13.2457	3.75949	18.6983	11.762	-8.39505
					OS01T0107400-01	-0.000584077	0.00587793	0.000626033	0.00587053	0.00361425	-0.000713751	0.00609013	-0.00281432	0.00555091	-0.00356672	0.00213876	-0.00909141		149_S	-18.3793	41.1895	-16.8668	7.78528	-4.8294	-9.67266	2.03492	13.2259	10.9319	14.4204	12.1478	-14.8077
					OS01T0107700-01	0.00251074	0.00115799	-0.00141225	0.00490315	0.00303728	-0.00334646	-0.0019219	-0.00123353	0.00338644	0.00108652	-0.00455229	-0.00153416		15_S	-76.4179	2.7371	13.1141	32.4478	11.5207	12.0756	1.75034	16.1276	5.41681	-14.5799	-4.77763	-15.7128
					OS01T0108000-01	-0.000706037	0.00403088	-0.00118626	-0.00291602	0.00504644	-4.05165e-05	0.00307057	0.00686927	0.00203166	-0.00734761	-0.0065784	0.00237249		151_S	-5.17153	16.7451	-32.0263	-23.2286	-2.28126	-4.94551	-6.38815	-17.9594	16.9403	15.4028	40.2583	10.9965
					OS01T0108200-01	0.0041302	0.00596908	0.00306864	0.00321639	-0.00102592	0.00338322	0.000425047	-0.000765031	-0.000853598	0.00463242	-0.0055089	0.0143102		152_S	-45.1094	24.0733	-15.0358	2.13541	7.18604	-17.2557	-3.5145	-3.13735	-2.12426	7.91285	12.3888	5.90156
					OS01T0108400-00	-0.00619132	0.00655553	0.0160808	0.00173963	0.0176069	0.00774006	0.00426712	-0.00895669	-0.00542304	-0.00151137	-0.0133761	0.0115939		153_S	49.238	37.8469	-1.72416	-39.7616	20.0983	26.6989	3.42746	11.269	12.1729	11.3206	7.45169	1.973
					OS01T0108600-02	0.000260122	0.000163754	0.00228108	0.00234187	-0.00109281	0.00291701	-0.00231577	-0.000488659	0.000735756	-0.00178777	-0.000923672	-0.00097081		154_S	-6.96614	51.7783	34.5466	13.5864	-13.3371	-14.7948	31.7115	-7.83431	9.39224	-3.36188	-8.1834	-5.13445
					OS01T0108800-01	-0.000706115	0.00112101	0.00155204	0.00630488	-0.00278352	-0.00326247	-0.0039923	-0.00277812	-0.00641702	-0.00927451	-0.0128356	0.00838723		155_S	2.7003	51.6559	40.7452	32.7381	-22.3799	-28.4752	-38.4188	15.3466	45.1349	-7.40749	-5.58673	3.02784
					OS01T0109000-01	0.00203094	0.00311196	0.00185914	0.0021178	-0.00845731	-0.00967907	0.00419087	-0.000234038	0.00199144	-0.005994	0.000621561	-0.00977014		156_S	14.999	31.9484	-5.23258	-26.8352	-3.38438	17.1448	3.17487	11.4669	11.7578	4.60674	-5.97697	0.105143
					OS01T0109201-01	0.00101309	-0.000339983	0.000793264	0.00170806	-0.000675026	-0.00182318	-0.000102638	0.00546865	0.000469718	-0.00465996	0.00349382	-2.98583e-05		158_S	-23.1185	5.97655	20.3187	16.2716	-50.3107	14.7177	33.377	3.60685	-21.734	-17.9986	10.1948	15.077
					OS01T0109300-01	0.00436805	0.0115015	0.000509853	0.00564334	-0.00657793	0.00943426	-9.8749e-05	-0.00265732	-0.00666294	-0.00335189	0.00373646	0.00380358		159_S	-40.9524	25.4552	9.8474	39.6194	7.60088	31.3857	-1.15671	15.0956	-1.35849	-7.98394	6.93722	-4.38118
					OS01T0109700-01	0.00160924	0.00818756	-0.00154206	-0.00121837	-0.00061653	0.00101189	-7.37214e-05	-0.00108663	-0.00462498	0.00187689	0.000675707	-0.00126794		160_S	-40.9866	32.0269	27.2978	59.8135	28.6242	18.6028	-5.00568	12.8095	37.019	-13.6361	-8.58994	-3.13133
					OS01T0109750-01	0.00162188	0.00883002	0.000399235	-0.00382361	0.00110611	-0.0060561	-0.00217435	-0.00537183	0.00694303	0.000908761	-0.0111897	0.0108453		161_S	-57.9518	22.2571	26.7766	45.2177	34.457	26.5457	-8.07828	-2.84123	17.5476	-27.5441	4.87635	31.9227
					OS01T0110050-01	0.00577636	-0.00154654	0.00100673	0.00483078	-0.00339045	0.000871142	0.00114963	0.000513781	0.0022054	-0.00261988	0.000337413	0.0060373		163_S	-60.9403	-14.8765	-12.2733	17.5733	-14.845	21.8667	-3.98168	8.22718	-20.8034	-12.8073	0.455681	-6.9894
					OS01T0110100-01	0.00415021	0.00360492	-0.00010535	0.0121371	-0.00466837	-0.00137583	0.0163617	0.009408	0.00139273	0.0046635	-0.0100618	-0.0190976		165_S	-22.891	15.4529	-17.8157	-3.3701	-8.39265	23.1832	-0.838853	-31.2827	-2.61399	-34.2884	15.9112	-11.8087
					OS01T0110200-01	-0.000134138	0.0050226	0.0067916	0.0131333	0.00717507	0.00450735	0.00143876	0.0109933	0.00810632	-0.00487965	-0.00145792	-0.00234179		167_S	-31.9662	32.4586	33.8457	37.9668	41.8747	35.889	-0.0927763	6.96646	10.9458	-8.70773	0.339422	25.0606
					OS01T0110400-01	0.0111737	0.0136487	0.00577973	0.00371691	0.00525151	0.000957476	0.0081874	0.00542749	0.00652869	0.00711152	0.00830936	-0.00300149		169_S	-27.1879	26.1683	29.2898	20.4121	-40.5224	20.4398	36.9125	-13.8595	-12.9642	-0.959506	2.90127	7.83994
					OS01T0110500-01	0.00394644	-0.00194315	0.000293312	0.00589679	0.00350787	0.00422304	9.32509e-05	0.00360386	0.00369388	0.0029931	0.00169557	0.00129665		17_S	-31.6662	5.13751	-21.1245	-12.3203	-24.4142	19.7562	-2.94242	15.3382	-21.9657	-5.73763	3.70492	5.86331
					OS01T0111100-01	-0.0230059	0.018673	0.00727935	0.0253011	0.0152533	-0.010616	-0.010892	-0.00207943	-0.000153602	-0.00671987	0.00464709	-0.0253204		171_S	-17.2335	39.3192	26.0496	17.19	-35.8184	11.0847	30.4761	4.30559	-18.0111	-1.60879	13.4557	18.1859
					OS01T0111200-01	-0.00176086	0.0145333	0.00140055	0.00118641	-0.000432137	-0.00327358	0.00296561	-0.000932651	0.000788369	-0.00237615	-0.0112407	-0.0035555		175_S	-6.72814	30.9809	-12.0149	-21.1748	3.17168	25.1418	-4.9825	-14.1215	-10.5007	-14.3537	9.45471	-2.98675
					OS01T0111300-01	-0.00455808	0.00813104	-0.000931446	0.00344239	0.00369205	0.000557482	-0.000927369	0.00363233	0.00717227	0.00383303	-0.00207149	0.00133503		178_S	-32.6548	35.0992	17.3884	13.7384	-37.5136	5.14025	27.8893	4.20873	-14.4281	-2.29208	9.5536	13.3407
					OS01T0111700-01	0.0100976	0.0113743	0.0162901	-0.0254887	0.00989194	0.00356671	-0.013754	-0.0124194	-0.013929	-0.00299162	0.0106862	0.000667517		179_S	-49.6719	4.18343	-24.3733	-1.74796	-15.5107	22.705	-8.48883	6.68123	-9.57064	-17.2781	-9.08083	13.9085
					OS01T0111800-02	2.13817e-06	0.00513614	0.00711986	0.00711442	0.00443115	0.00109007	0.00323198	0.0020977	0.00493138	-0.00224225	-0.00772019	-0.00661938		18_S	-53.8183	-12.53	7.79445	-3.759	-10.8351	20.4068	-15.8101	10.5804	-24.1332	-19.3218	-1.18365	8.96666
					OS01T0111900-01	-0.0153779	0.0212583	0.00651539	0.0136753	0.0173347	-0.00644248	-0.000990795	0.00508846	0.0157295	-0.0109511	-0.00586157	-0.00794292		180_S	-22.9826	26.4956	48.8796	-2.3691	-35.958	-4.71775	-53.3725	-3.1004	-13.3648	-4.37672	1.7834	-6.26677
					OS01T0112100-01	0.0175488	-0.00830925	-0.00565522	0.00182213	-0.00304096	0.00332823	0.0089695	0.00306581	0.00976158	-0.00773011	-0.00585132	-0.00443075		181_S	0.251959	7.41034	17.6743	-23.2359	-39.0284	14.6683	31.4399	10.1601	-6.05196	-17.8532	8.72444	-8.46891
					OS01T0112300-01	0.0171309	0.00282059	-0.00538178	0.00345581	0.00279075	-0.00116212	0.0107476	-0.00144129	0.00860492	-0.000949874	0.00123	-0.00886541		182_S	-22.084	14.0081	33.6336	-15.5048	-40.0412	-0.679616	-42.5092	0.218379	-7.65898	-9.34893	2.85052	-1.21826
					OS01T0113200-01	-2.86279e-05	0.00345242	-0.00151107	-0.00154065	0.00270291	0.00106329	0.00148099	0.00285667	0.00211563	0.000866726	0.00177941	-0.00184378		185_S	-22.6286	32.6523	-23.2623	10.0703	-11.3359	11.8679	-7.43385	13.8018	8.18273	-11.7547	-16.9512	-5.97384
					OS01T0113500-01	0.00635239	0.00107719	0.0128193	-0.00811767	0.00204194	0.006625	-0.00595868	0.00451741	-0.00193165	0.00213931	0.00131302	0.00697613		189_S	-36.8601	29.2292	-13.3259	15.7546	-22.0821	11.4449	0.293467	11.5361	-2.64288	4.11121	7.62379	-19.4565
					OS01T0113600-01	0.00505692	-0.000316991	-0.00250471	0.000633662	0.00703027	-0.000181135	0.00147211	-0.00682591	0.00173343	-0.00717025	0.00293598	0.00429086		190_S	-17.5816	37.4575	52.1053	-1.08445	-27.1269	-9.10425	-50.1969	-2.53082	-3.51039	0.0587702	7.3381	-8.62249
					OS01T0113650-00	-0.000322259	0.00218359	0.0054279	0.00104335	-0.00202298	0.00129602	-0.00220852	4.09496e-05	-0.0048198	0.00240626	0.00402022	-0.00131196		193_S	-24.3689	38.6169	3.03965	6.992	-4.75638	8.07314	4.80485	5.51158	36.4507	-16.7097	10.0351	-20.8355
					OS01T0113700-00	-0.000245591	0.00173115	-0.000237917	0.00184532	0.00153206	0.000627703	0.00131639	-0.00208356	-0.00295121	0.000409178	-0.000675109	-0.000688078		194_S	20.3598	23.5363	-23.7019	-32.5557	-12.3849	18.0102	-2.36928	20.899	13.9363	-10.0279	0.334552	10.5726
					OS01T0113800-01	0.00114415	0.00100213	0.0043718	-0.00145861	0.00470408	0.00193968	0.00297028	0.000186296	-0.00391288	0.0012917	-0.00261167	0.0017925		195_S	-40.0776	23.1432	-19.9125	-4.06561	-14.1809	1.13169	4.86143	2.5999	4.48975	2.95165	-6.45424	-19.9198
					OS01T0113900-01	0.00250025	0.0101219	-0.00950924	-0.00771318	-0.00332104	0.0144655	-0.00334019	0.00790995	0.00731123	0.0155331	0.00631837	0.0212322		196_S	-30.1639	40.7428	-23.1484	7.92521	-12.2671	6.09622	1.18975	13.0255	-3.68125	2.85481	-9.21733	-12.1475
					OS01T0114100-01	-0.00309081	0.0107261	-0.000986025	-0.00176798	0.0101075	0.00700759	0.00678476	-0.00160373	-0.00473304	0.00965691	0.000344855	0.0281999		2_S	-23.4526	-12.1862	-22.9561	-6.20785	-8.70113	24.0819	-1.34898	13.431	-17.8838	-12.4445	-3.95049	12.0096
					OS01T0114300-01	-0.00452019	0.0102457	-0.00649698	-0.0048461	0.00989371	0.00420955	-0.00248637	-0.00784694	-0.00955611	-0.0120643	-0.0193982	0.0363128		20_S	-66.5517	-2.12937	-22.0222	-7.814	-24.26	24.2788	-5.50431	8.4311	-19.1764	10.4224	-2.3777	0.109197
					OS01T0115100-01	0.00340596	0.00445132	-0.00537768	-0.00437122	0.00251843	0.00606906	-0.00474915	-0.0131322	0.00193719	-0.0126168	-0.00512991	0.0091596		202_S	-8.14875	61.7278	21.0336	19.5631	-25.5818	-13.0874	32.0856	-1.2743	9.1517	8.8698	-7.63265	5.65281
					OS01T0115500-00	0.000598229	0.00320768	-0.00149554	-0.000120034	0.0003476	0.00168496	0.000700166	0.00209985	-0.000952794	0.00734723	0.00563401	0.000175791		203_S	19.6523	28.2209	12.8891	-31.4863	-31.9552	-2.90379	28.8526	10.6605	8.97433	6.14624	8.45003	4.74689
					OS01T0115600-01	0.00511211	0.00616443	-0.010434	-0.0127396	0.00578309	0.0173668	-0.0191035	-0.00635632	-0.00186549	-0.00863072	-0.0022259	0.0318094		204_S	3.9052	28.9593	-30.1445	-15.0435	-28.1724	3.89631	6.37538	12.3969	17.3783	7.09036	2.44003	-8.66813
					OS01T0115700-00	0.00330635	0.00883478	0.0162787	-0.00778441	-0.0287851	-0.00430192	0.0196191	-0.0195778	-0.0194169	-0.0241622	0.00356549	0.014052		205_S	-16.4035	23.5996	-26.305	-12.1959	-26.1572	6.7762	3.20985	2.73006	5.67197	-1.37457	-3.88308	-17.4833
					OS01T0115750-00	0.00111778	0.00806433	0.0119687	-0.0087998	-0.00695529	0.000675611	0.00270997	-0.00220529	-0.0103456	-0.00505247	0.00577898	0.00653472		206_S	-1.88749	32.2277	32.0521	-30.5086	-21.7421	-12.58	-30.283	-3.53932	-2.35991	-6.34694	-14.236	-5.55357
					OS01T0115800-01	0.00290121	0.00371518	-0.00582379	0.00136473	0.0109276	0.00821087	-0.00427561	-0.0108354	0.00773276	0.00651016	-0.00832184	-0.00457524		207_S	-13.2067	14.0699	38.4915	-50.8327	65.4726	27.6725	1.76333	-50.1001	10.0702	-12.0246	-9.16146	-20.5501
					OS01T0115900-00	0.0107613	0.0106042	0.0118472	-0.0143805	0.00364724	0.0117554	0.00126497	-0.000987095	-0.000762872	0.0203845	0.00521642	0.0155555		209_S	-11.899	32.7384	11.2945	-26.6053	35.8772	18.398	-1.19454	-8.68701	-11.7012	14.2469	-11.7995	-7.65019
					OS01T0116000-00	0.0012846	0.00255847	0.00572838	0.00035889	0.00357126	-0.00188831	0.00719578	-0.00126414	-0.00255421	-0.000694782	0.00157339	-0.00739097		21_S	-64.2579	-21.7936	14.2982	-23.8911	16.4673	34.0108	-1.49953	-5.89072	-19.3293	19.8376	-18.9331	-20.7061
					OS01T0116400-01	-0.00131916	0.0207845	-0.0157309	-0.0178057	0.00514456	0.0158182	-0.00326673	0.000298794	0.0281472	0.0042149	0.0067642	0.000381877		211_S	-39.8837	33.4488	3.34238	18.2429	26.9417	-18.9214	5.61269	14.5252	11.3457	5.95547	1.14749	-27.0495
					OS01T0116800-00	0.000375927	0.00236476	0.00357549	0.0012661	-0.00852415	-0.00245332	0.00721026	-0.00138835	-0.0025839	-0.00110652	-0.00232598	0.00402963		212_S	-8.80048	33.8953	-13.2809	-11.4615	24.6789	-14.6692	-4.98187	-19.5432	-3.92161	5.62952	14.1236	-22.5106
					OS01T0116900-00	0.00857543	0.0149818	0.00838925	-0.0139637	-0.0264695	-0.00309684	0.0151699	-0.00420441	0.0076519	0.0030808	0.0107592	-0.00307246		213_S	-32.025	23.194	-4.92923	-3.82469	28.3626	-21.0517	-0.412575	6.19028	0.030472	14.9802	-6.20772	-25.781
					OS01T0117000-00	0.000776061	0.00711789	0.0108523	0.000420223	-0.0128245	-0.00644331	0.00118116	0.00527139	-0.0015522	0.00386206	-0.00131938	-0.00420526		215_S	33.9151	24.8572	21.0646	-35.2091	-15.614	-8.81041	32.215	9.89504	12.4371	-14.0056	-6.01047	-3.68163
					OS01T0117050-01	0.00250603	0.00237109	0.00543539	0.00599271	-0.00848696	-0.00599174	0.000337143	-0.00301171	0.00328373	0.00920644	0.000884207	-0.00292764		217_S	32.2215	32.5786	-25.0597	-28.9234	4.42064	-9.60527	3.66702	20.7593	1.01194	14.7609	7.91471	-8.33872
					OS01T0117100-00	0.000595648	0.00309255	0.00433061	0.00358537	-0.00416916	-0.000816106	0.00683436	-0.00110396	0.00570124	0.00492633	0.00927121	0.000997936		218_S	-2.00139	52.7759	28.2675	27.665	-4.63751	-27.5765	34.6003	6.29613	14.9988	-2.14853	0.971591	1.00888
					OS01T0117200-01	0.00723248	0.00729042	0.00568768	-0.0119904	-0.0130168	-0.00509056	-0.0155403	-0.00469958	0.0042399	0.0178531	0.0323403	-0.00935431		219_S	-16.8484	8.08835	-24.2425	-20.7591	-5.71852	-21.3771	3.53649	0.0502896	15.6179	6.46499	-10.4463	-23.039
					OS01T0117300-00	0.00409387	0.00118744	-0.00189129	-0.00646443	-0.00352282	0.00132131	-0.0116834	0.00646657	0.00204951	0.00758619	0.00830113	-0.00803094		22_S	-45.3756	25.5923	-20.1439	11.2804	-6.0508	12.017	-3.04454	-30.4873	-1.07108	-34.0237	19.4281	-15.5363
					OS01T0117600-01	0.0028948	0.00135219	-0.000755454	0.00258294	0.000761285	-0.00311753	-0.000556512	-0.000824454	0.00505446	0.00904751	0.016271	-0.00629727		221_S	-19.5064	28.3364	13.0889	9.59373	3.1044	-28.8648	-19.3746	0.207504	8.80037	-14.5022	-23.4318	-13.4988
					OS01T0117900-03	0.0045152	0.00483437	0.00374561	0.0088345	0.000142757	0.00239989	0.00954964	0.00102452	-0.00533753	0.0115684	-0.0192512	0.00943382		222_S	-23.5492	35.7333	12.1589	33.7507	42.8829	-26.197	3.46011	20.8435	47.7007	-24.6025	-12.0684	2.9826
					OS01T0118000-01	0.00722679	0.00612704	0.0131819	-0.00413665	0.00111299	0.00403543	-0.00168243	0.00459237	-0.000849983	-8.21984e-05	-0.00213966	-0.00744902		224_S	27.2046	17.0349	-2.89127	-13.236	13.8455	-5.58567	7.86289	19.0935	28.4249	-18.7365	-1.89785	-19.9041
					OS01T0118066-01	0.000556978	0.00129127	0.00219505	0.00290005	0.000140058	-0.00411918	0.00104716	-0.00122731	0.000466128	-0.00239064	-0.00287098	0.00248595		225_S	31.8871	12.8028	16.5952	-34.5058	-19.8928	-10.3843	36.8627	16.153	6.26472	-16.009	8.86524	12.9435
					OS01T0118100-01	0.0104568	-0.00061763	0.00153558	0.0125797	-0.004718	0.00471968	-0.00816189	0.0042927	-0.00561389	-0.00963172	0.00263488	-0.011896		226_S	-4.82884	14.5238	-17.2718	-9.32367	2.29248	-30.2607	6.14364	0.726606	-5.0203	5.58507	7.99923	-30.4688
					OS01T0118400-01	0.000646976	0.0165695	0.030135	0.00376361	0.0253849	-0.00458239	0.0012016	0.0280718	0.0260138	-0.00896353	0.0148177	-0.00102118		227_S	-27.0324	21.3382	0.99715	26.2867	27.3181	-23.8574	4.21557	21.398	-4.45908	-17.2597	4.54078	0.354812
					OS01T0118700-01	-0.00813452	0.0173211	0.0155928	0.00725458	0.0101621	0.00487144	-0.000123906	-0.00322353	0.0152552	0.00814912	0.0181114	-0.00236357		229_S	-3.40387	29.4973	-13.2519	12.7231	18.604	-25.1757	-0.319179	5.91491	-0.288691	-6.79254	-9.83723	-8.82633
					OS01T0119050-01	-0.00399423	0.00545848	0.0162179	0.0196566	0.00941835	0.00242642	0.00712583	0.0128893	0.00914618	-0.00487529	-0.000810588	0.00872796		23_S	-42.5591	11.2083	67.453	-26.1844	29.3094	25.1757	29.7189	-21.3724	-10.2578	25.8767	-12.7503	-0.181977
					OS01T0119100-00	-0.00170852	0.00611344	0.0107446	0.0079845	0.00747415	-0.00643165	0.00238656	0.00675835	0.00679911	-0.00100626	-0.00308568	0.00849513		232_S	-21.7015	37.8659	42.7913	37.9603	14.5626	-29.8719	35.191	3.32033	11.0348	2.29595	-7.02944	3.06794
					OS01T0119500-01	0.00655685	-1.6302e-05	0.00289669	0.00719001	0.00645649	0.00230531	-0.00934337	-0.00844956	-0.00727411	-0.00420579	-0.0149646	-0.00361213		234_S	-21.6234	14.1178	-16.3464	16.5413	15.6985	-31.4356	2.12457	8.58316	3.20158	-1.32993	-12.565	-16.0998
					OS01T0120300-00	0.0027432	0.0193388	0.00309165	-0.00152942	-0.0122854	-0.00449816	0.0118289	-0.00685171	0.00557561	-0.00341295	0.0129968	0.0102038		236_S	15.7696	13.4507	32.9504	-22.1834	-5.61033	-38.557	-37.9229	2.2914	-16.3301	-5.11287	-7.12068	-0.32836
					OS01T0120500-01	0.00319613	0.00405232	-0.00604537	0.00204487	-0.00315573	0.00268797	-0.000452324	0.00326798	-0.00190938	0.00099612	0.00143864	-0.000554737		239_S	7.65607	12.6574	22.0736	10.8102	-15.1584	-35.4992	41.8659	-5.13697	-12.9366	-3.97876	-5.45947	-5.11851
					OS01T0120600-01	0.00701845	0.0018869	-0.00830591	0.00301171	0.00056097	0.00100925	-0.00326335	0.0125312	-0.0186392	0.00232859	-0.00660428	-0.0078402		241_S	-12.8241	2.49256	-8.58629	11.0408	19.8037	-28.549	10.6399	3.22611	-14.5553	-12.4399	-7.74464	-23.3995
					OS01T0120700-01	0.00340198	0.0115784	-0.00119977	-0.00117653	-0.0091282	0.00571689	0.00478872	0.0021736	-0.000869186	0.0107286	0.00473341	0.00113575		242_S	-1.75745	6.25526	-12.7188	7.38053	30.7508	-24.0771	4.16729	-32.841	2.77566	-28.9724	1.74128	-16.7838
					OS01T0121100-02	0.00249561	0.00264877	-0.00302987	-0.00208819	0.00186082	0.00161886	-0.00301596	-0.00115764	0.00601699	-0.00236262	0.00106515	-0.00479789		244_S	13.1509	8.64186	-9.20359	0.0593761	-25.7938	-36.8831	27.03	1.67845	-20.613	1.25711	-8.63344	9.60237
					OS01T0121200-01	0.00273014	0.00258657	-0.00482447	0.00863974	0.00210866	-0.00626122	0.00239034	-0.00667122	-0.00369433	0.00900809	-0.002918	-0.000482215		249_S	4.39861	-6.31378	-20.6434	-0.02251	16.1472	-27.6087	3.32317	1.23981	-19.1824	-2.25284	-7.49495	-9.89852
					OS01T0121300-01	0.00902524	-0.00380293	-0.00245885	-0.00406611	0.0106588	-0.00381914	0.000786799	-0.000671426	0.00441137	-0.0140403	-0.0144295	-0.00892753		25_S	-12.704	1.502	-19.3407	-23.4919	-7.30231	33.5133	-1.35129	14.2729	-0.289185	-7.9147	-11.7184	3.05411
					OS01T0121500-01	0.000682952	0.00120252	0.00165558	0.00337981	0.00739313	-0.00015872	-0.00320902	0.00572723	0.00317769	-0.00232355	0.00362944	-0.00370716		250_S	42.4732	1.02193	-18.097	-20.8113	14.4662	-13.5982	3.14681	19.0468	-0.483479	-10.2887	-0.0846745	-2.36641
					OS01T0121600-01	0.0130155	0.00267266	0.0120147	0.00770132	0.00711796	-0.00481108	-0.0012939	0.00584603	-0.00190308	0.0116618	0.0165388	-0.00281494		251_S	8.61819	9.19037	-30.4158	14.934	10.6714	-32.3991	1.08381	-26.5388	-3.62426	1.60614	26.0994	9.70724
					OS01T0121700-01	0.00576079	0.00428222	0.00531283	-0.00474287	-0.0127918	-0.0099101	0.0116923	-0.0090494	-0.00239924	0.0131916	0.00247158	0.0140373		254_S	42.441	-17.8664	-18.7138	-15.2063	12.195	-2.28537	2.79977	14.4632	-3.1802	-5.50241	0.549262	10.3471
					OS01T0122000-01	0.00191828	0.00808029	0.00548492	-0.00616298	-0.00604414	-0.0120779	0.00401625	-0.00532653	-0.000649926	-0.00108446	0.00440927	-0.00338471		256_S	-19.1448	5.02091	2.10424	44.3698	27.4341	-14.9779	-2.66443	17.9735	6.99761	-15.3058	-9.63285	15.5496
					OS01T0123900-01	-0.00282442	0.0110592	0.0184191	-0.0188125	0.00779867	0.00754597	0.00251096	-0.0269713	-0.000698793	-0.00181511	0.00466919	-0.00257308		258_S	-108.617	-82.0966	21.6835	2.71468	28.1259	-18.354	-4.46509	12.4446	9.87589	-8.30956	6.69476	9.62967
					OS01T0124000-01	0.00896763	0.0150088	0.0330794	-0.0192292	0.0258651	0.0211504	-0.0123603	-0.0168065	-0.0120044	0.00337654	0.0127407	0.00735959		259_S	-125.16	-166.726	38.3701	-63.7195	2.79987	-19.3536	31.5173	6.57091	27.3481	31.4601	2.95435	9.38716
					OS01T0124100-01	0.00169579	0.00552809	0.0183822	-0.0147374	0.00287971	-0.00281302	0.00766242	-0.0131181	0.00814776	0.010888	0.0105544	0.00711816		261_S	-170.737	-210.809	38.7708	-71.7681	10.7271	-27.5593	11.8054	11.3699	62.46	13.2541	11.5555	-3.62155
					OS01T0124200-02	0.00327248	0.00820691	0.0211951	-0.0194001	0.0216898	0.0090447	-0.00499744	-0.0325505	-0.00607726	-0.00357117	-0.00561815	-0.0192957		267_S	-35.6932	7.53059	-26.2814	-3.38973	2.87952	-28.4362	-1.0149	-26.1184	4.98175	1.40366	0.824661	-18.9315
					OS01T0124401-01	0.000253928	0.00536561	0.0144166	-0.0061418	0.00771073	0.00553072	0.00633162	-0.0118311	0.00141079	0.00717812	-0.00746456	0.000340746		269_S	55.3338	29.2563	0.860948	-43.5073	1.64451	5.08785	8.91747	11.1397	17.6748	-14.8535	-2.97271	-2.22115
					OS01T0124650-02	0.0118196	0.0179962	0.0361132	-0.0169496	0.0170256	0.0132981	0.0114974	-0.0358869	-0.0127879	0.0107996	0.00641169	0.00511852		270_S	-8.33309	28.4287	-20.0077	-18.7618	7.27951	-12.1081	4.12998	-25.887	-1.55753	-6.6298	-14.9388	12.4958
					OS01T0125700-01	0.00531781	0.00805511	-0.00355531	0.0035536	-0.000775049	-0.00974977	0.00652484	0.00665865	0.00911578	-0.00719674	-0.00320287	0.00516836		271_S	-5.69822	26.999	-28.7627	-14.3893	-6.44635	-27.107	6.2976	4.84359	-4.16114	20.2877	-5.56954	-22.8082
					OS01T0125800-01	0.0112437	0.0057243	0.00276234	0.00640071	-0.0057745	0.0196729	0.00173703	0.00381077	-0.00299062	0.00394855	-0.00714887	-0.00431249		272_S	20.5119	11.8346	1.5976	-33.9939	-33.764	-32.9846	35.7614	3.83097	9.22429	-6.65471	-7.5882	-5.17594
					OS01T0125900-01	0.0103705	0.00838723	-0.000326589	0.00932717	-0.00264771	-0.000685563	0.00396025	0.000779563	-0.00390806	0.00148401	0.00167778	-0.00144668		274_S	14.6613	10.8905	-20.4778	-34.0472	8.38247	-7.64263	1.06198	-9.67848	6.6726	-9.47869	-28.0452	-7.544
					OS01T0126200-01	-0.00221117	0.00362244	-0.00186452	-0.00148599	-0.00573284	-0.00480922	-0.000392304	0.00188317	-0.00268961	-0.00496744	0.00137026	0.00023784		275_S	-11.3046	32.4514	-11.261	0.20712	12.7446	-23.2937	7.21654	5.26041	-7.54699	13.3414	-1.37	-19.9267
					OS01T0126401-01	0.000474156	-0.000353446	-0.00330447	0.00193548	0.00124516	0.00196709	-0.00153946	-0.00338053	-0.00156193	-0.00747551	0.00274312	-0.00548411		276_S	0.480239	32.1022	65.3842	2.09566	32.736	-10.4742	29.0802	-8.97692	4.93623	-9.35546	-8.40908	-2.78952
					OS01T0126600-01	-0.00108695	0.0033893	-0.0273835	0.00516685	0.0110806	0.0274322	-0.00271907	0.0246803	-0.0122805	-0.00868785	-0.016365	-0.0298157		277_S	16.6322	14.9784	-28.8546	-27.1952	-2.29137	-11.8521	-2.17671	10.7734	18.655	-3.36419	-18.2701	5.45417
					OS01T0127300-01	0.0113419	-0.000779573	-0.00613341	-0.00613247	-0.000469436	-0.00902299	0.0052688	-0.00617816	0.0102292	0.0020287	-0.0114539	-0.00122206		278_S	17.7125	27.2202	47.931	-48.947	24.3589	-4.24035	32.5784	-30.9265	-5.47504	15.7005	-24.6103	1.77797
					OS01T0127400-00	0.00860095	0.00264125	0.00209981	-0.00596381	-0.0106461	0.000434422	0.01088	-0.00281204	0.0119788	-0.00187586	-0.00245282	0.0109187		279_S	-35.4139	27.1363	-13.1867	29.5971	19.9911	-31.2855	-3.76701	10.1816	19.2714	0.482625	-22.2825	10.7073
					OS01T0127450-00	0.00277289	0.000757152	0.000669441	-0.00487565	-0.00401376	-0.00525327	0.00583501	-0.000994117	-0.00094843	-0.00645292	-0.00388058	-7.79824e-05		28_S	-78.1203	-18.9514	-5.18428	-8.62284	2.58083	12.7596	-4.22187	-21.5877	1.10721	-39.3402	26.182	-34.5986
					OS01T0127600-01	-0.0024725	0.00273071	0.00953322	0.00121724	0.0124852	0.00895934	-0.00206581	-0.0031321	0.00198829	0.00485373	-0.00874154	0.0060596		281_S	-37.1189	-7.12118	-19.5063	-8.10066	15.9494	-29.7378	-1.21775	4.10507	-5.18747	-4.53658	-9.76658	16.9737
					OS01T0127700-01	0.00846309	0.00194355	0.00972829	-0.00317298	0.0122391	0.00063573	-0.00844648	0.00616326	-0.0097341	0.000324014	0.00697716	-0.00140577		282_S	-23.7693	14.8158	-15.5514	2.56352	22.4317	-31.4678	-0.811437	15.1469	-3.83945	11.8693	-17.6949	-8.57621
					OS01T0127900-01	-0.00280442	0.0116567	-0.00875219	-0.00695617	0.004132	6.9442e-05	-0.00276126	0.0146541	0.00219799	-0.00708031	-0.00199005	-0.00262059		283_S	16.9854	33.3236	-36.2426	-2.09366	5.57962	-34.9866	-0.255799	-27.8236	8.01823	18.9118	21.6124	9.33696
					OS01T0128100-01	0.000606291	0.00223889	0.00104499	0.00148529	0.0095517	-0.00508928	-0.0145552	-0.00645982	0.000462532	-0.000708889	0.0116972	-0.0114293		285_S	-25.22	-2.93739	-18.3376	-12.041	18.5866	-29.8593	1.97427	-11.8345	-0.890548	-21.4432	1.60625	-10.2736
					OS01T0128200-01	0.0113385	0.00647423	0.0103677	0.000419464	0.0086873	0.00373924	0.00194396	0.0164604	0.0208903	-0.00451834	0.00766836	0.0183541		286_S	11.6926	3.479	8.91778	-3.64986	-14.8582	-42.7867	35.1173	-0.0337295	-3.90564	-7.30332	-12.0338	-7.78757
					OS01T0128300-00	0.0111642	-0.00405247	0.00301359	0.00842536	0.00405435	0.00805028	-0.0105539	0.0124442	0.000133573	0.00294181	-0.00132192	-0.00397913		288_S	-8.64018	12.9378	-23.0711	3.30035	11.1097	-25.9455	0.495148	13.4951	-14.7247	13.1138	-6.75795	-15.3536
					OS01T0128400-02	0.0120429	-0.00570172	-0.00462186	0.0026242	0.00544942	0.00561463	-0.00411906	-0.00458482	0.00367952	1.75337e-05	0.00913417	-0.00539781		289_S	32.0703	7.37295	30.8695	-41.803	4.41698	-26.0753	-22.7917	-10.9464	-6.31937	1.00446	-16.0109	-4.40037
					OS01T0128700-01	0.0130029	-0.00215313	-0.00608732	0.00139106	-0.00290389	-0.00510677	0.00750282	-0.0100724	-0.00299674	-0.00260538	0.00590928	-0.0020382		29_S	-26.707	12.1328	38.2981	-42.0573	23.9036	27.6637	10.0214	-9.8395	-8.00129	18.1094	-13.6428	-17.3865
					OS01T0128800-01	0.00895302	0.00363452	-0.00539921	0.00755354	0.00333829	0.0109875	-0.00423961	-0.000882269	-0.00592909	0.000872259	-0.00391994	-5.74566e-05		290_S	-6.70354	12.0264	-25.6352	8.43844	8.78707	-30.3066	1.24391	-2.27782	-6.27035	14.5014	-22.7829	-1.82786
					OS01T0129500-02	0.00132253	0.000893119	0.00667321	-0.0014575	0.00503267	0.00488839	-0.00127413	-0.00545423	0.00826119	-0.00807969	-0.00261147	0.00142082		291_S	8.62977	7.77771	15.3025	-2.96477	-16.1635	-42.4191	27.4407	-6.9404	-11.4726	-4.69789	-7.81457	-3.27809
					OS01T0130000-02	0.000312303	0.000789159	-0.00386778	0.002929	0.00286993	0.00121379	-0.00224324	-0.000962998	-0.00336481	0.00431871	-0.000674042	0.00422677		293_S	48.1832	5.20377	25.7686	-43.4411	-16.9586	-27.8932	-31.7695	16.2365	3.53524	-21.5326	6.22205	8.66789
					OS01T0130200-00	-0.000585192	0.00387047	0.000849503	0.00578358	0.00273121	-0.00312071	0.00377346	-0.0104369	0.000127917	0.000120849	-0.000463941	-0.0041208		294_S	20.0361	4.96678	35.6665	-24.7137	-14.9646	-51.5642	-42.2458	-3.52358	-10.4486	-3.57996	2.18107	-1.72258
					OS01T0130400-01	0.00343353	-0.0104211	-0.011002	0.0319157	0.0123525	0.0223237	-0.00669508	-0.0017497	0.0100951	0.00617199	-0.0213689	-0.00242867		296_S	41.03	1.13854	-14.8903	-36.2678	27.1056	-9.59911	8.57401	15.1177	-7.5701	-14.049	-4.05722	-3.12331
					OS01T0130900-01	-0.000710192	0.0191984	-0.0136366	-0.012505	0.0135883	-0.041283	0.00686061	0.0127168	0.012238	0.00373663	0.0116991	-0.0092564		297_S	-8.12101	6.55862	-14.7968	8.79758	21.7617	-35.098	-2.84323	-11.1521	-22.1212	-7.36314	-6.04529	5.61011
					OS01T0131300-01	-0.00552539	0.0146149	-0.00429896	-0.0081622	-0.000473713	0.000924427	0.00438989	0.000181191	0.00192507	-0.0038957	0.000757111	0.000823079		299_S	-9.23719	2.63197	6.82995	6.1181	-14.995	-42.9308	31.5604	-4.19398	-21.2914	2.30068	-3.13272	8.64982
					OS01T0131450-00	0.0108971	0.00534846	-0.00587421	-0.00344494	0.00761134	-0.0172707	0.002802	0.00670193	-0.00226023	-0.00809481	-0.00296236	-0.014233		3_S	-52.296	-20.5111	11.9627	-12.0544	26.3316	37.6609	-5.39109	-1.25698	-30.9691	5.75848	-2.71264	-8.34361
					OS01T0131600-01	0.0154847	0.00471359	-0.00574756	0.00717893	0.00218618	-0.00276132	0.00637517	0.00877662	-0.0116923	-0.00590914	-0.00588693	-0.00944275		30_S	-57.6203	-1.15228	-5.7648	-9.44083	-6.3177	27.2323	-3.47581	-0.922538	0.859596	6.87878	-22.0584	-17.2513
					OS01T0131600-02	0.013807	0.000104913	-0.00236165	0.000941422	0.00078603	-0.00578167	0.00112046	0.000756788	-0.003869	-0.00378397	0.00109086	-0.00374968		300_S	-7.16179	-20.8072	-31.7532	-4.512	-5.41609	-37.6607	6.1638	-15.4145	-6.27872	-26.2481	1.54534	-14.9795
					OS01T0131800-01	0.0179826	-0.00508672	0.0022817	-0.00443063	0.000428719	-0.00221915	-5.19384e-05	-0.00977467	-0.000375489	0.00100422	-0.0132458	-0.00132285		301_S	23.6986	-11.2361	-25.6671	-15.0809	1.0465	-24.7886	0.668788	12.5077	1.09858	-0.993156	-6.00521	0.747651
					OS01T0132000-01	0.00958471	0.0153825	0.0447936	0.00230877	0.0247768	0.0173228	0.0133622	-0.0114425	-0.000487402	-0.00313466	0.0200783	-0.0122304		302_S	-2.03012	-24.1969	-28.7196	-0.672782	4.0105	-27.7282	3.51254	-32.1971	-8.68338	-28.1373	3.10373	-13.8188
					OS01T0132500-01	0.00909593	0.00103099	-0.000198909	-0.00469962	0.00493933	-0.0113801	0.006825	0.0132319	0.0136648	-0.00180234	0.00956204	0.0043247		303_S	12.8835	-8.54246	-24.4614	1.54509	4.82066	-24.097	0.412583	12.4405	-13.12	-13.3079	-8.46695	3.273
					OS01T0132700-01	0.00444242	0.00604127	-0.00527222	-0.00147625	-0.00243201	-0.00517177	-0.00345858	0.0117643	0.00273479	0.00630601	0.00614616	-0.00245455		304_S	0.42335	14.3326	-30.3942	14.3643	13.9657	-31.7453	0.333112	-29.7869	-1.88561	8.15874	24.1577	6.94528
					OS01T0132766-01	0.00164526	0.00186454	-0.00256735	0.000424963	0.000588132	-0.000365789	-0.00287704	-0.000747134	0.0015869	-0.00468106	0.00380314	0.00312112		306_S	-8.47225	-24.6326	-25.6819	-3.67004	10.3491	-29.0964	-2.10217	9.92439	-20.4517	0.55955	-2.26045	0.615811
					OS01T0132800-01	0.0154646	-0.00494827	-0.0170419	0.00369611	-0.00521574	-0.00366682	-0.00173589	0.00624633	-0.00455404	0.00327394	0.000352778	0.00560394		307_S	56.717	-2.90692	2.05848	-45.8051	34.1374	1.45532	0.395522	25.1559	8.27947	-4.70111	6.46868	12.9357
					OS01T0133400-01	-0.000951965	0.0124432	0.00855404	-0.00467403	-0.000217029	-0.000205117	-0.00223339	0.00417631	-0.00833543	0.00125582	0.0064988	0.00490366		308_S	15.5247	-16.2191	-19.4587	-4.19045	12.3694	-17.7406	1.39716	-17.2991	-13.8526	-36.3775	18.6239	-16.3705
					OS01T0133500-01	0.00345394	0.000641374	0.00424015	-0.00261895	-0.000749249	0.000919736	-0.0136059	0.00252799	0.00160149	-0.00228413	0.000256942	-0.00252863		309_S	6.4166	-32.8566	-24.7751	-12.2592	-0.395004	-21.8929	1.3828	18.9231	-17.2936	-4.0535	-5.82466	-5.35687
					OS01T0133500-02	0.00338011	0.0100668	-0.0010403	0.00610922	-0.00217699	0.00390125	-0.000719678	-0.00278415	-0.00293752	0.00628599	-0.0197245	-0.00540704		310_S	14.8353	-6.3255	-31.0656	6.02529	3.41837	-30.5293	1.91008	-10.2286	-11.8774	-15.8826	-12.5281	-4.2289
					OS01T0133900-00	0.00134827	-0.00127601	0.000951055	0.0056677	-0.00138842	0.00081187	-0.00047002	0.00105751	-0.00194759	-0.00227898	0.00539962	0.00166262		313_S	-28.2754	-2.95153	9.1148	24.2694	36.8201	-18.7462	-6.53755	-5.35032	-15.8532	-22.3563	2.76603	29.7557
					OS01T0134500-01	0.00291318	0.0108698	-0.0053926	0.00832531	-0.00489865	-0.0070508	-0.00229786	-0.00355838	-0.00121798	-0.000306172	-0.000298902	-0.0053449		314_S	30.6879	11.2779	24.6238	-34.7193	56.2047	13.7626	-3.3235	-14.927	-24.0742	10.728	-13.3216	-4.06075
					OS01T0134700-01	9.05642e-05	0.00304655	0.00566413	-0.00809289	0.00938778	0.0036039	-0.00478071	-0.00462504	-0.00664962	0.00415358	-0.00435968	0.00539757		315_S	3.66667	-10.6346	-6.54476	-7.43355	27.1742	-9.19536	-3.43038	-24.4281	-26.6747	-13.3908	8.65966	-6.98786
					OS01T0134900-01	-0.0021863	0.00298698	0.00463989	0.00139102	0.00210695	0.00182717	-0.0057651	0.00360546	0.00808031	-0.00163917	0.00205518	0.000131749		316_S	-33.3063	14.4413	0.897899	-9.07815	13.9098	-1.85823	1.08255	25.146	-5.77409	-14.808	10.6729	-22.2584
					OS01T0135700-01	0.00187783	0.0168892	0.00753613	0.00912375	0.0132728	-0.0126823	-0.0161912	0.0158828	0.00709956	0.0154676	0.0445274	-0.00340171		317_S	1.784	22.7468	35.7356	-32.4815	-29.1263	-36.3475	-46.3596	2.09782	-4.23439	14.4049	10.3619	-5.62558
					OS01T0135900-01	-0.00164246	0.0126465	0.00187227	-0.0043926	0.0107172	0.00539925	-0.00442056	-0.00379304	-0.00605517	0.00346531	-0.0166329	-0.00945867		318_S	-21.7723	-7.79694	-8.22897	-42.3557	26.0496	-1.86237	2.77465	-23.4182	0.939704	-16.0366	29.5667	-29.7695
					OS01T0136300-01	0.00953675	-0.00656733	-0.00745839	0.0105737	0.00807687	0.000145866	-0.0022636	-0.0036166	0.00395905	0.00275804	-0.0134859	-0.00159853		319_S	-0.265819	29.2874	-5.44518	-44.7595	20.9068	4.11703	-7.40665	-8.26276	-1.78267	-12.8778	3.06075	25.5092
					OS01T0136400-01	-0.00218141	0.00651897	-0.00582493	0.0055288	0.00867265	0.00396753	-0.00150476	0.000917141	0.00196546	0.00420274	0.00327204	0.00458698		32_S	-10.9824	26.3818	56.4234	-26.591	21.5755	22.2706	27.2906	-13.8812	-17.3524	20.5241	-11.3726	-9.75658
					OS01T0136700-01	0.00163547	0.00309839	0.00255448	-0.00520643	0.00299386	0.00118202	0.00179237	-0.00400269	-0.000622457	0.00256683	0.00542923	-0.00278788		320_S	-22.0393	-6.25042	-15.1492	-36.5543	8.33455	-13.1358	2.63212	31.3158	-5.75558	14.9388	17.7528	6.59794
					OS01T0136800-01	-0.00213302	0.013833	0.00361747	-0.00560914	0.00380896	0.000117981	-0.00642953	0.00508361	8.79734e-05	0.00463531	-0.00242578	-0.00653653		324_S	-39.9793	6.14253	-12.6851	-3.93585	18.1591	-19.8535	-3.04591	19.9592	-5.00118	12.1175	8.62645	3.89914
					OS01T0137250-00	0.00319996	0.000550494	-0.00269632	-0.00376167	0.00432151	-0.00370294	0.000398884	-0.00129794	-0.000632218	-0.00817001	-0.00150974	-0.00278988		326_S	-34.7559	18.5596	-10.8123	10.8408	18.7204	-22.9536	-1.49882	19.6417	19.6252	19.1152	-10.6056	14.2928
					OS01T0137300-01	0.004533	0.003102	-0.00742267	-0.00187629	0.00630459	0.00842104	-0.00183275	0.014791	-8.04786e-05	0.00264564	-0.00833063	-0.00565642		327_S	-14.176	15.3445	-25.6319	-9.04522	5.40531	-15.5031	0.724451	19.8936	-8.29897	11.2063	8.97986	-2.6927
					OS01T0137500-01	0.00246941	0.00362678	-0.0103551	0.000775555	0.00943022	0.00656887	-0.00590922	0.0107478	-0.00391249	0.0110129	0.000873647	0.0111161		329_S	-11.6149	3.79687	-17.8381	-25.7323	14.6389	-15.0537	-4.87738	-1.4195	-10.6411	-2.53386	-3.69375	-13.455
					OS01T0137800-01	0.00279873	-0.00225682	0.00158453	-1.73147e-05	-0.00153917	0.00258814	0.00206731	-0.00555981	0.00168337	-0.00320928	-8.79395e-05	-0.00482329		33_S	-61.3224	5.33481	-15.1375	-9.55779	-18.5615	6.37701	-14.8144	-15.6767	3.51245	-2.02646	-6.50641	-7.10432
					OS01T0137950-01	0.00513814	0.00136714	-5.61652e-05	-0.00386589	0.00805729	0.00029264	-0.00887663	0.0025205	-0.00615847	0.000968743	0.00138272	0.010425		330_S	-0.449268	7.62472	-28.58	-18.9817	1.3669	-11.1475	-2.6564	24.7226	3.10562	-5.7445	3.27372	-10.8354
					OS01T0138500-01	0.0132697	-0.0198846	0.00128089	0.0396603	0.00653432	0.0266442	-0.00721032	-0.00734235	-0.0148906	0.00692884	0.00335688	0.0135414		331_S	1.00643	20.8315	5.09547	-22.0957	34.9226	-0.947493	3.19692	21.2206	-8.85762	8.6015	16.5494	-13.3829
					OS01T0138600-01	0.00986708	-0.00314969	-0.00730204	-0.00248942	0.00374978	-0.00487182	0.000300909	-0.000282087	0.00277	-0.00889258	-0.00127436	0.00655822		336_S	1.0635	21.1351	-19.1132	-11.4214	17.4618	-15.8051	-2.50683	20.1479	-19.6464	7.80775	6.39791	6.00776
					OS01T0138800-01	-0.0009093	0.00234201	0.000841057	-0.000555106	-0.000180195	0.00147208	-0.00411182	-0.00518056	0.00227926	-0.00256609	0.00528659	0.00417357		337_S	1.49283	-1.95722	35.979	-19.4722	2.24422	-20.3278	34.659	11.2802	-23.5303	3.20965	31.8499	-9.61295
					OS01T0138900-01	0.0120746	-0.00149177	0.00141296	0.00491438	0.00556653	-0.00739231	-0.00112121	-0.0108901	-1.10063e-05	0.000800093	-0.000809388	0.00120295		338_S	-68.8063	-58.0553	-3.11427	-7.18944	10.8725	-24.039	3.30963	15.4113	-1.2349	11.0949	18.0463	-17.2745
					OS01T0139000-00	-0.00666843	0.011056	-0.00187291	0.0211047	0.00170255	0.00132257	-0.00624569	0.00311329	0.00880158	0.0159917	0.0011899	0.0107193		34_S	-62.3266	19.1884	-5.97429	18.6053	-0.63595	12.1976	-2.03895	16.4769	3.0217	13.2318	9.7545	-2.0141
					OS01T0139700-01	0.00125377	0.00269397	-0.000245629	0.0110657	0.00101755	-0.000904385	-0.00326963	0.00172489	0.00321535	0.00314244	-0.006737	-0.00256575		340_S	53.1074	25.1824	36.5491	-32.6488	14.962	-3.99161	23.8076	17.4548	-15.8722	-2.87967	34.4421	-4.80296
					OS01T0139900-01	0.00297431	0.000385973	0.0122294	0.00459512	-0.0045839	0.00117871	0.00813415	-0.0110349	-0.00318907	-0.00124182	-0.00189459	-0.000363688		342_S	-32.3449	-10.019	-13.5623	4.67931	18.0266	-24.7789	-10.4895	23.7058	-17.3903	1.50986	6.15752	11.6131
					OS01T0140100-01	3.16116e-05	0.000863565	0.00265781	0.00138442	0.000324938	-0.00310502	0.00280125	0.000224905	0.00385611	-0.00444301	-0.000978667	-0.0023218		343_S	-24.8946	7.67282	3.05741	15.757	24.9553	-17.7314	5.73323	18.6109	2.53717	3.79178	1.97465	-8.49367
					OS01T0140500-01	0.0183084	0.00581921	-0.00109783	-0.00107635	-0.00406112	0.00764525	-0.000858271	0.000519141	-0.00264602	-0.0109811	-0.0124751	-0.0127968		344_S	11.2242	7.11083	-14.2567	0.0751762	13.8962	-22.5012	-1.79155	25.6781	-14.6111	-2.7514	8.9203	2.71461
					OS01T0141000-01	-0.0106803	0.0271333	0.000326721	-0.0290109	-0.00421953	-0.00952957	-0.000939222	0.0107983	0.0105271	0.0134005	0.015659	-0.030275		346_S	0.102324	-18.5741	-22.7435	-17.0422	4.26421	-26.2985	2.06692	24.703	-13.7216	0.925363	-5.88155	-7.12244
					OS01T0141100-01	0.00155185	0.00295186	0.00728705	0.00295996	0.00505364	-0.00185421	0.00212925	-0.00234201	0.0045927	-0.00238724	0.00412687	-0.00605125		347_S	-11.4801	-13.3842	19.6123	-11.891	-8.36149	-23.9758	33.9226	0.197963	-23.446	-4.41955	3.64634	-1.30013
					OS01T0141600-01	0.00580967	0.00763968	0.00649665	0.00766483	-0.0161512	-0.00745756	-0.00650545	-0.00608032	-0.0101205	-0.0025625	-0.0009317	0.00484723		348_S	-11.2463	-34.9978	41.3294	-19.8033	-16.8208	-39.1164	-46.7042	5.05985	4.00759	6.55087	23.1109	6.21851
					OS01T0141700-01	0.00865532	0.00623281	0.00150846	0.00832213	-0.00214252	0.00397806	0.00938618	0.00156225	0.00203106	-0.00564606	-0.00349467	-0.00606232		35_S	-40.2465	-34.8903	-15.3534	-34.3449	-15.8927	26.3076	-4.08351	13.1332	8.75263	3.47959	4.85761	1.59821
					OS01T0141900-01	0.00363137	0.00983553	-0.00311027	-0.00712934	-0.00691141	-0.0147028	0.00512594	-0.00516899	0.00797061	0.00426226	-0.00247079	-0.00143464		350_S	-43.6948	-10.5979	8.54746	29.0465	41.2734	-11.9504	-6.66292	13.3031	-3.00523	7.82909	0.590534	20.4672
					OS01T0142100-01	0.00657568	0.0031863	0.00518441	-0.00530222	-0.0184494	-0.00933217	-0.000132122	-0.00309061	-0.000721519	0.0070287	0.00149375	0.00227051		351_S	16.5251	-0.717589	-26.5858	1.20168	9.22731	-21.6274	-5.96649	2.08773	-15.6272	-23.9722	1.22417	27.9505
					OS01T0142200-01	0.011049	-0.000792045	-0.00240194	0.00815726	-0.000891558	0.00401774	-0.00879717	-0.00262757	-0.00681551	-0.0116664	-0.00357688	-0.00656733		352_S	22.4592	-6.86701	-14.0056	-8.78393	19.0169	-11.1094	-4.0911	9.64531	-1.19891	-32.4905	8.54088	27.7339
					OS01T0142300-02	0.0121786	-0.00325588	-0.0185579	-0.00307064	-0.0177963	0.0177652	-0.00979373	0.00449349	-0.0186986	0.000415973	0.0171539	0.00784372		353_S	-6.30527	-10.4619	-13.9286	19.4284	15.8766	-23.4924	-6.41541	9.49884	-13.1892	-15.6971	0.75554	4.42422
					OS01T0142500-01	0.00137823	0.00663939	-0.00592077	-0.00732085	0.00213361	0.00653564	-0.00217391	-0.00230596	0.0039795	0.00279329	0.00379512	-0.00323606		354_S	16.5668	19.3619	32.8355	5.7186	44.6194	9.94758	8.29388	11.613	-4.44286	-16.6695	7.05379	33.8807
					OS01T0142800-01	0.00761165	0.0102682	0.0121079	-0.0139555	0.0121182	-0.00236069	-0.000443338	0.00364024	0.0109679	-0.00823725	-0.00104179	-0.00512772		356_S	8.53657	-15.9185	26.5621	0.0288216	-29.6019	-38.1864	-36.4153	3.26163	-15.0946	-1.12469	-1.03227	9.16118
					OS01T0143100-01	0.0117637	-0.00132201	-0.00417314	0.0130507	-0.00177115	0.000956557	0.00297293	0.00443392	0.00092256	-0.0177341	0.00519088	0.00304608		357_S	-3.75667	-11.1731	6.95415	8.92136	15.104	-7.49274	-14.2713	5.92421	-24.4775	-0.919723	-0.811895	17.9278
					OS01T0143300-01	0.0167829	-0.00483614	0.000361997	-0.00166443	-0.000432803	0.00314578	-0.00112437	-0.00376786	0.0132079	-0.0117602	-0.00617507	-0.0217052		358_S	11.6725	-16.7312	38.0081	-8.39661	-16.2101	-35.1628	-41.5667	-3.14905	-15.9757	2.36496	7.21123	9.3737
					OS01T0143900-01	-0.0126927	0.0213351	0.0158196	0.00682364	0.0197259	-0.00113847	0.00245099	0.00483738	0.0194995	0.00921925	-0.00426801	0.00425564		359_S	25.5624	-18.2896	-27.2775	-15.671	-1.65059	-12.7593	-0.935113	16.4449	-0.806522	-5.66061	-10.9183	10.1039
					OS01T0144000-01	0.0141303	-0.00142446	0.00035001	0.00812237	0.00871002	-0.00236668	0.00251382	-0.00488553	-0.00109631	0.0134212	-0.0125231	-0.00675588		36_S	-61.6768	5.94458	-4.20412	11.2689	6.78593	16.6837	-9.58754	17.3992	-0.19818	0.761062	-10.7975	2.06247
					OS01T0144100-01	-0.0046028	0.00850219	0.00547915	0.0219698	0.00457925	-0.0222371	-0.0127442	-0.00110539	-0.00508625	-0.015631	-0.00560917	-0.000597703		360_S	26.3109	10.6994	-2.80763	2.89415	32.2933	-9.68942	-2.04007	10.1691	-22.5657	12.1498	2.31609	7.47832
					OS01T0144200-01	0.0071664	0.00292121	0.0216555	-0.00254507	-0.0285631	-0.00522106	0.000386599	0.0176576	-0.00505753	0.010179	-0.0192105	-0.00945371		361_S	29.7342	-20.6598	-9.67207	-22.5545	20.4098	-0.110223	-0.164519	5.68818	-15.5555	-4.30854	0.75338	9.18169
					OS01T0144340-00	0.00748276	0.00867305	-0.000999171	-0.0014328	0.00490024	-0.0162123	-0.00330237	-0.0049082	0.00192251	0.00641212	-0.00180114	0.00103498		364_S	-3.2093	-13.9828	-18.6328	24.0313	15.5935	-14.3503	-0.797728	13.1754	-23.5957	-4.72666	5.01592	9.70305
					OS01T0144600-01	0.00597582	0.00518466	-0.00302561	-0.00232644	-0.010285	-0.00543516	-0.00132483	0.00639688	0.00141377	0.0103278	-0.00138738	-0.00591139		367_S	25.9478	-13.7144	16.3155	5.57732	-19.4843	-37.8932	-27.3617	3.90969	-2.98903	-20.4569	-0.553263	11.6168
					OS01T0144700-01	0.0162419	0.00860936	-0.00196474	-0.00297611	0.00473486	-0.00902321	0.000810624	-0.00476696	0.000517888	0.000668644	-9.73291e-05	-0.000979251		37_S	-4.43917	-0.669264	-13.6811	-43.8179	-6.83376	34.2203	-4.76863	20.2143	9.54277	-13.0595	0.176937	1.42762
					OS01T0144800-01	0.00357537	0.000883675	0.00899889	0.00229975	-0.0060738	-0.00339607	0.00232088	0.00614885	-0.0061746	0.00773999	-0.00735727	-0.000930713		372_S	16.7291	6.69163	-22.589	-41.8738	1.88271	3.65917	1.86889	7.06242	16.5227	-0.011463	-11.4807	0.893619
					OS01T0144900-01	0.008069	0.00204191	0.00631039	-0.0019421	-0.00545648	-0.00270662	0.021807	0.0167318	0.00136539	-0.00126018	-0.0155988	-0.00369322		374_S	-8.12256	12.7033	-16.1916	-32.3558	10.3632	4.59056	-5.22096	-13.6974	13.7763	-7.85632	-20.542	41.844
					OS01T0145200-01	0.00315657	0.000630963	0.00631103	-0.00340164	-0.00577686	-0.00464185	0.00185975	-0.00102511	0.00155516	-0.00010731	0.00496377	0.00415669		375_S	-17.8184	24.5489	-34.4491	-1.12491	1.98248	-23.9534	-3.72705	-24.6275	10.9947	23.8875	33.6436	13.5757
					OS01T0147200-01	0.00623503	0.00866821	-0.00114499	0.00337013	-0.00284434	0.00367113	-0.00150935	-0.00328191	-0.00727801	0.000892117	-0.00361538	-0.00220213		376_S	-31.7335	17.0706	-14.9703	2.75755	20.4474	-19.1975	-4.63074	13.1344	4.70477	12.8331	-2.53171	-5.49009
					OS01T0147300-01	0.000126421	0.00281366	-0.000319992	0.0058139	-0.00524591	0.00437605	0.00267549	0.0012356	-0.00487801	-0.00982768	0.00515817	0.0061905		377_S	39.3585	15.6843	39.1371	-43.8994	-27.0021	-12.7475	-37.7556	-1.21009	26.958	-2.39827	-11.4268	7.38473
					OS01T0147700-01	0.00885822	0.00305523	0.0142513	-0.00698095	-0.00275687	-0.000773806	-0.0143124	-0.00695164	0.00313569	0.00748396	-0.00872949	0.00511847		379_S	28.0042	12.1457	4.94117	-35.0624	-22.2502	-22.0167	31.1718	7.73582	4.3773	2.56277	-11.2777	0.259052
					OS01T0147900-01	0.00469185	0.00308857	-0.000129082	-0.000109347	-0.00169329	0.00299979	-0.000179831	-0.00127069	0.000602003	-0.000413846	-0.00323662	0.00104386		38_S	-40.523	3.62588	-30.7588	-14.0541	-20.2318	5.9661	-5.39692	-6.84132	4.05024	3.2494	-17.1813	2.92059
					OS01T0147950-00	-0.00114448	0.000580998	-0.00272676	-0.00541847	-0.00586066	-0.00853195	-0.00182423	0.00680267	-0.0144387	-0.000516126	-0.00251653	-0.0145747		380_S	25.0252	25.0387	-20.699	-24.1842	11.7164	-10.5284	0.889677	1.03926	6.02615	4.3349	17.0215	-4.7676
					OS01T0148050-01	0.00370592	0.00958775	-0.00337753	0.00628804	-0.00357054	0.0018347	-0.000615857	-0.0011658	-0.00357135	0.000402706	0.00053924	-0.000311439		384_S	15.318	17.7425	-4.58014	-8.53857	-25.651	-25.8004	27.1862	3.4962	1.93539	15.3731	-4.02362	5.4449
					OS01T0148100-01	0.00492627	0.0128815	0.00215591	0.00103095	-0.0136123	-0.0111131	0.00339445	-0.00786749	-0.00317445	-0.00457821	0.00309297	-0.00597229		385_S	-7.95785	0.176638	-18.3292	-26.9874	7.11614	-12.4184	3.63407	-1.89804	4.19858	24.4095	-9.35682	-8.42532
					OS01T0148400-01	0.0118564	0.00490837	0.00997173	0.00549672	-0.00495106	-0.00709458	0.00236641	-0.00809611	0.0049	0.0148301	-0.00606659	0.00332786		386_S	8.22059	24.2705	-26.9351	5.71937	4.94172	-25.0411	-1.50742	4.17132	2.52285	15.9663	-5.97333	-2.17042
					OS01T0148500-01	0.0116925	0.00310664	0.0250952	-0.00887897	-0.0192144	-0.00767841	-0.011952	0.00881433	-0.00530809	-0.00482281	-0.00905357	-2.75398e-05		387_S	-8.91061	22.6069	12.9169	-18.3841	44.9018	-3.10931	-2.25404	-21.8296	-9.56437	-6.24823	-10.2102	15.8351
					OS01T0148700-01	0.00881291	-0.00368854	-0.00497442	0.00453339	0.000217822	0.00548446	-0.000889454	-0.0155473	0.0120074	-0.00749861	-0.00182675	0.0015782		388_S	-23.0642	1.76672	-16.7734	2.15206	15.619	-26.7804	-0.751432	6.87262	8.90607	-2.24819	-13.3792	8.30525
					OS01T0149200-01	0.00855988	-0.00749799	-0.015403	0.013509	0.00402696	0.0102972	-0.0134174	0.0102292	-0.00622165	0.00204714	0.00037019	0.0283801		39_S	-43.1288	21.015	10.8892	1.44695	-42.2586	-12.278	32.4887	-0.640897	-3.81721	1.77723	8.37448	-3.38225
					OS01T0149400-00	0.000613116	0.00353211	-0.00136857	0.00151532	0.00698416	-0.0062707	0.0019525	0.00568289	-0.00138314	-0.00803281	0.00185892	0.000762728		391_S	-31.6169	-10.8488	-14.1236	2.36319	17.4167	-26.0755	-4.71883	8.44624	5.51471	10.401	-16.8216	-0.489755
					OS01T0149600-00	0.00636713	0.00576108	-0.00179942	-0.00215125	0.0175553	-0.00940287	0.00195003	0.00291242	-0.00434002	0.000867701	-0.000284956	0.0129234		392_S	-1.16783	25.5766	-22.7786	7.89745	20.2524	-28.0612	-4.99507	-30.1114	6.62406	20.0554	24.2436	16.2144
					OS01T0149800-01	0.00835156	-0.000920119	0.00469707	-0.000668669	-0.00971711	0.00365505	0.00102333	-0.0021141	0.00112345	0.000610418	0.00070028	-0.00602116		393_S	26.7539	18.5777	-36.2881	-14.9576	-2.6471	-16.32	2.42026	17.2988	4.83982	-0.961651	0.699981	7.73914
					OS01T0149900-01	0.0149521	-0.00380815	-0.0130436	0.00115804	-0.013614	0.0204729	0.0118457	0.011284	-0.0154363	-0.00545864	0.00560826	0.0104965		394_S	31.2931	22.5377	70.6545	-53.9113	32.4161	-10.0746	-34.0866	-18.5377	-24.8804	13.4231	-13.9775	1.60277
					OS01T0150000-01	0.00994348	0.0026086	-0.00347736	0.00015811	-0.014818	0.00371007	-0.0136763	-0.000524548	-0.00701007	-0.002822	-0.00938792	-0.0108726		398_S	-1.31957	-0.338933	19.6171	-3.26348	-17.6466	-28.0026	36.6793	0.712638	-26.0232	-5.05632	3.15559	12.684
					OS01T0150100-01	0.010086	0.00435309	0.00206436	0.0039952	0.00210072	0.000664293	0.0053708	-0.00208424	0.00887796	0.00687424	-0.00121546	-0.0033431		4_S	-3.83735	2.64304	40.2945	-22.8311	-8.66838	25.7402	29.3786	7.4681	-31.1509	-7.36012	5.07429	3.19399
					OS01T0150200-02	0.00534748	-0.000209193	-0.000470768	-0.000768052	0.00552723	0.00552258	-0.0108881	-0.000135372	0.00156393	0.000193068	-0.00282548	0.00467312		40_S	-9.31146	-2.10484	-16.8872	-39.7159	-7.45945	17.8154	-6.02174	12.6107	15.6906	-26.9399	2.77419	12.1651
					OS01T0151100-01	0.0114718	-0.00121301	-0.00517378	0.00762411	-0.00500892	0.00297644	-0.00180406	0.00109521	-0.0133074	0.00187969	0.00588936	0.00542757		400_S	43.3097	18.386	-14.4049	-26.5689	16.9569	-20.3655	0.795072	-17.475	5.30383	-7.94529	-18.386	3.06929
					OS01T0151200-03	0.00423274	-0.00661429	-0.000369092	0.00231926	-0.00188321	-0.000612054	0.00148302	0.00582642	-0.00418042	0.00234664	0.00099696	0.00242348		401_S	-17.7893	16.148	9.98791	5.31732	28.9746	-13.8741	5.10938	2.09917	3.06456	8.82949	-16.7681	6.5379
					OS01T0151400-01	0.0109052	-0.00855236	-0.00417879	0.0215785	0.0193724	-0.00634031	-0.000589795	-0.00772055	-0.00552415	0.0152677	-0.0148725	-0.010227		402_S	23.0479	20.7483	73.2826	-40.0169	35.5973	-11.7317	-32.4742	-15.9824	-20.3701	15.246	-7.64875	2.63945
					OS01T0151500-00	0.00103893	-0.000187387	-0.00145555	0.00250734	0.00350339	0.00276147	-0.00246531	-0.0118507	0.00838982	-0.00838315	-0.00523316	0.00457224		403_S	5.40445	-1.99407	-18.9279	-6.59089	15.3646	-26.284	-4.97689	-1.24524	-1.65605	13.9292	-7.34161	7.14273
					OS01T0151600-01	-0.000478874	0.0115899	-0.00283825	0.00411381	-0.00276307	0.012279	-0.0100732	0.000377123	0.00477346	0.008512	-0.00307078	-0.00354439		404_S	23.0639	3.03565	-21.9561	-14.837	18.1628	-11.3882	2.40233	-5.30684	11.2228	-3.07384	-17.5969	15.5091
					OS01T0151700-01	0.00035642	0.00772921	-0.00307205	0.00641874	-0.00967444	0.000371569	-0.000110003	0.0052811	-0.00833484	-0.00128617	0.00220435	-0.00347308		406_S	-24.2785	1.85449	-18.7229	27.2417	16.6245	-34.1757	0.716161	-20.7681	9.07143	8.64383	27.1552	21.3481
					OS01T0152000-01	0.00132528	0.00106181	-0.000320925	-0.0036662	0.00711971	-0.00218103	0.00293354	0.00409111	-0.00448403	-6.64331e-05	-0.00523624	-0.00848158		408_S	-0.561322	-3.08926	-0.578593	19.2785	2.7338	-25.7863	17.5075	4.14358	-4.78276	7.73495	-8.74482	-6.9929
					OS01T0152300-00	0.00083859	0.00247476	0.00750246	0.000539525	0.0183633	-0.029767	-0.0142058	0.0122252	-0.0180735	7.44228e-05	-0.0122513	-0.0102375		409_S	8.36769	-7.05506	-31.3436	2.55319	3.59355	-28.8651	-1.00472	-24.314	2.65335	1.12363	-7.13669	0.179452
					OS01T0152700-01	0.00265686	0.00908375	0.0164287	0.00506341	0.00541995	-0.00970264	-0.0104978	-0.0304505	0.00406271	-0.015309	0.0120275	0.0272443		410_S	15.6881	7.66347	-5.31263	-21.7896	26.6571	-12.2553	0.211297	-4.65769	-23.8163	5.18584	-17.1273	0.331042
					OS01T0152900-00	0.0037455	0.0111423	0.00413626	-0.000763114	0.0126817	-0.0335294	0.00270956	-0.00812163	-0.0155393	-0.0244515	0.00451347	0.0201744		411_S	-14.5443	18.4161	-0.644233	36.2538	41.6178	-20.3141	-5.91021	17.4459	-7.35104	-2.64385	-3.79496	8.62662
					OS01T0152950-00	0.00104269	0.00437287	-0.00297681	-0.001943	-0.00147568	-0.000195844	0.00763088	-0.00201685	-0.00367821	0.000338031	-0.000919882	0.0015101		413_S	15.4376	-7.98138	-20.1999	-8.77805	24.5765	-24.254	4.9445	-27.7919	9.71843	-44.5762	6.90108	-4.56048
					OS01T0153100-00	0.00279263	0.00551789	-0.00029308	-0.0094365	0.0178008	-0.00888397	-0.00251705	0.00144447	-0.00547969	-0.0180687	0.00161259	0.00948088		414_S	-21.8567	-3.816	-2.29842	33.6655	25.1643	-24.3193	-0.999576	12.441	-7.08271	1.96394	2.01102	15.3831
					OS01T0153300-00	0.00819602	0.00127955	-0.0045332	0.00191806	0.0134143	-0.0158632	-0.00716926	0.00485758	-0.0125401	-0.019239	-0.000532995	0.00212743		415_S	16.6458	-5.6718	9.48396	-4.94272	-16.6784	-27.6725	32.436	10.9791	-8.19992	-16.2181	2.6158	14.7549
					OS01T0153400-01	0.0120239	0.00675766	0.00382447	-0.00241662	-0.00767323	-0.00564129	0.00360255	-0.00156621	0.000151349	-0.00253494	0.00134746	0.00770688		417_S	-18.6997	-6.4939	50.1467	28.7574	5.97031	-24.6931	24.3677	-4.34941	10.6948	-20.6119	1.92106	3.21243
[truncated: 17,912 more rows]
